# Supplementary material for: The evolution of pelvic limb muscle moment arms in bird-line archosaurs
Source: Sci Adv. 2021 Mar 19;7(12):eabe2778. doi: 10.1126/sciadv.abe2778 (PMC7978429; doi:10.1126/sciadv.abe2778)
Supplement: Data file S1 [file abe2778_Data_file_S1.xlsx]

## Sheet: Sheet1
Taxon	Specimen Number	Institution	Scanning Method	Completeness (Hindlimb)	Reconstruction Method	Estimated Body Mass (kg)	Femur Length (m)	Tibiotarsus Length (m)	Tarsometatarsus Length (m)	Pelvic Limb Length (m)
Crocodylus johnstoni	n/a	RVC (only scan remains)	CT scan	Complete	n/a	20.9	0.10119	0.1078	0.0796	0.28859
Marasuchus lilloensis	NHMUK PV R.14101	Natural History Museum, London	Laser Surface Scan	Composite cast/sculpt	Composite sculpt based on PVL holotype and associated material; comparison with uCT scan data indicates morphology is sufficient	0.29	0.0477	0.073247	0.042485	0.163432
Lesothosaurus diagnosticus	NHMUK RUB 17	Natural History Museum, London	Laser Surface Scan	Pelvic limb only	Mass estimate scaled from Heterodontosaurus estimate in [12]	4.5	0.086339	0.139	0.079449	0.304788
Plateosaurus engelhardti	GPIT1 & GPIT2	Eberhardt-Karls-Universitat Tubingen	Laser and Tactile Surface Scan	Near complete	Mostly GPIT1, some scaled elements from GPIT2 used (Humboldt MFN; see [49])	753	0.5234	0.5692	0.3162	1.4088
Coelophysis bauri	CMNH 10971 (composite)	Cleveland Museum of Natural History	Laser Surface Scan	Composite cast/sculpt	Three individuals; some (minor) elements sculpted when cast was originally reconstructed (see Bishop et al. 2020 [16])	13.1	0.149191	0.219	0.134948	0.503139
Dilophosaurus wetherilli	UCMP 37302 & 37303	UCMP, Berkeley	Laser Surface Scan	Near complete	Pubis reconstructed according to [50]	462	0.4686	0.6148	0.34317	1.42657
Allosaurus jimmadseni	SMA 0005	Sauriermuseum, Aathal	Laser Surface Scan	Complete	Some (minor) elements sculpted when cast originally reconstructed	1340	0.663	0.7641	0.4275	1.8546
Tyrannosaurus rex	MOR 555	Smithsonian Institute, Washington DC	Laser Surface Scan	Complete	mean 8270kg mass for this specimen from [51] : their table 6	8270	1.22	1.27	0.68	3.17
Microraptor gui	IVPP V13352	IVPP, Beijing	CT scan	Complete sculpt	Sculpted reconstruction by Jason Broughham (AMNH) based on holotype IVPP V13352	1.2	0.160472	0.221321	0.12	0.501793
Velociraptor mongoliensis	IGM 100/986 & 100/987	IGM, Ulaan Baatar	Laser Surface Scan	Complete	n/a	14.1	0.0851	0.1283	0.082507	0.295907
Archaeopteryx lithographica	HMN 1880	Humboldt MFN, Berlin	Laser Surface Scan	Complete sculpt	Sculpted reconstruction by Janice Hertel, based directly from specimen HMN 1880	0.099	0.0358	0.04589	0.024805	0.106495
Gallus gallus	n/a	RVC (only scan remains)	CT scan	Complete	n/a	2.57	0.087353	0.145558	0.1056	0.338511
Phasianus colchicus	n/a	RVC (only scan remains)	CT scan	Complete	n/a	1.3	0.073564	0.112764	0.078371	0.264699
