# Supplementary material for: The evolution of pelvic limb muscle moment arms in bird-line archosaurs
Source: Sci Adv. 2021 Mar 19;7(12):eabe2778. doi: 10.1126/sciadv.abe2778 (PMC7978429; doi:10.1126/sciadv.abe2778)
Supplement: Data file S2 [file abe2778_Data_file_S2.xlsx]

## Sheet: Sheet1
NODE OR TAXON	AGE IN MA	BASED ON
Crocodylus johnstoni	0	extant
Marasuchus lilloensis	235	[52]
Lesothosaurus diagnosticus	196
Plateosaurus engelhardti	209
Coelophysis bauri	203
Dilophosaurus wetherilli	193
Allosaurus fragilis	152.5
Tyrannosaurus rex	66
Velociraptor mongoliensis	73
Microraptor gui	122.5	[53]
Archaeopteryx lithographica	151
Gallus gallus	0	extant
Phasianus colchicus	0	extant
Archosauria	246.5	[54]
Dinosauromorpha	236	Marasuchus plus 1
Dinosauria	234	Eoraptor lunensis [55] plus 6
Saurischia	232	Eoraptor lunensis [55] plus 4
Neotheropoda	210	Tawa hallae [56] plus 1
Averostra	198	Sinosaurus triassicus plus 2
Neotetanurae	167	Sinraptor dongii [57] plus 2
Coelurosauria	161	Pedopenna daohugouensis [58] plus 2
Eumaniraptora	159	Pedopenna daohugouensis [58] plus 1
Dromaeosauridae	136	Graciliraptor lujiatunensis [59] plus 1
Avialae	152	Archaeopteryx plus 1
Phasianidae	34.5	[60]
