# Supplementary material for: The evolution of pelvic limb muscle moment arms in bird-line archosaurs
Source: Sci Adv. 2021 Mar 19;7(12):eabe2778. doi: 10.1126/sciadv.abe2778 (PMC7978429; doi:10.1126/sciadv.abe2778)
Supplement: Data file S3 [file abe2778_Data_file_S3.xlsx]

## Sheet: Extensors
Nodes	ADD1_ACE	ADD2_ACE	CFB_ACE	CFL_ACE	FTE_ACE	FTI1_ACE	FTI3_ACE	IFE_ACE	ILFB_ACE	ISTR_ACE	IT3_ACE	ITC_ACE	Summed Extensors
Archosauria	-0.19	-0.22478	-0.19628	-0.28366	-0.35044	-0.33221	-0.1287	-0.032066	-0.22816	-0.028702	-0.12289	-0.00035304	2.11824
Dinosauromorpha	-0.19216	-0.22661	-0.19427	-0.28293	-0.35002	-0.33218	-0.12414	-0.031204	-0.22623	-0.030035	-0.12292		2.1127
Dinosauria	-0.18569	-0.23337	-0.20464	-0.28846	-0.35399	-0.32315	-0.13355	-0.029049	-0.23313	-0.029559	-0.11697		2.13156
Saurischia	-0.17368	-0.23737	-0.2164	-0.29233	-0.35972	-0.33111	-0.13972	-0.030012	-0.24086	-0.029918	-0.11507		2.16619
Neotheropoda	-0.12873	-0.28368	-0.19927	-0.2663	-0.32481	-0.44777	-0.1776	-0.015175	-0.22187	-0.050524	-0.11094		2.22667
Averostra	-0.17266	-0.30718	-0.22708	-0.33043	-0.36168	-0.45291	-0.17425	-0.043381	-0.2598	-0.03729	-0.11372		2.48038
Avetheropoda	-0.18053	-0.23199	-0.23494	-0.27623	-0.30674	-0.3478	-0.15847	-0.0082506	-0.22945	-0.027843	-0.11734		2.11958
Coelurosauria	-0.18975	-0.22599	-0.19534	-0.22822	-0.27746	-0.31222	-0.14936		-0.20046	-0.022226	-0.0989		1.89993
Eumaniraptora	-0.19219	-0.22226	-0.18103	-0.21049	-0.26239	-0.29877	-0.14413		-0.18919	-0.02052	-0.088056		1.80903
Dromaeosauridae	-0.21944	-0.23857	-0.16144	-0.18824	-0.24665	-0.25881	-0.15011		-0.16673	-0.010628	-0.080044		1.72066
Avialae	-0.19244	-0.20421	-0.1369	-0.1552	-0.21441	-0.26383	-0.12402		-0.15655	-0.017561	-0.052541	-0.003371	1.52103
Phasianidae	-0.22458	-0.24383	-0.17147	-0.21354	-0.3384	-0.033774	-0.36471		-0.22574	-0.033814	-0.15448	-0.022972	2.02731	0.957072	change
AVERAGE	-0.186821	-0.239987	-0.193255	-0.251336	-0.312226	-0.311211	-0.164063	-0.0270197	-0.214847	-0.0282183	-0.107823	-0.00889868

## Sheet: Flexors
Nodes	AMB_ACE	IT1_ACE	IT2_ACE	ITC_ACE	PIFE1_ACE	PIFE2_ACE	PIFE3_ACE	PIFI1_ACE	PIFI2_ACE	IFE_ACE	Summed Flexors
Archosauria	0.12098	0.12029	0.0043146		0.11955	0.12411	0.023429	0.050625	0.090127		0.653426
Dinosauromorpha	0.1231	0.11848	0.0015848	0.0018597	0.11789	0.12384	0.022242	0.04583	0.091283		0.64611
Dinosauria	0.13151	0.14071	0.015635	0.0052006	0.11516	0.12066	0.025099	0.054777	0.096069		0.704821
Saurischia	0.13778	0.15293	0.022549	0.0061679	0.11645	0.12177	0.027172	0.060185	0.0999		0.744904
Neotheropoda	0.16835	0.23605	0.048249	0.037055	0.11622	0.11706	0.029099	0.094414	0.10532		0.951817
Averostra	0.15717	0.26639	0.082581	0.024854	0.12195	0.11357	0.031005	0.067166	0.088415		0.953101
Avetheropoda	0.10455	0.27771	0.12279	0.028391	0.10176	0.092604	0.029136	0.10134	0.064681		0.922962
Coelurosauria	0.11479	0.30324	0.146	0.016617	0.079213	0.072368	0.023162	0.10284	0.041955	0.0047348	0.90492
Eumaniraptora	0.11896	0.3092	0.15342	0.012	0.070445	0.064278	0.02026	0.10258	0.033129	0.0095903	0.893862
Dromaeosauridae	0.070462	0.26562	0.14144	0.0094064	0.045733	0.039556	0.026624	0.077642	0.023727	0.037419	0.737629
Avialae	0.14834	0.3433	0.18305		0.047278	0.04349	0.008167	0.10925	0.0050964	0.018115	0.906086
Phasianidae	0.081685	0.42187	0.21557		0.020135	0.034169	0.0010455	0.086448	0.0041404	0.021982	0.887045	1.35753	change
AVERAGE	0.12314	0.246316	0.0947653	0.015728	0.0893153	0.0889562	0.0222034	0.0794248	0.0619869	0.0183682

## Sheet: Ratios
Nodes	Summed Extensors		Summed Flexors		Ratio
Archosauria	2.11824	Ratio	0.653426	Ratio	3.24175	% Change
Dinosauromorpha	2.1127	0.997384	0.64611	0.988803	3.26988	0.867735
Dinosauria	2.13156	1.00893	0.704821	1.09087	3.02426	-7.51164
Saurischia	2.16619	1.01625	0.744904	1.05687	2.90801	-3.8437
Neotheropoda	2.22667	1.02792	0.951817	1.27777	2.33939	-19.5537
Averostra	2.48038	1.11394	0.953101	1.00135	2.60243	11.2442
Avetheropoda	2.11958	0.85454	0.922962	0.968378	2.2965	-11.7556
Coelurosauria	1.89993	0.896368	0.90492	0.980452	2.09955	-8.57607
Eumaniraptora	1.80903	0.952156	0.893862	0.987781	2.02383	-3.60653
Dromaeosauridae	1.72066	0.951154	0.737629	0.825216	2.33269	15.2612
Avialae	1.52103	0.883981	0.906086	1.22838	1.67868	-17.0541
Phasianidae	2.02731	1.33285	0.887045	0.978985	2.28546	36.1462	0.70501	change
AVERAGE	2.02777	1.00322	0.825557	1.03499	2.50854
	0.957072		1.35753
	change		change
