# Supplementary material for: The evolution of pelvic limb muscle moment arms in bird-line archosaurs
Source: Sci Adv. 2021 Mar 19;7(12):eabe2778. doi: 10.1126/sciadv.abe2778 (PMC7978429; doi:10.1126/sciadv.abe2778)
Supplement: Data file S4 [file abe2778_Data_file_S4.xlsx]

## Sheet: Flexors
Nodes	FTI1_ACE	FTI3_ACE	FTE_ACE	ILFB_ACE	GL_ACE	FDL_ACE	FHL_ACE	Summed Flexors
Archosauria	-0.092699	-0.094888	-0.10392	-0.10647	-0.086182	-0.06923	-0.071648	0.625037
Dinosauromorpha	-0.089785	-0.091271	-0.10044	-0.10241	-0.085159	-0.06771	-0.0703	0.607075
Dinosauria	-0.093401	-0.098323	-0.10765	-0.11165	-0.086483	-0.071841	-0.073644	0.642992
Saurischia	-0.10193	-0.10553	-0.11494	-0.12132	-0.087574	-0.075401	-0.076442	0.683137
Neotheropoda	-0.10055	-0.098809	-0.10488	-0.11855	-0.072577	-0.072376	-0.071685	0.639427
Averostra	-0.11958	-0.11213	-0.11977	-0.11969	-0.08287	-0.084742	-0.082265	0.721047
Avetheropoda	-0.12089	-0.12127	-0.11898	-0.11636	-0.054718	-0.063632	-0.063497	0.659347
Coelurosauria	-0.10364	-0.10453	-0.10222	-0.098685	-0.049029	-0.054221	-0.055725	0.56805
Eumaniraptora	-0.095806	-0.09767	-0.095112	-0.092036	-0.045142	-0.049519	-0.05128	0.526565
Dromaeosauridae	-0.090865	-0.094502	-0.093982	-0.099356	-0.049777	-0.052905	-0.054375	0.535762
Avialae	-0.069885	-0.074633	-0.070568	-0.066539	-0.030125	-0.032029	-0.034781	0.37856
Phasianidae	-0.0089463	-0.079618	-0.07779	-0.10143	-0.062977	-0.059079	-0.061088	0.450928	0.721443	change
AVERAGE	-0.0906648	-0.0977645	-0.100854	-0.104541	-0.0660511	-0.0627237	-0.0638942

## Sheet: Extensors
Nodes	AMB_ACE	IT1_ACE	IT2_ACE	IT3_ACE	FMTI_ACE	FMTE_ACE	EDL_ACE	TA_ACE	Summed Extensors
Archosauria	0.060657	0.073227	0.067789	0.062008	0.061246	0.062362	0.016847	6.1614e-08	0.343479
Dinosauromorpha	0.058274	0.07164	0.065582	0.059283	0.05942	0.060128	0.014417	6.4239e-08	0.33047
Dinosauria	0.062169	0.076416	0.070126	0.062529	0.062713	0.063358	0.015387	1.9322e-07	0.350529
Saurischia	0.064763	0.079594	0.073465	0.065002	0.065081	0.065823	0.017103	3.3236e-07	0.366068
Neotheropoda	0.078716	0.1046	0.093334	0.075669	0.07647	0.076315	0.038478	2.1809e-06	0.464868
Averostra	0.090638	0.11977	0.1056	0.089662	0.090004	0.088406	0.050957	6.9278e-06	0.544406
Avetheropoda	0.080138	0.10173	0.092663	0.0828	0.080346	0.083102	0.061223	6.2143e-05	0.501926
Coelurosauria	0.069307	0.091624	0.082612	0.072699	0.070178	0.073925	0.048737	9.8545e-05	0.439874
Eumaniraptora	0.064468	0.087095	0.078228	0.068621	0.065719	0.07011	0.044733	0.00011275	0.414619
Dromaeosauridae	0.059398	0.08663	0.075576	0.063749	0.059813	0.064797	0.034301	3.6742e-05	0.384903
Avialae	0.049072	0.071385	0.063693	0.055828	0.051909	0.058377	0.033897	0.00018562	0.335275
Phasianidae	0.081142	0.11138	0.089074	0.079434	0.079718	0.081941	0.0043393	0.023219	0.469105	1.36575	change
AVERAGE	0.0682285	0.0895909	0.0798118	0.0697737	0.0685514	0.0707203	0.0317016	0.00197705

## Sheet: Ratios
Nodes	Summed Flexors		Summed Extensors		Ratios
Archosauria	0.625037	Ratio	0.404136	Ratio	1.5466	% Change
Dinosauromorpha	0.607075	0.971263	0.388744	0.961914	1.56163	0.971883
Dinosauria	0.642992	1.05916	0.412698	1.06162	1.55802	-0.231275
Saurischia	0.683137	1.06243	0.430831	1.04394	1.58563	1.77182
Neotheropoda	0.639427	0.936016	0.543584	1.26171	1.17632	-25.8137
Averostra	0.721047	1.12765	0.635044	1.16825	1.13543	-3.47593
Avetheropoda	0.659347	0.91443	0.582064	0.916573	1.13277	-0.233811
Coelurosauria	0.56805	0.861534	0.509181	0.874784	1.11562	-1.51466
Eumaniraptora	0.526565	0.926969	0.479087	0.940898	1.0991	-1.4803
Dromaeosauridae	0.535762	1.01747	0.444301	0.927391	1.20585	9.71273
Avialae	0.37856	0.706582	0.384347	0.86506	0.984944	-10.3864
Phasianidae	0.450928	1.19117	0.550247	1.43164	0.819501	-16.7972	0.529873	change
AVERAGE	0.586494	0.979516	0.480355	1.04125	1.24345
	0.721443		1.36154
	change		change
