# Supplementary material for: The evolution of pelvic limb muscle moment arms in bird-line archosaurs
Source: Sci Adv. 2021 Mar 19;7(12):eabe2778. doi: 10.1126/sciadv.abe2778 (PMC7978429; doi:10.1126/sciadv.abe2778)
Supplement: Data file S5 [file abe2778_Data_file_S5.xlsx]

## Sheet: Medial Rotators
Nodes	IT1_ACE	AMB_ACE	PIFI1_ACE	PIFI2_ACE	IFE_ACE	IT2_ACE	ITC_ACE	FTI1_ACE	FTI3_ACE	FTE_ACE	ADD1_ACE	ADD2_ACE	PIFE2_ACE	Summed Medial Rotators
Archosauria			0.038431	0.069087					0.00095939	0.022477	0.011921		0.015564	0.158439
Dinosauromorpha			0.039881	0.068384					0.00055299	0.021709	0.012872		0.018332	0.161731
Dinosauria			0.035319	0.076417						0.023381	0.010398		0.010122	0.155637
Saurischia			0.032653	0.082188						0.025062	0.0080763		0.0077036	0.155683
Neotheropoda			0.039149	0.10462	0.0041408		0.04777	0.013502	0.0031331	0.038067	0.0042276			0.25461
Averostra			0.024775	0.082439	0.0074032		0.041948	0.026208	0.0081176	0.048018	0.010404			0.249313
Avetheropoda		0.030586	0.032131	0.091093			0.052623		0.0012635	0.010593	0.00034606			0.218636
Coelurosauria		0.015796	0.035139	0.091897			0.065086		0.0028184	0.010546	0.0011494			0.222432
Eumaniraptora		0.010855	0.036147	0.091423			0.069526		0.0029855	0.0097272	0.0011972			0.221861
Dromaeosauridae	0.014614	0.004378	0.051196	0.10259			0.08054		0.0047837	0.012346				0.270448
Avialae	0.008253		0.035095	0.086368	4.9776e-05	0.0054139	0.081714	0.0033268	0.003023	0.0060645	0.005454	0.00087184		0.235634
Phasianidae	0.027172		0.052059	0.13871		0.0057942	0.11165	0.00042589	0.02986	0.022663	0.0010034			0.389337	2.45733	change
AVERAGE	0.0166797	0.0154037	0.0376646	0.0904347	0.00386459	0.00560405	0.0688571	0.0108657	0.00574972	0.0208878	0.00609536	0.00087184	0.0129304

## Sheet: Lateral Rotators
Nodes	IT1_ACE	IT2_ACE	IT3_ACE	AMB_ACE	ILFB_ACE	IFE_ACE	ITC_ACE	FTI1_ACE	FTI3_ACE	ADD1_ACE	ADD2_ACE	PIFE1_ACE	PIFE2_ACE	PIFE3_ACE	ISTR_ACE	CFB_ACE	CFL_ACE	Summed Lateral Rotators
Archosauria	-0.027659	-0.039634	-0.038785	-0.0033346	-0.001006	-0.031103	-0.0077739	-0.011331			-0.0097319	-0.0021568		-0.10598	-0.11857	-0.036802	-0.028131	0.461998
Dinosauromorpha	-0.028066	-0.040011	-0.037477	-0.0044627	-0.00084866	-0.03187	-0.007547	-0.010297			-0.0092988	-0.00085577		-0.10563	-0.11694	-0.034152	-0.02829	0.782374
Dinosauria	-0.027275	-0.038504	-0.039982	-0.005003	-0.002316	-0.028957	-0.0035977	-0.012694	-0.00061843		-0.012014	-0.0041195		-0.10622	-0.11951	-0.034953	-0.033901	0.791555
Saurischia	-0.027804	-0.038177	-0.041928	-0.0055698	-0.0042105	-0.027483	-0.0019957	-0.015759	-0.0015014		-0.014093	-0.0025158		-0.10707	-0.12251	-0.035698	-0.039723	0.823943
Neotheropoda	-0.029511	-0.035795	-0.045474	-0.0062277	-0.00038189						-0.012278	-0.011482	-0.01316	-0.10788	-0.11148	-0.039299	-0.035104	0.802824
Averostra	-0.027377	-0.035515	-0.056108	-0.0078339	-0.0092339						-0.012963	-0.026799	-0.032015	-0.13108	-0.15155	-0.026005	-0.012533	0.848887
Avetheropoda	-0.020479	-0.019387	-0.060684		-0.016812	-0.0095694		-0.010354			-0.016368	-0.03474	-0.042381	-0.11898	-0.13753	-0.03881	-0.038749	0.991098
Coelurosauria	-0.0039081	-0.0091844	-0.047618		-0.012325	-0.0066349		-0.0058256			-0.0106	-0.036335	-0.041068	-0.10853	-0.12383	-0.037817	-0.039581	0.995142
Eumaniraptora	-0.00020349	-0.0057116	-0.042541		-0.010986	-0.0054343		-0.0047124			-0.0081696	-0.036684	-0.040458	-0.10408	-0.11816	-0.037385	-0.039978	0.918753
Dromaeosauridae		-0.0023291	-0.037814		-0.0048488	-0.0096463		-0.018326		-0.01224	-0.0099309	-0.071821	-0.065501	-0.096303	-0.10588	-0.038727	-0.046746	0.966372
Avialae			-0.02621	-0.0044657	-0.0081658							-0.027212	-0.030699	-0.090908	-0.10204	-0.035465	-0.039308	0.882258
Phasianidae			-0.070542	-0.010861	-0.015564	-0.031298					-0.0034199	-0.069362	-0.054723	-0.011638	-0.095073	-0.06959	-0.064283	0.860827	1.86327	change
AVERAGE	-0.0213647	-0.0264248	-0.0454303	-0.0059698	-0.00722488	-0.0202218	-0.00522858	-0.0111624	-0.00105992	-0.01224	-0.0108061	-0.0270069	-0.0400006	-0.0995249	-0.118589	-0.0387253	-0.0371939

## Sheet: Abductors
Nodes	IT1_ACE	IT2_ACE	IT3_ACE	AMB_ACE	ILFB_ACE	PIFI1_ACE	PIFI2_ACE	IFE_ACE	ITC_ACE	FTI3_ACE	FTE_ACE	ADD1_ACE	ADD2_ACE	CFB_ACE	CFL_ACE	Summed Abductors
Archosauria	-0.10517	-0.18683	-0.15042	-0.011448	-0.091154	-0.063557	-0.018752	-0.13173	-0.11013		-0.052252			-0.028641		0.950084
Dinosauromorpha	-0.10693	-0.18834	-0.14969	-0.01427	-0.090956	-0.068271	-0.01944	-0.12953	-0.10701		-0.051521			-0.034589		1.91063
Dinosauria	-0.10913	-0.1945	-0.16292	-0.016748	-0.10003	-0.06871	-0.018852	-0.14017	-0.11283		-0.063624			-0.039301		1.98736
Saurischia	-0.1158	-0.20386	-0.17643	-0.020664	-0.10651	-0.069077	-0.01903	-0.14932	-0.11745		-0.071597			-0.044433		2.12099
Neotheropoda	-0.1036	-0.17215	-0.17729	-0.0032642	-0.12071	-0.029468		-0.12762	-0.081182		-0.088225			-0.072705	-0.0081594	2.07854
Averostra	-0.10209	-0.18649	-0.18888	-0.014112	-0.13926	-0.070892	-0.034856	-0.1501	-0.10149		-0.103			-0.094649	-0.012064	2.18226
Avetheropoda	-0.078272	-0.16329	-0.17472		-0.11997	-0.02906	-0.027572	-0.13564	-0.080064		-0.077886			-0.054297		2.13865
Coelurosauria	-0.036161	-0.13111	-0.15362		-0.1094	-0.017885	-0.011667	-0.12082	-0.061586		-0.076745			-0.042058		1.70182
Eumaniraptora	-0.021231	-0.1196	-0.14604		-0.10458	-0.014613	-0.0063421	-0.11429	-0.054332		-0.075085			-0.037974		1.45514
Dromaeosauridae		-0.11305	-0.13157		-0.10613			-0.10584	-0.048481	-0.0043909	-0.10331			-0.042405		1.34926
Avialae		-0.081281	-0.1239	-0.0042218	-0.087251	-0.014036		-0.094048	-0.030723		-0.060688			-0.022329		1.17365
Phasianidae		-0.070354	-0.17596	-0.023256	-0.1196			-0.11236	-0.048317	-0.00043811	-0.064361	-0.012953	-0.011551	-0.021606		1.17923	1.24119	change
AVERAGE	-0.0864871	-0.150905	-0.159287	-0.013498	-0.107963	-0.0445569	-0.0195639	-0.125956	-0.0794663	-0.0024145	-0.0740245	-0.012953	-0.011551	-0.0445822	-0.0101117

## Sheet: Adductors
Nodes	AMB_ACE	IT1_ACE	PIFI1_ACE	PIFI2_ACE	FTI1_ACE	FTI3_ACE	ADD1_ACE	ADD2_ACE	PIFE1_ACE	PIFE2_ACE	PIFE3_ACE	ISTR_ACE	CFL_ACE	Summed Adductors
Archosauria					0.21248	0.039254	0.2557	0.14703	0.10482	0.088346	0.13173	0.1039	0.016706	1.09997
Dinosauromorpha					0.20633	0.036914	0.2531	0.14543	0.10529	0.087978	0.13389	0.10293	0.014534	1.0864
Dinosauria					0.21683	0.049296	0.248	0.15857	0.099344	0.087263	0.12848	0.10241	0.012188	1.10238
Saurischia					0.23874	0.060757	0.24365	0.17157	0.094805	0.088036	0.12738	0.10568	0.010441	1.14106
Neotheropoda				0.0039508	0.33382	0.11256	0.18819	0.21924	0.05875	0.0673	0.10511	0.087364		1.17628
Averostra					0.21273	0.064968	0.17558	0.14639	0.035226	0.043646	0.087321	0.068569		0.83443
Avetheropoda	0.035293				0.20639	0.032966	0.16704	0.11435	0.094895	0.10125	0.083033	0.073139	0.0065915	0.914947
Coelurosauria	0.023708				0.16324	0.023034	0.13562	0.098111	0.096841	0.10145	0.07212	0.065599	0.0070539	0.786777
Eumaniraptora	0.018459				0.15108	0.01976	0.12486	0.092234	0.096954	0.10103	0.06742	0.06338	0.0082408	0.743418
Dromaeosauridae	0.03262	0.017386	0.021129	0.010928	0.10905		0.10714	0.0792	0.087147	0.095086	0.056842	0.033525	0.019015	0.669068
Avialae		0.019272		0.0070401	0.12135	0.01565	0.092609	0.07563	0.10033	0.10138	0.054188	0.064701	0.0091155	0.661266
Phasianidae		0.061413	0.038358	0.013138	0.015534				0.067082	0.069875	0.0069369	0.016479	0.0021261	0.290942	0.264501	change
AVERAGE	0.02752	0.0326903	0.0297435	0.00876423	0.182298	0.0455159	0.181044	0.131614	0.0867903	0.0860533	0.0878709	0.073973	0.0106012

## Sheet: Ratios
Nodes	Summed Medial Rotators		Summed Abductors		Ratios
Archosauria	0.158439	Ratio	0.950084	Ratio	0.166764	% Change
Dinosauromorpha	0.161731	1.02078	1.91063	2.01101	0.0846479	-49.2407
Dinosauria	0.155637	0.96232	1.98736	1.04016	0.0783134	-7.48345
Saurischia	0.155683	1.00029	2.12099	1.06724	0.0734012	-6.27246
Neotheropoda	0.25461	1.63544	2.07854	0.97999	0.122494	66.883
Averostra	0.249313	0.979197	2.18226	1.0499	0.114245	-6.73397
Avetheropoda	0.218636	0.876953	2.13865	0.980019	0.10223	-10.5168
Coelurosauria	0.222432	1.01736	1.70182	0.795745	0.130702	27.8504
Eumaniraptora	0.221861	0.997433	1.45514	0.855047	0.152467	16.6524
Dromaeosauridae	0.270448	1.219	1.34926	0.927241	0.200441	31.465
Avialae	0.235634	0.871273	1.17365	0.869848	0.200769	31.6804
Phasianidae	0.389337	1.6523	1.17923	1.00475	0.330161	64.4481	1.97982	change
AVERAGE	0.22448	1.11203	1.68564	1.05281	0.146386
	2.45733		1.24119
	change		change
