# Supplementary material for: The evolution of pelvic limb muscle moment arms in bird-line archosaurs
Source: Sci Adv. 2021 Mar 19;7(12):eabe2778. doi: 10.1126/sciadv.abe2778 (PMC7978429; doi:10.1126/sciadv.abe2778)
Supplement: Data file S6 [file abe2778_Data_file_S6.xlsx]

## Sheet: Flexors
Nodes	EDL_ACE	EHL_ACE	TA_ACE	FL_ACE	FB_ACE	Summed Flexors
Archosauria	0.10056	0.027401	0.10657		0.056849	0.29138
Dinosauromorpha	0.098952	0.024593	0.10593		0.058461	0.287936
Dinosauria	0.09955	0.034246	0.10748		0.04989	0.291166
Saurischia	0.098224	0.039684	0.10704		0.039702	0.28465
Neotheropoda	0.095907	0.07367	0.097374		0.0276	0.294551
Averostra	0.11231	0.10536	0.10972	0.032494	0.04174	0.401624
Avetheropoda	0.11881	0.08526	0.11938		0.023959	0.347409
Coelurosauria	0.1031	0.060251	0.1085		0.014252	0.286103
Eumaniraptora	0.095539	0.049884	0.10298		0.0081483	0.256551
Dromaeosauridae	0.093102	0.056117	0.10341		0.015258	0.267887
Avialae	0.069822	0.011703	0.083534			0.165059
Phasianidae	0.087243	0.07614	0.090044		0.038622	0.292049	1.0023	change
AVERAGE	0.0977599	0.0536924	0.103497		0.0340438

## Sheet: Extensors
Nodes	AMB_tendon_ACE	GL_ACE	GM_ACE	FDL_ACE	FHL_ACE	FL_ACE	FL_tendon_ACE	FB_ACE	Summed Extensors
Archosauria	-0.09949	-0.13354	-0.14092	-0.099162	-0.10456	-0.019203	-0.096141		-0.693016
Dinosauromorpha	-0.095592	-0.1287	-0.13692	-0.096366	-0.1014	-0.015919	-0.09544		-0.670337
Dinosauria	-0.10523	-0.14018	-0.1462	-0.10497	-0.1084	-0.024132	-0.097787		-0.726899
Saurischia	-0.11377	-0.15056	-0.15367	-0.11241	-0.11372	-0.032262	-0.10037		-0.776762
Neotheropoda	-0.090589	-0.12422	-0.12405	-0.090338	-0.092565	-0.0035289	-0.065915		-0.591206
Averostra	-0.12095	-0.16423	-0.16026	-0.12122	-0.11954		-0.093089		-0.779289
Avetheropoda	-0.14392	-0.19028	-0.1767	-0.13977	-0.13488	-0.030722	-0.10432		-0.920592
Coelurosauria	-0.13571	-0.18237	-0.16705	-0.1337	-0.1291	-0.037504	-0.099965		-0.885399
Eumaniraptora	-0.13337	-0.18024	-0.16409	-0.13211	-0.12757	-0.041519	-0.098082		-0.876981
Dromaeosauridae	-0.10802	-0.13618	-0.13221	-0.10772	-0.10607	-0.025672	-0.096607		-0.712479
Avialae	-0.13289	-0.18619	-0.16346	-0.13399	-0.12876	-0.060393	-0.091944	-0.015379	-0.913006
Phasianidae	-0.11184	-0.16741	-0.1716	-0.11686	-0.12069	-0.012091	-0.088069		-0.78856	1.13787	change
AVERAGE	-0.115948	-0.157008	-0.153094	-0.115718	-0.115605	-0.0275405	-0.0939774	-0.015379

## Sheet: Ratios
Nodes	Summed Flexors		Summed Extensors		Ratios
Archosauria	0.29138	Ratio	-0.693016	Ratio	-0.420452	% Change
Dinosauromorpha	0.287936	0.98818	-0.670337	0.967275	-0.429539	2.16127
Dinosauria	0.291166	1.01122	-0.726899	1.08438	-0.400559	-6.74679
Saurischia	0.28465	0.977621	-0.776762	1.0686	-0.366457	-8.51358
Neotheropoda	0.294551	1.03478	-0.591206	0.761116	-0.498221	35.956
Averostra	0.36913	1.2532	-0.746795	1.26317	-0.494286	-0.789829
Avetheropoda	0.347409	0.941156	-0.920592	1.23272	-0.377376	-23.6523
Coelurosauria	0.286103	0.823534	-0.885399	0.961771	-0.323135	-14.3732
Eumaniraptora	0.256551	0.89671	-0.876981	0.990492	-0.292539	-9.46831
Dromaeosauridae	0.267887	1.04418	-0.712479	0.812422	-0.375993	28.5273
Avialae	0.14968	0.558743	-0.913006	1.28145	-0.163942	-43.959
Phasianidae	0.292049	1.95116	-0.78856	0.863696	-0.370357	125.908	0.880855	change
AVERAGE	0.284874	1.04368	-0.775169	1.0261	-0.376071
	1.0023		1.13787
	change		change
