# Supplementary material for: The evolution of pelvic limb muscle moment arms in bird-line archosaurs
Source: Sci Adv. 2021 Mar 19;7(12):eabe2778. doi: 10.1126/sciadv.abe2778 (PMC7978429; doi:10.1126/sciadv.abe2778)
Supplement: Data file S7 [file abe2778_Data_file_S7.zip]

Archive with 101 entries (98 files):
- supp data/code_for_analyses/
- supp data/code_for_analyses/.gitignore
- supp data/code_for_analyses/BirdLineForMA2016Tree.nex
- supp data/code_for_analyses/calcACE.R
- supp data/code_for_analyses/loadMixCSV.m
- supp data/code_for_analyses/nodeDates.csv
- supp data/code_for_analyses/nodeDatesUnrectified.csv
- supp data/code_for_analyses/nodeDatesUnrectifiedNoDrom.csv
- supp data/code_for_analyses/parse_r_output_into_per_joint_csvs.m
- supp data/code_for_analyses/process_raw_plt_files_to_r_input.m
- supp data/code_for_analyses/README.txt
- supp data/code_for_analyses/writeMixCSV.m
- supp data/data_processing_files/
- supp data/data_processing_files/.Rhistory
- supp data/data_processing_files/ankle_Ex_ACE_data_from_dino_moment_arms_Sun_Jun_07_14-26-54_2020-MAC_2.csv
- supp data/data_processing_files/dino_moment_arms_for_input_into_R_Sun_Jun_07_14-26-54_2020-MAC_2.csv
- supp data/data_processing_files/dino_moment_arms_Sun_Jun_07_14-26-54_2020.mat
- supp data/data_processing_files/dino_moment_arms_Sun_Jun_07_14-26-54_2020-MAC_2.mat
- supp data/data_processing_files/dino_moment_arms_Sun_Jun_07_14-26-54_2020-MAC_2_ACEciHi.csv
- supp data/data_processing_files/dino_moment_arms_Sun_Jun_07_14-26-54_2020-MAC_2_ACEciLo.csv
- supp data/data_processing_files/dino_moment_arms_Sun_Jun_07_14-26-54_2020-MAC_2_ACEvals.csv
- supp data/data_processing_files/dino_moment_arms_Sun_Jun_07_14-26-54_2020-MAC_2_tree.jpeg
- supp data/data_processing_files/hip_Ab_ACE_data_from_dino_moment_arms_Sun_Jun_07_14-26-54_2020-MAC_2.csv
- supp data/data_processing_files/hip_Ex_ACE_data_from_dino_moment_arms_Sun_Jun_07_14-26-54_2020-MAC_2.csv
- supp data/data_processing_files/hip_Ro_ACE_data_from_dino_moment_arms_Sun_Jun_07_14-26-54_2020-MAC_2.csv
- supp data/data_processing_files/knee_Ex_ACE_data_from_dino_moment_arms_Sun_Jun_07_14-26-54_2020-MAC_2.csv
- supp data/README.txt
- supp data/SIMM_moment_arm_raw_data/
- supp data/SIMM_moment_arm_raw_data/Allosaurus_ankleExAll.plt
- supp data/SIMM_moment_arm_raw_data/Allosaurus_hipAbAll_15Ab.plt
- supp data/SIMM_moment_arm_raw_data/Allosaurus_hipExAll_15Ab.plt
- supp data/SIMM_moment_arm_raw_data/Allosaurus_hipRoAll_15Ab.plt
- supp data/SIMM_moment_arm_raw_data/Allosaurus_kneeExAll.plt
- supp data/SIMM_moment_arm_raw_data/Archaeopteryx_ankleExAll.plt
- supp data/SIMM_moment_arm_raw_data/Archaeopteryx_hipAbAll_15Ab.plt
- supp data/SIMM_moment_arm_raw_data/Archaeopteryx_hipExAll_15Ab.plt
- supp data/SIMM_moment_arm_raw_data/Archaeopteryx_hipRoAll_15Ab.plt
- supp data/SIMM_moment_arm_raw_data/Archaeopteryx_kneeExAll.plt
- supp data/SIMM_moment_arm_raw_data/Coelophysis_ankleExAll.plt
- supp data/SIMM_moment_arm_raw_data/Coelophysis_hipAbAll_15Ab.plt
- supp data/SIMM_moment_arm_raw_data/Coelophysis_hipExAll_15Ab.plt
- supp data/SIMM_moment_arm_raw_data/Coelophysis_hipRoAll_15Ab.plt
- supp data/SIMM_moment_arm_raw_data/Coelophysis_kneeExAll.plt
- supp data/SIMM_moment_arm_raw_data/Crocodylus_ankleExAll.plt
- supp data/SIMM_moment_arm_raw_data/Crocodylus_hipAbAll_15Ab.plt
- supp data/SIMM_moment_arm_raw_data/Crocodylus_hipExAll_15Ab.plt
- supp data/SIMM_moment_arm_raw_data/Crocodylus_hipRoAll_15Ab.plt
- supp data/SIMM_moment_arm_raw_data/Crocodylus_kneeExAll.plt
- supp data/SIMM_moment_arm_raw_data/Dilophosaurus_ankleExAll.plt
- supp data/SIMM_moment_arm_raw_data/Dilophosaurus_hipAbAll_15Ab.plt
- supp data/SIMM_moment_arm_raw_data/Dilophosaurus_hipExAll_15Ab.plt
- supp data/SIMM_moment_arm_raw_data/Dilophosaurus_hipRoAll_15Ab.plt
- supp data/SIMM_moment_arm_raw_data/Dilophosaurus_kneeExAll.plt
- supp data/SIMM_moment_arm_raw_data/Gallus_ankleExAll.plt
- supp data/SIMM_moment_arm_raw_data/Gallus_hipAbAll_15Ab.plt
- supp data/SIMM_moment_arm_raw_data/Gallus_hipExAll_15Ab.plt
- supp data/SIMM_moment_arm_raw_data/Gallus_hipRoAll_15Ab.plt
- supp data/SIMM_moment_arm_raw_data/Gallus_kneeExAll.plt
- supp data/SIMM_moment_arm_raw_data/Lesothosaurus_ankleExAll.plt
- supp data/SIMM_moment_arm_raw_data/Lesothosaurus_hipAbAll_15Ab.plt
- supp data/SIMM_moment_arm_raw_data/Lesothosaurus_hipExAll_15Ab.plt
- supp data/SIMM_moment_arm_raw_data/Lesothosaurus_hipRoAll_15Ab.plt
- supp data/SIMM_moment_arm_raw_data/Lesothosaurus_kneeExAll.plt
- supp data/SIMM_moment_arm_raw_data/Marasuchus_ankleExAll.plt
- supp data/SIMM_moment_arm_raw_data/Marasuchus_hipAbAll_15Ab.plt
- supp data/SIMM_moment_arm_raw_data/Marasuchus_hipExAll_15Ab.plt
- supp data/SIMM_moment_arm_raw_data/Marasuchus_hipRoAll_15Ab.plt
- supp data/SIMM_moment_arm_raw_data/Marasuchus_kneeExAll.plt
- supp data/SIMM_moment_arm_raw_data/Microraptor_ankleExAll.plt
- supp data/SIMM_moment_arm_raw_data/Microraptor_hipAbAll_15Ab.plt
- supp data/SIMM_moment_arm_raw_data/Microraptor_hipExAll_15Ab.plt
- supp data/SIMM_moment_arm_raw_data/Microraptor_hipRoAll_15Ab.plt
- supp data/SIMM_moment_arm_raw_data/Microraptor_kneeExAll.plt
- supp data/SIMM_moment_arm_raw_data/Phasianus_ankleExAll.plt
- supp data/SIMM_moment_arm_raw_data/Phasianus_hipAbAll_15Ab.plt
- supp data/SIMM_moment_arm_raw_data/Phasianus_hipExAll_15Ab.plt
- supp data/SIMM_moment_arm_raw_data/Phasianus_hipRoAll_15Ab.plt
- supp data/SIMM_moment_arm_raw_data/Phasianus_kneeExAll.plt
- supp data/SIMM_moment_arm_raw_data/Plateosaurus_ankleExAll.plt
- supp data/SIMM_moment_arm_raw_data/Plateosaurus_hipAbAll_15Ab.plt
- supp data/SIMM_moment_arm_raw_data/Plateosaurus_hipExAll_15Ab.plt
- supp data/SIMM_moment_arm_raw_data/Plateosaurus_hipRoAll_15Ab.plt
- supp data/SIMM_moment_arm_raw_data/Plateosaurus_kneeExAll.plt
- supp data/SIMM_moment_arm_raw_data/Tyrannosaurus_ankleExAll.plt
- supp data/SIMM_moment_arm_raw_data/Tyrannosaurus_hipAbAll_15Ab.plt
- supp data/SIMM_moment_arm_raw_data/Tyrannosaurus_hipExAll_15Ab.plt
- supp data/SIMM_moment_arm_raw_data/Tyrannosaurus_hipRoAll_15Ab.plt
- supp data/SIMM_moment_arm_raw_data/Tyrannosaurus_kneeExAll.plt
- supp data/SIMM_moment_arm_raw_data/Velociraptor_ankleExAll.plt
- supp data/SIMM_moment_arm_raw_data/Velociraptor_hipAbAll_15Ab.plt
- supp data/SIMM_moment_arm_raw_data/Velociraptor_hipExAll_15Ab.plt
- supp data/SIMM_moment_arm_raw_data/Velociraptor_hipRoAll_15Ab.plt
- supp data/SIMM_moment_arm_raw_data/Velociraptor_kneeExAll.plt
- supp data/data_processing_files/bl1_sensitivity_analyses/ankle_Ex_ACE_data_from_dino_moment_arms_Sun_Jun_07_14-26-54_2020-MAC_2bl1.csv
- supp data/data_processing_files/bl1_sensitivity_analyses/dino_moment_arms_Sun_Jun_07_14-26-54_2020-MAC_2bl1_ACEciHi.csv
- supp data/data_processing_files/bl1_sensitivity_analyses/dino_moment_arms_Sun_Jun_07_14-26-54_2020-MAC_2bl1_ACEciLo.csv
- supp data/data_processing_files/bl1_sensitivity_analyses/dino_moment_arms_Sun_Jun_07_14-26-54_2020-MAC_2bl1_ACEvals.csv
- supp data/data_processing_files/bl1_sensitivity_analyses/hip_Ab_ACE_data_from_dino_moment_arms_Sun_Jun_07_14-26-54_2020-MAC_2bl1.csv
- supp data/data_processing_files/bl1_sensitivity_analyses/hip_Ex_ACE_data_from_dino_moment_arms_Sun_Jun_07_14-26-54_2020-MAC_2bl1.csv
- supp data/data_processing_files/bl1_sensitivity_analyses/hip_Ro_ACE_data_from_dino_moment_arms_Sun_Jun_07_14-26-54_2020-MAC_2bl1.csv
- supp data/data_processing_files/bl1_sensitivity_analyses/dino_moment_arms_Sun_Jun_07_14-26-54_2020-MAC_2bl1.mat
