# Supplementary material for: The evolution of pelvic limb muscle moment arms in bird-line archosaurs
Source: Sci Adv. 2021 Mar 19;7(12):eabe2778. doi: 10.1126/sciadv.abe2778 (PMC7978429; doi:10.1126/sciadv.abe2778)
Supplement: Data file S7 [file abe2778_Data_file_S7.zip › supp data/code_for_analyses/BirdLineForMA2016Tree.nex]

#NEXUS

BEGIN TREES;
	Title TreesForMA2016;
	LINK Taxa = Taxa;
	TRANSLATE
		1 Crocodylus,
		2 Marasuchus,
		3 Lesothosaurus,
		4 Plateosaurus,
		5 Coelophysis,
		6 Dilophosaurus,
		7 Allosaurus,
		8 Tyrannosaurus,
		9 Velociraptor,
		10 Microraptor,
		11 Archaeopteryx,
		12 Gallus,
		13 Phasianus;
	TREE MA2016Tree = (1:246.5[%selected = on ],(2:1.0,(3:38.0,(4:23.0,(5:7.0,(6:5.0,(7:14.5,(8:95.0,((9:63.0,10:13.5):23.0,(11:1.0,(12:34.5,13:34.5):117.5):7.0):2.0):6.0):31.0):12.0):22.0):2.0):2.0):10.5):1.0[% ] [% ] [%  setBetweenBits = selected ];
END;
