# Supplementary material for: The evolution of pelvic limb muscle moment arms in bird-line archosaurs
Source: Sci Adv. 2021 Mar 19;7(12):eabe2778. doi: 10.1126/sciadv.abe2778 (PMC7978429; doi:10.1126/sciadv.abe2778)
Supplement: Data file S7 [file abe2778_Data_file_S7.zip › supp data/code_for_analyses/calcACE.R]

# RUN THIS SCRIPT SECOND!!!

# clear out old shit
rm(list=ls())

# set warn (0 = suppress until run, 1 = ignore warnings,
# 2 = treat as errors (i.e put the brakes on))
options(warn = 2)

# load dependencies
library(ape)
library(phytools)
library(maps)
library(rprojroot)

# set working directory to whereever this file is stored!
setwd(dirname(thisfile()))
#----------------------------------# INPUT #----------------------------------#

# load tree
read.nexus("BirdLineForMA2016Tree.nex")->Tree
# list files to batch process
input_file<-"dino_moment_arms_for_input_into_R_Tue_Apr_28_14-01-36_2020mac.csv"
# FOR ZERO BRANCH LENGTHS, chose what value to substitute for zero
zeroBL <- 1

#--------------------------------# SCRIPT #-----------------------------------#

# read in tip data from input_file
#(NB presumes first col is tip names, others are data)
read.csv(input_file)->Tips.dat

# get prefix name for output
output_name<-sub('.csv', '', input_file)
output_name<-sub('for_input_into_R_', '', output_name)

# plot and save tree (for node identification purposes).
plotTree<-Tree
# To make output clear, set all branches to equal length.
plotTree$edge.length<-rep(1,nrow(plotTree$edge))
plotTree<-makeNodeLabel(plotTree,method='number',prefix="")
plotName = paste(output_name,"_tree.jpeg", sep="")
jpeg(file = plotName)
plot(plotTree,show.node.label=TRUE)
dev.off()

# transform zero lengths in tree.
Tree$edge.length[Tree$edge.length==0.0]<-zeroBL

# parse data
data.frame(Tips.dat[,2:dim(Tips.dat)[2]])->TipDat
attach(TipDat)
 # set row names (i.e. species), which are assumed to be in the first column of
# input data
rownames(TipDat)<-Tips.dat[,1]
colnames(TipDat)<-colnames(Tips.dat[2:length(colnames(Tips.dat))])

# setup global output
NoNodes<-Tree$Nnode
NoVars<-dim(TipDat)[2]
NoRes<-(NoNodes+1)*NoVars
ACE_values<-c(1:NoRes)
dim(ACE_values)<-c(NoNodes+1,NoVars)
ACE_CIlow<-ACE_values
ACE_CIhigh<-ACE_values

# generate variable list
VarList<-names(TipDat)

# setup write index to global file
WritedexGlob<-1

for (currVar in VarList)
{
  # populate headers in results file (column names)
  ACE_values[1,WritedexGlob]<-paste(currVar," ACE", sep="")
  ACE_CIlow[1,WritedexGlob]<-paste(currVar," Lower 95% CI", sep="")
  ACE_CIhigh[1,WritedexGlob]<- paste(currVar," Upper 95% CI", sep="")

  # get data
  tipdata<-TipDat[,currVar]
  names(tipdata) = row.names(TipDat)

  # estimate ACE using the phytools fastAnc thing
  ACEres<- fastAnc(tree=Tree, x=tipdata, vars=TRUE, CI=TRUE)

  # write
  ACE_values[2:dim(ACE_values)[1],WritedexGlob]<-ACEres$ace
  ACE_CIlow[2:dim(ACE_CIlow)[1],WritedexGlob]<-ACEres$CI95[,1]
  ACE_CIhigh[2:dim(ACE_CIhigh)[1],WritedexGlob]<-ACEres$CI95[,2]

  # ratchet index
  WritedexGlob<-WritedexGlob+1

}


# Write results as a .csv file
write.table(ACE_values, file = paste(output_name,"_ACEvals.csv", sep=""),
           quote = FALSE, sep = ",", row.names = FALSE, col.names = FALSE)
write.table(ACE_CIlow, file = paste(output_name,"_ACEciLo.csv", sep=""),
           quote = FALSE, sep = ",", row.names = FALSE, col.names = FALSE)
write.table(ACE_CIhigh, file = paste(output_name,"_ACEciHi.csv", sep=""),
           quote = FALSE, sep = ",", row.names = FALSE, col.names = FALSE)
