# Supplementary material for: The evolution of pelvic limb muscle moment arms in bird-line archosaurs
Source: Sci Adv. 2021 Mar 19;7(12):eabe2778. doi: 10.1126/sciadv.abe2778 (PMC7978429; doi:10.1126/sciadv.abe2778)
Supplement: Data file S7 [file abe2778_Data_file_S7.zip › supp data/code_for_analyses/loadMixCSV.m]

function [CSVheaders,CSVdata] = loadMixCSV(inName)

% load mixed data as basic cell array, syntax is [CSVheaders,CSVdata] = loadMixCSV(inName)

delim = ','; % assuming csv files, otherwise set delimiter (generalising code)
dataID = fopen(inName,'r');   % open the file
inData = fgetl(dataID);   % read first line as string and stick into cell array
currLine = fgetl(dataID);  % read next line as string
while ischar(currLine) % loop while not at the end of the file
    inData = [inData; {currLine}];  % append to cell array of arbitrary size
    currLine = fgetl(dataID);  % read next line as string
end
fclose(dataID);    % Close the file

% get headers (first row)

CSVheaders = textscan(inData{1}, '%s', 'Delimiter', delim); % get headers as strings
CSVheaders = CSVheaders{1}'; % remove cell encapsulation, make row

% get data (all other rows)
nRows = size(inData,1)-1; % get number of input data rows (minus header)
nCols = size(CSVheaders,2); % get number of input data cols
CSVdata = zeros(nRows, nCols); % assign correctly sized blank array

for loop1 = 2:size(inData,1)              % loop over lines
    linData = textscan(inData{loop1},'%f',...  % read data as floats
        'Delimiter',delim);
    linData = linData{1}';              % remove cell encapsulation, make row
    if strcmp(inData{loop1}(end),delim)  % account for when the line
        linData(end+1) = NaN;                     % ends with a delimiter
    end
    CSVdata(loop1-1,1:numel(linData)) = linData;  % write data
end

end
