# Supplementary material for: The evolution of pelvic limb muscle moment arms in bird-line archosaurs
Source: Sci Adv. 2021 Mar 19;7(12):eabe2778. doi: 10.1126/sciadv.abe2778 (PMC7978429; doi:10.1126/sciadv.abe2778)
Supplement: Data file S7 [file abe2778_Data_file_S7.zip › supp data/code_for_analyses/nodeDates.csv]

Recified Node Date
1
11.5
13.5
15.5
37.5
49.5
80.5
86.5
88.5
111.5
95.5
213
