# Supplementary material for: The evolution of pelvic limb muscle moment arms in bird-line archosaurs
Source: Sci Adv. 2021 Mar 19;7(12):eabe2778. doi: 10.1126/sciadv.abe2778 (PMC7978429; doi:10.1126/sciadv.abe2778)
Supplement: Data file S7 [file abe2778_Data_file_S7.zip › supp data/code_for_analyses/parse_r_output_into_per_joint_csvs.m]

% RUN THIS SCRIPT THIRD!!!

% This script will take the outputs from calcACE.r (three files, one with ACE
% values, and one each for their hi and lo confidence intervals), which are
% assumed to be a single large file with all joints, all dofs and all muscles
% in it. This large file will be read and processed into a struct organised
% such that, if you wished to access the ACE values for IT2 for knee extension,
% you would access Knee.Ex.IT2.ACE.

% NB - to make things easier to track, this script will both chat about
% what it is doing in the console output, AND save the same messages to a file,
% called logfile_parsing_r_output_for<FILE_PREFIX>.txt. See the % CONSTANTS
% section for what the current value for FILE_PREFIX is. If something goes
% wrong or wierd, check that logfile.


% The main functions below in %MAIN are called by the statements in the
% SCRIPT section (at the bottom). This runs the other functions and saves the
% results to a struct called DinoMomentArmsACE, which it then saves to a .mat
% file (this should be the same check as the one produced by
% process_raw_plt_files_to_r_input, buit check the ouput, or the logfile, for
% the name of the .mat file). The struct is then used to write csv files,
% one for each dof of each joint. These will be named as
% <joint>_<dof>_ACE_data_from_<FILE_PREFIX>.csv.


%% CLEAR CONSTANTS


clear ...
    global FILE_PREFIX ...
    global NODE_NAMES ...
    global ZERO_OFFSET ...
;


%% DECLARE CONSTANTS


% what string do all the files we're looking at start with?
% e.g. XXXX.ACEvals.csv. used in r_csv_files2struct
global FILE_PREFIX = 'dino_moment_arms_Sun_Jun_07_14-26-54_2020-MAC_2'


% what are the nodes called?
global NODE_NAMES = {...
    'Archosauria' ...
    'Dinosauromorpha' ...
    'Dinosauria' ...
    'Saurischia' ...
    'Neotheropoda' ...
    'Averostra' ...
    'Avetheropoda' ...
    'Coelurosauria' ...
    'Eumaniraptora' ...
    'Dromaeosauridae' ...
    'Avialae' ...
    'Phasianidae' ...
};


% used in r_csv_files2struct - R doens't like doing ACE on negative values,
% so this was used to offset everything from zero, and needs to be undone
% before the data can be used.
global ZERO_OFFSET = 100;


% all log messages will be also printed to a log file.
global LOGFILE = fullfile(pwd, ['logfile_parsing_r_output_for', FILE_PREFIX,...
                               '.txt']);
disp(['Logging to ', LOGFILE]);

% define save file while we're here.
global SAVEFILE = fullfile(pwd, [FILE_PREFIX, '.mat']);
disp(['Saving to ', SAVEFILE]);


%% MAIN


function OutputStruct = r_csv_files2struct();
    % Assumes that these files exist in the current directory:
    % <FILE_PREFIX>_ACEvals.csv
    % <FILE_PREFIX>_ACEciLo.csv
    % <FILE_PREFIX>_ACEciHi.csv
    % these will be read and loaded into a struct, organised as
    % joint.dof.muscle.data_type(either ACE, ACE 95% ci hi, ACE 95% ci low)
    global FILE_PREFIX;
    global ZERO_OFFSET;
    files = {...
        [FILE_PREFIX, '_ACEvals.csv'], ...
        [FILE_PREFIX, '_ACEciHi.csv'], ...
        [FILE_PREFIX, '_ACEciLo.csv'], ...
    };
    OutputStruct = struct();
    for i = 1:length(files)
        filename = files(i){1};
        print_progress(['Loading data from file ', filename, ' to struct...']);
        [r_headers, r_data_cols] = loadMixCSV(filename);
        for j = 1:length(r_headers)
            r_header = r_headers(j){1};
            r_data = r_data_cols(:, j) .- ZERO_OFFSET;
            OutputStruct = append_data_to_struct(OutputStruct, r_header, ...
                                                r_data);
        end
        print_progress(['Data from file ', filename, ' appended to struct.']);
    end
end


function write_parsed_r_data_to_csv(InputStruct)
    % write out data in sets of three, with lower CI, ACE val, upper CI
    % for every muscle associated with a given joint and dof.
    print_progress(['Writing parsed data to csvs...']);
    global NODE_NAMES;
    global FILE_PREFIX;
    joints = fieldnames(InputStruct);
    for i = 1:length(joints)
        joint = joints(i){1};
        dofs = fieldnames(InputStruct.(joint));
        for j = 1:length(dofs)
            dof = dofs(j){1};
            print_and_log(['Processing data for ', joint, ' ', dof, ...
                         ' for writing to csv.']);
            % We're doing one file per joint, per dof, so this is the level
            % we prepare our output in...
            outputData = [{'NODES'}; NODE_NAMES']; %NB make sure these are col!
            outputFileName = [joint, '_', dof, '_ACE_data_from_', ...
                             FILE_PREFIX,'.csv']
            substruct = InputStruct.(joint).(dof);
            muscles = fieldnames(substruct);

            % loop through each muscle and append data to outputData
            for k = 1:length(muscles)
                muscle = muscles(k){1};
                % get lower end of 95% ci envelope, with header
                aceCILoOutput = [{[muscle, '_Lower_95_CI_Envelope']}; ...
                               num2cell(substruct.(muscle).Lower_95_CI)];
                % get ACE values, with header
                aceOutput = [{[muscle, '_ACE']}; ...
                               num2cell(substruct.(muscle).ACE)];
                % get higer end of 95% ci envelope, with header
                aceCIHiOutput = [{[muscle, '_Upper_95_CI_Envelope']}; ...
                               num2cell(substruct.(muscle).Upper_95_CI)];
                % append all three columns to output cell array
                outputData = [outputData aceCILoOutput aceOutput ...
                             aceCIHiOutput];
                print_and_log(...
                    ['data for ', muscle, ' appended to ', outputFileName]...
                );
            end

            % write output data to file
            writeMixCSV(outputData, outputFileName);
            print_and_log([outputFileName, ' written']);
        end
    end
    print_progress(['All parsed data written to csvs...']);
end


%% SUBROUTINES


function InputStruct = append_data_to_struct(InputStruct, header, data)
    % parse joint, dof, muscle and datatype from header, then append data
    % to InputStruct as joint.dof.muscle.datatype.
    [joint, dof, muscle, data_type] = parse_r_data_column_header(header);
    InputStruct.(joint).(dof).(muscle).(data_type) = data;
    print_and_log(['Data for ', joint, ' ', dof, ' ', muscle, ...
                 ' appended to struct']);
end


function [joint, dof, muscle, data_type] = parse_r_data_column_header(...
    r_data_column_header...
)
    % parse R column headers, presumed to be of the form 'ankle_Ex_GL ACE'
    % into their constituents. Will replace spaces in data_type with '_'.
    underscoreIndices = strfind(r_data_column_header, '_');
    spaceIndices = strfind(r_data_column_header, ' ');
    % everything before the first _ is the joint
    joint = r_data_column_header(1:underscoreIndices(1)-1);
    % everything between the first and second _ is the DoF
    dof = r_data_column_header(underscoreIndices(1)+1:underscoreIndices(2)-1);
    % everything between the second _ and the first space is the muscle
    muscle = r_data_column_header(underscoreIndices(2)+1:spaceIndices(1)-1);
    % everything after the first space is the data_type, NB replace all spaces
    % with '_' for output, and remove all '%'
    data_type = regexprep(...
        regexprep(r_data_column_header(spaceIndices(1)+1:end),' ', '_'), ...
        '%', ''...
    );
end


function print_progress(message)
    print_and_log('------------------------------')
    print_and_log(message)
    print_and_log('------------------------------')
end


%function print_and_log(message)
%    global LOGFILE;
%    disp(message);
%    fileStream = fopen(LOGFILE, 'at');
%    fprintf(fileStream, [message, '\n']);
%    fclose(fileStream);
%end

function print_and_log(message)
    global LOGFILE;
    disp(message);
    [fileStream, msgFopen] = fopen(LOGFILE, 'at')
    if fileStream == -1
        printf('\n!!! What does this say? !!!\n')
        [info, err, msgStat] = stat(LOGFILE)
        printf('!!!!!!!!!!!!!!!!!!!!!!!!!!!\n\n')
    end
    fprintf(fileStream, [message, '\n']);
    fclose(fileStream);
end


%% SCRIPT (the statements below will execute when this file is run)

DinoMomentArmsACE = r_csv_files2struct;
write_parsed_r_data_to_csv(DinoMomentArmsACE);
save(SAVEFILE, 'DinoMomentArmsACE');
print_and_log(['Data saved in ', SAVEFILE]);
