# Supplementary material for: The evolution of pelvic limb muscle moment arms in bird-line archosaurs
Source: Sci Adv. 2021 Mar 19;7(12):eabe2778. doi: 10.1126/sciadv.abe2778 (PMC7978429; doi:10.1126/sciadv.abe2778)
Supplement: Data file S7 [file abe2778_Data_file_S7.zip › supp data/code_for_analyses/process_raw_plt_files_to_r_input.m]

% RUN THIS SCRIPT FIRST!!!

% The below should hopefully be somewhat self-explanatory. Variables that
% are used in function that you may want to change (e.g., the muscles that will
% be renamed by format_muscle_name) are found in the CONSTANTS section, and are
% defined in ALL CAPS (e.g. RENAME_MUSCLE_FROM_TO).

% NB - to make things easier to track, this script will both chat about
% what it is doing in the console output, AND save the same messages to a file,
% called logfile_<date and time>.txt. If something goes wrong or wierd, check
% that logfile.

% The main functions below in %MAIN are called by the statements in the
% SCRIPT section (at the bottom). This runs the other functions and saves the
% results to a struct called DinoMomentArms, which it then saves to a .mat file.
% (check the ouput, or the logfile, for the name of the .mat file).
% The struct is then used to write a csv file (which will be named
% dino_moment_arms_for_input_into_R_<TODAYS DATE>.csv). This file will
% then need to be enterted as the 'input_file' in the R script calcACE.r,
% which should then be run for further processing.


%% CLEAR CONSTANTS


clear ...
     global RELATIVE_RAW_PATH ...
     global LOGFILE ...
     global SAVEFILE ...
     global DUPLICATE_FROM_IF_MISSING ...
     global FILL_W_ZEROS_IF_MISSING ...
     global MERGE_MUSCLE_FROM_TO ...
     global RENAME_MUSCLE_FROM_TO ...
     global TAXA_UNIT_CORRECTION_FACTORS ...
     global JOINT_ANGLE_HEADER_SEARCH_PATTERN ...
     global TAXA_JOINT_MOMENT_ARM_SCALING_FACTORS ...
     global TAXA_ORDER ...
;


%% DECLARE CONSTANTS

% used in main script - where are the .plt files, relative to this folder?
global RELATIVE_RAW_PATH = 'raw_simm_plts';
% used in function format_muscle_name
global RENAME_MUSCLE_FROM_TO = struct(...
    'AMBtendon', 'AMB_tendon',...
    'FLtendon','FL_tendon',...
    'IF','IFE'...
);

% used in function mean_merge_muscles
global MERGE_MUSCLE_FROM_TO = struct(...
    'IT2A', 'IT2',...
    'IT2P', 'IT2',...
    'ITCA', 'ITC',...
    'ITCP', 'ITC',...
    'PIFI2a', 'PIFI2',...
    'PIFI2b', 'PIFI2'...
);

% used in function duplicate_missing_muscle_heads
global DUPLICATE_FROM_IF_MISSING = struct(...
    'IFE', 'ITC',...
    'ITC', 'IFE'...
);

% used in function fill_missing_muscles_with_zeros
global FILL_W_ZEROS_IF_MISSING = {...
    'FTI1',...
    'PIFE3',...
    'EDB',...
    'IT2',...
    'PIFI1'...
};

% used in load_process_muscle_data_from_plt
global TAXA_UNIT_CORRECTION_FACTORS = struct('Crocodylus', 0.1);
global JOINT_ANGLE_HEADER_SEARCH_PATTERN = '(deg)';

% norms (also used in load_process_muscle_data_from_plt)
% NB norms are taken from Norms_forTheropodMA2016.xlsx, and are segment lengths
% in meters. hip = femur length, knee = tibia length, ankle = metatarsal length.
global TAXA_JOINT_MOMENT_ARM_SCALING_FACTORS = struct(...
    'Crocodylus', struct('hip', 0.10119, 'knee', 0.1078, 'ankle', 0.0796),...
    'Marasuchus', struct('hip', 0.0477, 'knee',	0.073247, 'ankle', 0.042485),...
    'Lesothosaurus', struct('hip', 0.086339, 'knee', 0.139, 'ankle', 0.079449),...
    'Plateosaurus', struct('hip', 0.5234, 'knee', 0.5692, 'ankle', 0.3162),...
    'Coelophysis', struct('hip', 0.149191, 'knee', 0.219, 'ankle', 0.134948),...
    'Dilophosaurus', struct('hip', 0.4686, 'knee', 0.6148, 'ankle', 0.34317),...
    'Allosaurus', struct('hip', 0.663, 'knee', 0.7641, 'ankle',	0.4275),...
    'Tyrannosaurus', struct('hip', 1.22, 'knee', 1.27, 'ankle', 0.68),...
    'Velociraptor', struct('hip', 0.160472, 'knee',	0.221321, 'ankle', 0.12),...
    'Microraptor', struct('hip', 0.0851, 'knee', 0.1283, 'ankle', 0.082507),...
    'Archaeopteryx', struct('hip', 0.0358, 'knee', 0.04589, 'ankle', 0.024805),...
    'Gallus', struct('hip', 0.087353, 'knee', 0.145558, 'ankle', 0.1056),...
    'Phasianus', struct('hip', 0.073564, 'knee', 0.112764, 'ankle', 0.078371)...
);

% used in prepare_csv_for_r
global TAXA_ORDER = struct(...
    'Crocodylus', 1,...
    'Marasuchus', 2,...
    'Lesothosaurus', 3,...
    'Plateosaurus', 4,...
    'Coelophysis', 5,...
    'Dilophosaurus', 6,...
    'Allosaurus', 7,...
    'Tyrannosaurus', 8,...
    'Velociraptor', 9,...
    'Microraptor', 10,...
    'Archaeopteryx', 11,...
    'Gallus', 12,...
    'Phasianus', 13 ...
);

% all log messages will be also printed to a log file.
current_date_time = regexprep(regexprep(ctime(time()), ' ', '_'), '\n', '')
current_date_time = strrep (current_date_time, ':', '-')
global LOGFILE = fullfile(pwd, ['logfile_', current_date_time, '.txt']);
disp(['Logging to ', LOGFILE]);

% define save file while we're here.
global SAVEFILE = fullfile(pwd, ['dino_moment_arms_', current_date_time,...
                                '.mat']);
disp(['Saving to ', SAVEFILE]);

% and output csv file
global CSV_FOR_R_FILE = fullfile(pwd, ['dino_moment_arms_for_input_into_R_',...
                                current_date_time, '.csv']);
disp(['Outputting R input to ', CSV_FOR_R_FILE]);


% used in prepare_csv_for_r - R doens't like doing ACE on negative values,
% so this is used to offset everything from zero. Don't forget to undo it
% when interpreting the R results!!
global ZERO_OFFSET = 100;

%% MAIN FUNCTIONS


function OutputStruct = process_all_plt_files_in_folder(folderpath)
    % loop through all .plt files in the folder given as folderpath,
    % (relative to current folder!), process and output as struct.

    print_progress(['START: Looking for .plt files in ', folderpath, '...'])

    plt_files = folder_contents(folderpath, '.plt');
    if isempty (plt_files)
        error(['ERROR: NO .plt files IN ', folderpath])
    end
    OutputStruct = struct();
    for i = 1:length(plt_files)
        currentFile = fullfile(pwd, folderpath, plt_files(i).name);
        OutputStruct = load_process_muscle_data_from_plt(currentFile,...
                                                        OutputStruct);
    end
    print_progress(['All .plt files in ', folderpath, ' processed!'])
end


function outData = prepare_csv_for_r(InputCompleteDataStruct)
    % write csv file from the singular (mean) muscle data in
    % InputCompleteDataStruct, with a taxa column in col 1, and all other
    % columns being named for Joint_DoF_Muscle. Will produce a single, v. large
    % csv designed to work with calcACEbatchPhytools.R. To avoid problems
    % associated with negative values, all moment arm values will have
    % zeroOffset added to them. This will need to be removed when interpreting
    % them, obvs.
    global TAXA_ORDER;
    global ZERO_OFFSET;
    global CSV_FOR_R_FILE;
    print_and_log(['Producing R input values, applying zero offset of ',...
                 num2str(ZERO_OFFSET), ' to all values.'])
    reorderedStruct = struct();
    joints = fieldnames(InputCompleteDataStruct);
    for i = 1:length(joints)
        joint = joints(i){1};
        dofs = fieldnames(InputCompleteDataStruct.(joint));
        for j = 1:length(dofs)
            dof = dofs(j){1};
            taxa = fieldnames(InputCompleteDataStruct.(joint).(dof));
            for k = 1:length(taxa)
                taxon = taxa(k){1};
                taxon_struct = InputCompleteDataStruct.(joint).(dof).(taxon).scaled_mean;
                muscles = fieldnames(taxon_struct);
                for l = 1:length(muscles)
                    muscle = muscles(l){1};
                    muscleData = taxon_struct.(muscle);
                    muscleLabel = [joint, '_', dof, '_', muscle];
                    reorderedStruct.(muscleLabel).(taxon) = muscleData;
                end
            end
        end
    end
    % prep output
    muscleLabels = fieldnames(reorderedStruct);
    outData = cell(length(fieldnames(TAXA_ORDER))+1, length(muscleLabels)+1);
    outData(1,1) = {'Taxa'};
    outData(2:end, 1) = fieldnames(TAXA_ORDER);
    for i = 1:length(muscleLabels)
        currentCol = i+1;
        muscleLabel = muscleLabels(i){1};
        outData(1, currentCol) = {muscleLabel};
        muscleData = reorderedStruct.(muscleLabel);
        taxa = fieldnames(muscleData);
        for j = 1:length(taxa)
            taxon = taxa(j){1};
            currentRow = TAXA_ORDER.(taxon)+1;
            outData(currentRow, currentCol) = muscleData.(taxon) + ZERO_OFFSET;
        end
    end
    % remove zero columns (after applying offset, these will be columns where
    % every value is the offset, as they were previously all zero)
    delDex = false(1, size(outData,2));
    zeroColSumVal = (size(outData,1) -1) * ZERO_OFFSET;
    for i = 2:length(delDex)
        colData = cell2mat(outData(2:end, i));
        delDex(i) = sum(colData) == zeroColSumVal;
    end
    outData(:, delDex) = [];
    writeMixCSV(outData, CSV_FOR_R_FILE);
end


%% SUBROUTINES


function OutputStruct = load_process_muscle_data_from_plt(filepath,...
                                                         InputStruct)
    % give filepath to SIMM .plt file, parse name of taxa, joint and DoF from
    % filepath, load and process data from plt file, rename, merge, delete,
    % duplicate or create muscle data as neccessary, then append to
    % InputStruct as fields named for joint.dof.taxa.muscle, e.g. knee
    % extension data for Allosaurus's IT2 would be found in
    % InputStruct.knee.Ex.Allosaurus.IT2

    global TAXA_UNIT_CORRECTION_FACTORS;
    global JOINT_ANGLE_HEADER_SEARCH_PATTERN;

    [taxon, joint, dof] = parse_filepath(filepath);

    % get the raw data
    RawStruct = plt2struct(filepath);

    % merge multiple heads into averaged (mean) groups
    RawStruct = mean_merge_muscles(RawStruct);
    print_progress('All multiple-head muscles merged to mean values')

    % duplicate missing muscle heads from present ones
    RawStruct = duplicate_missing_muscle_heads(RawStruct);
    print_progress(['All transitional muscles (e.g. IFE/ITC) duplicated',...
                  ' so that all taxa missing one or the other have both.'])


    % fill in muscles that might be missing phyolgenetically with zeros
    RawStruct = fill_missing_muscles_with_zeros(RawStruct);
    print_progress('All missing muscles replaced with zeroes')

    % scale muscle fields except joint angle data
    RawStruct = correct_units(RawStruct, taxon);
    print_progress('All data units corrected')

    InputStruct.(joint).(dof).(taxon).raw = RawStruct;
    print_progress(['Raw data from ', filepath, ' stored in struct under ', ...
                  joint, '.', dof, '.', taxon, '.raw.'])

    ScaledStruct = scale_data_to_segment_lengths(RawStruct, taxon, joint, dof);
    InputStruct.(joint).(dof).(taxon).scaled = ScaledStruct;
    print_progress(['Scaled data from ', filepath, ...
                  ' stored in struct under ', joint, '.', dof, '.', taxon,...
                   '.scaled.'])

    ScaledMeanStruct = mean_data(ScaledStruct);
    InputStruct.(joint).(dof).(taxon).scaled_mean = ScaledMeanStruct;
    print_progress(['Mean scaled data from ', filepath, ...
                  ' stored in struct under ', joint, '.', dof, '.', taxon,...
                   '.scaled_mean.'])

    OutputStruct = InputStruct;
end


function filenames = folder_contents(relative_path, extension)
    % list all files with extension in folder on on relative path.
    % e.g. for all .m files in folder 'raw' within your current folder,
    % use folder_contents('raw', '.m')
    filenames = dir(fullfile(pwd, relative_path, ['*', extension]));
end


function [taxon, joint, dof] = parse_filepath(filepath)
    % parse taxa name, joint name and joint degree of freedom name from
    % filepath, given filepath format xxx/Taxa_jointDofXxx.plt
    [~, filename, ~] = fileparts(filepath);
    underscoreIndex = strfind(filename, '_');
    afterTaxaName = filename(underscoreIndex+1:end);
    capitalIndices = regexp(afterTaxaName, '[A-Z]');

    taxon = filename(1:underscoreIndex-1);
    joint = afterTaxaName(1:capitalIndices(1)-1);
    dof = afterTaxaName(capitalIndices(1):capitalIndices(2)-1);
end


function OutputStruct = plt2struct(filepath)
    % load columns from SIMM .plt file into fields of a struct.
    % strim SIMM formatting and rename known misnamed muscles.
    print_progress(['Loading data from ', filepath])
    columnDelimiter = '\t';
    dataHeadersRow = 11;
    OutputStruct = struct();

    % get and process headers
    fileStream = fopen(filepath, 'r');
    lCount = 1;
    while lCount <= dataHeadersRow
        currentLine = fgetl(fileStream);
        lCount += 1;
    end
    dataHeaders = string2data(currentLine, 'strings', columnDelimiter);
    for i = 1:length(dataHeaders)
        dataHeaders(i) = format_muscle_name(dataHeaders(i));
        OutputStruct.(dataHeaders{i}) = [];
    end

    % stream muscle data into struct fields
    currentLine = fgetl(fileStream);
    while ischar(currentLine)
        row_data = string2data(currentLine, 'floats', columnDelimiter);
        for i = 1:length(dataHeaders)
            OutputStruct.(dataHeaders{i}) = [OutputStruct.(dataHeaders{i});...
                                            row_data(i)];
        end
        currentLine = fgetl(fileStream);
    end
    fclose(fileStream);

    print_progress(['All data from ', filepath, ' loaded'])
end


function outputData = string2data(string, dataType, columnDelimiter)
    % read data from row of file into a cell array of either strings or
    % floats
    switch dataType
        case 'strings'
            dtype = '%s';
        case 'floats'
            dtype = '%f';
    end
    outputData = textscan(string, dtype, 'Delimiter', columnDelimiter){1};
end


function outputMuscleName = format_muscle_name(muscleNameCell)
    % strip SIMM formatting, eg. return 'IT1|ankle_angle moment arm' as 'IT1',
    % splitting the string on the pipe character, '|'. While we're at it,
    % rename anything that needs to be renamed.
    global RENAME_MUSCLE_FROM_TO;
    muscleName = cell2mat(muscleNameCell);
    % trim SIMM formatting
    pipeCharacterIndices = strfind(muscleName, '|');
    if pipeCharacterIndices
        lastCharacterOfMuscleName = pipeCharacterIndices(1)-1;
        trimmedMuscleName = muscleName(1:lastCharacterOfMuscleName);
    else
        trimmedMuscleName = muscleName;
    end

    % rename if needed
    if isfield(RENAME_MUSCLE_FROM_TO, trimmedMuscleName)
        outputMuscleName = RENAME_MUSCLE_FROM_TO.(trimmedMuscleName);
    else
        outputMuscleName = trimmedMuscleName;
    end

    % report
    if ~strcmp(muscleName, outputMuscleName)
        print_and_log([muscleName, ' relabelled as ', outputMuscleName])
    end
end


function InputStruct = mean_merge_muscles(InputStruct)
    % look for anything listed as a field in MERGE_MUSCLE_TO_FROM in the fields
    % of InputStruct, and merge them with their target as a mean. NB structs
    % notation works as field, value pairs, so x = struct(y, z), x will be a
    % struct with one field (y) that has value (z), so that x.y = z
    global MERGE_MUSCLE_FROM_TO;
    toBeMerged = fieldnames(MERGE_MUSCLE_FROM_TO);
    for i = 1:length(toBeMerged)
        currentlyLookingFor = toBeMerged(i){1};
        % if currentlyLookingFor is present in the fields of InputStruct...
        if isfield(InputStruct, currentlyLookingFor)
            data2Merge = InputStruct.(currentlyLookingFor);
            mergeTarget = MERGE_MUSCLE_FROM_TO.(currentlyLookingFor);
            % if mergeTarget is already field in InputStruct, then a partial
            % merge has already happened, so use mean to merge the new
            % data with the target.
            if isfield(InputStruct, mergeTarget)
                mergeTargetData = InputStruct.(mergeTarget);
                InputStruct.(mergeTarget) = ...
                    mean([data2Merge mergeTargetData], 2);
            % if mergeTarget is NOT already a field, then add it
            else
                InputStruct.(mergeTarget) = data2Merge;
            end
            % remove merged field
            InputStruct = rmfield(InputStruct, currentlyLookingFor);
            print_and_log([currentlyLookingFor, ' merged into ', mergeTarget, ...
                ' and removed.'])
        end
    end
end


function InputStruct = duplicate_missing_muscle_heads(InputStruct)
    % look for anything listed as a field in DUPLICATE_FROM_IF_MISSING that is
    % NOT in the fields of InputStruct, then create it by duplicating the
    % field value in DUPLICATE_FROM_IF_MISSING, e.g. if 'IFE' is not found
    % as a field in InputStruct, then make it by copying 'ITC'.
    global DUPLICATE_FROM_IF_MISSING;
    toBeDuplicated = fieldnames(DUPLICATE_FROM_IF_MISSING);
    for i = 1:length(toBeDuplicated)
        currentlyLookingFor = toBeDuplicated(i){1};
        % if currentlyLookingFor is NOT present in the fields of InputStruct...
        if ~isfield(InputStruct, currentlyLookingFor)
            duplicateTarget = DUPLICATE_FROM_IF_MISSING.(currentlyLookingFor);
            data2Duplicate = InputStruct.(duplicateTarget);
            InputStruct.(currentlyLookingFor) = data2Duplicate;
            print_and_log([currentlyLookingFor,...
                ' was not found, so it was created by copying ',...
                 duplicateTarget, '.'])
        end
    end
end


function InputStruct = fill_missing_muscles_with_zeros(InputStruct)
    % look for the values of FILL_W_ZEROS_IF_MISSING in InputStruct's fields.
    % If not found, generate appropriately-sized zero array and add it to
    % InputStruct under the missing field name.
    global FILL_W_ZEROS_IF_MISSING;
    for i = 1:length(FILL_W_ZEROS_IF_MISSING)
        currentlyLookingFor = FILL_W_ZEROS_IF_MISSING(i){1};
        % if currentlyLookingFor is NOT present in the fields of InputStruct...
        if ~isfield(InputStruct, currentlyLookingFor)
            % get number of data points for fields in InputStruct
            nDataPoints = length(InputStruct.(fieldnames(InputStruct)(1){1}));
            InputStruct.(currentlyLookingFor) = zeros(nDataPoints,1);
            print_and_log([currentlyLookingFor,...
                ' was not found, so a placeholder column of zeros was ',...
                'added for it.'])
        end
    end
end


function InputStruct = correct_units(InputStruct, taxon)
    % if a taxon is listed as having the wrong units in
    % TAXA_UNIT_CORRECTION_FACTORS, correct that.
    global TAXA_UNIT_CORRECTION_FACTORS;
    global JOINT_ANGLE_HEADER_SEARCH_PATTERN;
    if isfield(TAXA_UNIT_CORRECTION_FACTORS, taxon)
        correctionFactor = TAXA_UNIT_CORRECTION_FACTORS.(taxon);
        toBeCorrected = fieldnames(InputStruct);
        for i = 1:length(toBeCorrected)
            currentlyLookingFor = toBeCorrected(i){1};
            % check it's not the joint angle field, as identified by the
            % JOINT_ANGLE_HEADER_SEARCH_PATTERN defined above.
            if isempty(strfind(currentlyLookingFor, ...
                       JOINT_ANGLE_HEADER_SEARCH_PATTERN))
                correctedData = InputStruct.(currentlyLookingFor)...
                    .* correctionFactor;
                InputStruct.(currentlyLookingFor) = correctedData;
                print_and_log([taxon, ' unit correction factor of ',...
                    num2str(correctionFactor), ' applied to ', ...
                    currentlyLookingFor, '.'])
            end
        end
    end
end


function InputStruct = scale_data_to_segment_lengths(InputStruct, taxon,...
                                                    joint, dof)
    % use factors from TAXA_JOINT_MOMENT_ARM_SCALING_FACTORS to scale
    % muscle moment arm data in InputStruct.
    global TAXA_JOINT_MOMENT_ARM_SCALING_FACTORS;
    global JOINT_ANGLE_HEADER_SEARCH_PATTERN;
    scaleVal = TAXA_JOINT_MOMENT_ARM_SCALING_FACTORS.(taxon).(joint);
    muscles = fieldnames(InputStruct);
    % loop throuh each muscle
    for i = 1:length(muscles)
        muscle = muscles(i){1};
        muscleData = InputStruct.(muscle);
        if sum(muscleData) ~= 0 && isempty(strfind(muscle, ...
                   JOINT_ANGLE_HEADER_SEARCH_PATTERN))
            print_and_log(['Scaling ', taxon, muscle, joint, dof,...
                         ' data by ', num2str(scaleVal)])
            InputStruct.(muscle) = muscleData ./ scaleVal;
        end
    end
end


function InputStruct = mean_data(InputStruct)
    % convert all vectors of moment arm data in InputStruct to singular
    % mean values. Also remove associated joint angle data as it is no
    % longer relevant.
    global JOINT_ANGLE_HEADER_SEARCH_PATTERN;
    muscles = fieldnames(InputStruct);
    % loop throuh each muscle
    for i = 1:length(muscles)
        muscle = muscles(i){1};
        muscleData = InputStruct.(muscle);
        % if it ISNT the joint angle field, reduce it to mean.
        if isempty(strfind(muscle, JOINT_ANGLE_HEADER_SEARCH_PATTERN))
            meanVal = mean(muscleData);
            InputStruct.(muscle) = meanVal;
            print_and_log([muscle, ' data reduced to mean of ',...
                         num2str(meanVal)])
        % if it IS the joint angle field, delete it.
        else
            InputStruct = rmfield(InputStruct, muscle);
        end
    end
end


function print_progress(message)
    print_and_log('------------------------------')
    print_and_log(message)
    print_and_log('------------------------------')
end

%function print_and_log(message)
%    global LOGFILE;
%    disp(message);
%    fileStream = fopen(LOGFILE, 'at');
%    fprintf(fileStream, [message, '\n']);
%    fclose(fileStream);
%end

function print_and_log(message)
   global LOGFILE;
   disp(message);
   [fileStream, msgFopen] = fopen(LOGFILE, 'at')
   if fileStream == -1
        printf('\n!!! What does this say? !!!\n')
        [info, err, msgStat] = stat(LOGFILE)
        printf('!!!!!!!!!!!!!!!!!!!!!!!!!!!\n\n')
    end
    fprintf(fileStream, [message, '\n']);
    fclose(fileStream);
end


%% SCRIPT (the statements below will execute when this file is run)

DinoMomentArms = process_all_plt_files_in_folder(RELATIVE_RAW_PATH);
prepare_csv_for_r(DinoMomentArms);
print_and_log(['Data for R output to ', CSV_FOR_R_FILE])
save(SAVEFILE, 'DinoMomentArms')
print_and_log(['Data saved in ', SAVEFILE])
