# Supplementary material for: The evolution of pelvic limb muscle moment arms in bird-line archosaurs
Source: Sci Adv. 2021 Mar 19;7(12):eabe2778. doi: 10.1126/sciadv.abe2778 (PMC7978429; doi:10.1126/sciadv.abe2778)
Supplement: Data file S7 [file abe2778_Data_file_S7.zip › supp data/code_for_analyses/README.txt]

This analysis routine consists of three scripts, two in matlab (or octave),
and one in R:

1. process_raw_plt_files_to_r_input.m
2. calcACE.r
3. parse_r_output_into_per_joint_csvs.m


1. process_raw_plt_files_to_r_input.m


There are detailed comments at the top of each file, and for each function
in each script (in the matlab files at least). I will just give a brief
overview here, so I would encourage you to read the comments in the files.

The first script, process_raw_plt_files_to_r_input.m, scrapes data from
a folder full of .plt files output by SIMM. These are found in the
'raw_simm_plts' folder. If you move them, you need to change the value for
RELATIVE_RAW_PATH in the 'constants' section. The names of joints,
degrees-of-freedom, and muscles are scraped from these files.

The data from the .plt files is variously renamed, rectified etc (see the
script for more details), and reduced to MEAN values for each moment arm curve,
NORMALISED TO SEGMENT LENGTH. The normalising values are found in the
TAXA_JOINT_MOMENT_ARM_SCALING_FACTORS struct in the CONSTANTS section.

The script is chatty, and will write its messages to a logfile if you need to
refer to what it was doing later.

NB - to avoid dealing with negative data, a zero offset of 100 is applied to
all moment arm data. This will be removed by
parse_r_output_into_per_joint_csvs.m before the final output.


2. calcACE.r


Once process_raw_plt_files_to_r_input.m has been run, you need to open the
R script, calcACE.r, and change the value for 'input_file' in the 'INPUT'
section to whatever the name of the output csv file from
process_raw_plt_files_to_r_input.m was. Check the logs if you're not sure.
Then run calcACE.r (you might need to install the libraries listed under
'load dependencies' first.). It needs the BirdLineForMA2016Tree.nex file to be
in the same folder as the input data and the script itself. When finished, it
will output a tree jpg file (to check topgraphy), and csv files for ACE values,
and the upper and lower margins of their corresponding 95% confidence envelope.


3. parse_r_output_into_per_joint_csvs.m

This script parses those three csv files output by calcACE.r into a series of
more specific csv files, one for each dof of each joint. The data in These
files is arranged in sets of three columns, with the lower edge of the 95% CI,
the ACE values, and then the upper edge of the 95% CI.

!!!! Change Matlab/Octave code to alter filename of CSVs before running script! Or won't work!

As with process_raw_plt_files_to_r_input.m, this is a chatty script that
also dumps its messages to a logfile.


NB - both process_raw_plt_files_to_r_input.m and
parse_r_output_into_per_joint_csvs.m will save the data struct they create
to the same .mat file. See the comments in the scripts for more details, but
this should allow you to do whatever further manipulations you need to do.

Good luck!
