# Supplementary material for: The evolution of pelvic limb muscle moment arms in bird-line archosaurs
Source: Sci Adv. 2021 Mar 19;7(12):eabe2778. doi: 10.1126/sciadv.abe2778 (PMC7978429; doi:10.1126/sciadv.abe2778)
Supplement: Data file S7 [file abe2778_Data_file_S7.zip › supp data/code_for_analyses/writeMixCSV.m]

function writeMixCSV(cellArray, outName)

% write cell data as csv
[rows, cols] = size(cellArray);
%fid = fopen(outName, 'w');
[fid, msg] = fopen(outName, 'w');
if fid == -1
    printf('\n*** \n')
    printf('ERROR opening file: %s\n', outName);
    msg
    [info, err, msgStat] = stat(outName)
    printf('***\n\n')
end
for i_row = 1:rows
    file_line = '';
    for i_col = 1:cols
        contents = cellArray{i_row, i_col};
        if isnumeric(contents)
            contents = num2str(contents);
        elseif isempty(contents)
            contents = '';
        end
        if i_col < cols
            file_line = [file_line, contents, ', '];
        else
            file_line = [file_line, contents];
        end
    end
    count = fprintf(fid, '%s\n', file_line);
end
st = fclose(fid);

end
