# Supplementary material for: The evolution of pelvic limb muscle moment arms in bird-line archosaurs
Source: Sci Adv. 2021 Mar 19;7(12):eabe2778. doi: 10.1126/sciadv.abe2778 (PMC7978429; doi:10.1126/sciadv.abe2778)
Supplement: Data file S7 [file abe2778_Data_file_S7.zip › supp data/data_processing_files/ankle_Ex_ACE_data_from_dino_moment_arms_Sun_Jun_07_14-26-54_2020-MAC_2.csv]

NODES	AMB_tendon_Lower_95_CI_Envelope	AMB_tendon_ACE	AMB_tendon_Upper_95_CI_Envelope	GL_Lower_95_CI_Envelope	GL_ACE	GL_Upper_95_CI_Envelope	GM_Lower_95_CI_Envelope	GM_ACE	GM_Upper_95_CI_Envelope	EDL_Lower_95_CI_Envelope	EDL_ACE	EDL_Upper_95_CI_Envelope	EHL_Lower_95_CI_Envelope	EHL_ACE	EHL_Upper_95_CI_Envelope	TA_Lower_95_CI_Envelope	TA_ACE	TA_Upper_95_CI_Envelope	FDL_Lower_95_CI_Envelope	FDL_ACE	FDL_Upper_95_CI_Envelope	FHL_Lower_95_CI_Envelope	FHL_ACE	FHL_Upper_95_CI_Envelope	FL_Lower_95_CI_Envelope	FL_ACE	FL_Upper_95_CI_Envelope	FL_tendon_Lower_95_CI_Envelope	FL_tendon_ACE	FL_tendon_Upper_95_CI_Envelope	FB_Lower_95_CI_Envelope	FB_ACE	FB_Upper_95_CI_Envelope
Archosauria	-0.16335	-0.09949	-0.035626	-0.21287	-0.13354	-0.054211	-0.2079	-0.14092	-0.073942	0.057762	0.10056	0.14335	-0.038685	0.027401	0.093486	0.072584	0.10657	0.14056	-0.15683	-0.099162	-0.041489	-0.15264	-0.10456	-0.056479	-0.090487	-0.019203	0.052081	-0.13682	-0.096141	-0.055464	-0.0051105	0.056849	0.11881
Dinosauromorpha	-0.11415	-0.095592	-0.077032	-0.15176	-0.1287	-0.10564	-0.15639	-0.13692	-0.11746	0.086515	0.098952	0.11139	0.0053872	0.024593	0.0438	0.096058	0.10593	0.11581	-0.11313	-0.096366	-0.079605	-0.11538	-0.1014	-0.087428	-0.036636	-0.015919	0.0047977	-0.10726	-0.09544	-0.083619	0.040454	0.058461	0.076468
Dinosauria	-0.13472	-0.10523	-0.075745	-0.17681	-0.14018	-0.10355	-0.17713	-0.1462	-0.11527	0.07979	0.09955	0.11931	0.0037305	0.034246	0.064761	0.091791	0.10748	0.12318	-0.1316	-0.10497	-0.078335	-0.13061	-0.1084	-0.086203	-0.057047	-0.024132	0.0087833	-0.11657	-0.097787	-0.079005	0.02128	0.04989	0.078499
Saurischia	-0.14966	-0.11377	-0.077882	-0.19514	-0.15056	-0.10598	-0.19131	-0.15367	-0.11603	0.074175	0.098224	0.12227	0.0025454	0.039684	0.076823	0.087937	0.10704	0.12614	-0.14482	-0.11241	-0.079999	-0.14074	-0.11372	-0.086702	-0.072322	-0.032262	0.0077979	-0.12323	-0.10037	-0.077511	0.0048825	0.039702	0.074522
Neotheropoda	-0.12985	-0.090589	-0.051325	-0.17299	-0.12422	-0.075448	-0.16523	-0.12405	-0.082872	0.069598	0.095907	0.12222	0.03304	0.07367	0.1143	0.076479	0.097374	0.11827	-0.1258	-0.090338	-0.054881	-0.12213	-0.092565	-0.063005	-0.047354	-0.0035289	0.040296	-0.090923	-0.065915	-0.040907	-0.010493	0.0276	0.065692
Averostra	-0.15726	-0.12095	-0.084647	-0.20933	-0.16423	-0.11913	-0.19834	-0.16026	-0.12219	0.087984	0.11231	0.13664	0.067787	0.10536	0.14293	0.090396	0.10972	0.12904	-0.15401	-0.12122	-0.088436	-0.14687	-0.11954	-0.092203	-0.0080299	0.032494	0.073018	-0.11621	-0.093089	-0.069964	0.006517	0.04174	0.076963
Avetheropoda	-0.19077	-0.14392	-0.097073	-0.24848	-0.19028	-0.13209	-0.22583	-0.1767	-0.12757	0.087414	0.11881	0.1502	0.036783	0.08526	0.13374	0.094452	0.11938	0.14431	-0.18207	-0.13977	-0.09746	-0.17015	-0.13488	-0.099606	-0.083013	-0.030722	0.021569	-0.13416	-0.10432	-0.074481	-0.021492	0.023959	0.06941
Coelurosauria	-0.18004	-0.13571	-0.091384	-0.23743	-0.18237	-0.1273	-0.21354	-0.16705	-0.12056	0.073395	0.1031	0.1328	0.014379	0.060251	0.10612	0.084911	0.1085	0.13209	-0.17373	-0.1337	-0.093669	-0.16248	-0.1291	-0.09573	-0.086984	-0.037504	0.011975	-0.1282	-0.099965	-0.07173	-0.028755	0.014252	0.057259
Eumaniraptora	-0.17482	-0.13337	-0.091924	-0.23172	-0.18024	-0.12875	-0.20756	-0.16409	-0.12063	0.067767	0.095539	0.12331	0.0069951	0.049884	0.092773	0.080926	0.10298	0.12504	-0.16954	-0.13211	-0.094685	-0.15878	-0.12757	-0.09637	-0.087781	-0.041519	0.0047437	-0.12448	-0.098082	-0.071683	-0.032063	0.0081483	0.048359
Dromaeosauridae	-0.16263	-0.10802	-0.053413	-0.20401	-0.13618	-0.068347	-0.18948	-0.13221	-0.074939	0.056512	0.093102	0.12969	-0.00038953	0.056117	0.11262	0.074351	0.10341	0.13247	-0.15703	-0.10772	-0.058408	-0.14719	-0.10607	-0.064964	-0.086622	-0.025672	0.035279	-0.13139	-0.096607	-0.061827	-0.03772	0.015258	0.068235
Avialae	-0.15163	-0.13289	-0.11415	-0.20947	-0.18619	-0.16291	-0.18311	-0.16346	-0.14381	0.057265	0.069822	0.08238	-0.0076899	0.011703	0.031096	0.073561	0.083534	0.093507	-0.15091	-0.13399	-0.11706	-0.14287	-0.12876	-0.11465	-0.081311	-0.060393	-0.039475	-0.10388	-0.091944	-0.080007	-0.033561	-0.015379	0.0028024
Phasianidae	-0.18683	-0.11184	-0.036846	-0.26056	-0.16741	-0.074251	-0.25025	-0.1716	-0.092955	0.036991	0.087243	0.13749	-0.0014631	0.07614	0.15374	0.050135	0.090044	0.12995	-0.18459	-0.11686	-0.04914	-0.17715	-0.12069	-0.064225	-0.095798	-0.012091	0.071616	-0.13584	-0.088069	-0.040303	-0.034135	0.038622	0.11138
