# Supplementary material for: The evolution of pelvic limb muscle moment arms in bird-line archosaurs
Source: Sci Adv. 2021 Mar 19;7(12):eabe2778. doi: 10.1126/sciadv.abe2778 (PMC7978429; doi:10.1126/sciadv.abe2778)
Supplement: Data file S7 [file abe2778_Data_file_S7.zip › supp data/data_processing_files/dino_moment_arms_Sun_Jun_07_14-26-54_2020-MAC_2_ACEciHi.csv]

ankle_Ex_AMB_tendon Upper 95% CI	ankle_Ex_GL Upper 95% CI	ankle_Ex_GM Upper 95% CI	ankle_Ex_EDL Upper 95% CI	ankle_Ex_EHL Upper 95% CI	ankle_Ex_TA Upper 95% CI	ankle_Ex_FDL Upper 95% CI	ankle_Ex_FHL Upper 95% CI	ankle_Ex_FL Upper 95% CI	ankle_Ex_FL_tendon Upper 95% CI	ankle_Ex_FB Upper 95% CI	hip_Ab_IT1 Upper 95% CI	hip_Ab_IT3 Upper 95% CI	hip_Ab_AMB Upper 95% CI	hip_Ab_ILFB Upper 95% CI	hip_Ab_PIFI1 Upper 95% CI	hip_Ab_PIFI2 Upper 95% CI	hip_Ab_IFE Upper 95% CI	hip_Ab_FTI1 Upper 95% CI	hip_Ab_FTI3 Upper 95% CI	hip_Ab_FTE Upper 95% CI	hip_Ab_ADD1 Upper 95% CI	hip_Ab_ADD2 Upper 95% CI	hip_Ab_PIFE1 Upper 95% CI	hip_Ab_PIFE2 Upper 95% CI	hip_Ab_PIFE3 Upper 95% CI	hip_Ab_ISTR Upper 95% CI	hip_Ab_CFB Upper 95% CI	hip_Ab_CFL Upper 95% CI	hip_Ab_IT2 Upper 95% CI	hip_Ab_ITC Upper 95% CI	hip_Ex_IT1 Upper 95% CI	hip_Ex_IT3 Upper 95% CI	hip_Ex_AMB Upper 95% CI	hip_Ex_ILFB Upper 95% CI	hip_Ex_PIFI1 Upper 95% CI	hip_Ex_PIFI2 Upper 95% CI	hip_Ex_IFE Upper 95% CI	hip_Ex_FTI1 Upper 95% CI	hip_Ex_FTI3 Upper 95% CI	hip_Ex_FTE Upper 95% CI	hip_Ex_ADD1 Upper 95% CI	hip_Ex_ADD2 Upper 95% CI	hip_Ex_PIFE1 Upper 95% CI	hip_Ex_PIFE2 Upper 95% CI	hip_Ex_PIFE3 Upper 95% CI	hip_Ex_ISTR Upper 95% CI	hip_Ex_CFB Upper 95% CI	hip_Ex_CFL Upper 95% CI	hip_Ex_IT2 Upper 95% CI
99.9643740209086	99.9457891029958	99.926057538544	100.143348545048	100.093486449456	100.140557244444	99.958511070668	99.9435208678285	100.052080653737	99.9445356945415	100.118807889086	99.9823319558451	99.927234971879	100.041209554579	99.9552984839637	99.9915600535407	100.026121584031	99.9358829031789	100.382273371409	100.117536300365	100.005015777677	100.325781589309	100.235039426394	100.144712723411	100.125848191012	100.171529868786	100.146118964736	100.010320665522	100.035625833587	99.9082808224157	99.9490283059225	100.223930476487	99.9586431594931	100.182239040655	99.8509544865681	100.104890647954	100.140832672434	100.009560517955	99.810714921513	99.9530088390453	99.7563094302243	99.8878141745457	99.8349962979924	100.167978736681	100.170110087884	100.043250486207	99.991894404496	99.9057314267835	99.8224587712971	100.074432962289
99.9229683758592	99.8943551894617	99.8825445929591	100.11138849474	100.043799647389	100.115812226447	99.920395273742	99.9125716272131	100.004797692486	99.9163814653476	100.076467792329	99.918498802277	99.8728809493378	100.001033602455	99.9225443245464	99.9477476096248	99.9936010797805	99.8901194313126	100.255680695315	100.059664578871	99.9651222020917	100.273464122833	100.171002469754	100.116877964147	100.098876677339	100.145455583183	100.115203827776	99.9767340221404	100.020032417568	99.8393047100411	99.9101853525876	100.148605792993	99.9007738312586	100.14090595732	99.7967590679263	100.061600896316	100.106019091209	99.9808933485748	99.7093547287736	99.8996096182061	99.6810024957954	99.8304542253087	99.7907645258131	100.131967508424	100.137204680342	100.028002403329	99.9759507133298	99.8353726531194	99.7479055240408	100.021962967824
99.924255281915	99.8964521266484	99.8847264505017	100.11930941132	100.064760722681	100.123176866196	99.9216652363442	99.9137972487886	100.008783269075	99.9209952235793	100.078499412248	99.9312743815938	99.8729343233873	100.007567047527	99.9214194129979	99.9567399805924	100.001868224648	99.8910468979347	100.295234089412	100.085442514414	99.9628189332026	100.280355545499	100.199208044222	100.11776246362	100.104579339496	100.146854204192	100.121911159638	99.9786898938817	100.02092400077	99.8494205759536	99.9144890065205	100.188567112991	99.9206773138244	100.159798259548	99.8033970356236	100.07983369905	100.119481815223	99.9901719772347	99.7428513899088	99.9041858908098	99.6953059530826	99.850238802235	99.7942290849818	100.137524212794	100.141896882658	100.034251770931	99.9799511870463	99.8424634712593	99.760533762902	100.048011622038
99.9221181587474	99.8940209292875	99.8839653666783	100.122272886321	100.076823391777	100.126136521464	99.9200010680944	99.913298285917	100.007797860372	99.9224890926546	100.074522246273	99.933371560354	99.8672077222495	100.008928099294	99.9195945365223	99.9618980693854	100.006188219566	99.8886770480361	100.334162293855	100.104749559617	99.9605861265549	100.283036794997	100.221025882264	100.117221481069	100.109110909261	100.149750851717	100.129410127805	99.9774625780487	100.021073661542	99.8495889727337	99.9157975097942	100.211170823995	99.9307445817116	100.172206259054	99.8035981717432	100.090681413869	100.12839561596	99.9933811847439	99.7492078443702	99.9062037485453	99.7002685293592	99.8700446165758	99.7962256207693	100.143666455953	100.147620750708	100.038311685083	99.9816568603402	99.8409311686681	99.7673042718207	100.061954369557
99.9486747632829	99.9245519850597	99.9171276157189	100.122216155059	100.114299586584	100.118268971008	99.9451187922651	99.9369950361896	100.040296341106	99.9590934348609	100.065692040242	99.95019505	99.8704512707811	100.029109720625	99.9078528462061	100.004418566218	100.031539249543	99.9139503954539	100.438205990811	100.160684946338	99.9469826454703	100.231273803577	100.273342121962	100.083273112264	100.090355952726	100.129580462145	100.113323113825	99.9512487189969	100.003472501364	99.8863210708217	99.955187001216	100.299768512864	99.9391854325061	100.206013225725	99.826770463798	100.127776351818	100.136490467315	100.010417401585	99.64009697215	99.8726416627626	99.740817839626	99.9191069556618	99.7530755637164	100.145994317771	100.145341276256	100.041285009695	99.9621385668907	99.8634436110196	99.7989425658199	100.091357967512
99.9153531843271	99.8808677758084	99.8778135334291	100.136639431413	100.142925289892	100.129037362169	99.9115638231218	99.9077972156627	100.073018297131	99.9300355162754	100.076963267098	99.9476547191727	99.8552606574357	100.015823632862	99.8871485367123	99.9604410852719	99.9906545840966	99.8883379384329	100.309256711157	100.109469910724	99.9295601174977	100.215416265991	100.196416318792	100.057901812896	100.06496565386	100.109948017313	100.092572233861	99.9275007474287	99.9986916303999	99.8675817594078	99.9321443609022	100.325306016233	99.9326257070496	100.191996471691	99.7851759893278	100.098014751657	100.117240010451	99.9802832670903	99.6283451696785	99.8722042611925	99.6990085777195	99.8715710423452	99.7268039772257	100.149486211536	100.139720978663	100.042272844513	99.9744183565131	99.8309104181994	99.7298914372933	100.12244199849
99.9029269643053	99.867910828541	99.8724349862374	100.150196743012	100.133738119069	100.144313930607	99.9025397115089	99.9003938594716	100.021568854806	99.9255186260247	100.069409519497	99.9859147249462	99.8822407128607	100.073920773758	99.9141013774409	100.011371201758	100.005345879942	99.913960179331	100.330941403293	100.0903900943	99.9641225441939	100.218447867642	100.17890382759	100.124154995265	100.128757720766	100.112230550984	100.10411268933	99.9742834173499	100.020470262378	99.9064765873016	99.9633301390644	100.353736930973	99.9424658264728	100.149489678422	99.8285867773025	100.141146287297	100.101876076141	100.022285018978	99.7570504557092	99.9014756121799	99.7715673729789	99.876552652962	99.8118633395868	100.137286265257	100.126345140792	100.043676151336	99.9872651080356	99.839892941952	99.8016128143977	100.17422448931
99.9086163836782	99.8726988886056	99.8794418956234	100.132802698591	100.106122609334	100.132092734791	99.9063313574413	99.9042696510423	100.011975368927	99.9282702173089	100.057259334623	100.024574882686	99.9002823102603	100.060258906032	99.922840456126	100.020372570358	100.019480532143	99.9261178536732	100.281094712098	100.077370884809	99.9630055962842	100.184256750933	100.159196640132	100.124528558188	100.127481866508	100.099748144881	100.094907163379	99.9849856350994	100.020186558749	99.9349022023807	99.979475232964	100.375182567992	99.9576918261282	100.157311432439	99.8544521319015	100.140505989943	100.077150788198	100.033628840185	99.7869879434652	99.9073635778409	99.7966358004026	99.8642555022838	99.8154989467124	100.112830026791	100.10429506853	100.036920111692	99.992070325663	99.8754660727955	99.8454388418292	100.194671391545
99.908076135935	99.8712486626499	99.8793731278811	100.123311661643	100.092773104977	100.125039324859	99.9053147071562	99.9036298921861	100.004743676769	99.9283165342961	100.048359067138	100.035556237565	99.9043592969852	100.052633442471	99.9255623312506	100.021157714755	100.022780585594	99.9295863073743	100.261280359743	100.070563719347	99.962080578928	100.170338544786	100.149347620508	100.122841231726	100.125371803184	100.093251478067	100.090782808363	99.9873118951952	100.020519533946	99.9421265693468	99.9840597735094	100.37645893347	99.9648561531115	100.158721147514	99.8621588356177	100.13779554516	100.066035691263	100.036605683181	99.793992855081	99.9089008571387	99.806893960086	99.8583043892606	99.8165378137332	100.10187644192	100.094129944029	100.033123804625	99.9928464171906	99.8851738041194	99.8583813854906	100.198928444501
99.9465873482407	99.9316525195706	99.9250608003482	100.129691846049	100.112622950984	100.132470466969	99.9415920480495	99.9350364729674	100.035278887993	99.9381733955372	100.068235322045	100.092203273063	99.9348277300092	100.077644305912	99.9335929276672	100.068256710062	100.049297460223	99.9519736541704	100.254235492313	100.062543395837	99.9456600858577	100.16705576866	100.154447728751	100.121252845161	100.127152108557	100.090875371441	100.069628111273	99.9909087830865	100.035192603524	99.9682690403813	100.002100049222	100.354237171401	99.9896683907165	100.122841527245	99.9009200532835	100.124040913842	100.067082057737	100.073011612142	99.8634008050128	99.9197546492907	99.8446244681839	99.8470896322889	99.8125442675729	100.087144344468	100.078885392812	100.043572032781	100.006982034624	99.9257776473974	99.9024914884244	100.201393478424
99.8858511534918	99.8370897917589	99.8561943388543	100.082379731431	100.031095617532	100.093507019189	99.8829371937636	99.8853475855165	99.9605254238769	99.9199926407426	100.002802442663	100.044949388039	99.8988825992154	100.011230418187	99.9263798170716	100.002137610426	100.020208299897	99.9257931788046	100.171173902786	100.038621782172	99.9561169518714	100.113172713979	100.101454722115	100.112039291141	100.112386897765	100.065868139102	100.077091304262	99.9891043662328	100.014667525917	99.9466283372327	99.9866367663632	100.373710998906	99.9713837710804	100.166313067403	99.8666651783401	100.125176452576	100.019975799126	100.030330384717	99.7781093087456	99.8999573954185	99.8169168233101	99.8303945446842	99.8133270330825	100.061490629046	100.056988078209	100.013983522517	99.9884828129671	99.8930354497718	99.875943881917	100.203621093561
99.963153947915	99.9257489950259	99.9070453546243	100.137493745637	100.153743259667	100.129953631449	99.9508601842607	99.935774565238	100.071615911387	99.9596972562912	100.111379374018	100.16416367443	99.9152292463312	100.038578982702	99.9349469628701	100.103081024313	100.065832568186	99.9670371630852	100.21492220231	100.091486523277	100.00288692165	100.069336943609	100.091790719439	100.113921754419	100.113913024207	100.053676322092	100.066061363713	100.024145692056	100.024343228506	100.041328670467	100.02114898908	100.543571921429	99.9412555663398	100.15362013937	99.8671611357341	100.150170425985	100.063682465024	100.07086370666	100.1340623782	99.7312397852037	99.786958332091	99.8667889117842	99.8263625297273	100.077007113504	100.088181677792	100.02432141943	99.9903715714853	99.9483113947186	99.9110726463768	100.297912729269
[truncated: 36 more columns]
