# Supplementary material for: The evolution of pelvic limb muscle moment arms in bird-line archosaurs
Source: Sci Adv. 2021 Mar 19;7(12):eabe2778. doi: 10.1126/sciadv.abe2778 (PMC7978429; doi:10.1126/sciadv.abe2778)
Supplement: Data file S7 [file abe2778_Data_file_S7.zip › supp data/data_processing_files/dino_moment_arms_Sun_Jun_07_14-26-54_2020-MAC_2_ACEciLo.csv]

ankle_Ex_AMB_tendon Lower 95% CI	ankle_Ex_GL Lower 95% CI	ankle_Ex_GM Lower 95% CI	ankle_Ex_EDL Lower 95% CI	ankle_Ex_EHL Lower 95% CI	ankle_Ex_TA Lower 95% CI	ankle_Ex_FDL Lower 95% CI	ankle_Ex_FHL Lower 95% CI	ankle_Ex_FL Lower 95% CI	ankle_Ex_FL_tendon Lower 95% CI	ankle_Ex_FB Lower 95% CI	hip_Ab_IT1 Lower 95% CI	hip_Ab_IT3 Lower 95% CI	hip_Ab_AMB Lower 95% CI	hip_Ab_ILFB Lower 95% CI	hip_Ab_PIFI1 Lower 95% CI	hip_Ab_PIFI2 Lower 95% CI	hip_Ab_IFE Lower 95% CI	hip_Ab_FTI1 Lower 95% CI	hip_Ab_FTI3 Lower 95% CI	hip_Ab_FTE Lower 95% CI	hip_Ab_ADD1 Lower 95% CI	hip_Ab_ADD2 Lower 95% CI	hip_Ab_PIFE1 Lower 95% CI	hip_Ab_PIFE2 Lower 95% CI	hip_Ab_PIFE3 Lower 95% CI	hip_Ab_ISTR Lower 95% CI	hip_Ab_CFB Lower 95% CI	hip_Ab_CFL Lower 95% CI	hip_Ab_IT2 Lower 95% CI	hip_Ab_ITC Lower 95% CI	hip_Ex_IT1 Lower 95% CI	hip_Ex_IT3 Lower 95% CI	hip_Ex_AMB Lower 95% CI	hip_Ex_ILFB Lower 95% CI	hip_Ex_PIFI1 Lower 95% CI	hip_Ex_PIFI2 Lower 95% CI	hip_Ex_IFE Lower 95% CI	hip_Ex_FTI1 Lower 95% CI	hip_Ex_FTI3 Lower 95% CI	hip_Ex_FTE Lower 95% CI	hip_Ex_ADD1 Lower 95% CI	hip_Ex_ADD2 Lower 95% CI	hip_Ex_PIFE1 Lower 95% CI	hip_Ex_PIFE2 Lower 95% CI	hip_Ex_PIFE3 Lower 95% CI	hip_Ex_ISTR Lower 95% CI	hip_Ex_CFB Lower 95% CI	hip_Ex_CFL Lower 95% CI	hip_Ex_IT2 Lower 95% CI
99.8366457409877	99.7871273790651	99.792103282062	100.05776189471	99.961314561888	100.072584487146	99.843165209333	99.8473592316459	99.9095129163778	99.8631815408502	99.9948894947554	99.807330085984	99.7719268289301	99.9358942587808	99.8623939795407	99.8813254322376	99.9363736605542	99.8006530700844	100.042680677137	99.9609724805283	99.8904810702574	100.185627894589	100.059030161074	100.06493593023	100.050844437551	100.091924381693	100.061672055256	99.9323973064906	99.9977861701154	99.7180653671977	99.8307155305735	100.016642989587	99.7955819406309	100.059720905715	99.692723840055	99.9963599712093	100.039421992538	99.9263068230078	99.5248592243878	99.7895822988001	99.5428064613928	99.7321948273666	99.7154399192686	100.071115360779	100.078116190453	100.003607484783	99.9507022248646	99.7017157915591	99.6102297039657	99.9341963205942
99.8858473596675	99.8482441447762	99.8436141530682	100.086514884644	100.005387208252	100.096057651925	99.8868728964821	99.8846246631111	99.9633639607373	99.8927379240871	100.040454023684	99.8676389046198	99.827744538727	99.9704263571134	99.8955439639755	99.9157106858925	99.9675181001724	99.8508182771202	100.156986608849	100.014163237314	99.9318355663424	100.232731971941	100.119849797911	100.093692843097	100.077078720392	100.122320247945	100.090661454732	99.9540875551708	100.009035269863	99.7840233659453	99.8758007162946	100.088362891716	99.8533841838808	100.105299138895	99.7507733050641	100.030059181269	100.0765466244	99.9566977533623	99.6262779507253	99.8521137993447	99.6189532208197	99.7852273710055	99.7560184674368	100.1038166013	100.11046896482	100.016481160746	99.9639792410136	99.7760806333473	99.6862264765375	99.9812067104761
99.8652768720233	99.8231902288611	99.8228732019461	100.079789858187	100.00373048125	100.091790511163	99.8684043962755	99.8693947061556	99.9429527540432	99.8834300216853	100.021280213348	99.8504674372047	99.8012209383794	99.9589378114073	99.8785208478091	99.9058392506719	99.9604272076621	99.8286046531102	100.138427490815	100.013149321816	99.9099326426711	100.215639712324	100.117935935952	100.080925606418	100.069946428775	100.110096447411	100.082917880745	99.9427088581085	100.003451572708	99.7615887732195	99.8598581967712	100.092852316116	99.8453839535016	100.103225629069	99.7303341874175	100.029719763883	100.072655531725	99.9517296640003	99.6108577978447	99.8287238436913	99.5967211634289	99.7783817189744	99.7390240425753	100.092797642524	100.099418789368	100.015946653311	99.9609307378855	99.7482594487357	99.6625371960356	99.9832574881784
99.8503373690727	99.8048561504151	99.8086857002135	100.074174866441	100.002545381705	100.087937164217	99.8551789549535	99.8592573312758	99.9276775864895	99.8767696529276	100.004882537621	99.8350239397568	99.7799275901543	99.9497429673721	99.8673840260859	99.8999483729554	99.9557516457484	99.812680532518	100.143317856133	100.016763761723	99.8962198660149	100.20427316576	100.122112125165	100.072388487029	100.066960269987	100.105014128342	100.081952619947	99.9336711776726	99.999808512377	99.742691615372	99.8493080491328	100.094679319462	99.8391073729234	100.103353468733	99.7146756499297	100.029689300882	100.07140480164	99.9465942400645	99.5885625457302	99.8143612363007	99.5802840458125	99.7825895938032	99.7290372793874	100.089231137344	100.095921983552	100.016033095337	99.9585076628078	99.7262783806444	99.6480356959468	99.9831441257458
99.8701475125449	99.8270068761351	99.8347726392587	100.069597546595	100.033040409196	100.076479370781	99.8742042431907	99.8778749343565	99.9526458030598	99.9090769621624	99.9895071043089	99.8426040316075	99.77496794093	99.9643619557222	99.8507352265369	99.936646403683	99.9763622934728	99.8308111954487	100.229424656963	100.064429627277	99.8765667932152	100.145107417136	100.165131757597	100.034226399624	100.044243701328	100.080639068361	100.061405217186	99.9033414962833	99.9802087046295	99.7693767515573	99.88244839563	100.17232832132	99.8389355173958	100.130689168215	99.7294903809465	100.061051773121	100.074143257342	99.9592330923467	99.4643531038622	99.77216714834	99.6095563744506	99.8234322976832	99.6795723917078	100.086442786884	100.088783497082	100.016912522139	99.9368136457349	99.7380149514332	99.6684642943318	100.005140585333
99.8427410892356	99.790670364612	99.801662040466	100.087984380262	100.067787053673	100.090395611732	99.8459909941693	99.8531304036226	99.9919701368608	99.8837865920154	100.00651704925	99.8481681182146	99.7669697194283	99.9559530679576	99.8343333675598	99.8977739389721	99.9396338958215	99.8114612944669	100.116202071854	100.020465134484	99.8644484204519	100.135740461896	100.09635702481	100.0125496004	100.022326860933	100.064693190408	100.04456511261	99.8832021914681	99.9771802059608	99.7594464057437	99.8648848745967	100.207465403963	99.8399272323102	100.122346285607	99.6952236408102	100.036316278735	100.05958917591	99.9329544749232	99.4658394107741	99.7792981053427	99.5776345336573	99.783103188222	99.6588375163444	100.094420468334	100.087423479376	100.019736242666	99.9510010642245	99.7149298169242	99.6092415919514	100.04271903997
99.8092311328279	99.7515235871522	99.7741720530108	100.087414151938	100.036782653049	100.094452114439	99.8179270760616	99.829853925293	99.9169874519876	99.8658408077766	99.9785084520177	99.8575410733406	99.7683135105385	99.996666118695	99.8459507314344	99.9305079465183	99.9395107624666	99.8147615393729	100.081831183746	99.9755417828063	99.8801049354755	100.11563730001	100.049791195116	100.065634259102	100.073738275982	100.053835477411	100.042166161871	99.9171222787166	99.9927127545341	99.7669429206183	99.8765411063804	100.201679974972	99.8228513096838	100.05961577946	99.7125157552905	100.061532970617	100.027485675053	99.9612137810618	99.5473593266868	99.7815931117404	99.6149510136264	99.7623971649451	99.724162054328	100.066231565777	100.058862475903	100.014595794323	99.9570483422314	99.6902360720044	99.6459309329881	100.071353075436
99.8199576394114	99.7625686244573	99.7864615769638	100.073395299152	100.014379468454	100.084911489494	99.8262674966529	99.837521943206	99.9130162615541	99.8718006781308	99.9712451078624	99.9031025976463	99.7924798334965	99.9871574606562	99.8583535883472	99.9438565231248	99.9571847100983	99.8322521318692	100.04537665612	99.9686968176963	99.8835047735923	100.08697327866	100.03702510183	100.06915389637	100.075420266671	100.044492390034	100.03629088078	99.9308974788584	99.9939212943225	99.8028698645914	99.8973519780384	100.231300192827	99.8445077848815	100.072269153624	99.7446210871785	100.065172684582	100.006759614525	99.9758407915695	99.5885698079958	99.7939259597428	99.6484391353762	99.7562370124626	99.7325124819036	100.045595227433	100.040440271209	100.009403114458	99.9634780129661	99.7338547550749	99.6981264172185	100.097330344124
99.8251819471701	99.7682790234954	99.7924383517332	100.067766907159	100.006995065812	100.080925784946	99.8304565660408	99.8412220931724	99.9122188503192	99.8755186215937	99.9679374504258	99.9219820311055	99.803566093426	99.9842850233488	99.8652683733932	99.9496167097998	99.9645352125682	99.8418236966344	100.040888595917	99.9689555958886	99.8877488674009	100.079380404323	100.035119625949	100.071067007904	100.076695227399	100.041588429932	100.035977732624	99.9367405288797	99.9959620263319	99.8186789204737	99.9072761392261	100.241931731833	99.8590312922038	100.079208283088	99.7594689607632	100.067360380681	100.00022132308	99.9825749899888	99.6084757860991	99.8028389068433	99.66833298196	99.7573092177252	99.7389470951224	100.039013221877	100.034426959666	100.007395951362	99.9661131650391	99.7527699966951	99.7206471548279	100.107916472403
99.8373743374608	99.7959901229837	99.810524319733	100.056511687578	99.9996104701869	100.07435092226	99.8429665220095	99.8528142601926	99.9133775216964	99.8686121983648	99.9622799224715	99.9425693696591	99.802032785142	99.9875953320874	99.8541556985013	99.9740015075949	99.9725592395232	99.8363465023083	99.9638695639277	99.9286747948176	99.8477281302737	100.047218509584	100.00395246018	100.053040357064	100.06302076865	100.0228093572	99.9974224788076	99.9242810585517	100.002838111808	99.8056268864739	99.9009376878593	100.17699771781	99.8502442423259	100.018083407899	99.765626245882	100.031242655096	99.9803716934889	100.001826227908	99.6189822521994	99.780018135869	99.6620705181036	99.7140285948151	99.7103185734162	100.004322114942	100.000226770633	100.009675611843	99.9717610016548	99.7513357635576	99.7210267773001	100.081485296222
99.8483696084422	99.7905309047462	99.8168857965172	100.057264542436	99.9923101069051	100.073560583158	99.8490892385528	99.8571291933103	99.9186892770679	99.8961194673276	99.9664388990341	99.9935955259732	99.8533078121744	99.9803259074063	99.8991172220535	99.9697895358495	99.9938719956814	99.8861103216932	100.071521273965	99.9926785198813	99.9225070277533	100.072044961959	100.049805242365	100.088628990232	100.090377233453	100.042508107537	100.052310569377	99.9662379509507	100.003563571085	99.8908100865031	99.9519181776378	100.312883003075	99.9235338632572	100.130360426398	99.8202327899201	100.093328396279	99.9902170881391	100.00589979566	99.6942256676591	99.852000284947	99.754264909815	99.7847284355383	99.7782435120496	100.03306631307	100.02999269854	100.002350382662	99.9763950706324	99.833167570652	99.8136657916387	100.162469000958
99.8131655930376	99.7394362147307	99.7497459799595	100.036991328383	99.9985368794537	100.050134800021	99.8154122161657	99.8228541875246	99.9042019260248	99.864164961625	99.9658648793719	99.9586630399799	99.7328544983551	99.9149096749341	99.8258513593926	99.9736350667689	99.9604436644577	99.8082399084071	99.816146382469	99.9076372630717	99.8683914727734	99.9047577124945	99.8851071238802	100.020241717593	100.025837857155	99.9601974460306	99.9668973176989	99.9326420999396	99.9799089898487	99.8179630757995	99.8822170427124	100.300159036153	99.749776561247	100.009749936831	99.6813545596462	100.022725370993	99.9445982570939	99.97310082478	99.7983886670166	99.5393317916891	99.5362467506282	99.6840487239029	99.6859702487775	99.9632626991235	99.9801553789717	99.9777695628658	99.942000550905	99.7087405689349	99.6618569778817	100.133236095447
[truncated: 36 more columns]
