# Supplementary material for: The evolution of pelvic limb muscle moment arms in bird-line archosaurs
Source: Sci Adv. 2021 Mar 19;7(12):eabe2778. doi: 10.1126/sciadv.abe2778 (PMC7978429; doi:10.1126/sciadv.abe2778)
Supplement: Data file S7 [file abe2778_Data_file_S7.zip › supp data/data_processing_files/dino_moment_arms_Sun_Jun_07_14-26-54_2020-MAC_2_ACEvals.csv]

ankle_Ex_AMB_tendon ACE	ankle_Ex_GL ACE	ankle_Ex_GM ACE	ankle_Ex_EDL ACE	ankle_Ex_EHL ACE	ankle_Ex_TA ACE	ankle_Ex_FDL ACE	ankle_Ex_FHL ACE	ankle_Ex_FL ACE	ankle_Ex_FL_tendon ACE	ankle_Ex_FB ACE	hip_Ab_IT1 ACE	hip_Ab_IT3 ACE	hip_Ab_AMB ACE	hip_Ab_ILFB ACE	hip_Ab_PIFI1 ACE	hip_Ab_PIFI2 ACE	hip_Ab_IFE ACE	hip_Ab_FTI1 ACE	hip_Ab_FTI3 ACE	hip_Ab_FTE ACE	hip_Ab_ADD1 ACE	hip_Ab_ADD2 ACE	hip_Ab_PIFE1 ACE	hip_Ab_PIFE2 ACE	hip_Ab_PIFE3 ACE	hip_Ab_ISTR ACE	hip_Ab_CFB ACE	hip_Ab_CFL ACE	hip_Ab_IT2 ACE	hip_Ab_ITC ACE	hip_Ex_IT1 ACE	hip_Ex_IT3 ACE	hip_Ex_AMB ACE	hip_Ex_ILFB ACE	hip_Ex_PIFI1 ACE	hip_Ex_PIFI2 ACE	hip_Ex_IFE ACE	hip_Ex_FTI1 ACE	hip_Ex_FTI3 ACE	hip_Ex_FTE ACE	hip_Ex_ADD1 ACE	hip_Ex_ADD2 ACE	hip_Ex_PIFE1 ACE	hip_Ex_PIFE2 ACE	hip_Ex_PIFE3 ACE	hip_Ex_ISTR ACE	hip_Ex_CFB ACE	hip_Ex_CFL ACE	hip_Ex_IT2 ACE
99.9005098809481	99.8664582410305	99.859080410303	100.100555219879	100.027400505672	100.106570865795	99.9008381400005	99.8954400497372	99.9807967850573	99.9038586176958	100.056848691921	99.8948310209146	99.8495809004046	99.9885519066801	99.9088462317522	99.9364427428892	99.9812476222926	99.8682679866317	100.212477024273	100.039254390447	99.9477484239669	100.255704741949	100.147034793734	100.104824326821	100.088346314281	100.13172712524	100.103895509996	99.9713589860062	100.016706001851	99.8131730948067	99.889871918248	100.120286733037	99.877112550062	100.120979973185	99.7718391633115	100.050625309582	100.090127332486	99.9679336704815	99.6677870729504	99.8712955689227	99.6495579458086	99.8100045009561	99.7752181086305	100.11954704873	100.124113139169	100.023428985495	99.9712983146803	99.8037236091713	99.7163442376314	100.004314641441
99.9044078677633	99.871299667119	99.8630793730136	100.098951689692	100.02459342782	100.105934939186	99.9036340851121	99.8985981451621	99.9840808266115	99.9045596947173	100.058460908007	99.8930688534484	99.8503127440324	99.9857299797841	99.9090441442609	99.9317291477587	99.9805595899765	99.8704688542164	100.206333652082	100.036913908093	99.9484788842171	100.253098047387	100.145426133832	100.105285403622	100.087977698865	100.133887915564	100.102932641254	99.9654107886556	100.014533843715	99.8116640379932	99.8929930344411	100.118484342355	99.8770790075697	100.123102548108	99.7737661864952	100.045830038793	100.091282857805	99.9687955509686	99.6678163397495	99.8758617087754	99.6499778583075	99.8078407981571	99.773391496625	100.117892054862	100.123836822581	100.022241782038	99.9699649771717	99.8057266432333	99.7170660002891	100.00158483915
99.8947660769691	99.8598211777547	99.8537998262239	100.099549634754	100.034245601966	100.10748368868	99.8950348163099	99.8915959774721	99.9758680115589	99.9022126226323	100.049889812798	99.8908709093993	99.8370776308834	99.9832524294672	99.8999701304035	99.9312896156321	99.9811477161549	99.8598257755224	100.216830790114	100.049295918115	99.9363757879369	100.247997628911	100.158571990087	100.099344035019	100.087262884136	100.128475325802	100.102414520192	99.9606993759951	100.012187786739	99.8055046745865	99.8871736016458	100.140709714553	99.883030633663	100.131511944308	99.7668656115205	100.054776731467	100.096068673474	99.9709508206175	99.6768545938768	99.8664548672505	99.6460135582558	99.8143102606047	99.7666265637785	100.115160927659	100.120657836013	100.025099212121	99.9704409624659	99.7953614599975	99.7115354794688	100.015634555108
99.88622776391	99.8494385398513	99.8463255334459	100.098223876381	100.039684386741	100.107036842841	99.887590011524	99.8862778085964	99.9677377234306	99.8996293727911	100.039702391947	99.8841977500554	99.8235676562019	99.9793355333329	99.8934892813041	99.9309232211704	99.9809699326572	99.850678790277	100.238740074994	100.06075666067	99.9284029962849	100.243654980379	100.171569003714	100.094804984049	100.088035589624	100.127382490029	100.105681373876	99.9555668778607	100.010441086959	99.7961402940529	99.8825527794635	100.152925071729	99.8849259773175	100.137779863894	99.7591369108364	100.060185357375	100.0999002088	99.9699877124042	99.6688851950502	99.860282492423	99.6402762875859	99.8263171051895	99.7626314500783	100.116448796649	100.12177136713	100.02717239021	99.970082261574	99.7836047746563	99.7076699838838	100.022549247651
99.9094111379139	99.8757794305974	99.8759501274888	100.095906850827	100.07366999789	100.097374170894	99.9096615177279	99.907434985273	99.9964710720828	99.9340851985116	100.027599572276	99.8963995408037	99.8227096058556	99.9967358381734	99.8792940363715	99.9705324849504	100.003950771508	99.8723807954513	100.333815323887	100.112557286807	99.9117747193427	100.188190610357	100.21923693978	100.058749755944	100.067299827027	100.105109765253	100.087364165506	99.9272951076401	99.9918406029967	99.8278489111895	99.918817698423	100.236048417092	99.8890604749509	100.16835119697	99.7781304223723	100.09441406247	100.105316862329	99.9848252469661	99.5522250380061	99.8224044055513	99.6751871070383	99.8712696266725	99.7163239777121	100.116218552328	100.117062386669	100.029098765917	99.9494761063128	99.8007292812264	99.7337034300758	100.048249276423
99.8790471367813	99.8357690702102	99.8397377869475	100.112311905838	100.105356171783	100.109716486951	99.8787774086455	99.8804638096427	100.032494216996	99.9069110541454	100.041740158174	99.8979114186937	99.811115188432	99.9858883504097	99.860740952136	99.929107512122	99.965144239959	99.8498996164499	100.212729391505	100.064967522604	99.8970042689748	100.175578363943	100.146386671801	100.035225706648	100.043646257396	100.08732060386	100.068568673236	99.9053514694484	99.9879359181804	99.8135140825758	99.8985146177494	100.266385710098	99.8862764696799	100.157171378649	99.740199815069	100.067165515196	100.08841459318	99.9566188710067	99.5470922902263	99.8257511832676	99.6383215556884	99.8273371152836	99.692820746785	100.121953339935	100.11357222902	100.031004543589	99.9627097103688	99.7729201175618	99.6695665146224	100.08258051923
99.8560790485666	99.8097172078466	99.8233035196241	100.118805447475	100.085260386059	100.119383022523	99.8602333937852	99.8651238923823	99.9692781533968	99.8956797169007	100.023958985758	99.9217278991434	99.8252771116996	100.035293446227	99.8800260544376	99.9709395741382	99.9724283212043	99.864360859352	100.206386293519	100.032965938553	99.9221137398347	100.167042583826	100.114347511353	100.094894627184	100.101247998374	100.083033014198	100.0731394256	99.9457028480332	100.006591508456	99.83670975396	99.9199356227224	100.277708452972	99.8826585680783	100.104552728941	99.7705512662965	100.101339628957	100.064680875597	99.9917494000198	99.652204891198	99.8415343619601	99.6932591933027	99.8194749089536	99.7680126969574	100.101758915517	100.092603808347	100.02913597283	99.9721567251335	99.7650645069782	99.7237718736929	100.122788782373
99.8642870115448	99.8176337565314	99.8329517362936	100.103098998872	100.060251038894	100.108502112142	99.8662994270471	99.8708957971241	99.9624958152403	99.9000354477198	100.014252221243	99.9638387401663	99.8463810718784	100.023708183344	99.8905970222366	99.9821145467414	99.9883326211205	99.8791849927712	100.163235684109	100.023033851253	99.9232551849382	100.135615014796	100.098110870981	100.096841227279	100.10145106659	100.072120267457	100.065599022079	99.9579415569789	100.007053926536	99.868886033486	99.9384136055012	100.303241380409	99.9010998055048	100.114790293032	99.79953660954	100.102839337263	100.041955201362	100.004734815877	99.6877788757305	99.8506447687918	99.7225374678894	99.8102462573732	99.774005714308	100.079212627112	100.072367669869	100.023161613075	99.9777741693145	99.8046604139352	99.7717826295239	100.146000867835
99.8666290415525	99.8197638430727	99.8359057398071	100.095539284401	100.049884085394	100.102982554903	99.8678856365985	99.8724259926793	99.9584812635441	99.9019175779449	100.008148258782	99.9787691343354	99.8539626952056	100.01845923291	99.8954153523219	99.9853872122774	99.9936578990811	99.8857050020044	100.15108447783	100.019759657618	99.9249147231645	100.124859474554	100.092233623228	100.096954119815	100.101033515291	100.067419953999	100.063380270493	99.9620262120375	100.008240780139	99.8804027449102	99.9456679563678	100.309195332651	99.9119437226577	100.118964715301	99.8108138981904	100.102577962921	100.033128507171	100.009590336585	99.7012343205901	99.855869881991	99.737613471023	99.8078068034929	99.7777424544278	100.070444831899	100.064278451848	100.020259877994	99.9794797911148	99.8189719004072	99.7895142701592	100.153422458452
99.8919808428507	99.8638213212771	99.8677925600406	100.093101766814	100.056116710585	100.103410694615	99.8922792850295	99.89392536658	99.9743282048446	99.903392796951	100.015257622258	100.017386321361	99.8684302575756	100.032619819	99.8938743130842	100.021129108828	100.010928349873	99.8941600782393	100.109052528121	99.9956090953272	99.8966941080657	100.107137139122	100.079200094466	100.087146601112	100.095086438604	100.05684236432	100.03352529504	99.9575949208191	100.019015357666	99.8869479634276	99.9515188685405	100.265617444605	99.9199563165212	100.070462467572	99.8332731495828	100.077641784469	100.023726875613	100.037418920025	99.7411915286061	99.8498863925798	99.7533474931437	99.780559113552	99.7614314204946	100.045733229705	100.039556081723	100.026623822312	99.9893715181392	99.8385567054775	99.8117591328622	100.141439387323
99.867110380967	99.8138103482526	99.8365400676857	100.069822136934	100.011702862218	100.083533801173	99.8660132161582	99.8712383894134	99.9396073504724	99.9080560540351	99.9846206708487	100.019272457006	99.8760952056949	99.9957781627969	99.9127485195626	99.9859635731377	100.007040147789	99.9059517502489	100.121347588376	100.015650151027	99.9393119898124	100.092608837969	100.07562998224	100.100334140687	100.101382065609	100.054188123319	100.064700936819	99.9776711585917	100.009115548501	99.9187192118679	99.9692774720005	100.343297000991	99.9474588171688	100.1483367469	99.8434489841301	100.109252424427	100.005096443633	100.018115090189	99.7361674882023	99.8759788401828	99.7855908665625	99.8075614901112	99.7957852725661	100.047278471058	100.043490388375	100.00816695259	99.9824389417998	99.8631015102119	99.8448048367778	100.183045047259
99.8881597704763	99.8325926048783	99.8283956672919	100.08724253701	100.07614006956	100.090044215735	99.8831362002132	99.8793143763813	99.9879089187061	99.9119311089581	100.038622126695	100.061413357205	99.8240418723431	99.9767443288182	99.8803991611314	100.038358045541	100.013138116322	99.8876385357461	100.015534292389	99.9995618931741	99.9356391972116	99.9870473280517	99.9884489216596	100.067081736006	100.069875440681	100.006936884061	100.016479340706	99.9783938959978	100.002126109177	99.9296458731334	99.9516830158962	100.421865478791	99.8455160637934	100.0816850381	99.7742578476901	100.086447898489	100.004140361059	100.02198226572	99.9662255226085	99.6352857884464	99.6616025413596	99.7754188178435	99.7561663892524	100.020134906314	100.034168528382	100.001045491148	99.9661860611951	99.8285259818268	99.7864648121293	100.215574412358
[truncated: 36 more columns]
