# Supplementary material for: The evolution of pelvic limb muscle moment arms in bird-line archosaurs
Source: Sci Adv. 2021 Mar 19;7(12):eabe2778. doi: 10.1126/sciadv.abe2778 (PMC7978429; doi:10.1126/sciadv.abe2778)
Supplement: Data file S7 [file abe2778_Data_file_S7.zip › supp data/data_processing_files/hip_Ab_ACE_data_from_dino_moment_arms_Sun_Jun_07_14-26-54_2020-MAC_2.csv]

NODES	IT1_Lower_95_CI_Envelope	IT1_ACE	IT1_Upper_95_CI_Envelope	IT3_Lower_95_CI_Envelope	IT3_ACE	IT3_Upper_95_CI_Envelope	AMB_Lower_95_CI_Envelope	AMB_ACE	AMB_Upper_95_CI_Envelope	ILFB_Lower_95_CI_Envelope	ILFB_ACE	ILFB_Upper_95_CI_Envelope	PIFI1_Lower_95_CI_Envelope	PIFI1_ACE	PIFI1_Upper_95_CI_Envelope	PIFI2_Lower_95_CI_Envelope	PIFI2_ACE	PIFI2_Upper_95_CI_Envelope	IFE_Lower_95_CI_Envelope	IFE_ACE	IFE_Upper_95_CI_Envelope	FTI1_Lower_95_CI_Envelope	FTI1_ACE	FTI1_Upper_95_CI_Envelope	FTI3_Lower_95_CI_Envelope	FTI3_ACE	FTI3_Upper_95_CI_Envelope	FTE_Lower_95_CI_Envelope	FTE_ACE	FTE_Upper_95_CI_Envelope	ADD1_Lower_95_CI_Envelope	ADD1_ACE	ADD1_Upper_95_CI_Envelope	ADD2_Lower_95_CI_Envelope	ADD2_ACE	ADD2_Upper_95_CI_Envelope	PIFE1_Lower_95_CI_Envelope	PIFE1_ACE	PIFE1_Upper_95_CI_Envelope	PIFE2_Lower_95_CI_Envelope	PIFE2_ACE	PIFE2_Upper_95_CI_Envelope	PIFE3_Lower_95_CI_Envelope	PIFE3_ACE	PIFE3_Upper_95_CI_Envelope	ISTR_Lower_95_CI_Envelope	ISTR_ACE	ISTR_Upper_95_CI_Envelope	CFB_Lower_95_CI_Envelope
Archosauria	-0.19267	-0.10517	-0.017668	-0.22807	-0.15042	-0.072765	-0.064106	-0.011448	0.04121	-0.13761	-0.091154	-0.044702	-0.11867	-0.063557	-0.0084399	-0.063626	-0.018752	0.026122	-0.19935	-0.13173	-0.064117	0.042681	0.21248	0.38227	-0.039028	0.039254	0.11754	-0.10952	-0.052252	0.0050158	0.18563	0.2557	0.32578	0.05903	0.14703	0.23504	0.064936	0.10482	0.14471	0.050844	0.088346	0.12585	0.091924	0.13173	0.17153	0.061672	0.1039	0.14612	-0.067603
Dinosauromorpha	-0.13236	-0.10693	-0.081501	-0.17226	-0.14969	-0.12712	-0.029574	-0.01427	0.0010336	-0.10446	-0.090956	-0.077456	-0.084289	-0.068271	-0.052252	-0.032482	-0.01944	-0.0063989	-0.14918	-0.12953	-0.10988	0.15699	0.20633	0.25568	0.014163	0.036914	0.059665	-0.068164	-0.051521	-0.034878	0.23273	0.2531	0.27346	0.11985	0.14543	0.171	0.093693	0.10529	0.11688	0.077079	0.087978	0.098877	0.12232	0.13389	0.14546	0.090661	0.10293	0.1152	-0.045912
Dinosauria	-0.14953	-0.10913	-0.068726	-0.19878	-0.16292	-0.12707	-0.041062	-0.016748	0.007567	-0.12148	-0.10003	-0.078581	-0.094161	-0.06871	-0.04326	-0.039573	-0.018852	0.0018682	-0.1714	-0.14017	-0.10895	0.13843	0.21683	0.29523	0.013149	0.049296	0.085443	-0.090067	-0.063624	-0.037181	0.21564	0.248	0.28036	0.11794	0.15857	0.19921	0.080926	0.099344	0.11776	0.069946	0.087263	0.10458	0.1101	0.12848	0.14685	0.082918	0.10241	0.12191	-0.057291
Saurischia	-0.16498	-0.1158	-0.066628	-0.22007	-0.17643	-0.13279	-0.050257	-0.020664	0.0089281	-0.13262	-0.10651	-0.080405	-0.10005	-0.069077	-0.038102	-0.044248	-0.01903	0.0061882	-0.18732	-0.14932	-0.11132	0.14332	0.23874	0.33416	0.016764	0.060757	0.10475	-0.10378	-0.071597	-0.039414	0.20427	0.24365	0.28304	0.12211	0.17157	0.22103	0.072388	0.094805	0.11722	0.06696	0.088036	0.10911	0.10501	0.12738	0.14975	0.081953	0.10568	0.12941	-0.066329
Neotheropoda	-0.1574	-0.1036	-0.049805	-0.22503	-0.17729	-0.12955	-0.035638	-0.0032642	0.02911	-0.14926	-0.12071	-0.092147	-0.063354	-0.029468	0.0044186	-0.023638	0.0039508	0.031539	-0.16919	-0.12762	-0.08605	0.22942	0.33382	0.43821	0.06443	0.11256	0.16068	-0.12343	-0.088225	-0.053017	0.14511	0.18819	0.23127	0.16513	0.21924	0.27334	0.034226	0.05875	0.083273	0.044244	0.0673	0.090356	0.080639	0.10511	0.12958	0.061405	0.087364	0.11332	-0.096659
Averostra	-0.15183	-0.10209	-0.052345	-0.23303	-0.18888	-0.14474	-0.044047	-0.014112	0.015824	-0.16567	-0.13926	-0.11285	-0.10223	-0.070892	-0.039559	-0.060366	-0.034856	-0.0093454	-0.18854	-0.1501	-0.11166	0.1162	0.21273	0.30926	0.020465	0.064968	0.10947	-0.13555	-0.103	-0.07044	0.13574	0.17558	0.21542	0.096357	0.14639	0.19642	0.01255	0.035226	0.057902	0.022327	0.043646	0.064966	0.064693	0.087321	0.10995	0.044565	0.068569	0.092572	-0.1168
Avetheropoda	-0.14246	-0.078272	-0.014085	-0.23169	-0.17472	-0.11776	-0.0033339	0.035293	0.073921	-0.15405	-0.11997	-0.085899	-0.069492	-0.02906	0.011371	-0.060489	-0.027572	0.0053459	-0.18524	-0.13564	-0.08604	0.081831	0.20639	0.33094	-0.024458	0.032966	0.09039	-0.1199	-0.077886	-0.035877	0.11564	0.16704	0.21845	0.049791	0.11435	0.1789	0.065634	0.094895	0.12415	0.073738	0.10125	0.12876	0.053835	0.083033	0.11223	0.042166	0.073139	0.10411	-0.082878
Coelurosauria	-0.096897	-0.036161	0.024575	-0.20752	-0.15362	-0.099718	-0.012843	0.023708	0.060259	-0.14165	-0.1094	-0.07716	-0.056143	-0.017885	0.020373	-0.042815	-0.011667	0.019481	-0.16775	-0.12082	-0.073882	0.045377	0.16324	0.28109	-0.031303	0.023034	0.077371	-0.1165	-0.076745	-0.036994	0.086973	0.13562	0.18426	0.037025	0.098111	0.1592	0.069154	0.096841	0.12453	0.07542	0.10145	0.12748	0.044492	0.07212	0.099748	0.036291	0.065599	0.094907	-0.069103
Eumaniraptora	-0.078018	-0.021231	0.035556	-0.19643	-0.14604	-0.095641	-0.015715	0.018459	0.052633	-0.13473	-0.10458	-0.074438	-0.050383	-0.014613	0.021158	-0.035465	-0.0063421	0.022781	-0.15818	-0.11429	-0.070414	0.040889	0.15108	0.26128	-0.031044	0.01976	0.070564	-0.11225	-0.075085	-0.037919	0.07938	0.12486	0.17034	0.03512	0.092234	0.14935	0.071067	0.096954	0.12284	0.076695	0.10103	0.12537	0.041588	0.06742	0.093251	0.035978	0.06338	0.090783	-0.063259
Dromaeosauridae	-0.057431	0.017386	0.092203	-0.19797	-0.13157	-0.065172	-0.012405	0.03262	0.077644	-0.14584	-0.10613	-0.066407	-0.025998	0.021129	0.068257	-0.027441	0.010928	0.049297	-0.16365	-0.10584	-0.048026	-0.03613	0.10905	0.25424	-0.071325	-0.0043909	0.062543	-0.15227	-0.10331	-0.05434	0.047219	0.10714	0.16706	0.0039525	0.0792	0.15445	0.05304	0.087147	0.12125	0.063021	0.095086	0.12715	0.022809	0.056842	0.090875	-0.0025775	0.033525	0.069628	-0.075719
Avialae	-0.0064045	0.019272	0.044949	-0.14669	-0.1239	-0.10112	-0.019674	-0.0042218	0.01123	-0.10088	-0.087251	-0.07362	-0.03021	-0.014036	0.0021376	-0.006128	0.0070401	0.020208	-0.11389	-0.094048	-0.074207	0.071521	0.12135	0.17117	-0.0073215	0.01565	0.038622	-0.077493	-0.060688	-0.043883	0.072045	0.092609	0.11317	0.049805	0.07563	0.10145	0.088629	0.10033	0.11204	0.090377	0.10138	0.11239	0.042508	0.054188	0.065868	0.052311	0.064701	0.077091	-0.033762
Phasianidae	-0.041337	0.061413	0.16416	-0.26715	-0.17596	-0.084771	-0.08509	-0.023256	0.038579	-0.17415	-0.1196	-0.065053	-0.026365	0.038358	0.10308	-0.039556	0.013138	0.065833	-0.19176	-0.11236	-0.032963	-0.18385	0.015534	0.21492	-0.092363	-0.00043811	0.091487	-0.13161	-0.064361	0.0028869	-0.095242	-0.012953	0.069337	-0.11489	-0.011551	0.091791	0.020242	0.067082	0.11392	0.025838	0.069875	0.11391	-0.039803	0.0069369	0.053676	-0.033103	0.016479	0.066061	-0.067358
[truncated: 11 more columns]
