# Supplementary material for: The evolution of pelvic limb muscle moment arms in bird-line archosaurs
Source: Sci Adv. 2021 Mar 19;7(12):eabe2778. doi: 10.1126/sciadv.abe2778 (PMC7978429; doi:10.1126/sciadv.abe2778)
Supplement: Data file S7 [file abe2778_Data_file_S7.zip › supp data/data_processing_files/hip_Ex_ACE_data_from_dino_moment_arms_Sun_Jun_07_14-26-54_2020-MAC_2.csv]

NODES	IT1_Lower_95_CI_Envelope	IT1_ACE	IT1_Upper_95_CI_Envelope	IT2_Lower_95_CI_Envelope	IT2_ACE	IT2_Upper_95_CI_Envelope	IT3_Lower_95_CI_Envelope	IT3_ACE	IT3_Upper_95_CI_Envelope	AMB_Lower_95_CI_Envelope	AMB_ACE	AMB_Upper_95_CI_Envelope	ILFB_Lower_95_CI_Envelope	ILFB_ACE	ILFB_Upper_95_CI_Envelope	PIFI1_Lower_95_CI_Envelope	PIFI1_ACE	PIFI1_Upper_95_CI_Envelope	PIFI2_Lower_95_CI_Envelope	PIFI2_ACE	PIFI2_Upper_95_CI_Envelope	IFE_Lower_95_CI_Envelope	IFE_ACE	IFE_Upper_95_CI_Envelope	ITC_Lower_95_CI_Envelope	ITC_ACE	ITC_Upper_95_CI_Envelope	FTI1_Lower_95_CI_Envelope	FTI1_ACE	FTI1_Upper_95_CI_Envelope	FTI3_Lower_95_CI_Envelope	FTI3_ACE	FTI3_Upper_95_CI_Envelope	FTE_Lower_95_CI_Envelope	FTE_ACE	FTE_Upper_95_CI_Envelope	ADD1_Lower_95_CI_Envelope	ADD1_ACE	ADD1_Upper_95_CI_Envelope	ADD2_Lower_95_CI_Envelope	ADD2_ACE	ADD2_Upper_95_CI_Envelope	PIFE1_Lower_95_CI_Envelope	PIFE1_ACE	PIFE1_Upper_95_CI_Envelope	PIFE2_Lower_95_CI_Envelope	PIFE2_ACE	PIFE2_Upper_95_CI_Envelope	PIFE3_Lower_95_CI_Envelope
Archosauria	0.016643	0.12029	0.22393	-0.065804	0.0043146	0.074433	-0.20442	-0.12289	-0.041357	0.059721	0.12098	0.18224	-0.30728	-0.22816	-0.14905	-0.00364	0.050625	0.10489	0.039422	0.090127	0.14083	-0.073693	-0.032066	0.0095605	-0.040589	-0.00035304	0.039883	-0.47514	-0.33221	-0.18929	-0.21042	-0.1287	-0.046991	-0.45719	-0.35044	-0.24369	-0.26781	-0.19	-0.11219	-0.28456	-0.22478	-0.165	0.071115	0.11955	0.16798	0.078116	0.12411	0.17011	0.0036075
Dinosauromorpha	0.088363	0.11848	0.14861	-0.018793	0.0015848	0.021963	-0.14662	-0.12292	-0.099226	0.1053	0.1231	0.14091	-0.24923	-0.22623	-0.20324	0.030059	0.04583	0.061601	0.076547	0.091283	0.10602	-0.043302	-0.031204	-0.019107	-0.0098339	0.0018597	0.013553	-0.37372	-0.33218	-0.29065	-0.14789	-0.12414	-0.10039	-0.38105	-0.35002	-0.319	-0.21477	-0.19216	-0.16955	-0.24398	-0.22661	-0.20924	0.10382	0.11789	0.13197	0.11047	0.12384	0.1372	0.016481
Dinosauria	0.092852	0.14071	0.18857	-0.016743	0.015635	0.048012	-0.15462	-0.11697	-0.079323	0.10323	0.13151	0.1598	-0.26967	-0.23313	-0.1966	0.02972	0.054777	0.079834	0.072656	0.096069	0.11948	-0.04827	-0.029049	-0.009828	-0.013378	0.0052006	0.02378	-0.38914	-0.32315	-0.25715	-0.17128	-0.13355	-0.095814	-0.40328	-0.35399	-0.30469	-0.22162	-0.18569	-0.14976	-0.26098	-0.23337	-0.20577	0.092798	0.11516	0.13752	0.099419	0.12066	0.1419	0.015947
Saurischia	0.094679	0.15293	0.21117	-0.016856	0.022549	0.061954	-0.16089	-0.11507	-0.069255	0.10335	0.13778	0.17221	-0.28532	-0.24086	-0.1964	0.029689	0.060185	0.090681	0.071405	0.0999	0.1284	-0.053406	-0.030012	-0.0066188	-0.016444	0.0061679	0.02878	-0.41144	-0.33111	-0.25079	-0.18564	-0.13972	-0.093796	-0.41972	-0.35972	-0.29973	-0.21741	-0.17368	-0.12996	-0.27096	-0.23737	-0.20377	0.089231	0.11645	0.14367	0.095922	0.12177	0.14762	0.016033
Neotheropoda	0.17233	0.23605	0.29977	0.0051406	0.048249	0.091358	-0.16106	-0.11094	-0.060815	0.13069	0.16835	0.20601	-0.27051	-0.22187	-0.17323	0.061052	0.094414	0.12778	0.074143	0.10532	0.13649	-0.040767	-0.015175	0.010417	0.012318	0.037055	0.061792	-0.53565	-0.44777	-0.3599	-0.22783	-0.1776	-0.12736	-0.39044	-0.32481	-0.25918	-0.17657	-0.12873	-0.080893	-0.32043	-0.28368	-0.24692	0.086443	0.11622	0.14599	0.088783	0.11706	0.14534	0.016913
Averostra	0.20747	0.26639	0.32531	0.042719	0.082581	0.12244	-0.16007	-0.11372	-0.067374	0.12235	0.15717	0.192	-0.30478	-0.2598	-0.21482	0.036316	0.067166	0.098015	0.059589	0.088415	0.11724	-0.067046	-0.043381	-0.019717	0.0019804	0.024854	0.047728	-0.53416	-0.45291	-0.37165	-0.2207	-0.17425	-0.1278	-0.42237	-0.36168	-0.30099	-0.2169	-0.17266	-0.12843	-0.34116	-0.30718	-0.2732	0.09442	0.12195	0.14949	0.087423	0.11357	0.13972	0.019736
Avetheropoda	0.20168	0.27771	0.35374	0.071353	0.12279	0.17422	-0.17715	-0.11734	-0.057534	0.059616	0.10455	0.14949	-0.28748	-0.22945	-0.17141	0.061533	0.10134	0.14115	0.027486	0.064681	0.10188	-0.038786	-0.0082506	0.022285	-0.0011244	0.028391	0.057906	-0.45264	-0.3478	-0.24295	-0.21841	-0.15847	-0.098524	-0.38505	-0.30674	-0.22843	-0.2376	-0.18053	-0.12345	-0.27584	-0.23199	-0.18814	0.066232	0.10176	0.13729	0.058862	0.092604	0.12635	0.014596
Coelurosauria	0.2313	0.30324	0.37518	0.09733	0.146	0.19467	-0.15549	-0.0989	-0.042308	0.072269	0.11479	0.15731	-0.25538	-0.20046	-0.14555	0.065173	0.10284	0.14051	0.0067596	0.041955	0.077151	-0.024159	0.0047348	0.033629	-0.011312	0.016617	0.044545	-0.41143	-0.31222	-0.21301	-0.20607	-0.14936	-0.092636	-0.35156	-0.27746	-0.20336	-0.24376	-0.18975	-0.13574	-0.26749	-0.22599	-0.1845	0.045595	0.079213	0.11283	0.04044	0.072368	0.1043	0.0094031
Eumaniraptora	0.24193	0.3092	0.37646	0.10792	0.15342	0.19893	-0.14097	-0.088056	-0.035144	0.079208	0.11896	0.15872	-0.24053	-0.18919	-0.13784	0.06736	0.10258	0.1378	0.00022132	0.033129	0.066036	-0.017425	0.0095903	0.036606	-0.014113	0.012	0.038112	-0.39152	-0.29877	-0.20601	-0.19716	-0.14413	-0.091099	-0.33167	-0.26239	-0.19311	-0.24269	-0.19219	-0.1417	-0.26105	-0.22226	-0.18346	0.039013	0.070445	0.10188	0.034427	0.064278	0.09413	0.007396
Dromaeosauridae	0.177	0.26562	0.35424	0.081485	0.14144	0.20139	-0.14976	-0.080044	-0.010332	0.018083	0.070462	0.12284	-0.23437	-0.16673	-0.09908	0.031243	0.077642	0.12404	-0.019628	0.023727	0.067082	0.0018262	0.037419	0.073012	-0.024997	0.0094064	0.04381	-0.38102	-0.25881	-0.1366	-0.21998	-0.15011	-0.080245	-0.33793	-0.24665	-0.15538	-0.28597	-0.21944	-0.15291	-0.28968	-0.23857	-0.18746	0.0043221	0.045733	0.087144	0.00022677	0.039556	0.078885	0.0096756
Avialae	0.31288	0.3433	0.37371	0.16247	0.18305	0.20362	-0.076466	-0.052541	-0.028616	0.13036	0.14834	0.16631	-0.17977	-0.15655	-0.13333	0.093328	0.10925	0.12518	-0.0097829	0.0050964	0.019976	0.0058998	0.018115	0.03033	-0.015178	-0.003371	0.0084361	-0.30577	-0.26383	-0.22189	-0.148	-0.12402	-0.10004	-0.24574	-0.21441	-0.18308	-0.21527	-0.19244	-0.16961	-0.22176	-0.20421	-0.18667	0.033066	0.047278	0.061491	0.029993	0.04349	0.056988	0.0023504
Phasianidae	0.30016	0.42187	0.54357	0.13324	0.21557	0.29791	-0.25022	-0.15448	-0.058744	0.0097499	0.081685	0.15362	-0.31865	-0.22574	-0.13284	0.022725	0.086448	0.15017	-0.055402	0.0041404	0.063682	-0.026899	0.021982	0.070864	-0.070221	-0.022972	0.024276	-0.20161	-0.033774	0.13406	-0.46067	-0.36471	-0.26876	-0.46375	-0.3384	-0.21304	-0.31595	-0.22458	-0.13321	-0.31403	-0.24383	-0.17364	-0.036737	0.020135	0.077007	-0.019845	0.034169	0.088182	-0.02223
[truncated: 11 more columns]
