# Supplementary material for: The evolution of pelvic limb muscle moment arms in bird-line archosaurs
Source: Sci Adv. 2021 Mar 19;7(12):eabe2778. doi: 10.1126/sciadv.abe2778 (PMC7978429; doi:10.1126/sciadv.abe2778)
Supplement: Data file S7 [file abe2778_Data_file_S7.zip › supp data/data_processing_files/hip_Ro_ACE_data_from_dino_moment_arms_Sun_Jun_07_14-26-54_2020-MAC_2.csv]

NODES	IT1_Lower_95_CI_Envelope	IT1_ACE	IT1_Upper_95_CI_Envelope	IT3_Lower_95_CI_Envelope	IT3_ACE	IT3_Upper_95_CI_Envelope	AMB_Lower_95_CI_Envelope	AMB_ACE	AMB_Upper_95_CI_Envelope	ILFB_Lower_95_CI_Envelope	ILFB_ACE	ILFB_Upper_95_CI_Envelope	PIFI1_Lower_95_CI_Envelope	PIFI1_ACE	PIFI1_Upper_95_CI_Envelope	PIFI2_Lower_95_CI_Envelope	PIFI2_ACE	PIFI2_Upper_95_CI_Envelope	IFE_Lower_95_CI_Envelope	IFE_ACE	IFE_Upper_95_CI_Envelope	FTI1_Lower_95_CI_Envelope	FTI1_ACE	FTI1_Upper_95_CI_Envelope	FTI3_Lower_95_CI_Envelope	FTI3_ACE	FTI3_Upper_95_CI_Envelope	FTE_Lower_95_CI_Envelope	FTE_ACE	FTE_Upper_95_CI_Envelope	ADD1_Lower_95_CI_Envelope	ADD1_ACE	ADD1_Upper_95_CI_Envelope	ADD2_Lower_95_CI_Envelope	ADD2_ACE	ADD2_Upper_95_CI_Envelope	PIFE1_Lower_95_CI_Envelope	PIFE1_ACE	PIFE1_Upper_95_CI_Envelope	PIFE2_Lower_95_CI_Envelope	PIFE2_ACE	PIFE2_Upper_95_CI_Envelope	PIFE3_Lower_95_CI_Envelope	PIFE3_ACE	PIFE3_Upper_95_CI_Envelope	ISTR_Lower_95_CI_Envelope	ISTR_ACE	ISTR_Upper_95_CI_Envelope	CFB_Lower_95_CI_Envelope
Archosauria	-0.06263	-0.027659	0.0073128	-0.068713	-0.038785	-0.0088578	-0.038441	-0.0033346	0.031772	-0.017709	-0.001006	0.015697	0.011436	0.038431	0.065427	0.030864	0.069087	0.10731	-0.05671	-0.031103	-0.0054964	-0.04957	-0.011331	0.026908	-0.012149	0.00095939	0.014067	-0.0007719	0.022477	0.045725	-0.0038187	0.011921	0.027662	-0.027315	-0.0097319	0.0078509	-0.040578	-0.0021568	0.036264	-0.027844	0.015564	0.058972	-0.13699	-0.10598	-0.074969	-0.16593	-0.11857	-0.071219	-0.053583
Dinosauromorpha	-0.038229	-0.028066	-0.017902	-0.046175	-0.037477	-0.028779	-0.014665	-0.0044627	0.0057401	-0.0057029	-0.00084866	0.0040056	0.032035	0.039881	0.047727	0.057275	0.068384	0.079492	-0.039312	-0.03187	-0.024428	-0.02141	-0.010297	0.00081614	-0.0032565	0.00055299	0.0043625	0.014952	0.021709	0.028466	0.0082978	0.012872	0.017447	-0.014409	-0.0092988	-0.0041888	-0.012022	-0.00085577	0.01031	0.0057163	0.018332	0.030947	-0.11464	-0.10563	-0.096617	-0.1307	-0.11694	-0.10318	-0.039029
Dinosauria	-0.043423	-0.027275	-0.011127	-0.053801	-0.039982	-0.026163	-0.021213	-0.005003	0.011207	-0.010029	-0.002316	0.0053965	0.022854	0.035319	0.047784	0.058768	0.076417	0.094066	-0.040781	-0.028957	-0.017133	-0.030351	-0.012694	0.0049626	-0.0066711	-0.00061843	0.0054342	0.012646	0.023381	0.034116	0.00313	0.010398	0.017666	-0.020133	-0.012014	-0.0038951	-0.02186	-0.0041195	0.013621	-0.0099213	0.010122	0.030166	-0.12054	-0.10622	-0.091901	-0.14137	-0.11951	-0.097642	-0.042701
Saurischia	-0.047457	-0.027804	-0.0081505	-0.058747	-0.041928	-0.025109	-0.025299	-0.0055698	0.014159	-0.013597	-0.0042105	0.0051762	0.017482	0.032653	0.047824	0.060707	0.082188	0.10367	-0.041874	-0.027483	-0.013093	-0.037249	-0.015759	0.0057302	-0.0088678	-0.0015014	0.0058651	0.011997	0.025062	0.038127	-0.00076937	0.0080763	0.016922	-0.023974	-0.014093	-0.0042118	-0.024108	-0.0025158	0.019076	-0.016691	0.0077036	0.032098	-0.1245	-0.10707	-0.089643	-0.14912	-0.12251	-0.0959	-0.045128
Neotheropoda	-0.051012	-0.029511	-0.0080111	-0.063874	-0.045474	-0.027075	-0.027811	-0.0062277	0.015356	-0.010651	-0.00038189	0.0098871	0.022552	0.039149	0.055745	0.081123	0.10462	0.12812	-0.011602	0.0041408	0.019884	-0.010007	0.013502	0.037011	-0.0049258	0.0031331	0.011192	0.023774	0.038067	0.05236	-0.0054495	0.0042276	0.013905	-0.023088	-0.012278	-0.0014677	-0.035103	-0.011482	0.012139	-0.039848	-0.01316	0.013527	-0.12694	-0.10788	-0.088813	-0.14059	-0.11148	-0.082368	-0.049616
Averostra	-0.047258	-0.027377	-0.007496	-0.073121	-0.056108	-0.039094	-0.027791	-0.0078339	0.012124	-0.018729	-0.0092339	0.0002615	0.0094286	0.024775	0.040122	0.06071	0.082439	0.10417	-0.0071541	0.0074032	0.02196	0.0044701	0.026208	0.047947	0.0006658	0.0081176	0.015569	0.034801	0.048018	0.061234	0.001456	0.010404	0.019352	-0.022959	-0.012963	-0.0029677	-0.048641	-0.026799	-0.004957	-0.056692	-0.032015	-0.0073385	-0.14871	-0.13108	-0.11345	-0.17847	-0.15155	-0.12463	-0.035545
Avetheropoda	-0.046133	-0.020479	0.0051742	-0.082637	-0.060684	-0.03873	0.0048338	0.030586	0.056339	-0.029064	-0.016812	-0.0045595	0.012328	0.032131	0.051933	0.063055	0.091093	0.11913	-0.028354	-0.0095694	0.0092148	-0.038404	-0.010354	0.017696	-0.008352	0.0012635	0.010879	-0.0064615	0.010593	0.027647	-0.0112	0.00034606	0.011892	-0.029266	-0.016368	-0.0034699	-0.062924	-0.03474	-0.006556	-0.074223	-0.042381	-0.010538	-0.14173	-0.11898	-0.096236	-0.17227	-0.13753	-0.1028	-0.05112
Coelurosauria	-0.028182	-0.0039081	0.020366	-0.068391	-0.047618	-0.026845	-0.008572	0.015796	0.040164	-0.023919	-0.012325	-0.00073121	0.016401	0.035139	0.053877	0.065365	0.091897	0.11843	-0.024409	-0.0066349	0.011139	-0.032368	-0.0058256	0.020717	-0.0062802	0.0028184	0.011917	-0.0055913	0.010546	0.026683	-0.0097762	0.0011494	0.012075	-0.022804	-0.0106	0.0016049	-0.063003	-0.036335	-0.0096659	-0.071199	-0.041068	-0.010938	-0.13005	-0.10853	-0.087001	-0.1567	-0.12383	-0.090958	-0.049465
Eumaniraptora	-0.0229	-0.00020349	0.022493	-0.061964	-0.042541	-0.023118	-0.011928	0.010855	0.033639	-0.021826	-0.010986	-0.00014571	0.018627	0.036147	0.053667	0.066617	0.091423	0.11623	-0.022053	-0.0054343	0.011184	-0.029529	-0.0047124	0.020104	-0.0055215	0.0029855	0.011492	-0.0053608	0.0097272	0.024815	-0.009018	0.0011972	0.011412	-0.019581	-0.0081696	0.0032415	-0.061618	-0.036684	-0.011749	-0.068629	-0.040458	-0.012287	-0.12421	-0.10408	-0.083959	-0.14889	-0.11816	-0.087424	-0.048275
Dromaeosauridae	-0.015288	0.014614	0.044516	-0.063404	-0.037814	-0.012225	-0.025639	0.004378	0.034395	-0.01913	-0.0048488	0.0094329	0.028114	0.051196	0.074279	0.069908	0.10259	0.13527	-0.031541	-0.0096463	0.012249	-0.051021	-0.018326	0.01437	-0.0064242	0.0047837	0.015992	-0.0075326	0.012346	0.032224	-0.025699	-0.01224	0.0012185	-0.024965	-0.0099309	0.0051031	-0.10467	-0.071821	-0.03897	-0.10262	-0.065501	-0.028385	-0.12282	-0.096303	-0.069788	-0.14637	-0.10588	-0.065391	-0.053076
Avialae	-0.0020093	0.008253	0.018515	-0.034992	-0.02621	-0.017428	-0.014768	-0.0044657	0.0058361	-0.013067	-0.0081658	-0.0032644	0.027173	0.035095	0.043017	0.075151	0.086368	0.097584	-0.0074645	4.9776e-05	0.0075641	-0.0078942	0.0033268	0.014548	-0.0008235	0.003023	0.0068696	-0.00075773	0.0060645	0.012887	0.00083509	0.005454	0.010073	-0.0042878	0.00087184	0.0060315	-0.038486	-0.027212	-0.015937	-0.043437	-0.030699	-0.017961	-0.10001	-0.090908	-0.081808	-0.11594	-0.10204	-0.088147	-0.040389
Phasianidae	-0.013894	0.027172	0.068239	-0.10568	-0.070542	-0.035399	-0.052086	-0.010861	0.030363	-0.035178	-0.015564	0.0040499	0.020359	0.052059	0.08376	0.093831	0.13871	0.1836	-0.061368	-0.031298	-0.0012282	-0.044477	0.00042589	0.045329	0.014468	0.02986	0.045253	-0.0046371	0.022663	0.049963	-0.01748	0.0010034	0.019487	-0.024067	-0.0034199	0.017227	-0.11448	-0.069362	-0.024245	-0.1057	-0.054723	-0.00375	-0.048052	-0.011638	0.024777	-0.15068	-0.095073	-0.039467	-0.089296
[truncated: 11 more columns]
