# Supplementary material for: The evolution of pelvic limb muscle moment arms in bird-line archosaurs
Source: Sci Adv. 2021 Mar 19;7(12):eabe2778. doi: 10.1126/sciadv.abe2778 (PMC7978429; doi:10.1126/sciadv.abe2778)
Supplement: Data file S7 [file abe2778_Data_file_S7.zip › supp data/data_processing_files/knee_Ex_ACE_data_from_dino_moment_arms_Sun_Jun_07_14-26-54_2020-MAC_2.csv]

NODES	IT1_Lower_95_CI_Envelope	IT1_ACE	IT1_Upper_95_CI_Envelope	IT3_Lower_95_CI_Envelope	IT3_ACE	IT3_Upper_95_CI_Envelope	FMTE_Lower_95_CI_Envelope	FMTE_ACE	FMTE_Upper_95_CI_Envelope	FMTI_Lower_95_CI_Envelope	FMTI_ACE	FMTI_Upper_95_CI_Envelope	AMB_Lower_95_CI_Envelope	AMB_ACE	AMB_Upper_95_CI_Envelope	ILFB_Lower_95_CI_Envelope	ILFB_ACE	ILFB_Upper_95_CI_Envelope	FTI1_Lower_95_CI_Envelope	FTI1_ACE	FTI1_Upper_95_CI_Envelope	FTI3_Lower_95_CI_Envelope	FTI3_ACE	FTI3_Upper_95_CI_Envelope	FTE_Lower_95_CI_Envelope	FTE_ACE	FTE_Upper_95_CI_Envelope	GL_Lower_95_CI_Envelope	GL_ACE	GL_Upper_95_CI_Envelope	EDL_Lower_95_CI_Envelope	EDL_ACE	EDL_Upper_95_CI_Envelope	FDL_Lower_95_CI_Envelope	FDL_ACE	FDL_Upper_95_CI_Envelope	FHL_Lower_95_CI_Envelope	FHL_ACE	FHL_Upper_95_CI_Envelope	IT2_Lower_95_CI_Envelope	IT2_ACE	IT2_Upper_95_CI_Envelope	TA_Lower_95_CI_Envelope	TA_ACE	TA_Upper_95_CI_Envelope
Archosauria	0.039846	0.073227	0.10661	0.036037	0.062008	0.08798	0.037349	0.062362	0.087374	0.033027	0.061246	0.089464	0.030109	0.060657	0.091206	-0.16843	-0.10647	-0.0445	-0.16001	-0.092699	-0.025386	-0.1502	-0.094888	-0.039575	-0.16173	-0.10392	-0.046111	-0.11861	-0.086182	-0.05375	-0.010608	0.016847	0.044302	-0.10375	-0.06923	-0.03471	-0.1042	-0.071648	-0.039094	0.038506	0.067789	0.097071	-0.0046335	6.1614e-08	0.0046336
Dinosauromorpha	0.061938	0.07164	0.081341	0.051735	0.059283	0.066831	0.052858	0.060128	0.067397	0.051219	0.05942	0.067621	0.049396	0.058274	0.067153	-0.12042	-0.10241	-0.0844	-0.10935	-0.089785	-0.070222	-0.10735	-0.091271	-0.075195	-0.11724	-0.10044	-0.083636	-0.094585	-0.085159	-0.075734	0.0064374	0.014417	0.022396	-0.077742	-0.06771	-0.057678	-0.079761	-0.0703	-0.060839	0.057072	0.065582	0.074092	-0.0013466	6.4239e-08	0.0013467
Dinosauria	0.061003	0.076416	0.09183	0.050536	0.062529	0.074521	0.051808	0.063358	0.074908	0.049684	0.062713	0.075743	0.048064	0.062169	0.076275	-0.14026	-0.11165	-0.08304	-0.12448	-0.093401	-0.062319	-0.12386	-0.098323	-0.072782	-0.13434	-0.10765	-0.080953	-0.10146	-0.086483	-0.071507	0.0027093	0.015387	0.028064	-0.087781	-0.071841	-0.055902	-0.088676	-0.073644	-0.058612	0.056604	0.070126	0.083647	-0.0021393	1.9322e-07	0.0021397
Saurischia	0.060834	0.079594	0.098354	0.050407	0.065002	0.079598	0.051766	0.065823	0.07988	0.049223	0.065081	0.080939	0.047595	0.064763	0.081931	-0.15614	-0.12132	-0.086497	-0.13976	-0.10193	-0.064104	-0.13662	-0.10553	-0.07445	-0.14743	-0.11494	-0.08245	-0.1058	-0.087574	-0.069348	0.0016743	0.017103	0.032533	-0.0948	-0.075401	-0.056002	-0.094737	-0.076442	-0.058148	0.057009	0.073465	0.089922	-0.0026036	3.3236e-07	0.0026043
Neotheropoda	0.084073	0.1046	0.12512	0.059702	0.075669	0.091636	0.060937	0.076315	0.091693	0.059122	0.07647	0.093819	0.059934	0.078716	0.097497	-0.15664	-0.11855	-0.080451	-0.14193	-0.10055	-0.059161	-0.13281	-0.098809	-0.064802	-0.14042	-0.10488	-0.069342	-0.092516	-0.072577	-0.052637	0.021599	0.038478	0.055357	-0.093599	-0.072376	-0.051154	-0.0917	-0.071685	-0.051671	0.075331	0.093334	0.11134	-0.0028465	2.1809e-06	0.0028509
Averostra	0.10079	0.11977	0.13875	0.074898	0.089662	0.10443	0.074187	0.088406	0.10263	0.073962	0.090004	0.10605	0.073272	0.090638	0.10801	-0.15491	-0.11969	-0.084461	-0.15785	-0.11958	-0.081314	-0.14357	-0.11213	-0.080681	-0.15263	-0.11977	-0.086906	-0.10131	-0.08287	-0.064433	0.035349	0.050957	0.066564	-0.10437	-0.084742	-0.065119	-0.10077	-0.082265	-0.063758	0.088955	0.1056	0.12225	-0.0026272	6.9278e-06	0.0026411
Avetheropoda	0.077239	0.10173	0.12621	0.063748	0.0828	0.10185	0.064754	0.083102	0.10145	0.059646	0.080346	0.10105	0.057729	0.080138	0.10255	-0.16181	-0.11636	-0.0709	-0.17027	-0.12089	-0.071516	-0.16184	-0.12127	-0.080693	-0.16138	-0.11898	-0.076572	-0.078509	-0.054718	-0.030928	0.041083	0.061223	0.081363	-0.088954	-0.063632	-0.03831	-0.087377	-0.063497	-0.039616	0.071182	0.092663	0.11414	-0.0033368	6.2143e-05	0.0034611
Coelurosauria	0.068453	0.091624	0.11479	0.054672	0.072699	0.090726	0.056563	0.073925	0.091287	0.050591	0.070178	0.089765	0.048103	0.069307	0.090512	-0.1417	-0.098685	-0.055674	-0.15037	-0.10364	-0.056919	-0.14292	-0.10453	-0.066134	-0.14235	-0.10222	-0.062097	-0.071541	-0.049029	-0.026517	0.02968	0.048737	0.067794	-0.078182	-0.054221	-0.030261	-0.078321	-0.055725	-0.033128	0.062286	0.082612	0.10294	-0.0031177	9.8545e-05	0.0033148
Eumaniraptora	0.06543	0.087095	0.10876	0.051765	0.068621	0.085476	0.053877	0.07011	0.086343	0.047406	0.065719	0.084032	0.044642	0.064468	0.084293	-0.13225	-0.092036	-0.051822	-0.13949	-0.095806	-0.052121	-0.13357	-0.09767	-0.061773	-0.13263	-0.095112	-0.057595	-0.06619	-0.045142	-0.024094	0.026916	0.044733	0.062551	-0.071921	-0.049519	-0.027116	-0.072407	-0.05128	-0.030152	0.059224	0.078228	0.097232	-0.0028944	0.00011275	0.0031199
Dromaeosauridae	0.058088	0.08663	0.11517	0.041542	0.063749	0.085956	0.04341	0.064797	0.086185	0.035685	0.059813	0.083941	0.033277	0.059398	0.085518	-0.15234	-0.099356	-0.046373	-0.14842	-0.090865	-0.033309	-0.1418	-0.094502	-0.047207	-0.14341	-0.093982	-0.044553	-0.077508	-0.049777	-0.022046	0.010826	0.034301	0.057777	-0.08242	-0.052905	-0.023389	-0.08221	-0.054375	-0.026539	0.050538	0.075576	0.10061	-0.0039251	3.6742e-05	0.0039986
Avialae	0.061589	0.071385	0.08118	0.048207	0.055828	0.06345	0.051037	0.058377	0.065717	0.043629	0.051909	0.06019	0.040108	0.049072	0.058037	-0.084723	-0.066539	-0.048356	-0.089638	-0.069885	-0.050132	-0.090865	-0.074633	-0.058402	-0.087532	-0.070568	-0.053604	-0.039642	-0.030125	-0.020608	0.02584	0.033897	0.041953	-0.042158	-0.032029	-0.021899	-0.044334	-0.034781	-0.025228	0.0551	0.063693	0.072285	-0.0011741	0.00018562	0.0015453
Phasianidae	0.072179	0.11138	0.15058	0.048937	0.079434	0.10993	0.052569	0.081941	0.11131	0.046581	0.079718	0.11285	0.045269	0.081142	0.11701	-0.17419	-0.10143	-0.028664	-0.087991	-0.0089463	0.070098	-0.14457	-0.079618	-0.014665	-0.14567	-0.07779	-0.0099061	-0.10106	-0.062977	-0.024893	-0.0279	0.0043393	0.036579	-0.099614	-0.059079	-0.018543	-0.099316	-0.061088	-0.02286	0.054688	0.089074	0.12346	0.017777	0.023219	0.02866
