# Supplementary material for: The evolution of pelvic limb muscle moment arms in bird-line archosaurs
Source: Sci Adv. 2021 Mar 19;7(12):eabe2778. doi: 10.1126/sciadv.abe2778 (PMC7978429; doi:10.1126/sciadv.abe2778)
Supplement: Data file S7 [file abe2778_Data_file_S7.zip › supp data/README.txt]

This folder contains three folders with contents as follows:

1) code_for_analyses = MATLAB/OCTAVE and R scripts/associated files (with README file explaining usage) used for analyses.
2) SIMM_moment_arm_raw_data = plot files of moment arms vs. joint angles for all MTUs and DoFs from all models used for further analyses.
3) data_processing_files = files output by scripts from folder #1 in final analyses. 
	"bl1_sensitivity_analyses" folder has files from re-analysis using all phylogeny branch lengths = 1 (see Materials and Methods: Assumptions)
