# Supplementary material for: The evolution of pelvic limb muscle moment arms in bird-line archosaurs
Source: Sci Adv. 2021 Mar 19;7(12):eabe2778. doi: 10.1126/sciadv.abe2778 (PMC7978429; doi:10.1126/sciadv.abe2778)
Supplement: Data file S7 [file abe2778_Data_file_S7.zip › supp data/SIMM_moment_arm_raw_data/Allosaurus_ankleExAll.plt]

# Output plot file made by SIMM 6.0.2
# Curves and events from plot data files are not reproduced in this file.

title ankle_angle moment arm vs. ankle_angle


# This file contains 38 columns of data. The first
# column is the x-variable, followed by 37 y-variable[s].

ankle_angle (deg)	IT1|ankle_angle moment arm	IT2A|ankle_angle moment arm	IT2P|ankle_angle moment arm	IT3|ankle_angle moment arm	FMTE|ankle_angle moment arm	FMTI|ankle_angle moment arm	AMB|ankle_angle moment arm	AMBtendon|ankle_angle moment arm	ILFB|ankle_angle moment arm	PIFI1|ankle_angle moment arm	PIFI2|ankle_angle moment arm	IFE|ankle_angle moment arm	ITCA|ankle_angle moment arm	ITCP|ankle_angle moment arm	FTI1|ankle_angle moment arm	FTI3|ankle_angle moment arm	FTE|ankle_angle moment arm	ADD1|ankle_angle moment arm	ADD2|ankle_angle moment arm	PIFE1|ankle_angle moment arm	PIFE2|ankle_angle moment arm	PIFE3|ankle_angle moment arm	ISTR|ankle_angle moment arm	CFB|ankle_angle moment arm	CFL|ankle_angle moment arm	GL|ankle_angle moment arm	GM|ankle_angle moment arm	EDL|ankle_angle moment arm	EDB|ankle_angle moment arm	EHL|ankle_angle moment arm	TA|ankle_angle moment arm	FDL|ankle_angle moment arm	FDB|ankle_angle moment arm	FHL|ankle_angle moment arm	FL|ankle_angle moment arm	FLtendon|ankle_angle moment arm	FB|ankle_angle moment arm	
0.000	0.00000000	0.00000000	0.00000000	0.00000000	0.00000000	0.00000000	0.00000000	-0.0671683	0.00000000	0.00000000	0.00000000	0.00000000	0.00000000	0.00000000	0.00000000	0.00000000	0.00000000	0.00000000	0.00000000	0.00000000	0.00000000	0.00000000	0.00000000	0.00000000	0.00000000	-0.08946296	-0.09274539	0.0456674	0.00000000	0.0391925	0.0431446	-0.06923985	0.00000000	-0.06802844	-0.0367571	-0.05543093	0.01295421
1.000	0.00000000	0.00000000	0.00000000	0.00000000	0.00000000	0.00000000	0.00000000	-0.0673926	0.00000000	0.00000000	0.00000000	0.00000000	0.00000000	0.00000000	0.00000000	0.00000000	0.00000000	0.00000000	0.00000000	0.00000000	0.00000000	0.00000000	0.00000000	0.00000000	0.00000000	-0.08956047	-0.09265696	0.0463459	0.00000000	0.0397937	0.0438490	-0.06927373	0.00000000	-0.06800681	-0.0365268	-0.05509350	0.01316175
2.000	0.00000000	0.00000000	0.00000000	0.00000000	0.00000000	0.00000000	0.00000000	-0.0676171	0.00000000	0.00000000	0.00000000	0.00000000	0.00000000	0.00000000	0.00000000	0.00000000	0.00000000	0.00000000	0.00000000	0.00000000	0.00000000	0.00000000	0.00000000	0.00000000	0.00000000	-0.08966060	-0.09256865	0.0470206	0.00000000	0.0403913	0.0445487	-0.06930766	0.00000000	-0.06798510	-0.0362882	-0.05474657	0.01336639
3.000	0.00000000	0.00000000	0.00000000	0.00000000	0.00000000	0.00000000	0.00000000	-0.0678416	0.00000000	0.00000000	0.00000000	0.00000000	0.00000000	0.00000000	0.00000000	0.00000000	0.00000000	0.00000000	0.00000000	0.00000000	0.00000000	0.00000000	0.00000000	0.00000000	0.00000000	-0.08976333	-0.09248047	0.0476912	0.00000000	0.0409851	0.0452437	-0.06934159	0.00000000	-0.06796330	-0.0360415	-0.05439033	0.01356807
4.000	0.00000000	0.00000000	0.00000000	0.00000000	0.00000000	0.00000000	0.00000000	-0.0680660	0.00000000	0.00000000	0.00000000	0.00000000	0.00000000	0.00000000	0.00000000	0.00000000	0.00000000	0.00000000	0.00000000	0.00000000	0.00000000	0.00000000	0.00000000	0.00000000	0.00000000	-0.08986861	-0.09239245	0.0483578	0.00000000	0.0415750	0.0459338	-0.06937548	0.00000000	-0.06794138	-0.0357866	-0.05402500	0.01376674
5.000	0.00000000	0.00000000	0.00000000	0.00000000	0.00000000	0.00000000	0.00000000	-0.0682903	0.00000000	0.00000000	0.00000000	0.00000000	0.00000000	0.00000000	0.00000000	0.00000000	0.00000000	0.00000000	0.00000000	0.00000000	0.00000000	0.00000000	0.00000000	0.00000000	0.00000000	-0.08997639	-0.09230458	0.0490202	0.00000000	0.0421611	0.0466189	-0.06940927	0.00000000	-0.06791935	-0.0355239	-0.05365076	0.01396234
6.000	0.00000000	0.00000000	0.00000000	0.00000000	0.00000000	0.00000000	0.00000000	-0.0685144	0.00000000	0.00000000	0.00000000	0.00000000	0.00000000	0.00000000	0.00000000	0.00000000	0.00000000	0.00000000	0.00000000	0.00000000	0.00000000	0.00000000	0.00000000	0.00000000	0.00000000	-0.09008662	-0.09221690	0.0496785	0.00000000	0.0427432	0.0472990	-0.06944294	0.00000000	-0.06789719	-0.0352533	-0.05326780	0.01415480
7.000	0.00000000	0.00000000	0.00000000	0.00000000	0.00000000	0.00000000	0.00000000	-0.0687380	0.00000000	0.00000000	0.00000000	0.00000000	0.00000000	0.00000000	0.00000000	0.00000000	0.00000000	0.00000000	0.00000000	0.00000000	0.00000000	0.00000000	0.00000000	0.00000000	0.00000000	-0.09019925	-0.09212939	0.0503326	0.00000000	0.0433214	0.0479739	-0.06947643	0.00000000	-0.06787489	-0.0349751	-0.05287630	0.01434407
8.000	0.00000000	0.00000000	0.00000000	0.00000000	0.00000000	0.00000000	0.00000000	-0.0689611	0.00000000	0.00000000	0.00000000	0.00000000	0.00000000	0.00000000	0.00000000	0.00000000	0.00000000	0.00000000	0.00000000	0.00000000	0.00000000	0.00000000	0.00000000	0.00000000	0.00000000	-0.09031420	-0.09204208	0.0509823	0.00000000	0.0438954	0.0486435	-0.06950969	0.00000000	-0.06785243	-0.0346893	-0.05247645	0.01453009
9.000	0.00000000	0.00000000	0.00000000	0.00000000	0.00000000	0.00000000	0.00000000	-0.0691835	0.00000000	0.00000000	0.00000000	0.00000000	0.00000000	0.00000000	0.00000000	0.00000000	0.00000000	0.00000000	0.00000000	0.00000000	0.00000000	0.00000000	0.00000000	0.00000000	0.00000000	-0.09043142	-0.09195498	0.0516276	0.00000000	0.0444652	0.0493077	-0.06954268	0.00000000	-0.06782980	-0.0343962	-0.05206842	0.01471280
10.000	0.00000000	0.00000000	0.00000000	0.00000000	0.00000000	0.00000000	0.00000000	-0.0694052	0.00000000	0.00000000	0.00000000	0.00000000	0.00000000	0.00000000	0.00000000	0.00000000	0.00000000	0.00000000	0.00000000	0.00000000	0.00000000	0.00000000	0.00000000	0.00000000	0.00000000	-0.09055084	-0.09186807	0.0522685	0.00000000	0.0450308	0.0499665	-0.06957535	0.00000000	-0.06780698	-0.0340958	-0.05165237	0.01489213
11.000	0.00000000	0.00000000	0.00000000	0.00000000	0.00000000	0.00000000	0.00000000	-0.0696261	0.00000000	0.00000000	0.00000000	0.00000000	0.00000000	0.00000000	0.00000000	0.00000000	0.00000000	0.00000000	0.00000000	0.00000000	0.00000000	0.00000000	0.00000000	0.00000000	0.00000000	-0.09067238	-0.09178138	0.0529049	0.00000000	0.0455921	0.0506197	-0.06960765	0.00000000	-0.06778398	-0.0337883	-0.05122847	0.01506803
12.000	0.00000000	0.00000000	0.00000000	0.00000000	0.00000000	0.00000000	0.00000000	-0.0698460	0.00000000	0.00000000	0.00000000	0.00000000	0.00000000	0.00000000	0.00000000	0.00000000	0.00000000	0.00000000	0.00000000	0.00000000	0.00000000	0.00000000	0.00000000	0.00000000	0.00000000	-0.09079597	-0.09169489	0.0535366	0.00000000	0.0461489	0.0512672	-0.06963954	0.00000000	-0.06776076	-0.0334738	-0.05079688	0.01524045
13.000	0.00000000	0.00000000	0.00000000	0.00000000	0.00000000	0.00000000	0.00000000	-0.0700648	0.00000000	0.00000000	0.00000000	0.00000000	0.00000000	0.00000000	0.00000000	0.00000000	0.00000000	0.00000000	0.00000000	0.00000000	0.00000000	0.00000000	0.00000000	0.00000000	0.00000000	-0.09092152	-0.09160862	0.0541638	0.00000000	0.0467014	0.0519088	-0.06967097	0.00000000	-0.06773732	-0.0331524	-0.05035776	0.01540930
14.000	0.00000000	0.00000000	0.00000000	0.00000000	0.00000000	0.00000000	0.00000000	-0.0702823	0.00000000	0.00000000	0.00000000	0.00000000	0.00000000	0.00000000	0.00000000	0.00000000	0.00000000	0.00000000	0.00000000	0.00000000	0.00000000	0.00000000	0.00000000	0.00000000	0.00000000	-0.09104895	-0.09152255	0.0547861	0.00000000	0.0472492	0.0525446	-0.06970189	0.00000000	-0.06771365	-0.0328242	-0.04991125	0.01557455
15.000	0.00000000	0.00000000	0.00000000	0.00000000	0.00000000	0.00000000	0.00000000	-0.0704986	0.00000000	0.00000000	0.00000000	0.00000000	0.00000000	0.00000000	0.00000000	0.00000000	0.00000000	0.00000000	0.00000000	0.00000000	0.00000000	0.00000000	0.00000000	0.00000000	0.00000000	-0.09117817	-0.09143669	0.0554037	0.00000000	0.0477925	0.0531743	-0.06973226	0.00000000	-0.06768972	-0.0324895	-0.04981683	0.01573613
16.000	0.00000000	0.00000000	0.00000000	0.00000000	0.00000000	0.00000000	0.00000000	-0.0707134	0.00000000	0.00000000	0.00000000	0.00000000	0.00000000	0.00000000	0.00000000	0.00000000	0.00000000	0.00000000	0.00000000	0.00000000	0.00000000	0.00000000	0.00000000	0.00000000	0.00000000	-0.09130908	-0.09135103	0.0560165	0.00000000	0.0483311	0.0537979	-0.06976203	0.00000000	-0.06766554	-0.0321482	-0.04987736	0.01589397
17.000	0.00000000	0.00000000	0.00000000	0.00000000	0.00000000	0.00000000	0.00000000	-0.0709267	0.00000000	0.00000000	0.00000000	0.00000000	0.00000000	0.00000000	0.00000000	0.00000000	0.00000000	0.00000000	0.00000000	0.00000000	0.00000000	0.00000000	0.00000000	0.00000000	0.00000000	-0.09144160	-0.09126556	0.0566243	0.00000000	0.0488649	0.0544151	-0.06979115	0.00000000	-0.06764108	-0.0318005	-0.04993700	0.01604802
18.000	0.00000000	0.00000000	0.00000000	0.00000000	0.00000000	0.00000000	0.00000000	-0.0711383	0.00000000	0.00000000	0.00000000	0.00000000	0.00000000	0.00000000	0.00000000	0.00000000	0.00000000	0.00000000	0.00000000	0.00000000	0.00000000	0.00000000	0.00000000	0.00000000	0.00000000	-0.09157563	-0.09118028	0.0572271	0.00000000	0.0493938	0.0550260	-0.06981958	0.00000000	-0.06761632	-0.0314466	-0.04999574	0.01619821
19.000	0.00000000	0.00000000	0.00000000	0.00000000	0.00000000	0.00000000	0.00000000	-0.0713481	0.00000000	0.00000000	0.00000000	0.00000000	0.00000000	0.00000000	0.00000000	0.00000000	0.00000000	0.00000000	0.00000000	0.00000000	0.00000000	0.00000000	0.00000000	0.00000000	0.00000000	-0.09171105	-0.09109518	0.0578248	0.00000000	0.0499178	0.0556304	-0.06984727	0.00000000	-0.06759127	-0.0310865	-0.05005355	0.01634449
20.000	0.00000000	0.00000000	0.00000000	0.00000000	0.00000000	0.00000000	0.00000000	-0.0715561	0.00000000	0.00000000	0.00000000	0.00000000	0.00000000	0.00000000	0.00000000	0.00000000	0.00000000	0.00000000	0.00000000	0.00000000	0.00000000	0.00000000	0.00000000	0.00000000	0.00000000	-0.09184777	-0.09101024	0.0584173	0.00000000	0.0504367	0.0562282	-0.06987417	0.00000000	-0.06756590	-0.0307204	-0.05011044	0.01648680
21.000	0.00000000	0.00000000	0.00000000	0.00000000	0.00000000	0.00000000	0.00000000	-0.0717620	0.00000000	0.00000000	0.00000000	0.00000000	0.00000000	0.00000000	0.00000000	0.00000000	0.00000000	0.00000000	0.00000000	0.00000000	0.00000000	0.00000000	0.00000000	0.00000000	0.00000000	-0.09198567	-0.09092546	0.0590046	0.00000000	0.0509506	0.0568191	-0.06990025	0.00000000	-0.06754020	-0.0303484	-0.05016637	0.01662507
22.000	0.00000000	0.00000000	0.00000000	0.00000000	0.00000000	0.00000000	0.00000000	-0.0719658	0.00000000	0.00000000	0.00000000	0.00000000	0.00000000	0.00000000	0.00000000	0.00000000	0.00000000	0.00000000	0.00000000	0.00000000	0.00000000	0.00000000	0.00000000	0.00000000	0.00000000	-0.09212465	-0.09084082	0.0595867	0.00000000	0.0514593	0.0574032	-0.06992546	0.00000000	-0.06751417	-0.0299705	-0.05022134	0.01675925
23.000	0.00000000	0.00000000	0.00000000	0.00000000	0.00000000	0.00000000	0.00000000	-0.0721674	0.00000000	0.00000000	0.00000000	0.00000000	0.00000000	0.00000000	0.00000000	0.00000000	0.00000000	0.00000000	0.00000000	0.00000000	0.00000000	0.00000000	0.00000000	0.00000000	0.00000000	-0.09226458	-0.09075632	0.0601633	0.00000000	0.0519627	0.0579803	-0.06994975	0.00000000	-0.06748778	-0.0295870	-0.05027533	0.01688927
24.000	0.00000000	0.00000000	0.00000000	0.00000000	0.00000000	0.00000000	0.00000000	-0.0723667	0.00000000	0.00000000	0.00000000	0.00000000	0.00000000	0.00000000	0.00000000	0.00000000	0.00000000	0.00000000	0.00000000	0.00000000	0.00000000	0.00000000	0.00000000	0.00000000	0.00000000	-0.09240537	-0.09067192	0.0607345	0.00000000	0.0524607	0.0585501	-0.06997309	0.00000000	-0.06746103	-0.0291980	-0.05032831	0.01701508
25.000	0.00000000	0.00000000	0.00000000	0.00000000	0.00000000	0.00000000	0.00000000	-0.0725636	0.00000000	0.00000000	0.00000000	0.00000000	0.00000000	0.00000000	0.00000000	0.00000000	0.00000000	0.00000000	0.00000000	0.00000000	0.00000000	0.00000000	0.00000000	0.00000000	0.00000000	-0.09254687	-0.09058763	0.0613001	0.00000000	0.0529532	0.0591127	-0.06999540	0.00000000	-0.06743391	-0.0288034	-0.05038029	0.01713661
26.000	0.00000000	0.00000000	0.00000000	0.00000000	0.00000000	0.00000000	0.00000000	-0.0727579	0.00000000	0.00000000	0.00000000	0.00000000	0.00000000	0.00000000	0.00000000	0.00000000	0.00000000	0.00000000	0.00000000	0.00000000	0.00000000	0.00000000	0.00000000	0.00000000	0.00000000	-0.09268899	-0.09050341	0.0618601	0.00000000	0.0534402	0.0596678	-0.07001671	0.00000000	-0.06740640	-0.0284035	-0.05043123	0.01725380
27.000	0.00000000	0.00000000	0.00000000	0.00000000	0.00000000	0.00000000	0.00000000	-0.0729496	0.00000000	0.00000000	0.00000000	0.00000000	0.00000000	0.00000000	0.00000000	0.00000000	0.00000000	0.00000000	0.00000000	0.00000000	0.00000000	0.00000000	0.00000000	0.00000000	0.00000000	-0.09283158	-0.09041926	0.0624144	0.00000000	0.0539215	0.0602153	-0.07003691	0.00000000	-0.06737850	-0.0279984	-0.05048113	0.01736660
28.000	0.00000000	0.00000000	0.00000000	0.00000000	0.00000000	0.00000000	0.00000000	-0.0731385	0.00000000	0.00000000	0.00000000	0.00000000	0.00000000	0.00000000	0.00000000	0.00000000	0.00000000	0.00000000	0.00000000	0.00000000	0.00000000	0.00000000	0.00000000	0.00000000	0.00000000	-0.09297453	-0.09033516	0.0629630	0.00000000	0.0543971	0.0607551	-0.07005599	0.00000000	-0.06735019	-0.0275881	-0.05052996	0.01747494
29.000	0.00000000	0.00000000	0.00000000	0.00000000	0.00000000	0.00000000	0.00000000	-0.0733247	0.00000000	0.00000000	0.00000000	0.00000000	0.00000000	0.00000000	0.00000000	0.00000000	0.00000000	0.00000000	0.00000000	0.00000000	0.00000000	0.00000000	0.00000000	0.00000000	0.00000000	-0.09311772	-0.09025108	0.0635056	0.00000000	0.0548668	0.0612870	-0.07007397	0.00000000	-0.06732148	-0.0271729	-0.05057778	0.01757877
30.000	0.00000000	0.00000000	0.00000000	0.00000000	0.00000000	0.00000000	0.00000000	-0.0735079	0.00000000	0.00000000	0.00000000	0.00000000	0.00000000	0.00000000	0.00000000	0.00000000	0.00000000	0.00000000	0.00000000	0.00000000	0.00000000	0.00000000	0.00000000	0.00000000	0.00000000	-0.09326101	-0.09016701	0.0640424	0.00000000	0.0553306	0.0618108	-0.07009072	0.00000000	-0.06729235	-0.0267527	-0.05062455	0.01767802
31.000	0.00000000	0.00000000	0.00000000	0.00000000	0.00000000	0.00000000	0.00000000	-0.0736882	0.00000000	0.00000000	0.00000000	0.00000000	0.00000000	0.00000000	0.00000000	0.00000000	0.00000000	0.00000000	0.00000000	0.00000000	0.00000000	0.00000000	0.00000000	0.00000000	0.00000000	-0.09340428	-0.09008292	0.0645730	0.00000000	0.0557883	0.0623264	-0.07010631	0.00000000	-0.06726278	-0.0263276	-0.05067015	0.01777263
32.000	0.00000000	0.00000000	0.00000000	0.00000000	0.00000000	0.00000000	0.00000000	-0.0738654	0.00000000	0.00000000	0.00000000	0.00000000	0.00000000	0.00000000	0.00000000	0.00000000	0.00000000	0.00000000	0.00000000	0.00000000	0.00000000	0.00000000	0.00000000	0.00000000	0.00000000	-0.09354739	-0.08999880	0.0650976	0.00000000	0.0562398	0.0628336	-0.07012060	0.00000000	-0.06723279	-0.0258979	-0.05071459	0.01786255
33.000	0.00000000	0.00000000	0.00000000	0.00000000	0.00000000	0.00000000	0.00000000	-0.0740394	0.00000000	0.00000000	0.00000000	0.00000000	0.00000000	0.00000000	0.00000000	0.00000000	0.00000000	0.00000000	0.00000000	0.00000000	0.00000000	0.00000000	0.00000000	0.00000000	0.00000000	-0.09369023	-0.08991462	0.0656159	0.00000000	0.0566850	0.0633322	-0.07013367	0.00000000	-0.06720236	-0.0254636	-0.05075786	0.01794772
34.000	0.00000000	0.00000000	0.00000000	0.00000000	0.00000000	0.00000000	0.00000000	-0.0742101	0.00000000	0.00000000	0.00000000	0.00000000	0.00000000	0.00000000	0.00000000	0.00000000	0.00000000	0.00000000	0.00000000	0.00000000	0.00000000	0.00000000	0.00000000	0.00000000	0.00000000	-0.09383265	-0.08983036	0.0661279	0.00000000	0.0571238	0.0638221	-0.07014538	0.00000000	-0.06717148	-0.0250248	-0.05079992	0.01802808
35.000	0.00000000	0.00000000	0.00000000	0.00000000	0.00000000	0.00000000	0.00000000	-0.0743775	0.00000000	0.00000000	0.00000000	0.00000000	0.00000000	0.00000000	0.00000000	0.00000000	0.00000000	0.00000000	0.00000000	0.00000000	0.00000000	0.00000000	0.00000000	0.00000000	0.00000000	-0.09397453	-0.08974600	0.0666334	0.00000000	0.0575561	0.0643030	-0.07015575	0.00000000	-0.06714015	-0.0245816	-0.05084078	0.01810356
36.000	0.00000000	0.00000000	0.00000000	0.00000000	0.00000000	0.00000000	0.00000000	-0.0745415	0.00000000	0.00000000	0.00000000	0.00000000	0.00000000	0.00000000	0.00000000	0.00000000	0.00000000	0.00000000	0.00000000	0.00000000	0.00000000	0.00000000	0.00000000	0.00000000	0.00000000	-0.09411574	-0.08966152	0.0671325	0.00000000	0.0579818	0.0647749	-0.07016483	0.00000000	-0.06710837	-0.0241340	-0.05088042	0.01817412
37.000	0.00000000	0.00000000	0.00000000	0.00000000	0.00000000	0.00000000	0.00000000	-0.0747021	0.00000000	0.00000000	0.00000000	0.00000000	0.00000000	0.00000000	0.00000000	0.00000000	0.00000000	0.00000000	0.00000000	0.00000000	0.00000000	0.00000000	0.00000000	0.00000000	0.00000000	-0.09425615	-0.08957689	0.0676249	0.00000000	0.0584006	0.0652375	-0.07017247	0.00000000	-0.06707614	-0.0236823	-0.05091882	0.01823969
38.000	0.00000000	0.00000000	0.00000000	0.00000000	0.00000000	0.00000000	0.00000000	-0.0748591	0.00000000	0.00000000	0.00000000	0.00000000	0.00000000	0.00000000	0.00000000	0.00000000	0.00000000	0.00000000	0.00000000	0.00000000	0.00000000	0.00000000	0.00000000	0.00000000	0.00000000	-0.09439562	-0.08949209	0.0681106	0.00000000	0.0588126	0.0656905	-0.07017876	0.00000000	-0.06704345	-0.0232265	-0.05095598	0.01830021
39.000	0.00000000	0.00000000	0.00000000	0.00000000	0.00000000	0.00000000	0.00000000	-0.0750124	0.00000000	0.00000000	0.00000000	0.00000000	0.00000000	0.00000000	0.00000000	0.00000000	0.00000000	0.00000000	0.00000000	0.00000000	0.00000000	0.00000000	0.00000000	0.00000000	0.00000000	-0.09453404	-0.08940711	0.0685894	0.00000000	0.0592175	0.0661338	-0.07018357	0.00000000	-0.06701030	-0.0227667	-0.05099189	0.01835564
40.000	0.00000000	0.00000000	0.00000000	0.00000000	0.00000000	0.00000000	0.00000000	-0.0751621	0.00000000	0.00000000	0.00000000	0.00000000	0.00000000	0.00000000	0.00000000	0.00000000	0.00000000	0.00000000	0.00000000	0.00000000	0.00000000	0.00000000	0.00000000	0.00000000	0.00000000	-0.09467126	-0.08932191	0.0690613	0.00000000	0.0596152	0.0665673	-0.07018694	0.00000000	-0.06697669	-0.0223030	-0.05102656	0.01840591
41.000	0.00000000	0.00000000	0.00000000	0.00000000	0.00000000	0.00000000	0.00000000	-0.0753080	0.00000000	0.00000000	0.00000000	0.00000000	0.00000000	0.00000000	0.00000000	0.00000000	0.00000000	0.00000000	0.00000000	0.00000000	0.00000000	0.00000000	0.00000000	0.00000000	0.00000000	-0.09480717	-0.08923649	0.0695261	0.00000000	0.0600055	0.0669905	-0.07018892	0.00000000	-0.06694263	-0.0218355	-0.05105995	0.01845097
42.000	0.00000000	0.00000000	0.00000000	0.00000000	0.00000000	0.00000000	0.00000000	-0.0754501	0.00000000	0.00000000	0.00000000	0.00000000	0.00000000	0.00000000	0.00000000	0.00000000	0.00000000	0.00000000	0.00000000	0.00000000	0.00000000	0.00000000	0.00000000	0.00000000	0.00000000	-0.09494164	-0.08915080	0.0699837	0.00000000	0.0603884	0.0674034	-0.07018935	0.00000000	-0.06690812	-0.0213643	-0.05109206	0.01849076
43.000	0.00000000	0.00000000	0.00000000	0.00000000	0.00000000	0.00000000	0.00000000	-0.0755884	0.00000000	0.00000000	0.00000000	0.00000000	0.00000000	0.00000000	0.00000000	0.00000000	0.00000000	0.00000000	0.00000000	0.00000000	0.00000000	0.00000000	0.00000000	0.00000000	0.00000000	-0.09507454	-0.08906485	0.0704340	0.00000000	0.0607636	0.0678057	-0.07018830	0.00000000	-0.06687315	-0.0208895	-0.05112288	0.01852523
44.000	0.00000000	0.00000000	0.00000000	0.00000000	0.00000000	0.00000000	0.00000000	-0.0757227	0.00000000	0.00000000	0.00000000	0.00000000	0.00000000	0.00000000	0.00000000	0.00000000	0.00000000	0.00000000	0.00000000	0.00000000	0.00000000	0.00000000	0.00000000	0.00000000	0.00000000	-0.09520575	-0.08897860	0.0708769	0.00000000	0.0611310	0.0681971	-0.07018583	0.00000000	-0.06683773	-0.0204111	-0.05115240	0.01855432
45.000	0.00000000	0.00000000	0.00000000	0.00000000	0.00000000	0.00000000	0.00000000	-0.0758531	0.00000000	0.00000000	0.00000000	0.00000000	0.00000000	0.00000000	0.00000000	0.00000000	0.00000000	0.00000000	0.00000000	0.00000000	0.00000000	0.00000000	0.00000000	0.00000000	0.00000000	-0.09533515	-0.08889203	0.0713121	0.00000000	0.0614904	0.0685774	-0.07018177	0.00000000	-0.06680187	-0.0199294	-0.05118061	0.01857798
46.000	0.00000000	0.00000000	0.00000000	0.00000000	0.00000000	0.00000000	0.00000000	-0.0759794	0.00000000	0.00000000	0.00000000	0.00000000	0.00000000	0.00000000	0.00000000	0.00000000	0.00000000	0.00000000	0.00000000	0.00000000	0.00000000	0.00000000	0.00000000	0.00000000	0.00000000	-0.09546262	-0.08880513	0.0717396	0.00000000	0.0618416	0.0689463	-0.07017620	0.00000000	-0.06676558	-0.0194443	-0.05120751	0.01859616
47.000	0.00000000	0.00000000	0.00000000	0.00000000	0.00000000	0.00000000	0.00000000	-0.0761017	0.00000000	0.00000000	0.00000000	0.00000000	0.00000000	0.00000000	0.00000000	0.00000000	0.00000000	0.00000000	0.00000000	0.00000000	0.00000000	0.00000000	0.00000000	0.00000000	0.00000000	-0.09558805	-0.08871788	0.0721592	0.00000000	0.0621844	0.0693036	-0.07016910	0.00000000	-0.06672885	-0.0189560	-0.05123308	0.01860881
48.000	0.00000000	0.00000000	0.00000000	0.00000000	0.00000000	0.00000000	0.00000000	-0.0762200	0.00000000	0.00000000	0.00000000	0.00000000	0.00000000	0.00000000	0.00000000	0.00000000	0.00000000	0.00000000	0.00000000	0.00000000	0.00000000	0.00000000	0.00000000	0.00000000	0.00000000	-0.09571131	-0.08863027	0.0725708	0.00000000	0.0625187	0.0696489	-0.07016039	0.00000000	-0.06669170	-0.0184646	-0.05125731	0.01861587
49.000	0.00000000	0.00000000	0.00000000	0.00000000	0.00000000	0.00000000	0.00000000	-0.0763341	0.00000000	0.00000000	0.00000000	0.00000000	0.00000000	0.00000000	0.00000000	0.00000000	0.00000000	0.00000000	0.00000000	0.00000000	0.00000000	0.00000000	0.00000000	0.00000000	0.00000000	-0.09583230	-0.08854226	0.0729742	0.00000000	0.0628442	0.0699820	-0.07015032	0.00000000	-0.06665414	-0.0179701	-0.05128021	0.01861730
50.000	0.00000000	0.00000000	0.00000000	0.00000000	0.00000000	0.00000000	0.00000000	-0.0764440	0.00000000	0.00000000	0.00000000	0.00000000	0.00000000	0.00000000	0.00000000	0.00000000	0.00000000	0.00000000	0.00000000	0.00000000	0.00000000	0.00000000	0.00000000	0.00000000	0.00000000	-0.09595091	-0.08845386	0.0733692	0.00000000	0.0631607	0.0703025	-0.07013855	0.00000000	-0.06661618	-0.0174727	-0.05130177	0.01861304
51.000	0.00000000	0.00000000	0.00000000	0.00000000	0.00000000	0.00000000	0.00000000	-0.0765498	0.00000000	0.00000000	0.00000000	0.00000000	0.00000000	0.00000000	0.00000000	0.00000000	0.00000000	0.00000000	0.00000000	0.00000000	0.00000000	0.00000000	0.00000000	0.00000000	0.00000000	-0.09606703	-0.08836504	0.0737556	0.00000000	0.0634680	0.0706101	-0.07012544	0.00000000	-0.06657783	-0.0169724	-0.05132199	0.01860306
52.000	0.00000000	0.00000000	0.00000000	0.00000000	0.00000000	0.00000000	0.00000000	-0.0766513	0.00000000	0.00000000	0.00000000	0.00000000	0.00000000	0.00000000	0.00000000	0.00000000	0.00000000	0.00000000	0.00000000	0.00000000	0.00000000	0.00000000	0.00000000	0.00000000	0.00000000	-0.09618056	-0.08827580	0.0741333	0.00000000	0.0637658	0.0709045	-0.07011061	0.00000000	-0.06653909	-0.0164694	-0.05134085	0.01858729
53.000	0.00000000	0.00000000	0.00000000	0.00000000	0.00000000	0.00000000	0.00000000	-0.0767487	0.00000000	0.00000000	0.00000000	0.00000000	0.00000000	0.00000000	0.00000000	0.00000000	0.00000000	0.00000000	0.00000000	0.00000000	0.00000000	0.00000000	0.00000000	0.00000000	0.00000000	-0.09629140	-0.08818612	0.0745021	0.00000000	0.0640539	0.0711854	-0.07009438	0.00000000	-0.06649999	-0.0159637	-0.05135837	0.01856571
54.000	0.00000000	0.00000000	0.00000000	0.00000000	0.00000000	0.00000000	0.00000000	-0.0768416	0.00000000	0.00000000	0.00000000	0.00000000	0.00000000	0.00000000	0.00000000	0.00000000	0.00000000	0.00000000	0.00000000	0.00000000	0.00000000	0.00000000	0.00000000	0.00000000	0.00000000	-0.09639944	-0.08809599	0.0748617	0.00000000	0.0643320	0.0714523	-0.07007663	0.00000000	-0.06646054	-0.0154554	-0.05137453	0.01853825
55.000	0.00000000	0.00000000	0.00000000	0.00000000	0.00000000	0.00000000	0.00000000	-0.0769304	0.00000000	0.00000000	0.00000000	0.00000000	0.00000000	0.00000000	0.00000000	0.00000000	0.00000000	0.00000000	0.00000000	0.00000000	0.00000000	0.00000000	0.00000000	0.00000000	0.00000000	-0.09650461	-0.08800540	0.0752118	0.00000000	0.0645999	0.0717049	-0.07005740	0.00000000	-0.06642076	-0.0149446	-0.05138934	0.01850489
56.000	0.00000000	0.00000000	0.00000000	0.00000000	0.00000000	0.00000000	0.00000000	-0.0770149	0.00000000	0.00000000	0.00000000	0.00000000	0.00000000	0.00000000	0.00000000	0.00000000	0.00000000	0.00000000	0.00000000	0.00000000	0.00000000	0.00000000	0.00000000	0.00000000	0.00000000	-0.09660670	-0.08791434	0.0755524	0.00000000	0.0648572	0.0719428	-0.07003669	0.00000000	-0.06638065	-0.0144314	-0.05140280	0.01846557
57.000	0.00000000	0.00000000	0.00000000	0.00000000	0.00000000	0.00000000	0.00000000	-0.0770951	0.00000000	0.00000000	0.00000000	0.00000000	0.00000000	0.00000000	0.00000000	0.00000000	0.00000000	0.00000000	0.00000000	0.00000000	0.00000000	0.00000000	0.00000000	0.00000000	0.00000000	-0.09670587	-0.08782281	0.0758831	0.00000000	0.0651036	0.0721656	-0.07001450	0.00000000	-0.06634025	-0.0139158	-0.05141491	0.01842026
58.000	0.00000000	0.00000000	0.00000000	0.00000000	0.00000000	0.00000000	0.00000000	-0.0771711	0.00000000	0.00000000	0.00000000	0.00000000	0.00000000	0.00000000	0.00000000	0.00000000	0.00000000	0.00000000	0.00000000	0.00000000	0.00000000	0.00000000	0.00000000	0.00000000	0.00000000	-0.09680190	-0.08773080	0.0762037	0.00000000	0.0653388	0.0723728	-0.06999087	0.00000000	-0.06629956	-0.0133981	-0.05142567	0.01836892
59.000	0.00000000	0.00000000	0.00000000	0.00000000	0.00000000	0.00000000	0.00000000	-0.0772428	0.00000000	0.00000000	0.00000000	0.00000000	0.00000000	0.00000000	0.00000000	0.00000000	0.00000000	0.00000000	0.00000000	0.00000000	0.00000000	0.00000000	0.00000000	0.00000000	0.00000000	-0.09689463	-0.08763830	0.0765138	0.00000000	0.0655625	0.0725639	-0.06996581	0.00000000	-0.06625861	-0.0128782	-0.05143509	0.01831151
60.000	0.00000000	0.00000000	0.00000000	0.00000000	0.00000000	0.00000000	0.00000000	-0.0773101	0.00000000	0.00000000	0.00000000	0.00000000	0.00000000	0.00000000	0.00000000	0.00000000	0.00000000	0.00000000	0.00000000	0.00000000	0.00000000	0.00000000	0.00000000	0.00000000	0.00000000	-0.09698418	-0.08754532	0.0768132	0.00000000	0.0657743	0.0727386	-0.06993935	0.00000000	-0.06621742	-0.0123563	-0.05144317	0.01824800
61.000	0.00000000	0.00000000	0.00000000	0.00000000	0.00000000	0.00000000	0.00000000	-0.0773730	0.00000000	0.00000000	0.00000000	0.00000000	0.00000000	0.00000000	0.00000000	0.00000000	0.00000000	0.00000000	0.00000000	0.00000000	0.00000000	0.00000000	0.00000000	0.00000000	0.00000000	-0.09707028	-0.08745187	0.0771015	0.00000000	0.0659737	0.0728962	-0.06991138	0.00000000	-0.06617601	-0.0118324	-0.05144992	0.01817835
62.000	0.00000000	0.00000000	0.00000000	0.00000000	0.00000000	0.00000000	0.00000000	-0.0774318	0.00000000	0.00000000	0.00000000	0.00000000	0.00000000	0.00000000	0.00000000	0.00000000	0.00000000	0.00000000	0.00000000	0.00000000	0.00000000	0.00000000	0.00000000	0.00000000	0.00000000	-0.09715294	-0.08735792	0.0773785	0.00000000	0.0661604	0.0730363	-0.06988229	0.00000000	-0.06613440	-0.0113066	-0.05145534	0.01810254
63.000	0.00000000	0.00000000	0.00000000	0.00000000	0.00000000	0.00000000	0.00000000	-0.0774864	0.00000000	0.00000000	0.00000000	0.00000000	0.00000000	0.00000000	0.00000000	0.00000000	0.00000000	0.00000000	0.00000000	0.00000000	0.00000000	0.00000000	0.00000000	0.00000000	0.00000000	-0.09723221	-0.08726351	0.0776437	0.00000000	0.0663340	0.0731583	-0.06985175	0.00000000	-0.06609262	-0.0107791	-0.05145944	0.01802052
64.000	0.00000000	0.00000000	0.00000000	0.00000000	0.00000000	0.00000000	0.00000000	-0.0775367	0.00000000	0.00000000	0.00000000	0.00000000	0.00000000	0.00000000	0.00000000	0.00000000	0.00000000	0.00000000	0.00000000	0.00000000	0.00000000	0.00000000	0.00000000	0.00000000	0.00000000	-0.09730785	-0.08716855	0.0778967	0.00000000	0.0664939	0.0732617	-0.06981977	0.00000000	-0.06605070	-0.0102498	-0.05146223	0.01793228
65.000	0.00000000	0.00000000	0.00000000	0.00000000	0.00000000	0.00000000	0.00000000	-0.0775827	0.00000000	0.00000000	0.00000000	0.00000000	0.00000000	0.00000000	0.00000000	0.00000000	0.00000000	0.00000000	0.00000000	0.00000000	0.00000000	0.00000000	0.00000000	0.00000000	0.00000000	-0.09737983	-0.08707323	0.0781371	0.00000000	0.0666396	0.0733458	-0.06978665	0.00000000	-0.06600865	-0.0097189	-0.05146371	0.01783779
66.000	0.00000000	0.00000000	0.00000000	0.00000000	0.00000000	0.00000000	0.00000000	-0.0776243	0.00000000	0.00000000	0.00000000	0.00000000	0.00000000	0.00000000	0.00000000	0.00000000	0.00000000	0.00000000	0.00000000	0.00000000	0.00000000	0.00000000	0.00000000	0.00000000	0.00000000	-0.09744818	-0.08697743	0.0783645	0.00000000	0.0667707	0.0734100	-0.06975227	0.00000000	-0.06596651	-0.0091865	-0.05146391	0.01773703
67.000	0.00000000	0.00000000	0.00000000	0.00000000	0.00000000	0.00000000	0.00000000	-0.0776619	0.00000000	0.00000000	0.00000000	0.00000000	0.00000000	0.00000000	0.00000000	0.00000000	0.00000000	0.00000000	0.00000000	0.00000000	0.00000000	0.00000000	0.00000000	0.00000000	0.00000000	-0.09751283	-0.08688113	0.0785784	0.00000000	0.0668865	0.0734536	-0.06971670	0.00000000	-0.06592431	-0.0086527	-0.05146283	0.01762997
68.000	0.00000000	0.00000000	0.00000000	0.00000000	0.00000000	0.00000000	0.00000000	-0.0776954	0.00000000	0.00000000	0.00000000	0.00000000	0.00000000	0.00000000	0.00000000	0.00000000	0.00000000	0.00000000	0.00000000	0.00000000	0.00000000	0.00000000	0.00000000	0.00000000	0.00000000	-0.09757371	-0.08678451	0.0787782	0.00000000	0.0669865	0.0734760	-0.06967995	0.00000000	-0.06588206	-0.0081175	-0.05146048	0.01751660
69.000	0.00000000	0.00000000	0.00000000	0.00000000	0.00000000	0.00000000	0.00000000	-0.0777247	0.00000000	0.00000000	0.00000000	0.00000000	0.00000000	0.00000000	0.00000000	0.00000000	0.00000000	0.00000000	0.00000000	0.00000000	0.00000000	0.00000000	0.00000000	0.00000000	0.00000000	-0.09763098	-0.08668739	0.0789633	0.00000000	0.0670700	0.0734764	-0.06964191	0.00000000	-0.06583982	-0.0075811	-0.05145688	0.01739690
70.000	0.00000000	0.00000000	0.00000000	0.00000000	0.00000000	0.00000000	0.00000000	-0.0777496	0.00000000	0.00000000	0.00000000	0.00000000	0.00000000	0.00000000	0.00000000	0.00000000	0.00000000	0.00000000	0.00000000	0.00000000	0.00000000	0.00000000	0.00000000	0.00000000	0.00000000	-0.09768426	-0.08658997	0.0791332	0.00000000	0.0671362	0.0734540	-0.06960292	0.00000000	-0.06579760	-0.0070434	-0.05145204	0.01727085
71.000	0.00000000	0.00000000	0.00000000	0.00000000	0.00000000	0.00000000	0.00000000	-0.0777708	0.00000000	0.00000000	0.00000000	0.00000000	0.00000000	0.00000000	0.00000000	0.00000000	0.00000000	0.00000000	0.00000000	0.00000000	0.00000000	0.00000000	0.00000000	0.00000000	0.00000000	-0.09773373	-0.08649065	0.0792872	0.00000000	0.0671846	0.0734081	-0.06956300	0.00000000	-0.06575543	-0.0065047	-0.05144597	0.01713845
72.000	0.00000000	0.00000000	0.00000000	0.00000000	0.00000000	0.00000000	0.00000000	-0.0777879	0.00000000	0.00000000	0.00000000	0.00000000	0.00000000	0.00000000	0.00000000	0.00000000	0.00000000	0.00000000	0.00000000	0.00000000	0.00000000	0.00000000	0.00000000	0.00000000	0.00000000	-0.09777933	-0.08639157	0.0794245	0.00000000	0.0672142	0.0733377	-0.06952177	0.00000000	-0.06571336	-0.0059649	-0.05143870	0.01699969
73.000	0.00000000	0.00000000	0.00000000	0.00000000	0.00000000	0.00000000	0.00000000	-0.0778010	0.00000000	0.00000000	0.00000000	0.00000000	0.00000000	0.00000000	0.00000000	0.00000000	0.00000000	0.00000000	0.00000000	0.00000000	0.00000000	0.00000000	0.00000000	0.00000000	0.00000000	-0.09782102	-0.08629155	0.0795443	0.00000000	0.0672242	0.0732421	-0.06947863	0.00000000	-0.06567141	-0.0054242	-0.05143024	0.01685457
74.000	0.00000000	0.00000000	0.00000000	0.00000000	0.00000000	0.00000000	0.00000000	-0.0778097	0.00000000	0.00000000	0.00000000	0.00000000	0.00000000	0.00000000	0.00000000	0.00000000	0.00000000	0.00000000	0.00000000	0.00000000	0.00000000	0.00000000	0.00000000	0.00000000	0.00000000	-0.09785899	-0.08619191	0.0796459	0.00000000	0.0672138	0.0731202	-0.06943459	0.00000000	-0.06562962	-0.0048827	-0.05142061	0.01670307
75.000	0.00000000	0.00000000	0.00000000	0.00000000	0.00000000	0.00000000	0.00000000	-0.0778150	0.00000000	0.00000000	0.00000000	0.00000000	0.00000000	0.00000000	0.00000000	0.00000000	0.00000000	0.00000000	0.00000000	0.00000000	0.00000000	0.00000000	0.00000000	0.00000000	0.00000000	-0.09789286	-0.08609136	0.0797281	0.00000000	0.0671819	0.0729711	-0.06938895	0.00000000	-0.06558802	-0.0043404	-0.05140983	0.01654521
76.000	0.00000000	0.00000000	0.00000000	0.00000000	0.00000000	0.00000000	0.00000000	-0.0778163	0.00000000	0.00000000	0.00000000	0.00000000	0.00000000	0.00000000	0.00000000	0.00000000	0.00000000	0.00000000	0.00000000	0.00000000	0.00000000	0.00000000	0.00000000	0.00000000	0.00000000	-0.09792285	-0.08599120	0.0797901	0.00000000	0.0671275	0.0727938	-0.06934322	0.00000000	-0.06554666	-0.0037975	-0.05139791	0.01638098
77.000	0.00000000	0.00000000	0.00000000	0.00000000	0.00000000	0.00000000	0.00000000	-0.0778134	0.00000000	0.00000000	0.00000000	0.00000000	0.00000000	0.00000000	0.00000000	0.00000000	0.00000000	0.00000000	0.00000000	0.00000000	0.00000000	0.00000000	0.00000000	0.00000000	0.00000000	-0.09794890	-0.08588985	0.0798307	0.00000000	0.0670494	0.0725871	-0.06929597	0.00000000	-0.06550556	-0.0032539	-0.05138489	0.01621040
78.000	0.00000000	0.00000000	0.00000000	0.00000000	0.00000000	0.00000000	0.00000000	-0.0778071	0.00000000	0.00000000	0.00000000	0.00000000	0.00000000	0.00000000	0.00000000	0.00000000	0.00000000	0.00000000	0.00000000	0.00000000	0.00000000	0.00000000	0.00000000	0.00000000	0.00000000	-0.09797103	-0.08578883	0.0798487	0.00000000	0.0669466	0.0723500	-0.06924913	0.00000000	-0.06546477	-0.0027099	-0.05137078	0.01603348
79.000	0.00000000	0.00000000	0.00000000	0.00000000	0.00000000	0.00000000	0.00000000	-0.0777971	0.00000000	0.00000000	0.00000000	0.00000000	0.00000000	0.00000000	0.00000000	0.00000000	0.00000000	0.00000000	0.00000000	0.00000000	0.00000000	0.00000000	0.00000000	0.00000000	0.00000000	-0.09798942	-0.08568776	0.0798427	0.00000000	0.0668175	0.0720813	-0.06920011	0.00000000	-0.06542433	-0.0021654	-0.05135560	0.01585023
80.000	0.00000000	0.00000000	0.00000000	0.00000000	0.00000000	0.00000000	0.00000000	-0.0777830	0.00000000	0.00000000	0.00000000	0.00000000	0.00000000	0.00000000	0.00000000	0.00000000	0.00000000	0.00000000	0.00000000	0.00000000	0.00000000	0.00000000	0.00000000	0.00000000	0.00000000	-0.09800355	-0.08558666	0.0798113	0.00000000	0.0666610	0.0717797	-0.06915111	0.00000000	-0.06538478	-0.0016206	-0.05133938	0.01566067
81.000	0.00000000	0.00000000	0.00000000	0.00000000	0.00000000	0.00000000	0.00000000	-0.0777657	0.00000000	0.00000000	0.00000000	0.00000000	0.00000000	0.00000000	0.00000000	0.00000000	0.00000000	0.00000000	0.00000000	0.00000000	0.00000000	0.00000000	0.00000000	0.00000000	0.00000000	-0.09801415	-0.08548583	0.0797528	0.00000000	0.0664754	0.0714440	-0.06910192	0.00000000	-0.06534629	-0.0010756	-0.05132215	0.01546481
82.000	0.00000000	0.00000000	0.00000000	0.00000000	0.00000000	0.00000000	0.00000000	-0.0777448	0.00000000	0.00000000	0.00000000	0.00000000	0.00000000	0.00000000	0.00000000	0.00000000	0.00000000	0.00000000	0.00000000	0.00000000	0.00000000	0.00000000	0.00000000	0.00000000	0.00000000	-0.09802070	-0.08538428	0.0796654	0.00000000	0.0662591	0.0710727	-0.06905159	0.00000000	-0.06530839	-0.0005304	-0.05130392	0.01526270
83.000	0.00000000	0.00000000	0.00000000	0.00000000	0.00000000	0.00000000	0.00000000	-0.0777200	0.00000000	0.00000000	0.00000000	0.00000000	0.00000000	0.00000000	0.00000000	0.00000000	0.00000000	0.00000000	0.00000000	0.00000000	0.00000000	0.00000000	0.00000000	0.00000000	0.00000000	-0.09802339	-0.08528335	0.0795473	0.00000000	0.0660105	0.0706646	-0.06900147	0.00000000	-0.06527064	0.0000149	-0.05128476	0.01505435
84.000	0.00000000	0.00000000	0.00000000	0.00000000	0.00000000	0.00000000	0.00000000	-0.0776922	0.00000000	0.00000000	0.00000000	0.00000000	0.00000000	0.00000000	0.00000000	0.00000000	0.00000000	0.00000000	0.00000000	0.00000000	0.00000000	0.00000000	0.00000000	0.00000000	0.00000000	-0.09802243	-0.08518221	0.0793961	0.00000000	0.0657276	0.0702180	-0.06895040	0.00000000	-0.06523356	0.0005602	-0.05126463	0.01483980
85.000	0.00000000	0.00000000	0.00000000	0.00000000	0.00000000	0.00000000	0.00000000	-0.0776609	0.00000000	0.00000000	0.00000000	0.00000000	0.00000000	0.00000000	0.00000000	0.00000000	0.00000000	0.00000000	0.00000000	0.00000000	0.00000000	0.00000000	0.00000000	0.00000000	0.00000000	-0.09801733	-0.08508142	0.0792096	0.00000000	0.0654085	0.0697315	-0.06889913	0.00000000	-0.06519772	0.0011054	-0.05124358	0.01461909
86.000	0.00000000	0.00000000	0.00000000	0.00000000	0.00000000	0.00000000	0.00000000	-0.0776259	0.00000000	0.00000000	0.00000000	0.00000000	0.00000000	0.00000000	0.00000000	0.00000000	0.00000000	0.00000000	0.00000000	0.00000000	0.00000000	0.00000000	0.00000000	0.00000000	0.00000000	-0.09800881	-0.08498142	0.0789850	0.00000000	0.0650509	0.0692034	-0.06884750	0.00000000	-0.06516214	0.0016505	-0.05122169	0.01439226
87.000	0.00000000	0.00000000	0.00000000	0.00000000	0.00000000	0.00000000	0.00000000	-0.0775881	0.00000000	0.00000000	0.00000000	0.00000000	0.00000000	0.00000000	0.00000000	0.00000000	0.00000000	0.00000000	0.00000000	0.00000000	0.00000000	0.00000000	0.00000000	0.00000000	0.00000000	-0.09799622	-0.08488046	0.0787195	0.00000000	0.0646525	0.0686322	-0.06879619	0.00000000	-0.06512736	0.0021953	-0.05119891	0.01415935
88.000	0.00000000	0.00000000	0.00000000	0.00000000	0.00000000	0.00000000	0.00000000	-0.0775466	0.00000000	0.00000000	0.00000000	0.00000000	0.00000000	0.00000000	0.00000000	0.00000000	0.00000000	0.00000000	0.00000000	0.00000000	0.00000000	0.00000000	0.00000000	0.00000000	0.00000000	-0.09798027	-0.08478077	0.0784097	0.00000000	0.0642110	0.0680160	-0.06874398	0.00000000	-0.06509344	0.0027397	-0.05117531	0.01392042
89.000	0.00000000	0.00000000	0.00000000	0.00000000	0.00000000	0.00000000	0.00000000	-0.0775025	0.00000000	0.00000000	0.00000000	0.00000000	0.00000000	0.00000000	0.00000000	0.00000000	0.00000000	0.00000000	0.00000000	0.00000000	0.00000000	0.00000000	0.00000000	0.00000000	0.00000000	-0.09796051	-0.08468134	0.0780521	0.00000000	0.0637234	0.0673532	-0.06869222	0.00000000	-0.06506043	0.0032837	-0.05115095	0.01367552
90.000	0.00000000	0.00000000	0.00000000	0.00000000	0.00000000	0.00000000	0.00000000	-0.0774553	0.00000000	0.00000000	0.00000000	0.00000000	0.00000000	0.00000000	0.00000000	0.00000000	0.00000000	0.00000000	0.00000000	0.00000000	0.00000000	0.00000000	0.00000000	0.00000000	0.00000000	-0.09793715	-0.08458268	0.0776426	0.00000000	0.0631871	0.0666417	-0.06864235	0.00000000	-0.06502837	0.0038272	-0.05112579	0.01342471
