# Supplementary material for: The evolution of pelvic limb muscle moment arms in bird-line archosaurs
Source: Sci Adv. 2021 Mar 19;7(12):eabe2778. doi: 10.1126/sciadv.abe2778 (PMC7978429; doi:10.1126/sciadv.abe2778)
Supplement: Data file S7 [file abe2778_Data_file_S7.zip › supp data/SIMM_moment_arm_raw_data/Allosaurus_hipAbAll_15Ab.plt]

# Output plot file made by SIMM 6.0.2
# Curves and events from plot data files are not reproduced in this file.

title hip_abduction moment arm vs. hip_extension


# This file contains 38 columns of data. The first
# column is the x-variable, followed by 37 y-variable[s].

hip_extension (deg)	IT1|hip_abduction moment arm	IT2A|hip_abduction moment arm	IT2P|hip_abduction moment arm	IT3|hip_abduction moment arm	FMTE|hip_abduction moment arm	FMTI|hip_abduction moment arm	AMB|hip_abduction moment arm	AMBtendon|hip_abduction moment arm	ILFB|hip_abduction moment arm	PIFI1|hip_abduction moment arm	PIFI2|hip_abduction moment arm	IFE|hip_abduction moment arm	ITCA|hip_abduction moment arm	ITCP|hip_abduction moment arm	FTI1|hip_abduction moment arm	FTI3|hip_abduction moment arm	FTE|hip_abduction moment arm	ADD1|hip_abduction moment arm	ADD2|hip_abduction moment arm	PIFE1|hip_abduction moment arm	PIFE2|hip_abduction moment arm	PIFE3|hip_abduction moment arm	ISTR|hip_abduction moment arm	CFB|hip_abduction moment arm	CFL|hip_abduction moment arm	GL|hip_abduction moment arm	GM|hip_abduction moment arm	EDL|hip_abduction moment arm	EDB|hip_abduction moment arm	EHL|hip_abduction moment arm	TA|hip_abduction moment arm	FDL|hip_abduction moment arm	FDB|hip_abduction moment arm	FHL|hip_abduction moment arm	FL|hip_abduction moment arm	FLtendon|hip_abduction moment arm	FB|hip_abduction moment arm	
-45.000	-0.1168867	-0.1911022	-0.1072543	-0.055686	0.00000000	0.00000000	-0.035298	0.00000000	-0.022560	-0.0440891	-0.085422	-0.0691691	-0.0838923	-0.0607572	0.356681	0.0658530	0.0123168	0.205893	0.181849	0.009097	0.017627	0.088237	0.135765	0.066352	0.121950	0.00000000	0.00000000	0.00000000	0.00000000	0.00000000	0.00000000	0.00000000	0.00000000	0.00000000	0.00000000	0.00000000	0.00000000
-43.000	-0.1168702	-0.1896885	-0.1096622	-0.085137	0.00000000	0.00000000	-0.033757	0.00000000	-0.025841	-0.0437149	-0.085432	-0.0727177	-0.0845244	-0.0632234	0.367136	0.0649007	0.0092978	0.208598	0.180539	0.010472	0.019343	0.090394	0.136534	0.061011	0.117643	0.00000000	0.00000000	0.00000000	0.00000000	0.00000000	0.00000000	0.00000000	0.00000000	0.00000000	0.00000000	0.00000000	0.00000000
-41.000	-0.1168412	-0.1882631	-0.1120070	-0.089115	0.00000000	0.00000000	-0.032120	0.00000000	-0.029075	-0.0433214	-0.085383	-0.0761243	-0.0851165	-0.0656262	0.376502	0.0638758	0.0063044	0.211035	0.178926	0.011945	0.021157	0.092443	0.137313	0.055843	0.113293	0.00000000	0.00000000	0.00000000	0.00000000	0.00000000	0.00000000	0.00000000	0.00000000	0.00000000	0.00000000	0.00000000	0.00000000
-39.000	-0.1168001	-0.1868311	-0.1142885	-0.092949	0.00000000	0.00000000	-0.030383	0.00000000	-0.032259	-0.0429079	-0.085274	-0.0793986	-0.0856673	-0.0679633	0.384451	0.0627820	0.0033424	0.213180	0.177023	0.013517	0.023072	0.094371	0.138935	0.050843	0.108910	0.00000000	0.00000000	0.00000000	0.00000000	0.00000000	0.00000000	0.00000000	0.00000000	0.00000000	0.00000000	0.00000000	0.00000000
-37.000	-0.1167473	-0.1853939	-0.1165065	-0.096650	0.00000000	0.00000000	-0.028538	0.00000000	-0.035392	-0.0424753	-0.085102	-0.0825429	-0.0861752	-0.0702321	0.390664	0.0616238	0.0004168	0.215016	0.174848	0.015191	0.025088	0.096165	0.139780	0.046003	0.104508	0.00000000	0.00000000	0.00000000	0.00000000	0.00000000	0.00000000	0.00000000	0.00000000	0.00000000	0.00000000	0.00000000	0.00000000
-35.000	-0.1166832	-0.1839559	-0.1186607	-0.100227	0.00000000	0.00000000	-0.026578	0.00000000	-0.038471	-0.0420231	-0.084867	-0.0855612	-0.0866388	-0.0724302	0.394852	0.0604054	-0.0024682	0.216525	0.172418	0.016969	0.027210	0.097815	0.139905	0.041633	0.100095	0.00000000	0.00000000	0.00000000	0.00000000	0.00000000	0.00000000	0.00000000	0.00000000	0.00000000	0.00000000	0.00000000	0.00000000
-33.000	-0.1166082	-0.1825199	-0.1207509	-0.103690	0.00000000	0.00000000	-0.024495	0.00000000	-0.041496	-0.0415508	-0.084567	-0.0884554	-0.0870566	-0.0745553	0.396794	0.0591313	-0.0053090	0.217692	0.169750	0.018855	0.029438	0.099310	0.139405	0.037592	0.095682	0.00000000	0.00000000	0.00000000	0.00000000	0.00000000	0.00000000	0.00000000	0.00000000	0.00000000	0.00000000	0.00000000	0.00000000
-31.000	-0.1165228	-0.1810883	-0.1227770	-0.107043	0.00000000	0.00000000	-0.022280	0.00000000	-0.044463	-0.0410593	-0.084201	-0.0912289	-0.0874272	-0.0766049	0.396358	0.0578059	-0.0081030	0.218508	0.166866	0.020850	0.031776	0.100640	0.138386	0.033566	0.091276	0.00000000	0.00000000	0.00000000	0.00000000	0.00000000	0.00000000	0.00000000	0.00000000	0.00000000	0.00000000	0.00000000	0.00000000
-29.000	-0.1164273	-0.1796634	-0.1247385	-0.110294	0.00000000	0.00000000	-0.019923	0.00000000	-0.047373	-0.0405477	-0.083768	-0.0938831	-0.0877491	-0.0785766	0.393521	0.0564340	-0.0108477	0.218963	0.163785	0.022957	0.034224	0.101798	0.136931	0.029562	0.086887	0.00000000	0.00000000	0.00000000	0.00000000	0.00000000	0.00000000	0.00000000	0.00000000	0.00000000	0.00000000	0.00000000	0.00000000
-27.000	-0.1163224	-0.1782470	-0.1266353	-0.113449	0.00000000	0.00000000	-0.017413	0.00000000	-0.050225	-0.0400168	-0.083265	-0.0964200	-0.0880205	-0.0804682	0.388375	0.0550199	-0.0135413	0.219054	0.160526	0.025181	0.036787	0.102777	0.135101	0.025569	0.082521	0.00000000	0.00000000	0.00000000	0.00000000	0.00000000	0.00000000	0.00000000	0.00000000	0.00000000	0.00000000	0.00000000	0.00000000
-25.000	-0.1162084	-0.1768407	-0.1284671	-0.116510	0.00000000	0.00000000	-0.014737	0.00000000	-0.053017	-0.0394663	-0.082691	-0.0988415	-0.0882401	-0.0822774	0.381114	0.0535682	-0.0161825	0.218780	0.157110	0.027524	0.039464	0.103571	0.132815	0.021584	0.078185	0.00000000	0.00000000	0.00000000	0.00000000	0.00000000	0.00000000	0.00000000	0.00000000	0.00000000	0.00000000	0.00000000	0.00000000
-23.000	-0.1160859	-0.1754458	-0.1302336	-0.119519	0.00000000	0.00000000	-0.011881	0.00000000	-0.055749	-0.0388959	-0.082044	-0.1011494	-0.0884061	-0.0840019	0.372013	0.0520832	-0.0187701	0.218144	0.153555	0.029989	0.042257	0.104176	0.130312	0.017603	0.073884	0.00000000	0.00000000	0.00000000	0.00000000	0.00000000	0.00000000	0.00000000	0.00000000	0.00000000	0.00000000	0.00000000	0.00000000
-21.000	-0.1159553	-0.1740632	-0.1319345	-0.122413	0.00000000	0.00000000	-0.008830	0.00000000	-0.058420	-0.0383061	-0.081324	-0.1033459	-0.0885169	-0.0856394	0.361394	0.0505694	-0.0213034	0.217154	0.149882	0.032581	0.045167	0.104590	0.127598	0.013621	0.069624	0.00000000	0.00000000	0.00000000	0.00000000	0.00000000	0.00000000	0.00000000	0.00000000	0.00000000	0.00000000	0.00000000	0.00000000
-19.000	-0.1158172	-0.1726896	-0.1335696	-0.125223	0.00000000	0.00000000	-0.005565	0.00000000	-0.061031	-0.0376968	-0.080527	-0.1054315	-0.0885707	-0.0871879	0.349600	0.0490308	-0.0237818	0.215818	0.146106	0.035303	0.048195	0.104665	0.124682	0.009638	0.065411	0.00000000	0.00000000	0.00000000	0.00000000	0.00000000	0.00000000	0.00000000	0.00000000	0.00000000	0.00000000	0.00000000	0.00000000
-17.000	-0.1156721	-0.1712826	-0.1351386	-0.127952	0.00000000	0.00000000	-0.002068	0.00000000	-0.063580	-0.0370676	-0.079652	-0.1074077	-0.0885659	-0.0886450	0.336964	0.0474716	-0.0262049	0.214152	0.142247	0.038157	0.051339	0.104524	0.121574	0.005650	0.061247	0.00000000	0.00000000	0.00000000	0.00000000	0.00000000	0.00000000	0.00000000	0.00000000	0.00000000	0.00000000	0.00000000	0.00000000
-15.000	-0.1155205	-0.1699467	-0.1366412	-0.130603	0.00000000	0.00000000	0.001684	0.00000000	-0.066068	-0.0364191	-0.078696	-0.1092753	-0.0885006	-0.0900088	0.323793	0.0458956	-0.0285726	0.212171	0.138318	0.041148	0.054597	0.104249	0.118284	0.001656	0.057138	0.00000000	0.00000000	0.00000000	0.00000000	0.00000000	0.00000000	0.00000000	0.00000000	0.00000000	0.00000000	0.00000000	0.00000000
-13.000	-0.1153628	-0.1686398	-0.1380771	-0.133176	0.00000000	0.00000000	0.005713	0.00000000	-0.068494	-0.0357509	-0.077658	-0.1110354	-0.0883730	-0.0912771	0.310352	0.0443066	-0.0308849	0.209894	0.134337	0.044277	0.057967	0.103836	0.114822	-0.002343	0.053086	0.00000000	0.00000000	0.00000000	0.00000000	0.00000000	0.00000000	0.00000000	0.00000000	0.00000000	0.00000000	0.00000000	0.00000000
-11.000	-0.1151997	-0.1673450	-0.1394460	-0.135673	0.00000000	0.00000000	0.010046	0.00000000	-0.070858	-0.0350632	-0.076536	-0.1126887	-0.0881811	-0.0924479	0.296859	0.0427081	-0.0331417	0.207340	0.130315	0.047548	0.061442	0.103284	0.111200	-0.006350	0.049095	0.00000000	0.00000000	0.00000000	0.00000000	0.00000000	0.00000000	0.00000000	0.00000000	0.00000000	0.00000000	0.00000000	0.00000000
-9.000	-0.1150315	-0.1660629	-0.1407477	-0.138095	0.00000000	0.00000000	0.014711	0.00000000	-0.073160	-0.0343560	-0.075327	-0.1142350	-0.0879229	-0.0935193	0.283490	0.0411035	-0.0353433	0.204532	0.126266	0.050960	0.065018	0.102589	0.107429	-0.010361	0.045166	0.00000000	0.00000000	0.00000000	0.00000000	0.00000000	0.00000000	0.00000000	0.00000000	0.00000000	0.00000000	0.00000000	0.00000000
-7.000	-0.1148588	-0.1647940	-0.1419818	-0.140443	0.00000000	0.00000000	0.019737	0.00000000	-0.075401	-0.0336294	-0.074028	-0.1156760	-0.0875965	-0.0944893	0.270376	0.0394960	-0.0373594	0.201493	0.122201	0.054515	0.068683	0.101749	0.103524	-0.014378	0.041304	0.00000000	0.00000000	0.00000000	0.00000000	0.00000000	0.00000000	0.00000000	0.00000000	0.00000000	0.00000000	0.00000000	0.00000000
-5.000	-0.1146819	-0.1635388	-0.1431481	-0.142716	0.00000000	0.00000000	0.025154	0.00000000	-0.077579	-0.0328834	-0.072637	-0.1170108	-0.0871995	-0.0953560	0.257614	0.0378886	-0.0391290	0.198246	0.118131	0.058209	0.072427	0.100763	0.099495	-0.018398	0.037810	0.00000000	0.00000000	0.00000000	0.00000000	0.00000000	0.00000000	0.00000000	0.00000000	0.00000000	0.00000000	0.00000000	0.00000000
-3.000	-0.1145014	-0.1622977	-0.1442462	-0.144916	0.00000000	0.00000000	0.030992	0.00000000	-0.079695	-0.0321180	-0.071151	-0.1182408	-0.0867299	-0.0961177	0.245269	0.0362841	-0.0408659	0.194814	0.114065	0.062041	0.076234	0.099630	0.095354	-0.022420	0.034336	0.00000000	0.00000000	0.00000000	0.00000000	0.00000000	0.00000000	0.00000000	0.00000000	0.00000000	0.00000000	0.00000000	0.00000000
-1.000	-0.1143174	-0.1610711	-0.1452760	-0.147042	0.00000000	0.00000000	0.037277	0.00000000	-0.081750	-0.0313335	-0.069567	-0.1193651	-0.0861854	-0.0967725	0.233385	0.0346852	-0.0425711	0.191220	0.110012	0.066003	0.080087	0.098347	0.091118	-0.026441	0.030874	0.00000000	0.00000000	0.00000000	0.00000000	0.00000000	0.00000000	0.00000000	0.00000000	0.00000000	0.00000000	0.00000000	0.00000000
1.000	-0.1141305	-0.1605484	-0.1462371	-0.149093	0.00000000	0.00000000	0.044029	0.00000000	-0.083743	-0.0305297	-0.067882	-0.1203844	-0.0855634	-0.0973188	0.221983	0.0330943	-0.0442428	0.187486	0.105979	0.070086	0.083965	0.096914	0.086797	-0.030457	0.027414	0.00000000	0.00000000	0.00000000	0.00000000	0.00000000	0.00000000	0.00000000	0.00000000	0.00000000	0.00000000	0.00000000	0.00000000
3.000	-0.1139407	-0.1605830	-0.1471293	-0.151071	0.00000000	0.00000000	0.051256	0.00000000	-0.085674	-0.0297067	-0.066092	-0.1212989	-0.0848614	-0.0977550	0.211073	0.0315137	-0.0458800	0.183635	0.101974	0.074276	0.087842	0.095331	0.082407	-0.034467	0.023948	0.00000000	0.00000000	0.00000000	0.00000000	0.00000000	0.00000000	0.00000000	0.00000000	0.00000000	0.00000000	0.00000000	0.00000000
5.000	-0.1137483	-0.1605901	-0.1479522	-0.152973	0.00000000	0.00000000	0.058948	0.00000000	-0.087543	-0.0288647	-0.064194	-0.1221078	-0.0840770	-0.0980796	0.200652	0.0299455	-0.0474823	0.179686	0.098002	0.078555	0.091691	0.093597	0.077958	-0.038466	0.020466	0.00000000	0.00000000	0.00000000	0.00000000	0.00000000	0.00000000	0.00000000	0.00000000	0.00000000	0.00000000	0.00000000	0.00000000
7.000	-0.1135533	-0.1605700	-0.1487056	-0.154800	0.00000000	0.00000000	0.067066	0.00000000	-0.089350	-0.0280038	-0.062184	-0.1228112	-0.0832071	-0.0982910	0.190712	0.0283918	-0.0490495	0.175658	0.094068	0.082901	0.095481	0.091714	0.073464	-0.042450	0.016957	0.00000000	0.00000000	0.00000000	0.00000000	0.00000000	0.00000000	0.00000000	0.00000000	0.00000000	0.00000000	0.00000000	0.00000000
9.000	-0.1133557	-0.1605230	-0.1493892	-0.156549	0.00000000	0.00000000	0.075536	0.00000000	-0.091234	-0.0271240	-0.060058	-0.1234088	-0.0822491	-0.0983879	0.181239	0.0268543	-0.0505820	0.171570	0.090177	0.087283	0.099179	0.089682	0.068937	-0.046416	0.013413	0.00000000	0.00000000	0.00000000	0.00000000	0.00000000	0.00000000	0.00000000	0.00000000	0.00000000	0.00000000	0.00000000	0.00000000
11.000	-0.1131552	-0.1604492	-0.1500028	-0.158221	0.00000000	0.00000000	0.084231	0.00000000	-0.093295	-0.0262254	-0.057811	-0.1238999	-0.0811997	-0.0983690	0.172214	0.0253347	-0.0520799	0.167438	0.086334	0.091669	0.102750	0.087503	0.064388	-0.050357	0.009827	0.00000000	0.00000000	0.00000000	0.00000000	0.00000000	0.00000000	0.00000000	0.00000000	0.00000000	0.00000000	0.00000000	0.00000000
13.000	-0.1129517	-0.1603492	-0.1505460	-0.159814	0.00000000	0.00000000	0.092970	0.00000000	-0.095367	-0.0253082	-0.055438	-0.1242840	-0.0800558	-0.0982331	0.163617	0.0238346	-0.0535441	0.163278	0.082542	0.096018	0.106161	0.085178	0.059829	-0.054270	0.006190	0.00000000	0.00000000	0.00000000	0.00000000	0.00000000	0.00000000	0.00000000	0.00000000	0.00000000	0.00000000	0.00000000	0.00000000
15.000	-0.1127445	-0.1602232	-0.1510187	-0.161325	0.00000000	0.00000000	0.101511	0.00000000	-0.097451	-0.0243724	-0.052935	-0.1245603	-0.0788140	-0.0979791	0.155428	0.0223553	-0.0549750	0.159103	0.078803	0.100286	0.109378	0.082711	0.055270	-0.058149	0.002497	0.00000000	0.00000000	0.00000000	0.00000000	0.00000000	0.00000000	0.00000000	0.00000000	0.00000000	0.00000000	0.00000000	0.00000000
17.000	-0.1125329	-0.1600716	-0.1514205	-0.162754	0.00000000	0.00000000	0.109568	0.00000000	-0.099545	-0.0234182	-0.050295	-0.1247294	-0.0774706	-0.0976060	0.147627	0.0208982	-0.0563736	0.154925	0.075121	0.104426	0.112369	0.080105	0.050722	-0.061989	-0.001257	0.00000000	0.00000000	0.00000000	0.00000000	0.00000000	0.00000000	0.00000000	0.00000000	0.00000000	0.00000000	0.00000000	0.00000000
19.000	-0.1123161	-0.1598949	-0.1517511	-0.164098	0.00000000	0.00000000	0.116830	0.00000000	-0.101647	-0.0224457	-0.047513	-0.1247900	-0.0760217	-0.0971131	0.140191	0.0194643	-0.0577405	0.150756	0.071497	0.108391	0.115109	0.077363	0.046195	-0.065784	-0.005077	0.00000000	0.00000000	0.00000000	0.00000000	0.00000000	0.00000000	0.00000000	0.00000000	0.00000000	0.00000000	0.00000000	0.00000000
21.000	-0.1120927	-0.1596935	-0.1520104	-0.165355	0.00000000	0.00000000	0.123009	0.00000000	-0.103755	-0.0214551	-0.044581	-0.1247406	-0.0744634	-0.0964994	0.133101	0.0180549	-0.0590766	0.146605	0.067934	0.112135	0.117574	0.074490	0.041696	-0.069527	-0.008964	0.00000000	0.00000000	0.00000000	0.00000000	0.00000000	0.00000000	0.00000000	0.00000000	0.00000000	0.00000000	0.00000000	0.00000000
23.000	-0.1118615	-0.1594680	-0.1521980	-0.166521	0.00000000	0.00000000	0.127877	0.00000000	-0.105866	-0.0204466	-0.041491	-0.1245801	-0.0727913	-0.0957644	0.126338	0.0166708	-0.0603827	0.142482	0.064433	0.115618	0.119749	0.071491	0.037235	-0.073218	-0.012921	0.00000000	0.00000000	0.00000000	0.00000000	0.00000000	0.00000000	0.00000000	0.00000000	0.00000000	0.00000000	0.00000000	0.00000000
25.000	-0.1116205	-0.1592188	-0.1523136	-0.167595	0.00000000	0.00000000	0.131307	0.00000000	-0.107978	-0.0194203	-0.038237	-0.1243073	-0.0709520	-0.0949075	0.119882	0.0153130	-0.0616597	0.138394	0.060995	0.118800	0.121491	0.068371	0.032819	-0.076865	-0.016949	0.00000000	0.00000000	0.00000000	0.00000000	0.00000000	0.00000000	0.00000000	0.00000000	0.00000000	0.00000000	0.00000000	0.00000000
27.000	-0.1113677	-0.1589465	-0.1523571	-0.168572	0.00000000	0.00000000	0.133286	0.00000000	-0.110088	-0.0183765	-0.034808	-0.1239208	-0.0689712	-0.0939285	0.113716	0.0139822	-0.0629084	0.134347	0.057623	0.120416	0.122119	0.065136	0.028455	-0.080439	-0.021047	0.00000000	0.00000000	0.00000000	0.00000000	0.00000000	0.00000000	0.00000000	0.00000000	0.00000000	0.00000000	0.00000000	0.00000000
29.000	-0.1111006	-0.1586516	-0.1523281	-0.169449	0.00000000	0.00000000	0.133908	0.00000000	-0.112193	-0.0173153	-0.031194	-0.1234191	-0.0668766	-0.0928271	0.107824	0.0126792	-0.0641297	0.130348	0.054315	0.121263	0.122605	0.061794	0.024149	-0.083940	-0.025214	0.00000000	0.00000000	0.00000000	0.00000000	0.00000000	0.00000000	0.00000000	0.00000000	0.00000000	0.00000000	0.00000000	0.00000000
31.000	-0.1108164	-0.1583349	-0.1522264	-0.170221	0.00000000	0.00000000	0.133342	0.00000000	-0.114289	-0.0162371	-0.027382	-0.1228005	-0.0646674	-0.0916033	0.102190	0.0114047	-0.0653243	0.126402	0.051074	0.121972	0.122945	0.058351	0.019907	-0.087346	-0.029449	0.00000000	0.00000000	0.00000000	0.00000000	0.00000000	0.00000000	0.00000000	0.00000000	0.00000000	0.00000000	0.00000000	0.00000000
33.000	-0.1105119	-0.1579969	-0.1520516	-0.170884	0.00000000	0.00000000	0.131796	0.00000000	-0.116374	-0.0151420	-0.023360	-0.1220633	-0.0623435	-0.0902571	0.096801	0.0101591	-0.0664931	0.122512	0.047899	0.122537	0.123134	0.054815	0.015734	-0.090664	-0.033748	0.00000000	0.00000000	0.00000000	0.00000000	0.00000000	0.00000000	0.00000000	0.00000000	0.00000000	0.00000000	0.00000000	0.00000000
35.000	-0.1101834	-0.1576383	-0.1518036	-0.171431	0.00000000	0.00000000	0.129487	0.00000000	-0.118444	-0.0140304	-0.019111	-0.1212058	-0.0599046	-0.0887889	0.091641	0.0089431	-0.0676367	0.118683	0.044792	0.122954	0.123168	0.051194	0.011634	-0.093878	-0.038110	0.00000000	0.00000000	0.00000000	0.00000000	0.00000000	0.00000000	0.00000000	0.00000000	0.00000000	0.00000000	0.00000000	0.00000000
37.000	-0.1098270	-0.1572599	-0.1514819	-0.171858	0.00000000	0.00000000	0.126616	0.00000000	-0.120494	-0.0129027	-0.014615	-0.1202256	-0.0573506	-0.0871990	0.086700	0.0077570	-0.0687558	0.114918	0.041752	0.123219	0.123042	0.047496	0.007611	-0.096976	-0.042528	0.00000000	0.00000000	0.00000000	0.00000000	0.00000000	0.00000000	0.00000000	0.00000000	0.00000000	0.00000000	0.00000000	0.00000000
39.000	-0.1094384	-0.1568624	-0.1510865	-0.172156	0.00000000	0.00000000	0.123355	0.00000000	-0.122521	-0.0117592	-0.009852	-0.1191206	-0.0546762	-0.0854882	0.081965	0.0066014	-0.0698511	0.111218	0.038780	0.123328	0.122753	0.043731	0.003667	-0.099960	-0.046999	0.00000000	0.00000000	0.00000000	0.00000000	0.00000000	0.00000000	0.00000000	0.00000000	0.00000000	0.00000000	0.00000000	0.00000000
41.000	-0.1090129	-0.1564467	-0.1506168	-0.172318	0.00000000	0.00000000	0.119844	0.00000000	-0.124521	-0.0106002	-0.004792	-0.1178885	-0.0517197	-0.0836572	0.077425	0.0054766	-0.0709232	0.107586	0.035876	0.123278	0.122297	0.039907	-0.000193	-0.102814	-0.051518	0.00000000	0.00000000	0.00000000	0.00000000	0.00000000	0.00000000	0.00000000	0.00000000	0.00000000	0.00000000	0.00000000	0.00000000
43.000	-0.1085459	-0.1560136	-0.1500727	-0.172335	0.00000000	0.00000000	0.116191	0.00000000	-0.126490	-0.0094264	0.000598	-0.1165268	-0.0485811	-0.0817072	0.073072	0.0043829	-0.0719729	0.104024	0.033040	0.123064	0.121669	0.036034	-0.003970	-0.105523	-0.056078	0.00000000	0.00000000	0.00000000	0.00000000	0.00000000	0.00000000	0.00000000	0.00000000	0.00000000	0.00000000	0.00000000	0.00000000
45.000	-0.1080322	-0.1555639	-0.1494539	-0.172196	0.00000000	0.00000000	0.112476	0.00000000	-0.128421	-0.0082381	0.006362	-0.1150324	-0.0452494	-0.0796392	0.068895	0.0033207	-0.0730008	0.100532	0.030271	0.122683	0.120867	0.032121	-0.007659	-0.108086	-0.060673	0.00000000	0.00000000	0.00000000	0.00000000	0.00000000	0.00000000	0.00000000	0.00000000	0.00000000	0.00000000	0.00000000	0.00000000
47.000	-0.1074671	-0.1550986	-0.1487599	-0.171891	0.00000000	0.00000000	0.108758	0.00000000	-0.130312	-0.0070360	0.012554	-0.1134021	-0.0417120	-0.0774547	0.064885	0.0022901	-0.0740075	0.097113	0.027571	0.122132	0.119886	0.028177	-0.011261	-0.110495	-0.065297	0.00000000	0.00000000	0.00000000	0.00000000	0.00000000	0.00000000	0.00000000	0.00000000	0.00000000	0.00000000	0.00000000	0.00000000
49.000	-0.1068458	-0.1546187	-0.1479906	-0.171406	0.00000000	0.00000000	0.105075	0.00000000	-0.132156	-0.0058206	0.019248	-0.1116332	-0.0379549	-0.0751555	0.061036	0.0012914	-0.0749938	0.093765	0.024938	0.121407	0.118724	0.024213	-0.014759	-0.112640	-0.069942	0.00000000	0.00000000	0.00000000	0.00000000	0.00000000	0.00000000	0.00000000	0.00000000	0.00000000	0.00000000	0.00000000	0.00000000
51.000	-0.1061637	-0.1541252	-0.1471454	-0.170727	0.00000000	0.00000000	0.101455	0.00000000	-0.133948	-0.0045927	0.026543	-0.1097224	-0.0339617	-0.0727434	0.057340	0.0003248	-0.0759604	0.090491	0.022373	0.120506	0.117379	0.020237	-0.018164	-0.114597	-0.074600	0.00000000	0.00000000	0.00000000	0.00000000	0.00000000	0.00000000	0.00000000	0.00000000	0.00000000	0.00000000	0.00000000	0.00000000
53.000	-0.1054171	-0.1536190	-0.1462241	-0.169841	0.00000000	0.00000000	0.097915	0.00000000	-0.135684	-0.0033484	0.034578	-0.1076663	-0.0297135	-0.0702205	0.053790	-0.0006096	-0.0769073	0.087290	0.019876	0.119426	0.115847	0.016259	-0.021501	-0.116377	-0.079264	0.00000000	0.00000000	0.00000000	0.00000000	0.00000000	0.00000000	0.00000000	0.00000000	0.00000000	0.00000000	0.00000000	0.00000000
55.000	-0.1046029	-0.1531014	-0.1452263	-0.168725	0.00000000	0.00000000	0.094465	0.00000000	-0.137358	-0.0021011	0.043565	-0.1054616	-0.0251713	-0.0675892	0.050379	-0.0015116	-0.0778358	0.079425	0.017446	0.118164	0.114127	0.012289	-0.024774	-0.117974	-0.083925	0.00000000	0.00000000	0.00000000	0.00000000	0.00000000	0.00000000	0.00000000	0.00000000	0.00000000	0.00000000	0.00000000	0.00000000
57.000	-0.1037187	-0.1525734	-0.1441516	-0.167359	0.00000000	0.00000000	0.091109	0.00000000	-0.138963	-0.0008420	0.053773	-0.1031049	-0.0203297	-0.0648520	0.047102	-0.0023810	-0.0787460	0.071424	0.015083	0.116719	0.112218	0.008335	-0.027986	-0.119382	-0.088573	0.00000000	0.00000000	0.00000000	0.00000000	0.00000000	0.00000000	0.00000000	0.00000000	0.00000000	0.00000000	0.00000000	0.00000000
59.000	-0.1027637	-0.1520361	-0.1429995	-0.165724	0.00000000	0.00000000	0.087849	0.00000000	-0.140496	0.0008819	0.065783	-0.1005928	-0.0151435	-0.0620118	0.043954	-0.0032178	-0.0796381	0.063938	0.012787	0.115089	0.110117	0.004406	-0.031133	-0.120595	-0.093199	0.00000000	0.00000000	0.00000000	0.00000000	0.00000000	0.00000000	0.00000000	0.00000000	0.00000000	0.00000000	0.00000000	0.00000000
61.000	-0.1017381	-0.1514909	-0.1417696	-0.163802	0.00000000	0.00000000	0.084684	0.00000000	-0.141950	0.0027467	0.080843	-0.0979223	-0.0095663	-0.0590717	0.040929	-0.0040219	-0.0805134	0.056926	0.010558	0.113274	0.107826	0.000512	-0.034216	-0.121606	-0.097794	0.00000000	0.00000000	0.00000000	0.00000000	0.00000000	0.00000000	0.00000000	0.00000000	0.00000000	0.00000000	0.00000000	0.00000000
63.000	-0.1006438	-0.1509390	-0.1404615	-0.161574	0.00000000	0.00000000	0.081610	0.00000000	-0.143319	0.0046662	0.025206	-0.0950905	-0.0035364	-0.0560350	0.038024	-0.0047932	-0.0813717	0.050351	0.008396	0.111271	0.105344	-0.003341	-0.037232	-0.122411	-0.102347	0.00000000	0.00000000	0.00000000	0.00000000	0.00000000	0.00000000	0.00000000	0.00000000	0.00000000	0.00000000	0.00000000	0.00000000
65.000	-0.0994840	-0.1503816	-0.1390745	-0.161772	0.00000000	0.00000000	0.078624	0.00000000	-0.144599	0.0066426	0.030444	-0.0920953	0.0030337	-0.0529053	0.035232	-0.0055317	-0.0822139	0.044178	0.006300	0.109083	0.102672	-0.007145	-0.040182	-0.122991	-0.106846	0.00000000	0.00000000	0.00000000	0.00000000	0.00000000	0.00000000	0.00000000	0.00000000	0.00000000	0.00000000	0.00000000	0.00000000
