# Supplementary material for: The evolution of pelvic limb muscle moment arms in bird-line archosaurs
Source: Sci Adv. 2021 Mar 19;7(12):eabe2778. doi: 10.1126/sciadv.abe2778 (PMC7978429; doi:10.1126/sciadv.abe2778)
Supplement: Data file S7 [file abe2778_Data_file_S7.zip › supp data/SIMM_moment_arm_raw_data/Allosaurus_hipExAll_15Ab.plt]

# Output plot file made by SIMM 6.0.2
# Curves and events from plot data files are not reproduced in this file.

title hip_extension moment arm vs. hip_extension


# This file contains 38 columns of data. The first
# column is the x-variable, followed by 37 y-variable[s].

hip_extension (deg)	IT1|hip_extension moment arm	IT2A|hip_extension moment arm	IT2P|hip_extension moment arm	IT3|hip_extension moment arm	FMTE|hip_extension moment arm	FMTI|hip_extension moment arm	AMB|hip_extension moment arm	AMBtendon|hip_extension moment arm	ILFB|hip_extension moment arm	PIFI1|hip_extension moment arm	PIFI2|hip_extension moment arm	IFE|hip_extension moment arm	ITCA|hip_extension moment arm	ITCP|hip_extension moment arm	FTI1|hip_extension moment arm	FTI3|hip_extension moment arm	FTE|hip_extension moment arm	ADD1|hip_extension moment arm	ADD2|hip_extension moment arm	PIFE1|hip_extension moment arm	PIFE2|hip_extension moment arm	PIFE3|hip_extension moment arm	ISTR|hip_extension moment arm	CFB|hip_extension moment arm	CFL|hip_extension moment arm	GL|hip_extension moment arm	GM|hip_extension moment arm	EDL|hip_extension moment arm	EDB|hip_extension moment arm	EHL|hip_extension moment arm	TA|hip_extension moment arm	FDL|hip_extension moment arm	FDB|hip_extension moment arm	FHL|hip_extension moment arm	FL|hip_extension moment arm	FLtendon|hip_extension moment arm	FB|hip_extension moment arm	
-45.000	0.138233	0.0774707	-0.095436	-0.247251	0.00000000	0.00000000	0.170330	0.00000000	-0.2072023	0.0356590	0.0587305	-0.095662	0.0356602	0.0104776	0.216633	-0.0448623	-0.2042134	0.080159	-0.036670	0.0805083	0.0793031	0.078524	0.082583	-0.22493417	-0.2013271	0.00000000	0.00000000	0.00000000	0.00000000	0.00000000	0.00000000	0.00000000	0.00000000	0.00000000	0.00000000	0.00000000	0.00000000
-43.000	0.141482	0.0764165	-0.091967	-0.246803	0.00000000	0.00000000	0.171792	0.00000000	-0.2090143	0.0374358	0.0601296	-0.093302	0.0368382	0.0112510	0.191072	-0.0508053	-0.2094278	0.071607	-0.045609	0.0834176	0.0818855	0.077301	0.077697	-0.22445724	-0.2074535	0.00000000	0.00000000	0.00000000	0.00000000	0.00000000	0.00000000	0.00000000	0.00000000	0.00000000	0.00000000	0.00000000	0.00000000
-41.000	0.144650	0.0754738	-0.088464	-0.243008	0.00000000	0.00000000	0.173150	0.00000000	-0.2104956	0.0392052	0.0615051	-0.090885	0.0380085	0.0120140	0.163139	-0.0566136	-0.2141145	0.062762	-0.054359	0.0862632	0.0843964	0.075946	0.072579	-0.22374520	-0.2131239	0.00000000	0.00000000	0.00000000	0.00000000	0.00000000	0.00000000	0.00000000	0.00000000	0.00000000	0.00000000	0.00000000	0.00000000
-39.000	0.147733	0.0746384	-0.084926	-0.239083	0.00000000	0.00000000	0.174397	0.00000000	-0.2116598	0.0409663	0.0628557	-0.088410	0.0391705	0.0127659	0.132973	-0.0622741	-0.2182953	0.053652	-0.062890	0.0890406	0.0868309	0.074464	0.066532	-0.22281234	-0.2183441	0.00000000	0.00000000	0.00000000	0.00000000	0.00000000	0.00000000	0.00000000	0.00000000	0.00000000	0.00000000	0.00000000	0.00000000
-37.000	0.150727	0.0739074	-0.081356	-0.235036	0.00000000	0.00000000	0.175525	0.00000000	-0.2125201	0.0427185	0.0641806	-0.085880	0.0403231	0.0135060	0.100829	-0.0677748	-0.2219923	0.044310	-0.071172	0.0917451	0.0891836	0.072864	0.060656	-0.22167167	-0.2231211	0.00000000	0.00000000	0.00000000	0.00000000	0.00000000	0.00000000	0.00000000	0.00000000	0.00000000	0.00000000	0.00000000	0.00000000
-35.000	0.153629	0.0732765	-0.077756	-0.230872	0.00000000	0.00000000	0.176527	0.00000000	-0.2130895	0.0444609	0.0654784	-0.083298	0.0414655	0.0142335	0.067080	-0.0731047	-0.2252273	0.034772	-0.079181	0.0943717	0.0914488	0.071152	0.055007	-0.22146377	-0.2274630	0.00000000	0.00000000	0.00000000	0.00000000	0.00000000	0.00000000	0.00000000	0.00000000	0.00000000	0.00000000	0.00000000	0.00000000
-33.000	0.156434	0.0727421	-0.074126	-0.226598	0.00000000	0.00000000	0.177394	0.00000000	-0.2133802	0.0461928	0.0667481	-0.080667	0.0425967	0.0149477	0.032210	-0.0782540	-0.2280222	0.025079	-0.086895	0.0969152	0.0936205	0.069339	0.049597	-0.22213249	-0.2313790	0.00000000	0.00000000	0.00000000	0.00000000	0.00000000	0.00000000	0.00000000	0.00000000	0.00000000	0.00000000	0.00000000	0.00000000
-31.000	0.159140	0.0723001	-0.070468	-0.222217	0.00000000	0.00000000	0.178114	0.00000000	-0.2134040	0.0479134	0.0679884	-0.077988	0.0437159	0.0156479	-0.003214	-0.0832139	-0.2303978	0.015272	-0.094295	0.0993698	0.0956920	0.067433	0.044390	-0.22275911	-0.2348788	0.00000000	0.00000000	0.00000000	0.00000000	0.00000000	0.00000000	0.00000000	0.00000000	0.00000000	0.00000000	0.00000000	0.00000000
-29.000	0.161742	0.0719468	-0.066785	-0.217735	0.00000000	0.00000000	0.178675	0.00000000	-0.2131724	0.0496219	0.0691980	-0.075266	0.0448219	0.0163332	-0.038582	-0.0879770	-0.2323746	0.005395	-0.101365	0.1017294	0.0976562	0.065444	0.039359	-0.22329969	-0.2379726	0.00000000	0.00000000	0.00000000	0.00000000	0.00000000	0.00000000	0.00000000	0.00000000	0.00000000	0.00000000	0.00000000	0.00000000
-27.000	0.164235	0.0716783	-0.063076	-0.213156	0.00000000	0.00000000	0.179063	0.00000000	-0.2126961	0.0513175	0.0703758	-0.072503	0.0459139	0.0170030	-0.073289	-0.0925367	-0.2339723	-0.004507	-0.108095	0.1039875	0.0995055	0.063382	0.034482	-0.22376886	-0.2406711	0.00000000	0.00000000	0.00000000	0.00000000	0.00000000	0.00000000	0.00000000	0.00000000	0.00000000	0.00000000	0.00000000	0.00000000
-25.000	0.166615	0.0714909	-0.059344	-0.208482	0.00000000	0.00000000	0.179261	0.00000000	-0.2119854	0.0529995	0.0715203	-0.069700	0.0469907	0.0176565	-0.106780	-0.0968876	-0.2352096	-0.014388	-0.114475	0.1061370	0.1012317	0.061256	0.029918	-0.22416662	-0.2429853	0.00000000	0.00000000	0.00000000	0.00000000	0.00000000	0.00000000	0.00000000	0.00000000	0.00000000	0.00000000	0.00000000	0.00000000
-23.000	0.168877	0.0713808	-0.055590	-0.203617	0.00000000	0.00000000	0.179251	0.00000000	-0.2110503	0.0546671	0.0726301	-0.066861	0.0480514	0.0182931	-0.138591	-0.1010255	-0.2361044	-0.024203	-0.120500	0.1081702	0.1028259	0.059077	0.025390	-0.22449369	-0.2449264	0.00000000	0.00000000	0.00000000	0.00000000	0.00000000	0.00000000	0.00000000	0.00000000	0.00000000	0.00000000	0.00000000	0.00000000
-21.000	0.171016	0.0713446	-0.051816	-0.198745	0.00000000	0.00000000	0.179009	0.00000000	-0.2099002	0.0563194	0.0737038	-0.063985	0.0490949	0.0189119	-0.168368	-0.1049468	-0.2366735	-0.033909	-0.126167	0.1100787	0.1042787	0.056853	0.020903	-0.22475142	-0.2465055	0.00000000	0.00000000	0.00000000	0.00000000	0.00000000	0.00000000	0.00000000	0.00000000	0.00000000	0.00000000	0.00000000	0.00000000
-19.000	0.173027	0.0713803	-0.048023	-0.193789	0.00000000	0.00000000	0.178509	0.00000000	-0.2085440	0.0579557	0.0747398	-0.061076	0.0501200	0.0195123	-0.195879	-0.1086493	-0.2369332	-0.043462	-0.131475	0.1118535	0.1055799	0.055544	0.016461	-0.22494166	-0.2477339	0.00000000	0.00000000	0.00000000	0.00000000	0.00000000	0.00000000	0.00000000	0.00000000	0.00000000	0.00000000	0.00000000	0.00000000
-17.000	0.174904	0.0715001	-0.044212	-0.188752	0.00000000	0.00000000	0.177720	0.00000000	-0.2069902	0.0595752	0.0757365	-0.058135	0.0511255	0.0200935	-0.221003	-0.1121313	-0.2368986	-0.052823	-0.136425	0.1134848	0.1067188	0.054641	0.012071	-0.22506677	-0.2486227	0.00000000	0.00000000	0.00000000	0.00000000	0.00000000	0.00000000	0.00000000	0.00000000	0.00000000	0.00000000	0.00000000	0.00000000
-15.000	0.176642	0.0716631	-0.040385	-0.183636	0.00000000	0.00000000	0.176606	0.00000000	-0.2052471	0.0611770	0.0766923	-0.055164	0.0521104	0.0206548	-0.243717	-0.1153919	-0.2365841	-0.061955	-0.141020	0.1149617	0.1076842	0.053650	0.007736	-0.22512946	-0.2491830	0.00000000	0.00000000	0.00000000	0.00000000	0.00000000	0.00000000	0.00000000	0.00000000	0.00000000	0.00000000	0.00000000	0.00000000
-13.000	0.178233	0.0718814	-0.036544	-0.178445	0.00000000	0.00000000	0.175121	0.00000000	-0.2033222	0.0627604	0.0776053	-0.052165	0.0530733	0.0211955	-0.264073	-0.1184313	-0.2360030	-0.070825	-0.145266	0.1162727	0.1084640	0.052572	0.003464	-0.22513280	-0.2494257	0.00000000	0.00000000	0.00000000	0.00000000	0.00000000	0.00000000	0.00000000	0.00000000	0.00000000	0.00000000	0.00000000	0.00000000
-11.000	0.179671	0.0721581	-0.032689	-0.173181	0.00000000	0.00000000	0.173216	0.00000000	-0.2012229	0.0643244	0.0784737	-0.049140	0.0540130	0.0217149	-0.282177	-0.1212501	-0.2351682	-0.079404	-0.149168	0.1174049	0.1090460	0.051406	-0.000740	-0.22508014	-0.2493614	0.00000000	0.00000000	0.00000000	0.00000000	0.00000000	0.00000000	0.00000000	0.00000000	0.00000000	0.00000000	0.00000000	0.00000000
-9.000	0.180949	0.0724904	-0.028822	-0.167847	0.00000000	0.00000000	0.170829	0.00000000	-0.1989564	0.0658682	0.0792956	-0.046091	0.0549281	0.0222123	-0.298170	-0.1238494	-0.2340915	-0.087667	-0.152734	0.1183449	0.1094178	0.050152	-0.004870	-0.22497504	-0.2490005	0.00000000	0.00000000	0.00000000	0.00000000	0.00000000	0.00000000	0.00000000	0.00000000	0.00000000	0.00000000	0.00000000	0.00000000
-7.000	0.182060	0.0728751	-0.024945	-0.162446	0.00000000	0.00000000	0.167887	0.00000000	-0.1965293	0.0673911	0.0800689	-0.043018	0.0558172	0.0226870	-0.312210	-0.1262311	-0.2333575	-0.095591	-0.155971	0.1190777	0.1095667	0.048810	-0.008921	-0.22482126	-0.2483534	0.00000000	0.00000000	0.00000000	0.00000000	0.00000000	0.00000000	0.00000000	0.00000000	0.00000000	0.00000000	0.00000000	0.00000000
-5.000	0.182995	0.0733095	-0.021058	-0.156979	0.00000000	0.00000000	0.164304	0.00000000	-0.1939479	0.0688920	0.0807913	-0.039925	0.0566789	0.0231384	-0.324464	-0.1283975	-0.2335381	-0.103159	-0.158889	0.1195879	0.1094807	0.047381	-0.012884	-0.22462275	-0.2489004	0.00000000	0.00000000	0.00000000	0.00000000	0.00000000	0.00000000	0.00000000	0.00000000	0.00000000	0.00000000	0.00000000	0.00000000
-3.000	0.183747	0.0737908	-0.017164	-0.151449	0.00000000	0.00000000	0.159981	0.00000000	-0.1912185	0.0703701	0.0814605	-0.036811	0.0575116	0.0235657	-0.335096	-0.1303513	-0.2337131	-0.110359	-0.161496	0.1198587	0.1091482	0.045864	-0.016753	-0.22438355	-0.2494750	0.00000000	0.00000000	0.00000000	0.00000000	0.00000000	0.00000000	0.00000000	0.00000000	0.00000000	0.00000000	0.00000000	0.00000000
-1.000	0.184305	0.0743163	-0.013264	-0.145860	0.00000000	0.00000000	0.154801	0.00000000	-0.1883468	0.0718246	0.0820741	-0.033682	0.0583139	0.0239682	-0.344261	-0.1320955	-0.2338825	-0.117179	-0.163803	0.1198730	0.1085589	0.044263	-0.020524	-0.22410784	-0.2500499	0.00000000	0.00000000	0.00000000	0.00000000	0.00000000	0.00000000	0.00000000	0.00000000	0.00000000	0.00000000	0.00000000	0.00000000
1.000	0.184661	0.0766197	-0.009360	-0.140212	0.00000000	0.00000000	0.148631	0.00000000	-0.1853384	0.0732545	0.0826292	-0.030535	0.0590839	0.0243454	-0.352105	-0.1336335	-0.2340465	-0.123615	-0.165818	0.1196133	0.1077043	0.042576	-0.024194	-0.22379985	-0.2506075	0.00000000	0.00000000	0.00000000	0.00000000	0.00000000	0.00000000	0.00000000	0.00000000	0.00000000	0.00000000	0.00000000	0.00000000
3.000	0.184804	0.0803566	-0.005451	-0.134509	0.00000000	0.00000000	0.141321	0.00000000	-0.1821987	0.0746588	0.0831232	-0.027373	0.0598200	0.0246966	-0.358761	-0.1349691	-0.2342050	-0.129662	-0.167551	0.1190625	0.1065784	0.040806	-0.027756	-0.22346392	-0.2511332	0.00000000	0.00000000	0.00000000	0.00000000	0.00000000	0.00000000	0.00000000	0.00000000	0.00000000	0.00000000	0.00000000	0.00000000
5.000	0.184724	0.0840591	-0.001541	-0.128752	0.00000000	0.00000000	0.132710	0.00000000	-0.1789328	0.0760365	0.0835529	-0.024198	0.0605203	0.0250212	-0.364350	-0.1361061	-0.2343581	-0.135320	-0.169014	0.1182041	0.1051781	0.038956	-0.031206	-0.22310443	-0.2516144	0.00000000	0.00000000	0.00000000	0.00000000	0.00000000	0.00000000	0.00000000	0.00000000	0.00000000	0.00000000	0.00000000	0.00000000
7.000	0.184409	0.0877253	0.002370	-0.122945	0.00000000	0.00000000	0.122635	0.00000000	-0.1755457	0.0773868	0.0839149	-0.021013	0.0611829	0.0253185	-0.368977	-0.1370485	-0.2345059	-0.140591	-0.170214	0.1170236	0.1035043	0.037026	-0.034540	-0.22272580	-0.2520404	0.00000000	0.00000000	0.00000000	0.00000000	0.00000000	0.00000000	0.00000000	0.00000000	0.00000000	0.00000000	0.00000000	0.00000000
9.000	0.183846	0.0913534	0.006279	-0.117088	0.00000000	0.00000000	0.110943	0.00000000	-0.1735347	0.0787085	0.0842059	-0.017817	0.0618057	0.0255879	-0.372740	-0.1378006	-0.2346486	-0.145479	-0.171163	0.1155098	0.1015621	0.035019	-0.037753	-0.22233249	-0.2524024	0.00000000	0.00000000	0.00000000	0.00000000	0.00000000	0.00000000	0.00000000	0.00000000	0.00000000	0.00000000	0.00000000	0.00000000
11.000	0.183023	0.0949414	0.010187	-0.111186	0.00000000	0.00000000	0.097515	0.00000000	-0.1733635	0.0800005	0.0844218	-0.014613	0.0623865	0.0258289	-0.375722	-0.1383667	-0.2347864	-0.149990	-0.171868	0.1136553	0.0993616	0.032939	-0.040843	-0.22192898	-0.2526932	0.00000000	0.00000000	0.00000000	0.00000000	0.00000000	0.00000000	0.00000000	0.00000000	0.00000000	0.00000000	0.00000000	0.00000000
13.000	0.181927	0.0984875	0.014091	-0.105239	0.00000000	0.00000000	0.082297	0.00000000	-0.1732180	0.0812620	0.0845584	-0.011407	0.0629230	0.0260408	-0.377998	-0.1387513	-0.2349193	-0.154132	-0.172341	0.1114589	0.0969177	0.030789	-0.043805	-0.22151980	-0.2529072	0.00000000	0.00000000	0.00000000	0.00000000	0.00000000	0.00000000	0.00000000	0.00000000	0.00000000	0.00000000	0.00000000	0.00000000
15.000	0.180543	0.1019896	0.017990	-0.099251	0.00000000	0.00000000	0.065338	0.00000000	-0.1731006	0.0824915	0.0846113	-0.008209	0.0634127	0.0262232	-0.379633	-0.1389588	-0.2350477	-0.157912	-0.172588	0.1089266	0.0942503	0.028571	-0.046639	-0.22110944	-0.2530399	0.00000000	0.00000000	0.00000000	0.00000000	0.00000000	0.00000000	0.00000000	0.00000000	0.00000000	0.00000000	0.00000000	0.00000000
17.000	0.178856	0.1054458	0.021882	-0.093223	0.00000000	0.00000000	0.046816	0.00000000	-0.1730143	0.0836881	0.0845754	-0.005007	0.0638530	0.0263755	-0.380685	-0.1389937	-0.2351715	-0.161341	-0.172620	0.1060725	0.0913838	0.026291	-0.049343	-0.22070215	-0.2530883	0.00000000	0.00000000	0.00000000	0.00000000	0.00000000	0.00000000	0.00000000	0.00000000	0.00000000	0.00000000	0.00000000	0.00000000
19.000	0.176850	0.1088541	0.025767	-0.087158	0.00000000	0.00000000	0.027065	0.00000000	-0.1729620	0.0848505	0.0844451	-0.001788	0.0642412	0.0264972	-0.381204	-0.1388606	-0.2352911	-0.164428	-0.172444	0.1029201	0.0883462	0.023951	-0.051915	-0.22030219	-0.2530502	0.00000000	0.00000000	0.00000000	0.00000000	0.00000000	0.00000000	0.00000000	0.00000000	0.00000000	0.00000000	0.00000000	0.00000000
21.000	0.174510	0.1122124	0.029642	-0.081059	0.00000000	0.00000000	0.006555	0.00000000	-0.1729470	0.0859774	0.0842144	0.001431	0.0645741	0.0265878	-0.381236	-0.1385640	-0.2354067	-0.167185	-0.172069	0.0995016	0.0851677	0.021558	-0.054355	-0.21991418	-0.2529248	0.00000000	0.00000000	0.00000000	0.00000000	0.00000000	0.00000000	0.00000000	0.00000000	0.00000000	0.00000000	0.00000000	0.00000000
23.000	0.171819	0.1155185	0.033506	-0.074928	0.00000000	0.00000000	-0.014143	0.00000000	-0.1729724	0.0870675	0.0838764	0.004647	0.0648485	0.0266468	-0.380819	-0.1381084	-0.2355182	-0.169622	-0.171503	0.0958573	0.0818799	0.019114	-0.056663	-0.21953883	-0.2527120	0.00000000	0.00000000	0.00000000	0.00000000	0.00000000	0.00000000	0.00000000	0.00000000	0.00000000	0.00000000	0.00000000	0.00000000
25.000	0.168760	0.1187703	0.037358	-0.068768	0.00000000	0.00000000	-0.034437	0.00000000	-0.1730413	0.0881194	0.0834237	0.007860	0.0650683	0.0266739	-0.379988	-0.1374984	-0.2356260	-0.171750	-0.170752	0.0920318	0.0789101	0.016627	-0.058840	-0.21916943	-0.2524124	0.00000000	0.00000000	0.00000000	0.00000000	0.00000000	0.00000000	0.00000000	0.00000000	0.00000000	0.00000000	0.00000000	0.00000000
27.000	0.165315	0.1219655	0.041197	-0.062581	0.00000000	0.00000000	-0.053784	0.00000000	-0.1731570	0.0891316	0.0828477	0.011067	0.0652194	0.0266686	-0.378775	-0.1367383	-0.2357302	-0.173581	-0.169825	0.0906176	0.0785763	0.014101	-0.060888	-0.21882753	-0.2520277	0.00000000	0.00000000	0.00000000	0.00000000	0.00000000	0.00000000	0.00000000	0.00000000	0.00000000	0.00000000	0.00000000	0.00000000
29.000	0.161468	0.1251018	0.045021	-0.056371	0.00000000	0.00000000	-0.071762	0.00000000	-0.1733225	0.0901027	0.0821387	0.014266	0.0652941	0.0266305	-0.377206	-0.1358325	-0.2358309	-0.175125	-0.168727	0.0902884	0.0781372	0.011541	-0.062808	-0.21851348	-0.2515601	0.00000000	0.00000000	0.00000000	0.00000000	0.00000000	0.00000000	0.00000000	0.00000000	0.00000000	0.00000000	0.00000000	0.00000000
31.000	0.157201	0.1281768	0.048828	-0.050140	0.00000000	0.00000000	-0.088095	0.00000000	-0.1735410	0.0910309	0.0812856	0.017456	0.0652902	0.0265594	-0.375305	-0.1347855	-0.2359283	-0.176394	-0.167466	0.0898405	0.0775907	0.008954	-0.064602	-0.21824060	-0.2510124	0.00000000	0.00000000	0.00000000	0.00000000	0.00000000	0.00000000	0.00000000	0.00000000	0.00000000	0.00000000	0.00000000	0.00000000
33.000	0.152500	0.1311880	0.052617	-0.043892	0.00000000	0.00000000	-0.102654	0.00000000	-0.1738156	0.0919145	0.0802756	0.020634	0.0652056	0.0264549	-0.373095	-0.1336015	-0.2360225	-0.177398	-0.166048	0.0892719	0.0769348	0.006346	-0.066271	-0.21800414	-0.2503880	0.00000000	0.00000000	0.00000000	0.00000000	0.00000000	0.00000000	0.00000000	0.00000000	0.00000000	0.00000000	0.00000000	0.00000000
35.000	0.147347	0.1341330	0.056387	-0.037630	0.00000000	0.00000000	-0.115435	0.00000000	-0.1741492	0.0927518	0.0790936	0.023796	0.0650381	0.0263168	-0.370594	-0.1322847	-0.2361137	-0.178147	-0.164479	0.0885804	0.0761675	0.003722	-0.067819	-0.21781272	-0.2496909	0.00000000	0.00000000	0.00000000	0.00000000	0.00000000	0.00000000	0.00000000	0.00000000	0.00000000	0.00000000	0.00000000	0.00000000
37.000	0.141731	0.1370089	0.060137	-0.031359	0.00000000	0.00000000	-0.126517	0.00000000	-0.1745446	0.0935407	0.0777219	0.026942	0.0647857	0.0261448	-0.367820	-0.1308393	-0.2362018	-0.178653	-0.162766	0.0877643	0.0752870	0.001090	-0.069247	-0.21767264	-0.2489254	0.00000000	0.00000000	0.00000000	0.00000000	0.00000000	0.00000000	0.00000000	0.00000000	0.00000000	0.00000000	0.00000000	0.00000000
39.000	0.135640	0.1398131	0.063864	-0.025083	0.00000000	0.00000000	-0.136035	0.00000000	-0.1750045	0.0942792	0.0761389	0.030068	0.0644456	0.0259388	-0.364788	-0.1292694	-0.2362872	-0.178925	-0.160912	0.0868218	0.0742917	-0.001545	-0.070559	-0.21758185	-0.2480963	0.00000000	0.00000000	0.00000000	0.00000000	0.00000000	0.00000000	0.00000000	0.00000000	0.00000000	0.00000000	0.00000000	0.00000000
41.000	0.129064	0.1425427	0.067567	-0.018808	0.00000000	0.00000000	-0.144149	0.00000000	-0.1755315	0.0949651	0.0743182	0.033172	0.0639913	0.0256987	-0.361512	-0.1275789	-0.2363699	-0.178972	-0.158925	0.0857512	0.0731800	-0.004176	-0.071758	-0.21754886	-0.2472089	0.00000000	0.00000000	0.00000000	0.00000000	0.00000000	0.00000000	0.00000000	0.00000000	0.00000000	0.00000000	0.00000000	0.00000000
43.000	0.121999	0.1451945	0.071245	-0.012538	0.00000000	0.00000000	-0.151022	0.00000000	-0.1761277	0.0955960	0.0722270	0.036249	0.0634242	0.0254243	-0.358006	-0.1257718	-0.2364499	-0.178803	-0.156808	0.0845511	0.0719506	-0.006798	-0.072848	-0.21757973	-0.2462685	0.00000000	0.00000000	0.00000000	0.00000000	0.00000000	0.00000000	0.00000000	0.00000000	0.00000000	0.00000000	0.00000000	0.00000000
45.000	0.114443	0.1477656	0.074897	-0.006281	0.00000000	0.00000000	-0.156812	0.00000000	-0.1767954	0.0961694	0.0698230	0.039299	0.0627350	0.0251156	-0.354281	-0.1238520	-0.2365275	-0.178428	-0.154568	0.0832203	0.0706025	-0.009403	-0.073832	-0.21767453	-0.2452811	0.00000000	0.00000000	0.00000000	0.00000000	0.00000000	0.00000000	0.00000000	0.00000000	0.00000000	0.00000000	0.00000000	0.00000000
47.000	0.106401	0.1502524	0.078521	-0.000044	0.00000000	0.00000000	-0.161662	0.00000000	-0.1775361	0.0966824	0.0670510	0.042317	0.0619130	0.0247727	-0.350346	-0.1218233	-0.2366026	-0.177854	-0.152208	0.0817579	0.0691347	-0.011985	-0.074713	-0.21783567	-0.2442523	0.00000000	0.00000000	0.00000000	0.00000000	0.00000000	0.00000000	0.00000000	0.00000000	0.00000000	0.00000000	0.00000000	0.00000000
49.000	0.097881	0.1526516	0.082115	0.006162	0.00000000	0.00000000	-0.165701	0.00000000	-0.1783513	0.0971321	0.0638369	0.045300	0.0609462	0.0243956	-0.346213	-0.1196894	-0.2366754	-0.177090	-0.149734	0.0801631	0.0675466	-0.014540	-0.075532	-0.21811579	-0.2431886	0.00000000	0.00000000	0.00000000	0.00000000	0.00000000	0.00000000	0.00000000	0.00000000	0.00000000	0.00000000	0.00000000	0.00000000
51.000	0.088900	0.1549594	0.085678	0.012329	0.00000000	0.00000000	-0.169037	0.00000000	-0.1792421	0.0975154	0.0600770	0.048244	0.0598204	0.0239845	-0.341889	-0.1174539	-0.2367461	-0.176144	-0.147149	0.0784354	0.0658380	-0.017060	-0.076258	-0.21847308	-0.2420967	0.00000000	0.00000000	0.00000000	0.00000000	0.00000000	0.00000000	0.00000000	0.00000000	0.00000000	0.00000000	0.00000000	0.00000000
53.000	0.079478	0.1571719	0.089209	0.018401	0.00000000	0.00000000	-0.171766	0.00000000	-0.1802092	0.0978276	0.0556225	0.051143	0.0585190	0.0235395	-0.337384	-0.1151204	-0.2368146	-0.175022	-0.144459	0.0765747	0.0640089	-0.019540	-0.076852	-0.21889997	-0.2409832	0.00000000	0.00000000	0.00000000	0.00000000	0.00000000	0.00000000	0.00000000	0.00000000	0.00000000	0.00000000	0.00000000	0.00000000
55.000	0.069646	0.1592848	0.092705	0.024438	0.00000000	0.00000000	-0.173969	0.00000000	-0.1812527	0.0980679	0.0502372	0.053994	0.0570160	0.0230609	-0.332704	-0.1126924	-0.2368811	-0.175812	-0.141666	0.0745811	0.0620595	-0.021975	-0.077316	-0.21939840	-0.2398550	0.00000000	0.00000000	0.00000000	0.00000000	0.00000000	0.00000000	0.00000000	0.00000000	0.00000000	0.00000000	0.00000000	0.00000000
57.000	0.059440	0.1612938	0.096166	0.030412	0.00000000	0.00000000	-0.175713	0.00000000	-0.1823725	0.0982299	0.0435933	0.056792	0.0552955	0.0225490	-0.327856	-0.1101734	-0.2369456	-0.176350	-0.138776	0.0724553	0.0599908	-0.024359	-0.077656	-0.21997002	-0.2387198	0.00000000	0.00000000	0.00000000	0.00000000	0.00000000	0.00000000	0.00000000	0.00000000	0.00000000	0.00000000	0.00000000	0.00000000
59.000	0.048904	0.1631942	0.099590	0.036268	0.00000000	0.00000000	-0.177056	0.00000000	-0.1835679	0.0990957	0.0349904	0.059530	0.0533232	0.0220042	-0.322848	-0.1075668	-0.2370082	-0.176379	-0.135791	0.0701980	0.0578037	-0.026689	-0.077890	-0.22061621	-0.2375845	0.00000000	0.00000000	0.00000000	0.00000000	0.00000000	0.00000000	0.00000000	0.00000000	0.00000000	0.00000000	0.00000000	0.00000000
61.000	0.038089	0.1649808	0.102974	0.041980	0.00000000	0.00000000	-0.178046	0.00000000	-0.1848376	0.1000523	0.0228382	0.062203	0.0510596	0.0214270	-0.317685	-0.1048758	-0.2370690	-0.175953	-0.132716	0.0678107	0.0555000	-0.028959	-0.078029	-0.22133804	-0.2364566	0.00000000	0.00000000	0.00000000	0.00000000	0.00000000	0.00000000	0.00000000	0.00000000	0.00000000	0.00000000	0.00000000	0.00000000
63.000	0.027051	0.1666483	0.106319	0.047513	0.00000000	0.00000000	-0.178725	0.00000000	-0.1861799	0.1009400	0.0570283	0.064804	0.0484523	0.0208178	-0.312373	-0.1021037	-0.2371280	-0.175119	-0.129554	0.0652950	0.0530816	-0.031165	-0.078084	-0.22213626	-0.2353438	0.00000000	0.00000000	0.00000000	0.00000000	0.00000000	0.00000000	0.00000000	0.00000000	0.00000000	0.00000000	0.00000000	0.00000000
65.000	0.015853	0.1681909	0.109621	0.053636	0.00000000	0.00000000	-0.179126	0.00000000	-0.1875924	0.1017552	0.0541414	0.067326	0.0454283	0.0201773	-0.306918	-0.0992538	-0.2371853	-0.173915	-0.126309	0.0626531	0.0505511	-0.033304	-0.078065	-0.22301620	-0.2342539	0.00000000	0.00000000	0.00000000	0.00000000	0.00000000	0.00000000	0.00000000	0.00000000	0.00000000	0.00000000	0.00000000	0.00000000
