# Supplementary material for: The evolution of pelvic limb muscle moment arms in bird-line archosaurs
Source: Sci Adv. 2021 Mar 19;7(12):eabe2778. doi: 10.1126/sciadv.abe2778 (PMC7978429; doi:10.1126/sciadv.abe2778)
Supplement: Data file S7 [file abe2778_Data_file_S7.zip › supp data/SIMM_moment_arm_raw_data/Allosaurus_hipRoAll_15Ab.plt]

# Output plot file made by SIMM 6.0.2
# Curves and events from plot data files are not reproduced in this file.

title hip_rotation moment arm vs. hip_extension


# This file contains 38 columns of data. The first
# column is the x-variable, followed by 37 y-variable[s].

hip_extension (deg)	IT1|hip_rotation moment arm	IT2A|hip_rotation moment arm	IT2P|hip_rotation moment arm	IT3|hip_rotation moment arm	FMTE|hip_rotation moment arm	FMTI|hip_rotation moment arm	AMB|hip_rotation moment arm	AMBtendon|hip_rotation moment arm	ILFB|hip_rotation moment arm	PIFI1|hip_rotation moment arm	PIFI2|hip_rotation moment arm	IFE|hip_rotation moment arm	ITCA|hip_rotation moment arm	ITCP|hip_rotation moment arm	FTI1|hip_rotation moment arm	FTI3|hip_rotation moment arm	FTE|hip_rotation moment arm	ADD1|hip_rotation moment arm	ADD2|hip_rotation moment arm	PIFE1|hip_rotation moment arm	PIFE2|hip_rotation moment arm	PIFE3|hip_rotation moment arm	ISTR|hip_rotation moment arm	CFB|hip_rotation moment arm	CFL|hip_rotation moment arm	GL|hip_rotation moment arm	GM|hip_rotation moment arm	EDL|hip_rotation moment arm	EDB|hip_rotation moment arm	EHL|hip_rotation moment arm	TA|hip_rotation moment arm	FDL|hip_rotation moment arm	FDB|hip_rotation moment arm	FHL|hip_rotation moment arm	FL|hip_rotation moment arm	FLtendon|hip_rotation moment arm	FB|hip_rotation moment arm	
-45.000	-0.04036016	-0.0355805	-0.079753	-0.0790852	0.00000000	0.00000000	0.0088110	0.00000000	-0.0353098	0.0088509	-0.004611	-0.078609	-0.029134	-0.070338	-0.0748455	-0.0113312	-0.0138165	0.0100482	0.0001595	0.001961	0.000290	-0.0280703	-0.0816131	-0.0530997	-0.0302917	0.00000000	0.00000000	0.00000000	0.00000000	0.00000000	0.00000000	0.00000000	0.00000000	0.00000000	0.00000000	0.00000000	0.00000000
-43.000	-0.04020067	-0.0354403	-0.078299	-0.0857642	0.00000000	0.00000000	0.0104220	0.00000000	-0.0351099	0.0092949	-0.002558	-0.076865	-0.027445	-0.068550	-0.0755761	-0.0110969	-0.0135413	0.0095020	-0.0014502	0.002237	0.000415	-0.0298945	-0.0841609	-0.0524589	-0.0307141	0.00000000	0.00000000	0.00000000	0.00000000	0.00000000	0.00000000	0.00000000	0.00000000	0.00000000	0.00000000	0.00000000	0.00000000
-41.000	-0.04004003	-0.0352682	-0.076809	-0.0856659	0.00000000	0.00000000	0.0120888	0.00000000	-0.0348554	0.0097372	-0.000477	-0.075070	-0.025722	-0.066681	-0.0759996	-0.0108509	-0.0132412	0.0089293	-0.0030380	0.002498	0.000518	-0.0318048	-0.0867390	-0.0517872	-0.0310824	0.00000000	0.00000000	0.00000000	0.00000000	0.00000000	0.00000000	0.00000000	0.00000000	0.00000000	0.00000000	0.00000000	0.00000000
-39.000	-0.03987853	-0.0350667	-0.075286	-0.0854998	0.00000000	0.00000000	0.0138148	0.00000000	-0.0345493	0.0101773	0.001633	-0.073223	-0.023965	-0.064732	-0.0760630	-0.0105942	-0.0129185	0.0083317	-0.0045978	0.002743	0.000595	-0.0337991	-0.0892443	-0.0510869	-0.0313980	0.00000000	0.00000000	0.00000000	0.00000000	0.00000000	0.00000000	0.00000000	0.00000000	0.00000000	0.00000000	0.00000000	0.00000000
-37.000	-0.03971650	-0.0348371	-0.073730	-0.0852702	0.00000000	0.00000000	0.0156038	0.00000000	-0.0341945	0.0106153	0.003771	-0.071329	-0.022174	-0.062705	-0.0757195	-0.0103277	-0.0125755	0.0077112	-0.0061242	0.002969	0.000645	-0.0358745	-0.0917873	-0.0503601	-0.0316624	0.00000000	0.00000000	0.00000000	0.00000000	0.00000000	0.00000000	0.00000000	0.00000000	0.00000000	0.00000000	0.00000000	0.00000000
-35.000	-0.03955428	-0.0345816	-0.072141	-0.0849808	0.00000000	0.00000000	0.0174600	0.00000000	-0.0337938	0.0110509	0.005937	-0.069388	-0.020351	-0.060601	-0.0749342	-0.0100521	-0.0122141	0.0070698	-0.0076119	0.003176	0.000665	-0.0380275	-0.0943537	-0.0502493	-0.0318771	0.00000000	0.00000000	0.00000000	0.00000000	0.00000000	0.00000000	0.00000000	0.00000000	0.00000000	0.00000000	0.00000000	0.00000000
-33.000	-0.03939221	-0.0343020	-0.070520	-0.0846352	0.00000000	0.00000000	0.0193882	0.00000000	-0.0333496	0.0114838	0.008131	-0.067403	-0.018494	-0.058422	-0.0736885	-0.0097686	-0.0118362	0.0064102	-0.0090565	0.003362	0.000653	-0.0402540	-0.0969267	-0.0506704	-0.0320438	0.00000000	0.00000000	0.00000000	0.00000000	0.00000000	0.00000000	0.00000000	0.00000000	0.00000000	0.00000000	0.00000000	0.00000000
-31.000	-0.03923067	-0.0340001	-0.068869	-0.0842360	0.00000000	0.00000000	0.0213933	0.00000000	-0.0328645	0.0119140	0.010352	-0.065377	-0.016603	-0.056170	-0.0719846	-0.0094778	-0.0114436	0.0057351	-0.0104541	0.003524	0.000606	-0.0425492	-0.0994805	-0.0510144	-0.0321640	0.00000000	0.00000000	0.00000000	0.00000000	0.00000000	0.00000000	0.00000000	0.00000000	0.00000000	0.00000000	0.00000000	0.00000000
-29.000	-0.03907002	-0.0336775	-0.067188	-0.0837861	0.00000000	0.00000000	0.0234810	0.00000000	-0.0323407	0.0123412	0.012600	-0.063311	-0.014680	-0.053846	-0.0698465	-0.0091808	-0.0110378	0.0050473	-0.0118013	0.003660	0.000520	-0.0449078	-0.1019963	-0.0513537	-0.0322394	0.00000000	0.00000000	0.00000000	0.00000000	0.00000000	0.00000000	0.00000000	0.00000000	0.00000000	0.00000000	0.00000000	0.00000000
-27.000	-0.03891066	-0.0333356	-0.065478	-0.0832876	0.00000000	0.00000000	0.0256576	0.00000000	-0.0317806	0.0127651	0.014875	-0.061209	-0.012724	-0.051452	-0.0673185	-0.0088784	-0.0106203	0.0043500	-0.0130954	0.003769	0.000392	-0.0473237	-0.1044561	-0.0516589	-0.0322717	0.00000000	0.00000000	0.00000000	0.00000000	0.00000000	0.00000000	0.00000000	0.00000000	0.00000000	0.00000000	0.00000000	0.00000000
-25.000	-0.03875300	-0.0329759	-0.063739	-0.0827425	0.00000000	0.00000000	0.0279297	0.00000000	-0.0311861	0.0131857	0.017177	-0.059070	-0.010735	-0.048990	-0.0644613	-0.0085715	-0.0101924	0.0036464	-0.0143340	0.003848	0.000219	-0.0497906	-0.1068719	-0.0519269	-0.0322626	0.00000000	0.00000000	0.00000000	0.00000000	0.00000000	0.00000000	0.00000000	0.00000000	0.00000000	0.00000000	0.00000000	0.00000000
-23.000	-0.03859745	-0.0325998	-0.061973	-0.0821341	0.00000000	0.00000000	0.0303047	0.00000000	-0.0305592	0.0136027	0.019505	-0.056899	-0.008714	-0.046461	-0.0613462	-0.0082609	-0.0097553	0.0029397	-0.0155155	0.003893	-0.000005	-0.0523018	-0.1091884	-0.0521537	-0.0322136	0.00000000	0.00000000	0.00000000	0.00000000	0.00000000	0.00000000	0.00000000	0.00000000	0.00000000	0.00000000	0.00000000	0.00000000
-21.000	-0.03844447	-0.0322083	-0.060179	-0.0814971	0.00000000	0.00000000	0.0327906	0.00000000	-0.0299018	0.0140160	0.021859	-0.054694	-0.006660	-0.043869	-0.0580482	-0.0079475	-0.0093100	0.0022333	-0.0166387	0.003902	-0.000283	-0.0548500	-0.1113939	-0.0523350	-0.0321264	0.00000000	0.00000000	0.00000000	0.00000000	0.00000000	0.00000000	0.00000000	0.00000000	0.00000000	0.00000000	0.00000000	0.00000000
-19.000	-0.03829450	-0.0318011	-0.058360	-0.0808184	0.00000000	0.00000000	0.0353961	0.00000000	-0.0292156	0.0144252	0.024239	-0.052458	-0.004575	-0.041215	-0.0546402	-0.0076319	-0.0088578	0.0015302	-0.0177029	0.003870	-0.000621	-0.0579571	-0.1134778	-0.0524661	-0.0320024	0.00000000	0.00000000	0.00000000	0.00000000	0.00000000	0.00000000	0.00000000	0.00000000	0.00000000	0.00000000	0.00000000	0.00000000
-17.000	-0.03814802	-0.0313626	-0.056516	-0.0800992	0.00000000	0.00000000	0.0381305	0.00000000	-0.0285024	0.0148303	0.026645	-0.050194	-0.002458	-0.038500	-0.0511887	-0.0073151	-0.0083993	0.0008337	-0.0187075	0.003795	-0.001023	-0.0613339	-0.1154303	-0.0525419	-0.0318434	0.00000000	0.00000000	0.00000000	0.00000000	0.00000000	0.00000000	0.00000000	0.00000000	0.00000000	0.00000000	0.00000000	0.00000000
-15.000	-0.03800550	-0.0309338	-0.054647	-0.0793409	0.00000000	0.00000000	0.0410033	0.00000000	-0.0277636	0.0152310	0.029075	-0.047902	-0.000309	-0.035728	-0.0477501	-0.0069975	-0.0079355	0.0001466	-0.0196526	0.003670	-0.001497	-0.0647021	-0.1172429	-0.0525573	-0.0316506	0.00000000	0.00000000	0.00000000	0.00000000	0.00000000	0.00000000	0.00000000	0.00000000	0.00000000	0.00000000	0.00000000	0.00000000
-13.000	-0.03786744	-0.0304992	-0.052754	-0.0785444	0.00000000	0.00000000	0.0440246	0.00000000	-0.0270008	0.0156271	0.031531	-0.045583	0.001871	-0.032901	-0.0443705	-0.0066800	-0.0074672	-0.0005283	-0.0205386	0.003492	-0.002048	-0.0680559	-0.1189078	-0.0525070	-0.0314256	0.00000000	0.00000000	0.00000000	0.00000000	0.00000000	0.00000000	0.00000000	0.00000000	0.00000000	0.00000000	0.00000000	0.00000000
-11.000	-0.03773437	-0.0300532	-0.050838	-0.0777109	0.00000000	0.00000000	0.0472043	0.00000000	-0.0262153	0.0160184	0.034012	-0.043239	0.004082	-0.030021	-0.0410848	-0.0063632	-0.0069950	-0.0011886	-0.0213660	0.003255	-0.002683	-0.0713892	-0.1204186	-0.0523857	-0.0311698	0.00000000	0.00000000	0.00000000	0.00000000	0.00000000	0.00000000	0.00000000	0.00000000	0.00000000	0.00000000	0.00000000	0.00000000
-9.000	-0.03760681	-0.0295967	-0.048900	-0.0768413	0.00000000	0.00000000	0.0505521	0.00000000	-0.0254085	0.0164047	0.036516	-0.040872	0.006323	-0.027090	-0.0379184	-0.0060476	-0.0065197	-0.0018318	-0.0221355	0.002952	-0.003410	-0.0746955	-0.1217699	-0.0521883	-0.0308845	0.00000000	0.00000000	0.00000000	0.00000000	0.00000000	0.00000000	0.00000000	0.00000000	0.00000000	0.00000000	0.00000000	0.00000000
-7.000	-0.03748530	-0.0291305	-0.046940	-0.0759363	0.00000000	0.00000000	0.0540761	0.00000000	-0.0245817	0.0167858	0.039045	-0.038483	0.008595	-0.024111	-0.0348880	-0.0057338	-0.0060985	-0.0024562	-0.0228482	0.002576	-0.004235	-0.0779683	-0.1229574	-0.0519095	-0.0305710	0.00000000	0.00000000	0.00000000	0.00000000	0.00000000	0.00000000	0.00000000	0.00000000	0.00000000	0.00000000	0.00000000	0.00000000
-5.000	-0.03737038	-0.0286557	-0.044960	-0.0749968	0.00000000	0.00000000	0.0577823	0.00000000	-0.0237360	0.0171614	0.041597	-0.036074	0.010896	-0.021087	-0.0320035	-0.0054224	-0.0057753	-0.0030598	-0.0235052	0.002120	-0.005167	-0.0812008	-0.1239780	-0.0515443	-0.0310155	0.00000000	0.00000000	0.00000000	0.00000000	0.00000000	0.00000000	0.00000000	0.00000000	0.00000000	0.00000000	0.00000000	0.00000000
-3.000	-0.03726264	-0.0281729	-0.042960	-0.0740235	0.00000000	0.00000000	0.0616726	0.00000000	-0.0228727	0.0175313	0.044172	-0.033644	0.013227	-0.018021	-0.0292694	-0.0051137	-0.0054579	-0.0036413	-0.0241078	0.001576	-0.006213	-0.0843858	-0.1248305	-0.0510877	-0.0314277	0.00000000	0.00000000	0.00000000	0.00000000	0.00000000	0.00000000	0.00000000	0.00000000	0.00000000	0.00000000	0.00000000	0.00000000
-1.000	-0.03716262	-0.0276830	-0.040940	-0.0730170	0.00000000	0.00000000	0.0657429	0.00000000	-0.0219928	0.0178954	0.046770	-0.031198	0.015587	-0.014915	-0.0266863	-0.0048083	-0.0051462	-0.0041996	-0.0246574	0.000935	-0.007382	-0.0875162	-0.1255128	-0.0505351	-0.0318255	0.00000000	0.00000000	0.00000000	0.00000000	0.00000000	0.00000000	0.00000000	0.00000000	0.00000000	0.00000000	0.00000000	0.00000000
1.000	-0.03707092	-0.0269426	-0.038902	-0.0719779	0.00000000	0.00000000	0.0699797	0.00000000	-0.0210973	0.0182533	0.049389	-0.028734	0.017974	-0.011772	-0.0242516	-0.0045065	-0.0048405	-0.0047336	-0.0251553	0.000186	-0.008681	-0.0905846	-0.1260246	-0.0498818	-0.0322235	0.00000000	0.00000000	0.00000000	0.00000000	0.00000000	0.00000000	0.00000000	0.00000000	0.00000000	0.00000000	0.00000000	0.00000000
3.000	-0.03698810	-0.0259973	-0.036846	-0.0709067	0.00000000	0.00000000	0.0743565	0.00000000	-0.0201873	0.0186049	0.052030	-0.026254	0.020390	-0.008595	-0.0219608	-0.0042087	-0.0045410	-0.0052427	-0.0256030	-0.000681	-0.010116	-0.0935834	-0.1263670	-0.0491236	-0.0326305	0.00000000	0.00000000	0.00000000	0.00000000	0.00000000	0.00000000	0.00000000	0.00000000	0.00000000	0.00000000	0.00000000	0.00000000
5.000	-0.03691474	-0.0250527	-0.034773	-0.0698039	0.00000000	0.00000000	0.0788287	0.00000000	-0.0192637	0.0189499	0.054692	-0.023761	0.022833	-0.005388	-0.0198082	-0.0039153	-0.0042478	-0.0057264	-0.0260021	-0.001675	-0.011696	-0.0965051	-0.1265419	-0.0482561	-0.0330507	0.00000000	0.00000000	0.00000000	0.00000000	0.00000000	0.00000000	0.00000000	0.00000000	0.00000000	0.00000000	0.00000000	0.00000000
7.000	-0.03685140	-0.0241096	-0.032684	-0.0686700	0.00000000	0.00000000	0.0833277	0.00000000	-0.0183275	0.0192880	0.057374	-0.021254	0.025303	-0.002153	-0.0177870	-0.0036266	-0.0039608	-0.0061844	-0.0263541	-0.002810	-0.013424	-0.0993419	-0.1265520	-0.0472755	-0.0334847	0.00000000	0.00000000	0.00000000	0.00000000	0.00000000	0.00000000	0.00000000	0.00000000	0.00000000	0.00000000	0.00000000	0.00000000
9.000	-0.03679863	-0.0231683	-0.030579	-0.0675053	0.00000000	0.00000000	0.0877561	0.00000000	-0.0176379	0.0196190	0.060075	-0.018735	0.027798	0.001107	-0.0158904	-0.0033428	-0.0036802	-0.0066167	-0.0266604	-0.004095	-0.015305	-0.1020861	-0.1264006	-0.0461781	-0.0339305	0.00000000	0.00000000	0.00000000	0.00000000	0.00000000	0.00000000	0.00000000	0.00000000	0.00000000	0.00000000	0.00000000	0.00000000
11.000	-0.03675698	-0.0222296	-0.028460	-0.0663102	0.00000000	0.00000000	0.0919831	0.00000000	-0.0172655	0.0199427	0.062794	-0.016207	0.030318	0.004387	-0.0141112	-0.0030642	-0.0034057	-0.0070233	-0.0269226	-0.005540	-0.017341	-0.1047302	-0.1260919	-0.0449605	-0.0343837	0.00000000	0.00000000	0.00000000	0.00000000	0.00000000	0.00000000	0.00000000	0.00000000	0.00000000	0.00000000	0.00000000	0.00000000
13.000	-0.03672694	-0.0212940	-0.026327	-0.0650850	0.00000000	0.00000000	0.0958451	0.00000000	-0.0168963	0.0202587	0.065530	-0.013673	0.032863	0.007684	-0.0124424	-0.0027910	-0.0031374	-0.0074045	-0.0271421	-0.007157	-0.019532	-0.1072664	-0.1256306	-0.0436193	-0.0348383	0.00000000	0.00000000	0.00000000	0.00000000	0.00000000	0.00000000	0.00000000	0.00000000	0.00000000	0.00000000	0.00000000	0.00000000
15.000	-0.03670899	-0.0203621	-0.024180	-0.0638299	0.00000000	0.00000000	0.0991522	0.00000000	-0.0165304	0.0205668	0.068283	-0.011141	0.035431	0.010996	-0.0108772	-0.0025235	-0.0028750	-0.0077604	-0.0273205	-0.008951	-0.021877	-0.1096873	-0.1250217	-0.0421517	-0.0352872	0.00000000	0.00000000	0.00000000	0.00000000	0.00000000	0.00000000	0.00000000	0.00000000	0.00000000	0.00000000	0.00000000	0.00000000
17.000	-0.03670353	-0.0194345	-0.022021	-0.0625451	0.00000000	0.00000000	0.1017055	0.00000000	-0.0161687	0.0208667	0.071050	-0.008601	0.038021	0.014317	-0.0094091	-0.0022617	-0.0026185	-0.0080916	-0.0274590	-0.010930	-0.024373	-0.1119856	-0.1242710	-0.0405556	-0.0357221	0.00000000	0.00000000	0.00000000	0.00000000	0.00000000	0.00000000	0.00000000	0.00000000	0.00000000	0.00000000	0.00000000	0.00000000
19.000	-0.03671094	-0.0185119	-0.019851	-0.0612309	0.00000000	0.00000000	0.1033221	0.00000000	-0.0158120	0.0211580	0.073831	-0.006045	0.040632	0.017646	-0.0080321	-0.0020060	-0.0023677	-0.0083984	-0.0275592	-0.013097	-0.027013	-0.1141542	-0.1233842	-0.0388288	-0.0361341	0.00000000	0.00000000	0.00000000	0.00000000	0.00000000	0.00000000	0.00000000	0.00000000	0.00000000	0.00000000	0.00000000	0.00000000
21.000	-0.03673148	-0.0175950	-0.017669	-0.0598873	0.00000000	0.00000000	0.1038663	0.00000000	-0.0154614	0.0214406	0.076623	-0.003484	0.043263	0.020977	-0.0067404	-0.0017564	-0.0021225	-0.0086816	-0.0276224	-0.015451	-0.029790	-0.1161863	-0.1223676	-0.0369692	-0.0365137	0.00000000	0.00000000	0.00000000	0.00000000	0.00000000	0.00000000	0.00000000	0.00000000	0.00000000	0.00000000	0.00000000	0.00000000
23.000	-0.03676537	-0.0166843	-0.015477	-0.0585143	0.00000000	0.00000000	0.1032770	0.00000000	-0.0151179	0.0217139	0.079425	-0.000921	0.045912	0.024306	-0.0055287	-0.0015130	-0.0018828	-0.0089415	-0.0276498	-0.017991	-0.032694	-0.1180754	-0.1212276	-0.0349805	-0.0368511	0.00000000	0.00000000	0.00000000	0.00000000	0.00000000	0.00000000	0.00000000	0.00000000	0.00000000	0.00000000	0.00000000	0.00000000
25.000	-0.03681268	-0.0157807	-0.013276	-0.0571120	0.00000000	0.00000000	0.1015817	0.00000000	-0.0147825	0.0219778	0.082234	0.001643	0.048654	0.027631	-0.0043919	-0.0012760	-0.0016482	-0.0091789	-0.0276428	-0.020710	-0.035844	-0.1198156	-0.1199702	-0.0328766	-0.0371365	0.00000000	0.00000000	0.00000000	0.00000000	0.00000000	0.00000000	0.00000000	0.00000000	0.00000000	0.00000000	0.00000000	0.00000000
27.000	-0.03687338	-0.0148849	-0.011066	-0.0556804	0.00000000	0.00000000	0.0988912	0.00000000	-0.0144562	0.0222317	0.085048	0.004207	0.051427	0.030946	-0.0033254	-0.0010455	-0.0014189	-0.0093944	-0.0276025	-0.024314	-0.039944	-0.1214011	-0.1186011	-0.0306317	-0.0373597	0.00000000	0.00000000	0.00000000	0.00000000	0.00000000	0.00000000	0.00000000	0.00000000	0.00000000	0.00000000	0.00000000	0.00000000
29.000	-0.03694728	-0.0139976	-0.008848	-0.0542193	0.00000000	0.00000000	0.0953776	0.00000000	-0.0141401	0.0224754	0.087863	0.006769	0.054181	0.034247	-0.0023251	-0.0008215	-0.0011944	-0.0095887	-0.0275302	-0.028308	-0.044070	-0.1228268	-0.1171273	-0.0282508	-0.0375109	0.00000000	0.00000000	0.00000000	0.00000000	0.00000000	0.00000000	0.00000000	0.00000000	0.00000000	0.00000000	0.00000000	0.00000000
31.000	-0.03703404	-0.0131196	-0.006623	-0.0527285	0.00000000	0.00000000	0.0912434	0.00000000	-0.0138354	0.0227084	0.090677	0.009327	0.056911	0.037531	-0.0013870	-0.0006041	-0.0009749	-0.0097624	-0.0274268	-0.032327	-0.048217	-0.1240883	-0.1155552	-0.0257217	-0.0375801	0.00000000	0.00000000	0.00000000	0.00000000	0.00000000	0.00000000	0.00000000	0.00000000	0.00000000	0.00000000	0.00000000	0.00000000
33.000	-0.03713313	-0.0122517	-0.004392	-0.0512079	0.00000000	0.00000000	0.0866915	0.00000000	-0.0135432	0.0229303	0.093484	0.011881	0.059615	0.040792	-0.0005075	-0.0003933	-0.0007600	-0.0099162	-0.0272937	-0.036367	-0.052380	-0.1251815	-0.1138911	-0.0230569	-0.0375577	0.00000000	0.00000000	0.00000000	0.00000000	0.00000000	0.00000000	0.00000000	0.00000000	0.00000000	0.00000000	0.00000000	0.00000000
35.000	-0.03724381	-0.0113949	-0.002155	-0.0496572	0.00000000	0.00000000	0.0819036	0.00000000	-0.0132646	0.0231407	0.096280	0.014426	0.062287	0.044027	0.0003168	-0.0001893	-0.0005497	-0.0100507	-0.0271317	-0.040423	-0.056553	-0.1261030	-0.1121410	-0.0202513	-0.0374343	0.00000000	0.00000000	0.00000000	0.00000000	0.00000000	0.00000000	0.00000000	0.00000000	0.00000000	0.00000000	0.00000000	0.00000000
37.000	-0.03736513	-0.0105499	0.000087	-0.0480759	0.00000000	0.00000000	0.0770287	0.00000000	-0.0130008	0.0233390	0.099059	0.016964	0.064923	0.047231	0.0010889	0.0000080	-0.0003438	-0.0101667	-0.0269420	-0.044489	-0.060730	-0.1268501	-0.1103110	-0.0173038	-0.0372006	0.00000000	0.00000000	0.00000000	0.00000000	0.00000000	0.00000000	0.00000000	0.00000000	0.00000000	0.00000000	0.00000000	0.00000000
39.000	-0.03749590	-0.0097178	0.002333	-0.0464637	0.00000000	0.00000000	0.0721801	0.00000000	-0.0127529	0.0235247	0.101813	0.019490	0.067525	0.050400	0.0018115	0.0001984	-0.0001423	-0.0102647	-0.0267254	-0.048561	-0.064905	-0.1274208	-0.1084068	-0.0142238	-0.0368477	0.00000000	0.00000000	0.00000000	0.00000000	0.00000000	0.00000000	0.00000000	0.00000000	0.00000000	0.00000000	0.00000000	0.00000000
41.000	-0.03763467	-0.0088994	0.004583	-0.0448201	0.00000000	0.00000000	0.0674383	0.00000000	-0.0125222	0.0236974	0.104532	0.022002	0.070236	0.053528	0.0024875	0.0003821	0.0000551	-0.0103454	-0.0264829	-0.052631	-0.069070	-0.1278137	-0.1064341	-0.0110083	-0.0363671	0.00000000	0.00000000	0.00000000	0.00000000	0.00000000	0.00000000	0.00000000	0.00000000	0.00000000	0.00000000	0.00000000	0.00000000
43.000	-0.03777978	-0.0080959	0.006834	-0.0431445	0.00000000	0.00000000	0.0628562	0.00000000	-0.0123099	0.0238563	0.107206	0.024499	0.072937	0.056611	0.0031190	0.0005589	0.0002483	-0.0104094	-0.0262154	-0.056694	-0.073219	-0.1280283	-0.1043982	-0.0076580	-0.0357507	0.00000000	0.00000000	0.00000000	0.00000000	0.00000000	0.00000000	0.00000000	0.00000000	0.00000000	0.00000000	0.00000000	0.00000000
45.000	-0.03792929	-0.0073082	0.009088	-0.0414365	0.00000000	0.00000000	0.0584655	0.00000000	-0.0121169	0.0240008	0.109816	0.026979	0.075620	0.059645	0.0037083	0.0007289	0.0004376	-0.0104573	-0.0259238	-0.060743	-0.077345	-0.1280644	-0.1023043	-0.0041811	-0.0349905	0.00000000	0.00000000	0.00000000	0.00000000	0.00000000	0.00000000	0.00000000	0.00000000	0.00000000	0.00000000	0.00000000	0.00000000
47.000	-0.03808105	-0.0065376	0.011342	-0.0396955	0.00000000	0.00000000	0.0542822	0.00000000	-0.0119446	0.0241303	0.112342	0.029439	0.078280	0.062625	0.0042575	0.0008921	0.0006230	-0.0104897	-0.0256089	-0.064771	-0.081439	-0.1279230	-0.1001573	-0.0005829	-0.0340795	0.00000000	0.00000000	0.00000000	0.00000000	0.00000000	0.00000000	0.00000000	0.00000000	0.00000000	0.00000000	0.00000000	0.00000000
49.000	-0.03823273	-0.0057851	0.013597	-0.0379209	0.00000000	0.00000000	0.0503110	0.00000000	-0.0117939	0.0242440	0.114752	0.031876	0.080908	0.065546	0.0047684	0.0010484	0.0008047	-0.0105071	-0.0252715	-0.068771	-0.085493	-0.1276053	-0.0979389	0.0031772	-0.0330105	0.00000000	0.00000000	0.00000000	0.00000000	0.00000000	0.00000000	0.00000000	0.00000000	0.00000000	0.00000000	0.00000000	0.00000000
51.000	-0.03838183	-0.0050520	0.015851	-0.0361124	0.00000000	0.00000000	0.0465497	0.00000000	-0.0116660	0.0243412	0.116999	0.034286	0.083495	0.068403	0.0052428	0.0011978	0.0009828	-0.0105100	-0.0249124	-0.072736	-0.089498	-0.1271135	-0.0956742	0.0070462	-0.0317769	0.00000000	0.00000000	0.00000000	0.00000000	0.00000000	0.00000000	0.00000000	0.00000000	0.00000000	0.00000000	0.00000000	0.00000000
53.000	-0.03852573	-0.0043397	0.018104	-0.0342814	0.00000000	0.00000000	0.0429910	0.00000000	-0.0115618	0.0244206	0.119010	0.036667	0.086029	0.071191	0.0056823	0.0013404	0.0011574	-0.0104991	-0.0245323	-0.076657	-0.093447	-0.1264503	-0.0933971	0.0110078	-0.0303723	0.00000000	0.00000000	0.00000000	0.00000000	0.00000000	0.00000000	0.00000000	0.00000000	0.00000000	0.00000000	0.00000000	0.00000000
55.000	-0.03866180	-0.0036494	0.020355	-0.0324068	0.00000000	0.00000000	0.0396250	0.00000000	-0.0114823	0.0244821	0.120666	0.039016	0.088505	0.073907	0.0060884	0.0014763	0.0013286	-0.0107225	-0.0241320	-0.080528	-0.097329	-0.1256190	-0.0911147	0.0150545	-0.0287911	0.00000000	0.00000000	0.00000000	0.00000000	0.00000000	0.00000000	0.00000000	0.00000000	0.00000000	0.00000000	0.00000000	0.00000000
57.000	-0.03878744	-0.0029827	0.022602	-0.0304911	0.00000000	0.00000000	0.0364405	0.00000000	-0.0114283	0.0245240	0.121770	0.041327	0.090895	0.076544	0.0064624	0.0016052	0.0014964	-0.0109309	-0.0237121	-0.084339	-0.101136	-0.1246235	-0.0888283	0.0191782	-0.0270274	0.00000000	0.00000000	0.00000000	0.00000000	0.00000000	0.00000000	0.00000000	0.00000000	0.00000000	0.00000000	0.00000000	0.00000000
59.000	-0.03890020	-0.0023412	0.024846	-0.0285450	0.00000000	0.00000000	0.0334256	0.00000000	-0.0114006	0.0247422	0.121909	0.043597	0.093184	0.079098	0.0068057	0.0017275	0.0016610	-0.0110925	-0.0232734	-0.088083	-0.104857	-0.1234682	-0.0865334	0.0233703	-0.0250767	0.00000000	0.00000000	0.00000000	0.00000000	0.00000000	0.00000000	0.00000000	0.00000000	0.00000000	0.00000000	0.00000000	0.00000000
61.000	-0.03899780	-0.0017264	0.027085	-0.0265714	0.00000000	0.00000000	0.0305684	0.00000000	-0.0114000	0.0249832	0.120069	0.045820	0.095345	0.081565	0.0071194	0.0018429	0.0018224	-0.0112119	-0.0228164	-0.091750	-0.108483	-0.1221578	-0.0842279	0.0276214	-0.0229345	0.00000000	0.00000000	0.00000000	0.00000000	0.00000000	0.00000000	0.00000000	0.00000000	0.00000000	0.00000000	0.00000000	0.00000000
63.000	-0.03907831	-0.0011401	0.029319	-0.0245748	0.00000000	0.00000000	0.0278576	0.00000000	-0.0114269	0.0252071	0.111072	0.047993	0.097347	0.083940	0.0074047	0.0019516	0.0019808	-0.0112931	-0.0223418	-0.095333	-0.112004	-0.1206977	-0.0819092	0.0319216	-0.0205969	0.00000000	0.00000000	0.00000000	0.00000000	0.00000000	0.00000000	0.00000000	0.00000000	0.00000000	0.00000000	0.00000000	0.00000000
65.000	-0.03914017	-0.0005841	0.031546	-0.0229804	0.00000000	0.00000000	0.0252823	0.00000000	-0.0114818	0.0254130	0.112409	0.050109	0.099143	0.086218	0.0076626	0.0020536	0.0021362	-0.0113396	-0.0218503	-0.098821	-0.115409	-0.1190935	-0.0795745	0.0362622	-0.0180603	0.00000000	0.00000000	0.00000000	0.00000000	0.00000000	0.00000000	0.00000000	0.00000000	0.00000000	0.00000000	0.00000000	0.00000000
