# Supplementary material for: The evolution of pelvic limb muscle moment arms in bird-line archosaurs
Source: Sci Adv. 2021 Mar 19;7(12):eabe2778. doi: 10.1126/sciadv.abe2778 (PMC7978429; doi:10.1126/sciadv.abe2778)
Supplement: Data file S7 [file abe2778_Data_file_S7.zip › supp data/SIMM_moment_arm_raw_data/Allosaurus_kneeExAll.plt]

# Output plot file made by SIMM 6.0.2
# Curves and events from plot data files are not reproduced in this file.

title knee_angle moment arm vs. knee_angle


# This file contains 38 columns of data. The first
# column is the x-variable, followed by 37 y-variable[s].

knee_angle (deg)	IT1|knee_angle moment arm	IT2A|knee_angle moment arm	IT2P|knee_angle moment arm	IT3|knee_angle moment arm	FMTE|knee_angle moment arm	FMTI|knee_angle moment arm	AMB|knee_angle moment arm	AMBtendon|knee_angle moment arm	ILFB|knee_angle moment arm	PIFI1|knee_angle moment arm	PIFI2|knee_angle moment arm	IFE|knee_angle moment arm	ITCA|knee_angle moment arm	ITCP|knee_angle moment arm	FTI1|knee_angle moment arm	FTI3|knee_angle moment arm	FTE|knee_angle moment arm	ADD1|knee_angle moment arm	ADD2|knee_angle moment arm	PIFE1|knee_angle moment arm	PIFE2|knee_angle moment arm	PIFE3|knee_angle moment arm	ISTR|knee_angle moment arm	CFB|knee_angle moment arm	CFL|knee_angle moment arm	GL|knee_angle moment arm	GM|knee_angle moment arm	EDL|knee_angle moment arm	EDB|knee_angle moment arm	EHL|knee_angle moment arm	TA|knee_angle moment arm	FDL|knee_angle moment arm	FDB|knee_angle moment arm	FHL|knee_angle moment arm	FL|knee_angle moment arm	FLtendon|knee_angle moment arm	FB|knee_angle moment arm	
-90.000	0.0858818	0.0803277	0.0824661	0.0785062	0.0752984	0.0725203	0.0732401	0.00000000	-0.1196385	0.00000000	0.00000000	0.00000000	0.00000000	0.00000000	-0.1514135	-0.1544231	-0.1431861	0.00000000	0.00000000	0.00000000	0.00000000	0.00000000	0.00000000	0.00000000	0.00000000	0.0129317	0.00000000	0.0872599	0.00000000	0.00000000	0.00000000	-0.0345831	0.00000000	-0.0337722	0.00000000	0.00000000	0.00000000
-88.000	0.0859490	0.0803879	0.0825234	0.0785576	0.0753494	0.0725828	0.0732800	0.00000000	-0.1234676	0.00000000	0.00000000	0.00000000	0.00000000	0.00000000	-0.1520033	-0.1550296	-0.1442172	0.00000000	0.00000000	0.00000000	0.00000000	0.00000000	0.00000000	0.00000000	0.00000000	0.0097948	0.00000000	0.0873830	0.00000000	0.00000000	0.00000000	-0.0368442	0.00000000	-0.0359889	0.00000000	0.00000000	0.00000000
-86.000	0.0860178	0.0804467	0.0825771	0.0786031	0.0753972	0.0726452	0.0733183	0.00000000	-0.1266463	0.00000000	0.00000000	0.00000000	0.00000000	0.00000000	-0.1523588	-0.1553948	-0.1449856	0.00000000	0.00000000	0.00000000	0.00000000	0.00000000	0.00000000	0.00000000	0.00000000	0.0066212	0.00000000	0.0874706	0.00000000	0.00000000	0.00000000	-0.0390041	0.00000000	-0.0381009	0.00000000	0.00000000	0.00000000
-84.000	0.0860866	0.0805040	0.0826268	0.0786407	0.0754417	0.0727075	0.0733547	0.00000000	-0.1292659	0.00000000	0.00000000	0.00000000	0.00000000	0.00000000	-0.1525035	-0.1555438	-0.1455162	0.00000000	0.00000000	0.00000000	0.00000000	0.00000000	0.00000000	0.00000000	0.00000000	0.0034226	0.00000000	0.0875215	0.00000000	0.00000000	0.00000000	-0.0410601	0.00000000	-0.0401057	0.00000000	0.00000000	0.00000000
-82.000	0.0861563	0.0805595	0.0826725	0.0786706	0.0754826	0.0727694	0.0733890	0.00000000	-0.1314041	0.00000000	0.00000000	0.00000000	0.00000000	0.00000000	-0.1524577	-0.1554982	-0.1458307	0.00000000	0.00000000	0.00000000	0.00000000	0.00000000	0.00000000	0.00000000	0.00000000	0.0002112	0.00000000	0.0875342	0.00000000	0.00000000	0.00000000	-0.0430101	0.00000000	-0.0420017	0.00000000	0.00000000	0.00000000
-80.000	0.0862244	0.0806131	0.0827139	0.0786934	0.0755197	0.0728309	0.0734211	0.00000000	-0.1331267	0.00000000	0.00000000	0.00000000	0.00000000	0.00000000	-0.1522387	-0.1552762	-0.1459484	0.00000000	0.00000000	0.00000000	0.00000000	0.00000000	0.00000000	0.00000000	0.00000000	-0.0030011	0.00000000	0.0875076	0.00000000	0.00000000	0.00000000	-0.0448528	0.00000000	-0.0437879	0.00000000	0.00000000	0.00000000
-78.000	0.0862916	0.0806646	0.0827510	0.0787089	0.0755530	0.0728915	0.0734509	0.00000000	-0.1344892	0.00000000	0.00000000	0.00000000	0.00000000	0.00000000	-0.1518615	-0.1548937	-0.1458859	0.00000000	0.00000000	0.00000000	0.00000000	0.00000000	0.00000000	0.00000000	0.00000000	-0.0062021	0.00000000	0.0874403	0.00000000	0.00000000	0.00000000	-0.0465874	0.00000000	-0.0454638	0.00000000	0.00000000	0.00000000
-76.000	0.0863587	0.0807140	0.0827835	0.0787171	0.0755823	0.0729514	0.0734785	0.00000000	-0.1355379	0.00000000	0.00000000	0.00000000	0.00000000	0.00000000	-0.1513391	-0.1543642	-0.1456579	0.00000000	0.00000000	0.00000000	0.00000000	0.00000000	0.00000000	0.00000000	0.00000000	-0.0093796	0.00000000	0.0873308	0.00000000	0.00000000	0.00000000	-0.0482135	0.00000000	-0.0470297	0.00000000	0.00000000	0.00000000
-74.000	0.0864253	0.0807611	0.0828115	0.0787179	0.0756078	0.0730105	0.0735038	0.00000000	-0.1363118	0.00000000	0.00000000	0.00000000	0.00000000	0.00000000	-0.1506829	-0.1536995	-0.1452774	0.00000000	0.00000000	0.00000000	0.00000000	0.00000000	0.00000000	0.00000000	0.00000000	-0.0125220	0.00000000	0.0871779	0.00000000	0.00000000	0.00000000	-0.0497313	0.00000000	-0.0484861	0.00000000	0.00000000	0.00000000
-72.000	0.0864912	0.0808059	0.0828348	0.0787111	0.0756291	0.0730687	0.0735266	0.00000000	-0.1368437	0.00000000	0.00000000	0.00000000	0.00000000	0.00000000	-0.1499027	-0.1529098	-0.1447557	0.00000000	0.00000000	0.00000000	0.00000000	0.00000000	0.00000000	0.00000000	0.00000000	-0.0156181	0.00000000	0.0869800	0.00000000	0.00000000	0.00000000	-0.0511415	0.00000000	-0.0498341	0.00000000	0.00000000	0.00000000
-70.000	0.0865564	0.0808483	0.0828534	0.0786967	0.0756464	0.0731260	0.0735470	0.00000000	-0.1371613	0.00000000	0.00000000	0.00000000	0.00000000	0.00000000	-0.1490071	-0.1520039	-0.1441030	0.00000000	0.00000000	0.00000000	0.00000000	0.00000000	0.00000000	0.00000000	0.00000000	-0.0186571	0.00000000	0.0867357	0.00000000	0.00000000	0.00000000	-0.0524450	0.00000000	-0.0510751	0.00000000	0.00000000	0.00000000
-68.000	0.0866207	0.0808884	0.0828672	0.0786747	0.0756596	0.0731823	0.0735649	0.00000000	-0.1372876	0.00000000	0.00000000	0.00000000	0.00000000	0.00000000	-0.1480039	-0.1509898	-0.1433281	0.00000000	0.00000000	0.00000000	0.00000000	0.00000000	0.00000000	0.00000000	0.00000000	-0.0216292	0.00000000	0.0864438	0.00000000	0.00000000	0.00000000	-0.0536431	0.00000000	-0.0522110	0.00000000	0.00000000	0.00000000
-66.000	0.0866839	0.0809262	0.0828763	0.0786451	0.0756688	0.0732376	0.0735803	0.00000000	-0.1372425	0.00000000	0.00000000	0.00000000	0.00000000	0.00000000	-0.1468997	-0.1498742	-0.1424390	0.00000000	0.00000000	0.00000000	0.00000000	0.00000000	0.00000000	0.00000000	0.00000000	-0.0245250	0.00000000	0.0861028	0.00000000	0.00000000	0.00000000	-0.0547374	0.00000000	-0.0532436	0.00000000	0.00000000	0.00000000
-64.000	0.0867460	0.0809614	0.0828807	0.0786079	0.0756739	0.0732918	0.0735934	0.00000000	-0.1370426	0.00000000	0.00000000	0.00000000	0.00000000	0.00000000	-0.1457005	-0.1486633	-0.1414428	0.00000000	0.00000000	0.00000000	0.00000000	0.00000000	0.00000000	0.00000000	0.00000000	-0.0273362	0.00000000	0.0857113	0.00000000	0.00000000	0.00000000	-0.0557297	0.00000000	-0.0541751	0.00000000	0.00000000	0.00000000
-62.000	0.0868070	0.0809944	0.0828805	0.0785632	0.0756750	0.0733450	0.0736043	0.00000000	-0.1367023	0.00000000	0.00000000	0.00000000	0.00000000	0.00000000	-0.1444116	-0.1473624	-0.1403459	0.00000000	0.00000000	0.00000000	0.00000000	0.00000000	0.00000000	0.00000000	0.00000000	-0.0300555	0.00000000	0.0852681	0.00000000	0.00000000	0.00000000	-0.0566220	0.00000000	-0.0550081	0.00000000	0.00000000	0.00000000
-60.000	0.0868666	0.0810251	0.0828758	0.0785111	0.0756723	0.0733973	0.0736129	0.00000000	-0.1362337	0.00000000	0.00000000	0.00000000	0.00000000	0.00000000	-0.1430379	-0.1459763	-0.1391539	0.00000000	0.00000000	0.00000000	0.00000000	0.00000000	0.00000000	0.00000000	0.00000000	-0.0326764	0.00000000	0.0847720	0.00000000	0.00000000	0.00000000	-0.0574164	0.00000000	-0.0557449	0.00000000	0.00000000	0.00000000
-58.000	0.0869251	0.0810536	0.0828667	0.0784518	0.0756658	0.0734488	0.0736195	0.00000000	-0.1356474	0.00000000	0.00000000	0.00000000	0.00000000	0.00000000	-0.1415835	-0.1445094	-0.1378720	0.00000000	0.00000000	0.00000000	0.00000000	0.00000000	0.00000000	0.00000000	0.00000000	-0.0351934	0.00000000	0.0842218	0.00000000	0.00000000	0.00000000	-0.0581152	0.00000000	-0.0563881	0.00000000	0.00000000	0.00000000
-56.000	0.0869823	0.0810801	0.0828534	0.0783853	0.0756558	0.0734996	0.0736242	0.00000000	-0.1349524	0.00000000	0.00000000	0.00000000	0.00000000	0.00000000	-0.1400524	-0.1429655	-0.1365048	0.00000000	0.00000000	0.00000000	0.00000000	0.00000000	0.00000000	0.00000000	0.00000000	-0.0376018	0.00000000	0.0836167	0.00000000	0.00000000	0.00000000	-0.0587208	0.00000000	-0.0569405	0.00000000	0.00000000	0.00000000
-54.000	0.0870384	0.0811047	0.0828361	0.0783119	0.0756423	0.0735496	0.0736272	0.00000000	-0.1341567	0.00000000	0.00000000	0.00000000	0.00000000	0.00000000	-0.1384480	-0.1413482	-0.1350565	0.00000000	0.00000000	0.00000000	0.00000000	0.00000000	0.00000000	0.00000000	0.00000000	-0.0398981	0.00000000	0.0829557	0.00000000	0.00000000	0.00000000	-0.0592357	0.00000000	-0.0574047	0.00000000	0.00000000	0.00000000
-52.000	0.0870934	0.0811276	0.0828149	0.0782317	0.0756256	0.0735992	0.0736286	0.00000000	-0.1332670	0.00000000	0.00000000	0.00000000	0.00000000	0.00000000	-0.1367736	-0.1396606	-0.1335311	0.00000000	0.00000000	0.00000000	0.00000000	0.00000000	0.00000000	0.00000000	0.00000000	-0.0420793	0.00000000	0.0822381	0.00000000	0.00000000	0.00000000	-0.0596623	0.00000000	-0.0577835	0.00000000	0.00000000	0.00000000
-50.000	0.0871473	0.0811489	0.0827901	0.0781450	0.0756059	0.0736484	0.0736287	0.00000000	-0.1322896	0.00000000	0.00000000	0.00000000	0.00000000	0.00000000	-0.1350322	-0.1379058	-0.1319319	0.00000000	0.00000000	0.00000000	0.00000000	0.00000000	0.00000000	0.00000000	0.00000000	-0.0441436	0.00000000	0.0814635	0.00000000	0.00000000	0.00000000	-0.0600031	0.00000000	-0.0580794	0.00000000	0.00000000	0.00000000
-48.000	0.0872002	0.0811689	0.0827619	0.0780521	0.0755834	0.0736973	0.0736277	0.00000000	-0.1312296	0.00000000	0.00000000	0.00000000	0.00000000	0.00000000	-0.1332264	-0.1360863	-0.1302623	0.00000000	0.00000000	0.00000000	0.00000000	0.00000000	0.00000000	0.00000000	0.00000000	-0.0460896	0.00000000	0.0806317	0.00000000	0.00000000	0.00000000	-0.0602606	0.00000000	-0.0582953	0.00000000	0.00000000	0.00000000
-46.000	0.0872523	0.0811877	0.0827306	0.0779533	0.0755584	0.0737462	0.0736258	0.00000000	-0.1300917	0.00000000	0.00000000	0.00000000	0.00000000	0.00000000	-0.1313586	-0.1342047	-0.1285253	0.00000000	0.00000000	0.00000000	0.00000000	0.00000000	0.00000000	0.00000000	0.00000000	-0.0479169	0.00000000	0.0797425	0.00000000	0.00000000	0.00000000	-0.0604375	0.00000000	-0.0584338	0.00000000	0.00000000	0.00000000
-44.000	0.0873036	0.0812057	0.0826965	0.0778488	0.0755312	0.0737951	0.0736233	0.00000000	-0.1288802	0.00000000	0.00000000	0.00000000	0.00000000	0.00000000	-0.1294314	-0.1322633	-0.1267235	0.00000000	0.00000000	0.00000000	0.00000000	0.00000000	0.00000000	0.00000000	0.00000000	-0.0496254	0.00000000	0.0787963	0.00000000	0.00000000	0.00000000	-0.0605361	0.00000000	-0.0584975	0.00000000	0.00000000	0.00000000
-42.000	0.0873543	0.0812229	0.0826599	0.0777390	0.0755019	0.0738443	0.0736204	0.00000000	-0.1275987	0.00000000	0.00000000	0.00000000	0.00000000	0.00000000	-0.1274467	-0.1302642	-0.1248596	0.00000000	0.00000000	0.00000000	0.00000000	0.00000000	0.00000000	0.00000000	0.00000000	-0.0512158	0.00000000	0.0777937	0.00000000	0.00000000	0.00000000	-0.0605590	0.00000000	-0.0584889	0.00000000	0.00000000	0.00000000
-40.000	0.0874045	0.0812397	0.0826210	0.0776241	0.0754710	0.0738940	0.0736175	0.00000000	-0.1262507	0.00000000	0.00000000	0.00000000	0.00000000	0.00000000	-0.1254067	-0.1282094	-0.1229359	0.00000000	0.00000000	0.00000000	0.00000000	0.00000000	0.00000000	0.00000000	0.00000000	-0.0526893	0.00000000	0.0767354	0.00000000	0.00000000	0.00000000	-0.0607483	0.00000000	-0.0584106	0.00000000	0.00000000	0.00000000
-38.000	0.0874544	0.0812563	0.0825803	0.0775047	0.0754387	0.0739444	0.0736148	0.00000000	-0.1248391	0.00000000	0.00000000	0.00000000	0.00000000	0.00000000	-0.1233132	-0.1261009	-0.1209548	0.00000000	0.00000000	0.00000000	0.00000000	0.00000000	0.00000000	0.00000000	0.00000000	-0.0540472	0.00000000	0.0756228	0.00000000	0.00000000	0.00000000	-0.0610450	0.00000000	-0.0582650	0.00000000	0.00000000	0.00000000
-36.000	0.0875042	0.0812730	0.0825381	0.0773810	0.0754053	0.0739956	0.0736126	0.00000000	-0.1233667	0.00000000	0.00000000	0.00000000	0.00000000	0.00000000	-0.1211681	-0.1239403	-0.1189182	0.00000000	0.00000000	0.00000000	0.00000000	0.00000000	0.00000000	0.00000000	0.00000000	-0.0552916	0.00000000	0.0744573	0.00000000	0.00000000	0.00000000	-0.0613450	0.00000000	-0.0580545	0.00000000	0.00000000	0.00000000
-34.000	0.0875540	0.0812901	0.0824946	0.0772534	0.0753712	0.0740479	0.0736112	0.00000000	-0.1218360	0.00000000	0.00000000	0.00000000	0.00000000	0.00000000	-0.1189731	-0.1217295	-0.1168283	0.00000000	0.00000000	0.00000000	0.00000000	0.00000000	0.00000000	0.00000000	0.00000000	-0.0564245	0.00000000	0.0732409	0.00000000	0.00000000	0.00000000	-0.0616460	0.00000000	-0.0583602	0.00000000	0.00000000	0.00000000
-32.000	0.0876042	0.0813078	0.0824502	0.0771223	0.0753366	0.0741014	0.0736109	0.00000000	-0.1202494	0.00000000	0.00000000	0.00000000	0.00000000	0.00000000	-0.1167298	-0.1194701	-0.1146869	0.00000000	0.00000000	0.00000000	0.00000000	0.00000000	0.00000000	0.00000000	0.00000000	-0.0574483	0.00000000	0.0719758	0.00000000	0.00000000	0.00000000	-0.0619487	0.00000000	-0.0587063	0.00000000	0.00000000	0.00000000
-30.000	0.0876548	0.0813264	0.0824054	0.0769882	0.0753019	0.0741564	0.0736120	0.00000000	-0.1186089	0.00000000	0.00000000	0.00000000	0.00000000	0.00000000	-0.1144398	-0.1171635	-0.1124958	0.00000000	0.00000000	0.00000000	0.00000000	0.00000000	0.00000000	0.00000000	0.00000000	-0.0583656	0.00000000	0.0706648	0.00000000	0.00000000	0.00000000	-0.0622530	0.00000000	-0.0590494	0.00000000	0.00000000	0.00000000
-28.000	0.0877062	0.0813461	0.0823603	0.0768513	0.0752674	0.0742130	0.0736125	0.00000000	-0.1169165	0.00000000	0.00000000	0.00000000	0.00000000	0.00000000	-0.1121046	-0.1148113	-0.1102567	0.00000000	0.00000000	0.00000000	0.00000000	0.00000000	0.00000000	0.00000000	0.00000000	-0.0591792	0.00000000	0.0693107	0.00000000	0.00000000	0.00000000	-0.0625589	0.00000000	-0.0593893	0.00000000	0.00000000	0.00000000
-26.000	0.0877585	0.0813673	0.0823154	0.0767121	0.0752334	0.0742714	0.0736190	0.00000000	-0.1151741	0.00000000	0.00000000	0.00000000	0.00000000	0.00000000	-0.1097256	-0.1124149	-0.1079713	0.00000000	0.00000000	0.00000000	0.00000000	0.00000000	0.00000000	0.00000000	0.00000000	-0.0598919	0.00000000	0.0679170	0.00000000	0.00000000	0.00000000	-0.0628662	0.00000000	-0.0597257	0.00000000	0.00000000	0.00000000
-24.000	0.0878105	0.0813901	0.0822710	0.0765709	0.0751991	0.0743318	0.0736267	0.00000000	-0.1133833	0.00000000	0.00000000	0.00000000	0.00000000	0.00000000	-0.1073042	-0.1099756	-0.1056412	0.00000000	0.00000000	0.00000000	0.00000000	0.00000000	0.00000000	0.00000000	0.00000000	-0.0605065	0.00000000	0.0664873	0.00000000	0.00000000	0.00000000	-0.0631749	0.00000000	-0.0600584	0.00000000	0.00000000	0.00000000
-22.000	0.0878638	0.0814131	0.0822272	0.0764276	0.0751675	0.0743931	0.0750524	0.00000000	-0.1115458	0.00000000	0.00000000	0.00000000	0.00000000	0.00000000	-0.1048419	-0.1074950	-0.1032678	0.00000000	0.00000000	0.00000000	0.00000000	0.00000000	0.00000000	0.00000000	0.00000000	-0.0610261	0.00000000	0.0650252	0.00000000	0.00000000	0.00000000	-0.0634848	0.00000000	-0.0603873	0.00000000	0.00000000	0.00000000
-20.000	0.0879215	0.0814410	0.0821841	0.0762840	0.0751375	0.0744586	0.0765379	0.00000000	-0.1096631	0.00000000	0.00000000	0.00000000	0.00000000	0.00000000	-0.1023398	-0.1049742	-0.1008527	0.00000000	0.00000000	0.00000000	0.00000000	0.00000000	0.00000000	0.00000000	0.00000000	-0.0614536	0.00000000	0.0635347	0.00000000	0.00000000	0.00000000	-0.0637960	0.00000000	-0.0607122	0.00000000	0.00000000	0.00000000
-18.000	0.0879806	0.0814707	0.0821436	0.0761397	0.0755854	0.0745264	0.0779891	0.00000000	-0.1077366	0.00000000	0.00000000	0.00000000	0.00000000	0.00000000	-0.0997994	-0.1024145	-0.0983972	0.00000000	0.00000000	0.00000000	0.00000000	0.00000000	0.00000000	0.00000000	0.00000000	-0.0617919	0.00000000	0.0620206	0.00000000	0.00000000	0.00000000	-0.0641081	0.00000000	-0.0610331	0.00000000	0.00000000	0.00000000
-16.000	0.0880412	0.0824549	0.0823944	0.0759947	0.0772051	0.0754303	0.0794046	0.00000000	-0.1057678	0.00000000	0.00000000	0.00000000	0.00000000	0.00000000	-0.0995639	-0.0999828	-0.0982511	0.00000000	0.00000000	0.00000000	0.00000000	0.00000000	0.00000000	0.00000000	0.00000000	-0.0620440	0.00000000	0.0604872	0.00000000	0.00000000	0.00000000	-0.0644212	0.00000000	-0.0613498	0.00000000	0.00000000	0.00000000
-14.000	0.0884089	0.0841422	0.0840957	0.0765892	0.0787919	0.0770836	0.0807830	0.00000000	-0.1037579	0.00000000	0.00000000	0.00000000	0.00000000	0.00000000	-0.0995719	-0.0999831	-0.0982837	0.00000000	0.00000000	0.00000000	0.00000000	0.00000000	0.00000000	0.00000000	0.00000000	-0.0622127	0.00000000	0.0596796	0.00000000	0.00000000	0.00000000	-0.0647349	0.00000000	-0.0616622	0.00000000	0.00000000	0.00000000
-12.000	0.0902097	0.0857940	0.0857592	0.0780085	0.0803446	0.0787042	0.0821230	0.00000000	-0.1017082	0.00000000	0.00000000	0.00000000	0.00000000	0.00000000	-0.0995797	-0.0999834	-0.0983153	0.00000000	0.00000000	0.00000000	0.00000000	0.00000000	0.00000000	0.00000000	0.00000000	-0.0623010	0.00000000	0.0594656	0.00000000	0.00000000	0.00000000	-0.0650492	0.00000000	-0.0619703	0.00000000	0.00000000	0.00000000
-10.000	0.0919780	0.0874089	0.0873833	0.0793876	0.0818620	0.0802911	0.0834229	0.00000000	-0.0999705	0.00000000	0.00000000	0.00000000	0.00000000	0.00000000	-0.0995873	-0.0999837	-0.0983460	0.00000000	0.00000000	0.00000000	0.00000000	0.00000000	0.00000000	0.00000000	0.00000000	-0.0624222	0.00000000	0.0591650	0.00000000	0.00000000	0.00000000	-0.0653637	0.00000000	-0.0622740	0.00000000	0.00000000	0.00000000
-8.000	0.0937130	0.0889856	0.0889665	0.0807250	0.0833428	0.0818431	0.0846813	0.00000000	-0.0999712	0.00000000	0.00000000	0.00000000	0.00000000	0.00000000	-0.0995946	-0.0999840	-0.0983758	0.00000000	0.00000000	0.00000000	0.00000000	0.00000000	0.00000000	0.00000000	0.00000000	-0.0627940	0.00000000	0.0587728	0.00000000	0.00000000	0.00000000	-0.0656783	0.00000000	-0.0625732	0.00000000	0.00000000	0.00000000
-6.000	0.0954137	0.0905228	0.0905074	0.0820190	0.0847855	0.0833588	0.0858965	0.00000000	-0.0999718	0.00000000	0.00000000	0.00000000	0.00000000	0.00000000	-0.0996018	-0.0999843	-0.0984066	0.00000000	0.00000000	0.00000000	0.00000000	0.00000000	0.00000000	0.00000000	0.00000000	-0.0631706	0.00000000	0.0582839	0.00000000	0.00000000	0.00000000	-0.0659925	0.00000000	-0.0628678	0.00000000	0.00000000	0.00000000
-4.000	0.0970791	0.0920189	0.0920042	0.0832678	0.0861888	0.0848370	0.0870665	0.00000000	-0.0999725	0.00000000	0.00000000	0.00000000	0.00000000	0.00000000	-0.0996088	-0.0999846	-0.0984386	0.00000000	0.00000000	0.00000000	0.00000000	0.00000000	0.00000000	0.00000000	0.00000000	-0.0635518	0.00000000	0.0576929	0.00000000	0.00000000	0.00000000	-0.0663062	0.00000000	-0.0631578	0.00000000	0.00000000	0.00000000
-2.000	0.0987082	0.0934724	0.0934553	0.0844694	0.0875512	0.0862762	0.0881894	0.00000000	-0.0999731	0.00000000	0.00000000	0.00000000	0.00000000	0.00000000	-0.0996156	-0.0999848	-0.0984677	0.00000000	0.00000000	0.00000000	0.00000000	0.00000000	0.00000000	0.00000000	0.00000000	-0.0639375	0.00000000	0.0569941	0.00000000	0.00000000	0.00000000	-0.0666189	0.00000000	-0.0634429	0.00000000	0.00000000	0.00000000
0.000	0.1002998	0.0948817	0.0948587	0.0856219	0.0888711	0.0876750	0.0892632	0.00000000	-0.0999736	0.00000000	0.00000000	0.00000000	0.00000000	0.00000000	-0.0996222	-0.0999851	-0.0984960	0.00000000	0.00000000	0.00000000	0.00000000	0.00000000	0.00000000	0.00000000	0.00000000	-0.0643274	0.00000000	0.0561817	0.00000000	0.00000000	0.00000000	-0.0669301	0.00000000	-0.0637232	0.00000000	0.00000000	0.00000000
2.000	0.1018528	0.0962450	0.0962125	0.0867229	0.0901466	0.0890317	0.0902855	0.00000000	-0.0999742	0.00000000	0.00000000	0.00000000	0.00000000	0.00000000	-0.0996286	-0.0999853	-0.0985237	0.00000000	0.00000000	0.00000000	0.00000000	0.00000000	0.00000000	0.00000000	0.00000000	-0.0647212	0.00000000	0.0552495	0.00000000	0.00000000	0.00000000	-0.0672398	0.00000000	-0.0639984	0.00000000	0.00000000	0.00000000
4.000	0.1033660	0.0975605	0.0975145	0.0877702	0.0913760	0.0903447	0.0912539	0.00000000	-0.0999747	0.00000000	0.00000000	0.00000000	0.00000000	0.00000000	-0.0996349	-0.0999856	-0.0985506	0.00000000	0.00000000	0.00000000	0.00000000	0.00000000	0.00000000	0.00000000	0.00000000	-0.0651185	0.00000000	0.0541912	0.00000000	0.00000000	0.00000000	-0.0675476	0.00000000	-0.0642686	0.00000000	0.00000000	0.00000000
6.000	0.1048381	0.0988260	0.0987626	0.0887613	0.0925573	0.0916122	0.0921657	0.00000000	-0.0999753	0.00000000	0.00000000	0.00000000	0.00000000	0.00000000	-0.0996418	-0.0999858	-0.0985771	0.00000000	0.00000000	0.00000000	0.00000000	0.00000000	0.00000000	0.00000000	0.00000000	-0.0655184	0.00000000	0.0530006	0.00000000	0.00000000	0.00000000	-0.0678529	0.00000000	-0.0645334	0.00000000	0.00000000	0.00000000
8.000	0.1062677	0.1000395	0.0999542	0.0896934	0.0936884	0.0928324	0.0930179	0.00000000	-0.0999758	0.00000000	0.00000000	0.00000000	0.00000000	0.00000000	-0.0996485	-0.0999861	-0.0986028	0.00000000	0.00000000	0.00000000	0.00000000	0.00000000	0.00000000	0.00000000	0.00000000	-0.0659203	0.00000000	0.0516712	0.00000000	0.00000000	0.00000000	-0.0681554	0.00000000	-0.0647928	0.00000000	0.00000000	0.00000000
10.000	0.1076535	0.1011985	0.1010867	0.0905636	0.0947669	0.0940030	0.0938073	0.00000000	-0.0999763	0.00000000	0.00000000	0.00000000	0.00000000	0.00000000	-0.0996550	-0.0999863	-0.0986281	0.00000000	0.00000000	0.00000000	0.00000000	0.00000000	0.00000000	0.00000000	0.00000000	-0.0663246	0.00000000	0.0501968	0.00000000	0.00000000	0.00000000	-0.0684548	0.00000000	-0.0650467	0.00000000	0.00000000	0.00000000
