# Supplementary material for: The evolution of pelvic limb muscle moment arms in bird-line archosaurs
Source: Sci Adv. 2021 Mar 19;7(12):eabe2778. doi: 10.1126/sciadv.abe2778 (PMC7978429; doi:10.1126/sciadv.abe2778)
Supplement: Data file S7 [file abe2778_Data_file_S7.zip › supp data/SIMM_moment_arm_raw_data/Archaeopteryx_ankleExAll.plt]

# Output plot file made by SIMM 6.0.2
# Curves and events from plot data files are not reproduced in this file.

title ankle_angle moment arm vs. ankle_angle


# This file contains 38 columns of data. The first
# column is the x-variable, followed by 37 y-variable[s].

ankle_angle (deg)	IT1|ankle_angle moment arm	IT2A|ankle_angle moment arm	IT2P|ankle_angle moment arm	IT3|ankle_angle moment arm	FMTE|ankle_angle moment arm	FMTI|ankle_angle moment arm	AMB|ankle_angle moment arm	AMBtendon|ankle_angle moment arm	ILFB|ankle_angle moment arm	PIFI1|ankle_angle moment arm	PIFI2|ankle_angle moment arm	IFE|ankle_angle moment arm	ITCA|ankle_angle moment arm	ITCP|ankle_angle moment arm	FTI3|ankle_angle moment arm	FTE|ankle_angle moment arm	ADD1|ankle_angle moment arm	ADD2|ankle_angle moment arm	PIFE1|ankle_angle moment arm	PIFE2|ankle_angle moment arm	PIFE3|ankle_angle moment arm	ISTR|ankle_angle moment arm	CFB|ankle_angle moment arm	CFL|ankle_angle moment arm	GL|ankle_angle moment arm	GM|ankle_angle moment arm	EDL|ankle_angle moment arm	EDB|ankle_angle moment arm	EHL|ankle_angle moment arm	TA|ankle_angle moment arm	FDL|ankle_angle moment arm	FDB|ankle_angle moment arm	FHL|ankle_angle moment arm	FL|ankle_angle moment arm	FLtendon|ankle_angle moment arm	FB|ankle_angle moment arm	FTI1|ankle_angle moment arm	
0.000	0.00000000	0.00000000	0.00000000	0.00000000	0.00000000	0.00000000	0.00000000	-0.00322057	0.00000000	0.00000000	0.00000000	0.00000000	0.00000000	0.00000000	0.00000000	0.00000000	0.00000000	0.00000000	0.00000000	0.00000000	0.00000000	0.00000000	0.00000000	0.00000000	-0.00453243	-0.00413246	0.00188355	0.00000000	0.00165551	0.00173824	-0.00324677	0.00000000	-0.00320100	-0.00153522	-0.00211055	0.00013486	0.00000000
1.000	0.00000000	0.00000000	0.00000000	0.00000000	0.00000000	0.00000000	0.00000000	-0.00322501	0.00000000	0.00000000	0.00000000	0.00000000	0.00000000	0.00000000	0.00000000	0.00000000	0.00000000	0.00000000	0.00000000	0.00000000	0.00000000	0.00000000	0.00000000	0.00000000	-0.00454472	-0.00413160	0.00185197	0.00000000	0.00164210	0.00171825	-0.00325093	0.00000000	-0.00320167	-0.00155363	-0.00211607	0.00011844	0.00000000
2.000	0.00000000	0.00000000	0.00000000	0.00000000	0.00000000	0.00000000	0.00000000	-0.00322946	0.00000000	0.00000000	0.00000000	0.00000000	0.00000000	0.00000000	0.00000000	0.00000000	0.00000000	0.00000000	0.00000000	0.00000000	0.00000000	0.00000000	0.00000000	0.00000000	-0.00455682	-0.00413076	0.00182045	0.00000000	0.00162788	0.00169837	-0.00325511	0.00000000	-0.00320238	-0.00157129	-0.00212160	0.00010196	0.00000000
3.000	0.00000000	0.00000000	0.00000000	0.00000000	0.00000000	0.00000000	0.00000000	-0.00323390	0.00000000	0.00000000	0.00000000	0.00000000	0.00000000	0.00000000	0.00000000	0.00000000	0.00000000	0.00000000	0.00000000	0.00000000	0.00000000	0.00000000	0.00000000	0.00000000	-0.00456870	-0.00412992	0.00178903	0.00000000	0.00161285	0.00167865	-0.00325931	0.00000000	-0.00320314	-0.00158821	-0.00212714	0.00008544	0.00000000
4.000	0.00000000	0.00000000	0.00000000	0.00000000	0.00000000	0.00000000	0.00000000	-0.00323835	0.00000000	0.00000000	0.00000000	0.00000000	0.00000000	0.00000000	0.00000000	0.00000000	0.00000000	0.00000000	0.00000000	0.00000000	0.00000000	0.00000000	0.00000000	0.00000000	-0.00458034	-0.00412909	0.00175774	0.00000000	0.00159699	0.00165904	-0.00326353	0.00000000	-0.00320392	-0.00160439	-0.00213269	0.00006887	0.00000000
5.000	0.00000000	0.00000000	0.00000000	0.00000000	0.00000000	0.00000000	0.00000000	-0.00324279	0.00000000	0.00000000	0.00000000	0.00000000	0.00000000	0.00000000	0.00000000	0.00000000	0.00000000	0.00000000	0.00000000	0.00000000	0.00000000	0.00000000	0.00000000	0.00000000	-0.00459174	-0.00412826	0.00172664	0.00000000	0.00158029	0.00163959	-0.00326776	0.00000000	-0.00320473	-0.00161984	-0.00213824	0.00005227	0.00000000
6.000	0.00000000	0.00000000	0.00000000	0.00000000	0.00000000	0.00000000	0.00000000	-0.00324721	0.00000000	0.00000000	0.00000000	0.00000000	0.00000000	0.00000000	0.00000000	0.00000000	0.00000000	0.00000000	0.00000000	0.00000000	0.00000000	0.00000000	0.00000000	0.00000000	-0.00460285	-0.00412744	0.00169575	0.00000000	0.00156274	0.00162031	-0.00327200	0.00000000	-0.00320557	-0.00163457	-0.00214379	0.00003565	0.00000000
7.000	0.00000000	0.00000000	0.00000000	0.00000000	0.00000000	0.00000000	0.00000000	-0.00325162	0.00000000	0.00000000	0.00000000	0.00000000	0.00000000	0.00000000	0.00000000	0.00000000	0.00000000	0.00000000	0.00000000	0.00000000	0.00000000	0.00000000	0.00000000	0.00000000	-0.00461368	-0.00412661	0.00166512	0.00000000	0.00154432	0.00160124	-0.00327622	0.00000000	-0.00320644	-0.00164857	-0.00214934	0.00001901	0.00000000
8.000	0.00000000	0.00000000	0.00000000	0.00000000	0.00000000	0.00000000	0.00000000	-0.00325600	0.00000000	0.00000000	0.00000000	0.00000000	0.00000000	0.00000000	0.00000000	0.00000000	0.00000000	0.00000000	0.00000000	0.00000000	0.00000000	0.00000000	0.00000000	0.00000000	-0.00462414	-0.00412578	0.00163478	0.00000000	0.00152502	0.00158238	-0.00328045	0.00000000	-0.00320733	-0.00166187	-0.00215487	0.00000235	0.00000000
9.000	0.00000000	0.00000000	0.00000000	0.00000000	0.00000000	0.00000000	0.00000000	-0.00326035	0.00000000	0.00000000	0.00000000	0.00000000	0.00000000	0.00000000	0.00000000	0.00000000	0.00000000	0.00000000	0.00000000	0.00000000	0.00000000	0.00000000	0.00000000	0.00000000	-0.00463433	-0.00412494	0.00160476	0.00000000	0.00150484	0.00156375	-0.00328466	0.00000000	-0.00320823	-0.00167445	-0.00216039	-0.00001430	0.00000000
10.000	0.00000000	0.00000000	0.00000000	0.00000000	0.00000000	0.00000000	0.00000000	-0.00326467	0.00000000	0.00000000	0.00000000	0.00000000	0.00000000	0.00000000	0.00000000	0.00000000	0.00000000	0.00000000	0.00000000	0.00000000	0.00000000	0.00000000	0.00000000	0.00000000	-0.00464418	-0.00412409	0.00157510	0.00000000	0.00148377	0.00155106	-0.00328885	0.00000000	-0.00320915	-0.00168634	-0.00216589	-0.00003094	0.00000000
11.000	0.00000000	0.00000000	0.00000000	0.00000000	0.00000000	0.00000000	0.00000000	-0.00326895	0.00000000	0.00000000	0.00000000	0.00000000	0.00000000	0.00000000	0.00000000	0.00000000	0.00000000	0.00000000	0.00000000	0.00000000	0.00000000	0.00000000	0.00000000	0.00000000	-0.00465368	-0.00412323	0.00154582	0.00000000	0.00146178	0.00157215	-0.00329301	0.00000000	-0.00321008	-0.00169753	-0.00217137	-0.00004757	0.00000000
12.000	0.00000000	0.00000000	0.00000000	0.00000000	0.00000000	0.00000000	0.00000000	-0.00327319	0.00000000	0.00000000	0.00000000	0.00000000	0.00000000	0.00000000	0.00000000	0.00000000	0.00000000	0.00000000	0.00000000	0.00000000	0.00000000	0.00000000	0.00000000	0.00000000	-0.00466273	-0.00412236	0.00151695	0.00000000	0.00143888	0.00159303	-0.00329715	0.00000000	-0.00321102	-0.00170803	-0.00217681	-0.00006418	0.00000000
13.000	0.00000000	0.00000000	0.00000000	0.00000000	0.00000000	0.00000000	0.00000000	-0.00327737	0.00000000	0.00000000	0.00000000	0.00000000	0.00000000	0.00000000	0.00000000	0.00000000	0.00000000	0.00000000	0.00000000	0.00000000	0.00000000	0.00000000	0.00000000	0.00000000	-0.00467147	-0.00412146	0.00148853	0.00000000	0.00141506	0.00161370	-0.00330123	0.00000000	-0.00321196	-0.00171786	-0.00218223	-0.00008076	0.00000000
14.000	0.00000000	0.00000000	0.00000000	0.00000000	0.00000000	0.00000000	0.00000000	-0.00328149	0.00000000	0.00000000	0.00000000	0.00000000	0.00000000	0.00000000	0.00000000	0.00000000	0.00000000	0.00000000	0.00000000	0.00000000	0.00000000	0.00000000	0.00000000	0.00000000	-0.00467982	-0.00412055	0.00146056	0.00000000	0.00139031	0.00163415	-0.00330529	0.00000000	-0.00321290	-0.00172701	-0.00218761	-0.00009730	0.00000000
15.000	0.00000000	0.00000000	0.00000000	0.00000000	0.00000000	0.00000000	0.00000000	-0.00328556	0.00000000	0.00000000	0.00000000	0.00000000	0.00000000	0.00000000	0.00000000	0.00000000	0.00000000	0.00000000	0.00000000	0.00000000	0.00000000	0.00000000	0.00000000	0.00000000	-0.00468767	-0.00411960	0.00143308	0.00000000	0.00136462	0.00165438	-0.00330929	0.00000000	-0.00321384	-0.00173550	-0.00219294	-0.00011379	0.00000000
16.000	0.00000000	0.00000000	0.00000000	0.00000000	0.00000000	0.00000000	0.00000000	-0.00328955	0.00000000	0.00000000	0.00000000	0.00000000	0.00000000	0.00000000	0.00000000	0.00000000	0.00000000	0.00000000	0.00000000	0.00000000	0.00000000	0.00000000	0.00000000	0.00000000	-0.00469519	-0.00411864	0.00140609	0.00000000	0.00133799	0.00167439	-0.00331324	0.00000000	-0.00321478	-0.00174333	-0.00219823	-0.00013022	0.00000000
17.000	0.00000000	0.00000000	0.00000000	0.00000000	0.00000000	0.00000000	0.00000000	-0.00329347	0.00000000	0.00000000	0.00000000	0.00000000	0.00000000	0.00000000	0.00000000	0.00000000	0.00000000	0.00000000	0.00000000	0.00000000	0.00000000	0.00000000	0.00000000	0.00000000	-0.00470219	-0.00411764	0.00137962	0.00000000	0.00131041	0.00169417	-0.00331711	0.00000000	-0.00321569	-0.00175052	-0.00220347	-0.00014659	0.00000000
18.000	0.00000000	0.00000000	0.00000000	0.00000000	0.00000000	0.00000000	0.00000000	-0.00329731	0.00000000	0.00000000	0.00000000	0.00000000	0.00000000	0.00000000	0.00000000	0.00000000	0.00000000	0.00000000	0.00000000	0.00000000	0.00000000	0.00000000	0.00000000	0.00000000	-0.00470885	-0.00411661	0.00135369	0.00000000	0.00128189	0.00171372	-0.00332093	0.00000000	-0.00321661	-0.00175706	-0.00220865	-0.00016290	0.00000000
19.000	0.00000000	0.00000000	0.00000000	0.00000000	0.00000000	0.00000000	0.00000000	-0.00330107	0.00000000	0.00000000	0.00000000	0.00000000	0.00000000	0.00000000	0.00000000	0.00000000	0.00000000	0.00000000	0.00000000	0.00000000	0.00000000	0.00000000	0.00000000	0.00000000	-0.00471498	-0.00411555	0.00132837	0.00000000	0.00125242	0.00173303	-0.00332465	0.00000000	-0.00321750	-0.00176297	-0.00221377	-0.00017912	0.00000000
20.000	0.00000000	0.00000000	0.00000000	0.00000000	0.00000000	0.00000000	0.00000000	-0.00330474	0.00000000	0.00000000	0.00000000	0.00000000	0.00000000	0.00000000	0.00000000	0.00000000	0.00000000	0.00000000	0.00000000	0.00000000	0.00000000	0.00000000	0.00000000	0.00000000	-0.00472064	-0.00411446	0.00130351	0.00000000	0.00122200	0.00175209	-0.00332832	0.00000000	-0.00321837	-0.00176826	-0.00221882	-0.00019526	0.00000000
21.000	0.00000000	0.00000000	0.00000000	0.00000000	0.00000000	0.00000000	0.00000000	-0.00330831	0.00000000	0.00000000	0.00000000	0.00000000	0.00000000	0.00000000	0.00000000	0.00000000	0.00000000	0.00000000	0.00000000	0.00000000	0.00000000	0.00000000	0.00000000	0.00000000	-0.00472585	-0.00411331	0.00127921	0.00000000	0.00119064	0.00177091	-0.00333190	0.00000000	-0.00321921	-0.00177293	-0.00222380	-0.00021130	0.00000000
22.000	0.00000000	0.00000000	0.00000000	0.00000000	0.00000000	0.00000000	0.00000000	-0.00331178	0.00000000	0.00000000	0.00000000	0.00000000	0.00000000	0.00000000	0.00000000	0.00000000	0.00000000	0.00000000	0.00000000	0.00000000	0.00000000	0.00000000	0.00000000	0.00000000	-0.00473074	-0.00411213	0.00125549	0.00000000	0.00115833	0.00178947	-0.00333539	0.00000000	-0.00322004	-0.00177699	-0.00222871	-0.00022724	0.00000000
23.000	0.00000000	0.00000000	0.00000000	0.00000000	0.00000000	0.00000000	0.00000000	-0.00331515	0.00000000	0.00000000	0.00000000	0.00000000	0.00000000	0.00000000	0.00000000	0.00000000	0.00000000	0.00000000	0.00000000	0.00000000	0.00000000	0.00000000	0.00000000	0.00000000	-0.00473506	-0.00411091	0.00123235	0.00000000	0.00112508	0.00180778	-0.00333875	0.00000000	-0.00322083	-0.00178046	-0.00223354	-0.00024308	0.00000000
24.000	0.00000000	0.00000000	0.00000000	0.00000000	0.00000000	0.00000000	0.00000000	-0.00331840	0.00000000	0.00000000	0.00000000	0.00000000	0.00000000	0.00000000	0.00000000	0.00000000	0.00000000	0.00000000	0.00000000	0.00000000	0.00000000	0.00000000	0.00000000	0.00000000	-0.00473893	-0.00410962	0.00122150	0.00000000	0.00109091	0.00182582	-0.00334205	0.00000000	-0.00322159	-0.00178333	-0.00223828	-0.00025880	0.00000000
25.000	0.00000000	0.00000000	0.00000000	0.00000000	0.00000000	0.00000000	0.00000000	-0.00332154	0.00000000	0.00000000	0.00000000	0.00000000	0.00000000	0.00000000	0.00000000	0.00000000	0.00000000	0.00000000	0.00000000	0.00000000	0.00000000	0.00000000	0.00000000	0.00000000	-0.00474233	-0.00410831	0.00124086	0.00000000	0.00105581	0.00184359	-0.00334523	0.00000000	-0.00322230	-0.00178562	-0.00224293	-0.00027439	0.00000000
26.000	0.00000000	0.00000000	0.00000000	0.00000000	0.00000000	0.00000000	0.00000000	-0.00332455	0.00000000	0.00000000	0.00000000	0.00000000	0.00000000	0.00000000	0.00000000	0.00000000	0.00000000	0.00000000	0.00000000	0.00000000	0.00000000	0.00000000	0.00000000	0.00000000	-0.00474530	-0.00410694	0.00126005	0.00000000	0.00101981	0.00186109	-0.00334830	0.00000000	-0.00322298	-0.00178734	-0.00224748	-0.00028986	0.00000000
27.000	0.00000000	0.00000000	0.00000000	0.00000000	0.00000000	0.00000000	0.00000000	-0.00332744	0.00000000	0.00000000	0.00000000	0.00000000	0.00000000	0.00000000	0.00000000	0.00000000	0.00000000	0.00000000	0.00000000	0.00000000	0.00000000	0.00000000	0.00000000	0.00000000	-0.00474783	-0.00410552	0.00127904	0.00000000	0.00098291	0.00187831	-0.00335126	0.00000000	-0.00322361	-0.00178849	-0.00225194	-0.00030519	0.00000000
28.000	0.00000000	0.00000000	0.00000000	0.00000000	0.00000000	0.00000000	0.00000000	-0.00333020	0.00000000	0.00000000	0.00000000	0.00000000	0.00000000	0.00000000	0.00000000	0.00000000	0.00000000	0.00000000	0.00000000	0.00000000	0.00000000	0.00000000	0.00000000	0.00000000	-0.00474994	-0.00410405	0.00129785	0.00000000	0.00094513	0.00189524	-0.00335410	0.00000000	-0.00322420	-0.00178908	-0.00225629	-0.00032038	0.00000000
29.000	0.00000000	0.00000000	0.00000000	0.00000000	0.00000000	0.00000000	0.00000000	-0.00333282	0.00000000	0.00000000	0.00000000	0.00000000	0.00000000	0.00000000	0.00000000	0.00000000	0.00000000	0.00000000	0.00000000	0.00000000	0.00000000	0.00000000	0.00000000	0.00000000	-0.00475145	-0.00410252	0.00131645	0.00000000	0.00090648	0.00191188	-0.00335682	0.00000000	-0.00322473	-0.00178912	-0.00226053	-0.00033542	0.00000000
30.000	0.00000000	0.00000000	0.00000000	0.00000000	0.00000000	0.00000000	0.00000000	-0.00333531	0.00000000	0.00000000	0.00000000	0.00000000	0.00000000	0.00000000	0.00000000	0.00000000	0.00000000	0.00000000	0.00000000	0.00000000	0.00000000	0.00000000	0.00000000	0.00000000	-0.00475272	-0.00410093	0.00133485	0.00000000	0.00086700	0.00192822	-0.00335940	0.00000000	-0.00322522	-0.00178862	-0.00226467	-0.00035030	0.00000000
31.000	0.00000000	0.00000000	0.00000000	0.00000000	0.00000000	0.00000000	0.00000000	-0.00333765	0.00000000	0.00000000	0.00000000	0.00000000	0.00000000	0.00000000	0.00000000	0.00000000	0.00000000	0.00000000	0.00000000	0.00000000	0.00000000	0.00000000	0.00000000	0.00000000	-0.00475359	-0.00409926	0.00135305	0.00000000	0.00082669	0.00194426	-0.00336186	0.00000000	-0.00322564	-0.00178759	-0.00226868	-0.00036502	0.00000000
32.000	0.00000000	0.00000000	0.00000000	0.00000000	0.00000000	0.00000000	0.00000000	-0.00333984	0.00000000	0.00000000	0.00000000	0.00000000	0.00000000	0.00000000	0.00000000	0.00000000	0.00000000	0.00000000	0.00000000	0.00000000	0.00000000	0.00000000	0.00000000	0.00000000	-0.00475391	-0.00409758	0.00137103	0.00000000	0.00078559	0.00195999	-0.00336418	0.00000000	-0.00322601	-0.00178603	-0.00227258	-0.00037957	0.00000000
33.000	0.00000000	0.00000000	0.00000000	0.00000000	0.00000000	0.00000000	0.00000000	-0.00334188	0.00000000	0.00000000	0.00000000	0.00000000	0.00000000	0.00000000	0.00000000	0.00000000	0.00000000	0.00000000	0.00000000	0.00000000	0.00000000	0.00000000	0.00000000	0.00000000	-0.00475402	-0.00409579	0.00138880	0.00000000	0.00074372	0.00197541	-0.00336637	0.00000000	-0.00322632	-0.00178395	-0.00227635	-0.00039395	0.00000000
34.000	0.00000000	0.00000000	0.00000000	0.00000000	0.00000000	0.00000000	0.00000000	-0.00334377	0.00000000	0.00000000	0.00000000	0.00000000	0.00000000	0.00000000	0.00000000	0.00000000	0.00000000	0.00000000	0.00000000	0.00000000	0.00000000	0.00000000	0.00000000	0.00000000	-0.00475359	-0.00409396	0.00140635	0.00000000	0.00070112	0.00199050	-0.00336841	0.00000000	-0.00322657	-0.00178137	-0.00227999	-0.00040815	0.00000000
35.000	0.00000000	0.00000000	0.00000000	0.00000000	0.00000000	0.00000000	0.00000000	-0.00334549	0.00000000	0.00000000	0.00000000	0.00000000	0.00000000	0.00000000	0.00000000	0.00000000	0.00000000	0.00000000	0.00000000	0.00000000	0.00000000	0.00000000	0.00000000	0.00000000	-0.00475293	-0.00409207	0.00142368	0.00000000	0.00065781	0.00200526	-0.00337031	0.00000000	-0.00322675	-0.00177828	-0.00228350	-0.00042216	0.00000000
36.000	0.00000000	0.00000000	0.00000000	0.00000000	0.00000000	0.00000000	0.00000000	-0.00334706	0.00000000	0.00000000	0.00000000	0.00000000	0.00000000	0.00000000	0.00000000	0.00000000	0.00000000	0.00000000	0.00000000	0.00000000	0.00000000	0.00000000	0.00000000	0.00000000	-0.00475172	-0.00409011	0.00144078	0.00000000	0.00061383	0.00201968	-0.00337206	0.00000000	-0.00322684	-0.00177470	-0.00228687	-0.00043598	0.00000000
37.000	0.00000000	0.00000000	0.00000000	0.00000000	0.00000000	0.00000000	0.00000000	-0.00334846	0.00000000	0.00000000	0.00000000	0.00000000	0.00000000	0.00000000	0.00000000	0.00000000	0.00000000	0.00000000	0.00000000	0.00000000	0.00000000	0.00000000	0.00000000	0.00000000	-0.00475018	-0.00408809	0.00145764	0.00000000	0.00056921	0.00203376	-0.00337367	0.00000000	-0.00322689	-0.00177064	-0.00229011	-0.00044960	0.00000000
38.000	0.00000000	0.00000000	0.00000000	0.00000000	0.00000000	0.00000000	0.00000000	-0.00334969	0.00000000	0.00000000	0.00000000	0.00000000	0.00000000	0.00000000	0.00000000	0.00000000	0.00000000	0.00000000	0.00000000	0.00000000	0.00000000	0.00000000	0.00000000	0.00000000	-0.00474833	-0.00408600	0.00147427	0.00000000	0.00052400	0.00204749	-0.00337516	0.00000000	-0.00322685	-0.00176610	-0.00229320	-0.00046302	0.00000000
39.000	0.00000000	0.00000000	0.00000000	0.00000000	0.00000000	0.00000000	0.00000000	-0.00335075	0.00000000	0.00000000	0.00000000	0.00000000	0.00000000	0.00000000	0.00000000	0.00000000	0.00000000	0.00000000	0.00000000	0.00000000	0.00000000	0.00000000	0.00000000	0.00000000	-0.00474618	-0.00408384	0.00149065	0.00000000	0.00047823	0.00206086	-0.00337647	0.00000000	-0.00322675	-0.00176108	-0.00229615	-0.00047624	0.00000000
40.000	0.00000000	0.00000000	0.00000000	0.00000000	0.00000000	0.00000000	0.00000000	-0.00335164	0.00000000	0.00000000	0.00000000	0.00000000	0.00000000	0.00000000	0.00000000	0.00000000	0.00000000	0.00000000	0.00000000	0.00000000	0.00000000	0.00000000	0.00000000	0.00000000	-0.00474376	-0.00408162	0.00150678	0.00000000	0.00043195	0.00207386	-0.00337762	0.00000000	-0.00322656	-0.00175561	-0.00229894	-0.00048924	0.00000000
41.000	0.00000000	0.00000000	0.00000000	0.00000000	0.00000000	0.00000000	0.00000000	-0.00335235	0.00000000	0.00000000	0.00000000	0.00000000	0.00000000	0.00000000	0.00000000	0.00000000	0.00000000	0.00000000	0.00000000	0.00000000	0.00000000	0.00000000	0.00000000	0.00000000	-0.00474104	-0.00407933	0.00152267	0.00000000	0.00038521	0.00208649	-0.00337862	0.00000000	-0.00322630	-0.00174968	-0.00230159	-0.00050203	0.00000000
42.000	0.00000000	0.00000000	0.00000000	0.00000000	0.00000000	0.00000000	0.00000000	-0.00335288	0.00000000	0.00000000	0.00000000	0.00000000	0.00000000	0.00000000	0.00000000	0.00000000	0.00000000	0.00000000	0.00000000	0.00000000	0.00000000	0.00000000	0.00000000	0.00000000	-0.00473807	-0.00407697	0.00153829	0.00000000	0.00033805	0.00209874	-0.00337946	0.00000000	-0.00322596	-0.00174330	-0.00230408	-0.00051460	0.00000000
43.000	0.00000000	0.00000000	0.00000000	0.00000000	0.00000000	0.00000000	0.00000000	-0.00335324	0.00000000	0.00000000	0.00000000	0.00000000	0.00000000	0.00000000	0.00000000	0.00000000	0.00000000	0.00000000	0.00000000	0.00000000	0.00000000	0.00000000	0.00000000	0.00000000	-0.00473486	-0.00407455	0.00155365	0.00000000	0.00029052	0.00211059	-0.00338019	0.00000000	-0.00322551	-0.00173648	-0.00230641	-0.00052695	0.00000000
44.000	0.00000000	0.00000000	0.00000000	0.00000000	0.00000000	0.00000000	0.00000000	-0.00335341	0.00000000	0.00000000	0.00000000	0.00000000	0.00000000	0.00000000	0.00000000	0.00000000	0.00000000	0.00000000	0.00000000	0.00000000	0.00000000	0.00000000	0.00000000	0.00000000	-0.00473139	-0.00407206	0.00156874	0.00000000	0.00024266	0.00212205	-0.00338071	0.00000000	-0.00322503	-0.00172923	-0.00230859	-0.00053906	0.00000000
45.000	0.00000000	0.00000000	0.00000000	0.00000000	0.00000000	0.00000000	0.00000000	-0.00335340	0.00000000	0.00000000	0.00000000	0.00000000	0.00000000	0.00000000	0.00000000	0.00000000	0.00000000	0.00000000	0.00000000	0.00000000	0.00000000	0.00000000	0.00000000	0.00000000	-0.00472771	-0.00406950	0.00158356	0.00000000	0.00019454	0.00213309	-0.00338108	0.00000000	-0.00322444	-0.00172155	-0.00231060	-0.00055095	0.00000000
46.000	0.00000000	0.00000000	0.00000000	0.00000000	0.00000000	0.00000000	0.00000000	-0.00335321	0.00000000	0.00000000	0.00000000	0.00000000	0.00000000	0.00000000	0.00000000	0.00000000	0.00000000	0.00000000	0.00000000	0.00000000	0.00000000	0.00000000	0.00000000	0.00000000	-0.00472378	-0.00406688	0.00159809	0.00000000	0.00014620	0.00214372	-0.00338129	0.00000000	-0.00322376	-0.00171345	-0.00231245	-0.00056260	0.00000000
47.000	0.00000000	0.00000000	0.00000000	0.00000000	0.00000000	0.00000000	0.00000000	-0.00335283	0.00000000	0.00000000	0.00000000	0.00000000	0.00000000	0.00000000	0.00000000	0.00000000	0.00000000	0.00000000	0.00000000	0.00000000	0.00000000	0.00000000	0.00000000	0.00000000	-0.00471943	-0.00406424	0.00161235	0.00000000	0.00009770	0.00215392	-0.00338135	0.00000000	-0.00322297	-0.00170494	-0.00231414	-0.00057401	0.00000000
48.000	0.00000000	0.00000000	0.00000000	0.00000000	0.00000000	0.00000000	0.00000000	-0.00335227	0.00000000	0.00000000	0.00000000	0.00000000	0.00000000	0.00000000	0.00000000	0.00000000	0.00000000	0.00000000	0.00000000	0.00000000	0.00000000	0.00000000	0.00000000	0.00000000	-0.00471511	-0.00406149	0.00162631	0.00000000	0.00004909	0.00216368	-0.00338130	0.00000000	-0.00322212	-0.00169603	-0.00231565	-0.00058517	0.00000000
49.000	0.00000000	0.00000000	0.00000000	0.00000000	0.00000000	0.00000000	0.00000000	-0.00335153	0.00000000	0.00000000	0.00000000	0.00000000	0.00000000	0.00000000	0.00000000	0.00000000	0.00000000	0.00000000	0.00000000	0.00000000	0.00000000	0.00000000	0.00000000	0.00000000	-0.00471057	-0.00405868	0.00163997	0.00000000	0.00000042	0.00217299	-0.00338104	0.00000000	-0.00322118	-0.00168672	-0.00231700	-0.00059609	0.00000000
50.000	0.00000000	0.00000000	0.00000000	0.00000000	0.00000000	0.00000000	0.00000000	-0.00335060	0.00000000	0.00000000	0.00000000	0.00000000	0.00000000	0.00000000	0.00000000	0.00000000	0.00000000	0.00000000	0.00000000	0.00000000	0.00000000	0.00000000	0.00000000	0.00000000	-0.00470586	-0.00405580	0.00165334	0.00000000	-0.00004825	0.00218185	-0.00338063	0.00000000	-0.00322016	-0.00167702	-0.00231818	-0.00060677	0.00000000
51.000	0.00000000	0.00000000	0.00000000	0.00000000	0.00000000	0.00000000	0.00000000	-0.00334948	0.00000000	0.00000000	0.00000000	0.00000000	0.00000000	0.00000000	0.00000000	0.00000000	0.00000000	0.00000000	0.00000000	0.00000000	0.00000000	0.00000000	0.00000000	0.00000000	-0.00470095	-0.00405287	0.00166639	0.00000000	-0.00009686	0.00219023	-0.00338006	0.00000000	-0.00321908	-0.00166693	-0.00231919	-0.00061719	0.00000000
52.000	0.00000000	0.00000000	0.00000000	0.00000000	0.00000000	0.00000000	0.00000000	-0.00334818	0.00000000	0.00000000	0.00000000	0.00000000	0.00000000	0.00000000	0.00000000	0.00000000	0.00000000	0.00000000	0.00000000	0.00000000	0.00000000	0.00000000	0.00000000	0.00000000	-0.00469587	-0.00404987	0.00167913	0.00000000	-0.00014536	0.00219814	-0.00337934	0.00000000	-0.00321788	-0.00165646	-0.00232003	-0.00062736	0.00000000
53.000	0.00000000	0.00000000	0.00000000	0.00000000	0.00000000	0.00000000	0.00000000	-0.00334670	0.00000000	0.00000000	0.00000000	0.00000000	0.00000000	0.00000000	0.00000000	0.00000000	0.00000000	0.00000000	0.00000000	0.00000000	0.00000000	0.00000000	0.00000000	0.00000000	-0.00469063	-0.00404682	0.00169155	0.00000000	-0.00019371	0.00220555	-0.00337851	0.00000000	-0.00321660	-0.00164563	-0.00232069	-0.00063727	0.00000000
54.000	0.00000000	0.00000000	0.00000000	0.00000000	0.00000000	0.00000000	0.00000000	-0.00334503	0.00000000	0.00000000	0.00000000	0.00000000	0.00000000	0.00000000	0.00000000	0.00000000	0.00000000	0.00000000	0.00000000	0.00000000	0.00000000	0.00000000	0.00000000	0.00000000	-0.00468522	-0.00404371	0.00170364	0.00000000	-0.00024183	0.00221246	-0.00337749	0.00000000	-0.00321522	-0.00163443	-0.00232118	-0.00064693	0.00000000
55.000	0.00000000	0.00000000	0.00000000	0.00000000	0.00000000	0.00000000	0.00000000	-0.00334318	0.00000000	0.00000000	0.00000000	0.00000000	0.00000000	0.00000000	0.00000000	0.00000000	0.00000000	0.00000000	0.00000000	0.00000000	0.00000000	0.00000000	0.00000000	0.00000000	-0.00467966	-0.00404055	0.00171540	0.00000000	-0.00028969	0.00221885	-0.00337632	0.00000000	-0.00321376	-0.00162287	-0.00232150	-0.00065632	0.00000000
56.000	0.00000000	0.00000000	0.00000000	0.00000000	0.00000000	0.00000000	0.00000000	-0.00334115	0.00000000	0.00000000	0.00000000	0.00000000	0.00000000	0.00000000	0.00000000	0.00000000	0.00000000	0.00000000	0.00000000	0.00000000	0.00000000	0.00000000	0.00000000	0.00000000	-0.00467396	-0.00403738	0.00172681	0.00000000	-0.00033723	0.00222472	-0.00337499	0.00000000	-0.00321221	-0.00161095	-0.00232165	-0.00066545	0.00000000
57.000	0.00000000	0.00000000	0.00000000	0.00000000	0.00000000	0.00000000	0.00000000	-0.00333894	0.00000000	0.00000000	0.00000000	0.00000000	0.00000000	0.00000000	0.00000000	0.00000000	0.00000000	0.00000000	0.00000000	0.00000000	0.00000000	0.00000000	0.00000000	0.00000000	-0.00466812	-0.00403412	0.00173789	0.00000000	-0.00038440	0.00223004	-0.00337358	0.00000000	-0.00321057	-0.00159869	-0.00232162	-0.00067432	0.00000000
58.000	0.00000000	0.00000000	0.00000000	0.00000000	0.00000000	0.00000000	0.00000000	-0.00333655	0.00000000	0.00000000	0.00000000	0.00000000	0.00000000	0.00000000	0.00000000	0.00000000	0.00000000	0.00000000	0.00000000	0.00000000	0.00000000	0.00000000	0.00000000	0.00000000	-0.00466193	-0.00403080	0.00174860	0.00000000	-0.00043115	0.00223480	-0.00337197	0.00000000	-0.00320885	-0.00158609	-0.00232142	-0.00068292	0.00000000
59.000	0.00000000	0.00000000	0.00000000	0.00000000	0.00000000	0.00000000	0.00000000	-0.00333398	0.00000000	0.00000000	0.00000000	0.00000000	0.00000000	0.00000000	0.00000000	0.00000000	0.00000000	0.00000000	0.00000000	0.00000000	0.00000000	0.00000000	0.00000000	0.00000000	-0.00465582	-0.00402744	0.00175896	0.00000000	-0.00047743	0.00223900	-0.00337022	0.00000000	-0.00320704	-0.00157316	-0.00232104	-0.00069126	0.00000000
60.000	0.00000000	0.00000000	0.00000000	0.00000000	0.00000000	0.00000000	0.00000000	-0.00333124	0.00000000	0.00000000	0.00000000	0.00000000	0.00000000	0.00000000	0.00000000	0.00000000	0.00000000	0.00000000	0.00000000	0.00000000	0.00000000	0.00000000	0.00000000	0.00000000	-0.00464959	-0.00402404	0.00176894	0.00000000	-0.00052321	0.00224261	-0.00336839	0.00000000	-0.00320515	-0.00155990	-0.00232050	-0.00069932	0.00000000
61.000	0.00000000	0.00000000	0.00000000	0.00000000	0.00000000	0.00000000	0.00000000	-0.00332833	0.00000000	0.00000000	0.00000000	0.00000000	0.00000000	0.00000000	0.00000000	0.00000000	0.00000000	0.00000000	0.00000000	0.00000000	0.00000000	0.00000000	0.00000000	0.00000000	-0.00464325	-0.00402060	0.00177856	0.00000000	-0.00056843	0.00224562	-0.00336636	0.00000000	-0.00320318	-0.00154632	-0.00231978	-0.00070712	0.00000000
62.000	0.00000000	0.00000000	0.00000000	0.00000000	0.00000000	0.00000000	0.00000000	-0.00332526	0.00000000	0.00000000	0.00000000	0.00000000	0.00000000	0.00000000	0.00000000	0.00000000	0.00000000	0.00000000	0.00000000	0.00000000	0.00000000	0.00000000	0.00000000	0.00000000	-0.00463680	-0.00401711	0.00178778	0.00000000	-0.00061306	0.00224802	-0.00336420	0.00000000	-0.00320112	-0.00153242	-0.00231889	-0.00071465	0.00000000
63.000	0.00000000	0.00000000	0.00000000	0.00000000	0.00000000	0.00000000	0.00000000	-0.00332201	0.00000000	0.00000000	0.00000000	0.00000000	0.00000000	0.00000000	0.00000000	0.00000000	0.00000000	0.00000000	0.00000000	0.00000000	0.00000000	0.00000000	0.00000000	0.00000000	-0.00463024	-0.00401359	0.00179662	0.00000000	-0.00065705	0.00224979	-0.00336191	0.00000000	-0.00319899	-0.00151821	-0.00231783	-0.00072190	0.00000000
64.000	0.00000000	0.00000000	0.00000000	0.00000000	0.00000000	0.00000000	0.00000000	-0.00331860	0.00000000	0.00000000	0.00000000	0.00000000	0.00000000	0.00000000	0.00000000	0.00000000	0.00000000	0.00000000	0.00000000	0.00000000	0.00000000	0.00000000	0.00000000	0.00000000	-0.00462335	-0.00401004	0.00180506	0.00000000	-0.00070037	0.00225090	-0.00335949	0.00000000	-0.00319677	-0.00150369	-0.00231661	-0.00072889	0.00000000
65.000	0.00000000	0.00000000	0.00000000	0.00000000	0.00000000	0.00000000	0.00000000	-0.00331503	0.00000000	0.00000000	0.00000000	0.00000000	0.00000000	0.00000000	0.00000000	0.00000000	0.00000000	0.00000000	0.00000000	0.00000000	0.00000000	0.00000000	0.00000000	0.00000000	-0.00461658	-0.00400653	0.00181309	0.00000000	-0.00074299	0.00225136	-0.00335695	0.00000000	-0.00319448	-0.00148888	-0.00231522	-0.00073560	0.00000000
66.000	0.00000000	0.00000000	0.00000000	0.00000000	0.00000000	0.00000000	0.00000000	-0.00331131	0.00000000	0.00000000	0.00000000	0.00000000	0.00000000	0.00000000	0.00000000	0.00000000	0.00000000	0.00000000	0.00000000	0.00000000	0.00000000	0.00000000	0.00000000	0.00000000	-0.00460972	-0.00400292	0.00182071	0.00000000	-0.00078487	0.00225113	-0.00335435	0.00000000	-0.00319211	-0.00147377	-0.00231367	-0.00074204	0.00000000
67.000	0.00000000	0.00000000	0.00000000	0.00000000	0.00000000	0.00000000	0.00000000	-0.00330744	0.00000000	0.00000000	0.00000000	0.00000000	0.00000000	0.00000000	0.00000000	0.00000000	0.00000000	0.00000000	0.00000000	0.00000000	0.00000000	0.00000000	0.00000000	0.00000000	-0.00460277	-0.00399929	0.00182791	0.00000000	-0.00082599	0.00225019	-0.00335157	0.00000000	-0.00318973	-0.00145838	-0.00231195	-0.00074821	0.00000000
68.000	0.00000000	0.00000000	0.00000000	0.00000000	0.00000000	0.00000000	0.00000000	-0.00330342	0.00000000	0.00000000	0.00000000	0.00000000	0.00000000	0.00000000	0.00000000	0.00000000	0.00000000	0.00000000	0.00000000	0.00000000	0.00000000	0.00000000	0.00000000	0.00000000	-0.00459574	-0.00399564	0.00183467	0.00000000	-0.00086630	0.00224854	-0.00334867	0.00000000	-0.00318722	-0.00144270	-0.00231008	-0.00075410	0.00000000
69.000	0.00000000	0.00000000	0.00000000	0.00000000	0.00000000	0.00000000	0.00000000	-0.00329925	0.00000000	0.00000000	0.00000000	0.00000000	0.00000000	0.00000000	0.00000000	0.00000000	0.00000000	0.00000000	0.00000000	0.00000000	0.00000000	0.00000000	0.00000000	0.00000000	-0.00458862	-0.00399198	0.00184099	0.00000000	-0.00090580	0.00224615	-0.00334573	0.00000000	-0.00318464	-0.00142674	-0.00230804	-0.00075973	0.00000000
70.000	0.00000000	0.00000000	0.00000000	0.00000000	0.00000000	0.00000000	0.00000000	-0.00329494	0.00000000	0.00000000	0.00000000	0.00000000	0.00000000	0.00000000	0.00000000	0.00000000	0.00000000	0.00000000	0.00000000	0.00000000	0.00000000	0.00000000	0.00000000	0.00000000	-0.00458121	-0.00398838	0.00184686	0.00000000	-0.00094446	0.00224300	-0.00334261	0.00000000	-0.00318199	-0.00141051	-0.00230585	-0.00076508	0.00000000
71.000	0.00000000	0.00000000	0.00000000	0.00000000	0.00000000	0.00000000	0.00000000	-0.00329051	0.00000000	0.00000000	0.00000000	0.00000000	0.00000000	0.00000000	0.00000000	0.00000000	0.00000000	0.00000000	0.00000000	0.00000000	0.00000000	0.00000000	0.00000000	0.00000000	-0.00457394	-0.00398469	0.00185228	0.00000000	-0.00098226	0.00223907	-0.00333939	0.00000000	-0.00317927	-0.00139402	-0.00230351	-0.00077015	0.00000000
72.000	0.00000000	0.00000000	0.00000000	0.00000000	0.00000000	0.00000000	0.00000000	-0.00328593	0.00000000	0.00000000	0.00000000	0.00000000	0.00000000	0.00000000	0.00000000	0.00000000	0.00000000	0.00000000	0.00000000	0.00000000	0.00000000	0.00000000	0.00000000	0.00000000	-0.00456660	-0.00398100	0.00185723	0.00000000	-0.00101918	0.00223433	-0.00333606	0.00000000	-0.00317650	-0.00137726	-0.00230102	-0.00077496	0.00000000
73.000	0.00000000	0.00000000	0.00000000	0.00000000	0.00000000	0.00000000	0.00000000	-0.00328124	0.00000000	0.00000000	0.00000000	0.00000000	0.00000000	0.00000000	0.00000000	0.00000000	0.00000000	0.00000000	0.00000000	0.00000000	0.00000000	0.00000000	0.00000000	0.00000000	-0.00455920	-0.00397731	0.00186170	0.00000000	-0.00105520	0.00222878	-0.00333264	0.00000000	-0.00317366	-0.00136025	-0.00229838	-0.00077949	0.00000000
74.000	0.00000000	0.00000000	0.00000000	0.00000000	0.00000000	0.00000000	0.00000000	-0.00327642	0.00000000	0.00000000	0.00000000	0.00000000	0.00000000	0.00000000	0.00000000	0.00000000	0.00000000	0.00000000	0.00000000	0.00000000	0.00000000	0.00000000	0.00000000	0.00000000	-0.00455173	-0.00397362	0.00186568	0.00000000	-0.00109031	0.00222237	-0.00332912	0.00000000	-0.00317077	-0.00134298	-0.00229560	-0.00078375	0.00000000
75.000	0.00000000	0.00000000	0.00000000	0.00000000	0.00000000	0.00000000	0.00000000	-0.00327149	0.00000000	0.00000000	0.00000000	0.00000000	0.00000000	0.00000000	0.00000000	0.00000000	0.00000000	0.00000000	0.00000000	0.00000000	0.00000000	0.00000000	0.00000000	0.00000000	-0.00454421	-0.00397001	0.00186916	0.00000000	-0.00112450	0.00221509	-0.00332559	0.00000000	-0.00316782	-0.00132547	-0.00229267	-0.00078774	0.00000000
76.000	0.00000000	0.00000000	0.00000000	0.00000000	0.00000000	0.00000000	0.00000000	-0.00326644	0.00000000	0.00000000	0.00000000	0.00000000	0.00000000	0.00000000	0.00000000	0.00000000	0.00000000	0.00000000	0.00000000	0.00000000	0.00000000	0.00000000	0.00000000	0.00000000	-0.00453663	-0.00396634	0.00187214	0.00000000	-0.00115776	0.00220692	-0.00332190	0.00000000	-0.00316482	-0.00130772	-0.00228961	-0.00079146	0.00000000
77.000	0.00000000	0.00000000	0.00000000	0.00000000	0.00000000	0.00000000	0.00000000	-0.00326129	0.00000000	0.00000000	0.00000000	0.00000000	0.00000000	0.00000000	0.00000000	0.00000000	0.00000000	0.00000000	0.00000000	0.00000000	0.00000000	0.00000000	0.00000000	0.00000000	-0.00452879	-0.00396268	0.00187460	0.00000000	-0.00119008	0.00219783	-0.00331812	0.00000000	-0.00316177	-0.00128973	-0.00228641	-0.00079492	0.00000000
78.000	0.00000000	0.00000000	0.00000000	0.00000000	0.00000000	0.00000000	0.00000000	-0.00325605	0.00000000	0.00000000	0.00000000	0.00000000	0.00000000	0.00000000	0.00000000	0.00000000	0.00000000	0.00000000	0.00000000	0.00000000	0.00000000	0.00000000	0.00000000	0.00000000	-0.00452111	-0.00395904	0.00187654	0.00000000	-0.00122147	0.00218779	-0.00331427	0.00000000	-0.00315867	-0.00127151	-0.00228308	-0.00079810	0.00000000
79.000	0.00000000	0.00000000	0.00000000	0.00000000	0.00000000	0.00000000	0.00000000	-0.00325070	0.00000000	0.00000000	0.00000000	0.00000000	0.00000000	0.00000000	0.00000000	0.00000000	0.00000000	0.00000000	0.00000000	0.00000000	0.00000000	0.00000000	0.00000000	0.00000000	-0.00451339	-0.00395552	0.00187793	0.00000000	-0.00125190	0.00217678	-0.00331034	0.00000000	-0.00315559	-0.00125306	-0.00227962	-0.00080102	0.00000000
80.000	0.00000000	0.00000000	0.00000000	0.00000000	0.00000000	0.00000000	0.00000000	-0.00324526	0.00000000	0.00000000	0.00000000	0.00000000	0.00000000	0.00000000	0.00000000	0.00000000	0.00000000	0.00000000	0.00000000	0.00000000	0.00000000	0.00000000	0.00000000	0.00000000	-0.00450562	-0.00395193	0.00187877	0.00000000	-0.00128139	0.00216478	-0.00330634	0.00000000	-0.00315241	-0.00123439	-0.00227604	-0.00080367	0.00000000
81.000	0.00000000	0.00000000	0.00000000	0.00000000	0.00000000	0.00000000	0.00000000	-0.00323975	0.00000000	0.00000000	0.00000000	0.00000000	0.00000000	0.00000000	0.00000000	0.00000000	0.00000000	0.00000000	0.00000000	0.00000000	0.00000000	0.00000000	0.00000000	0.00000000	-0.00449783	-0.00394837	0.00187906	0.00000000	-0.00130993	0.00215174	-0.00330227	0.00000000	-0.00314919	-0.00121550	-0.00227234	-0.00080606	0.00000000
82.000	0.00000000	0.00000000	0.00000000	0.00000000	0.00000000	0.00000000	0.00000000	-0.00323415	0.00000000	0.00000000	0.00000000	0.00000000	0.00000000	0.00000000	0.00000000	0.00000000	0.00000000	0.00000000	0.00000000	0.00000000	0.00000000	0.00000000	0.00000000	0.00000000	-0.00448999	-0.00394486	0.00187877	0.00000000	-0.00133752	0.00213766	-0.00329814	0.00000000	-0.00314593	-0.00119640	-0.00226853	-0.00080819	0.00000000
83.000	0.00000000	0.00000000	0.00000000	0.00000000	0.00000000	0.00000000	0.00000000	-0.00322850	0.00000000	0.00000000	0.00000000	0.00000000	0.00000000	0.00000000	0.00000000	0.00000000	0.00000000	0.00000000	0.00000000	0.00000000	0.00000000	0.00000000	0.00000000	0.00000000	-0.00448213	-0.00394147	0.00187789	0.00000000	-0.00136417	0.00212249	-0.00329403	0.00000000	-0.00314265	-0.00117709	-0.00226461	-0.00081005	0.00000000
84.000	0.00000000	0.00000000	0.00000000	0.00000000	0.00000000	0.00000000	0.00000000	-0.00322276	0.00000000	0.00000000	0.00000000	0.00000000	0.00000000	0.00000000	0.00000000	0.00000000	0.00000000	0.00000000	0.00000000	0.00000000	0.00000000	0.00000000	0.00000000	0.00000000	-0.00447425	-0.00393804	0.00187642	0.00000000	-0.00138987	0.00210621	-0.00328979	0.00000000	-0.00313933	-0.00115758	-0.00226058	-0.00081166	0.00000000
85.000	0.00000000	0.00000000	0.00000000	0.00000000	0.00000000	0.00000000	0.00000000	-0.00321697	0.00000000	0.00000000	0.00000000	0.00000000	0.00000000	0.00000000	0.00000000	0.00000000	0.00000000	0.00000000	0.00000000	0.00000000	0.00000000	0.00000000	0.00000000	0.00000000	-0.00446613	-0.00393466	0.00187435	0.00000000	-0.00141464	0.00208879	-0.00328549	0.00000000	-0.00313599	-0.00113787	-0.00225624	-0.00081300	0.00000000
86.000	0.00000000	0.00000000	0.00000000	0.00000000	0.00000000	0.00000000	0.00000000	-0.00321114	0.00000000	0.00000000	0.00000000	0.00000000	0.00000000	0.00000000	0.00000000	0.00000000	0.00000000	0.00000000	0.00000000	0.00000000	0.00000000	0.00000000	0.00000000	0.00000000	-0.00445820	-0.00393134	0.00187165	0.00000000	-0.00143848	0.00207021	-0.00328115	0.00000000	-0.00313263	-0.00111796	-0.00225169	-0.00081409	0.00000000
87.000	0.00000000	0.00000000	0.00000000	0.00000000	0.00000000	0.00000000	0.00000000	-0.00320525	0.00000000	0.00000000	0.00000000	0.00000000	0.00000000	0.00000000	0.00000000	0.00000000	0.00000000	0.00000000	0.00000000	0.00000000	0.00000000	0.00000000	0.00000000	0.00000000	-0.00445026	-0.00392817	0.00186832	0.00000000	-0.00146139	0.00205042	-0.00327676	0.00000000	-0.00312932	-0.00109786	-0.00224709	-0.00081492	0.00000000
88.000	0.00000000	0.00000000	0.00000000	0.00000000	0.00000000	0.00000000	0.00000000	-0.00319933	0.00000000	0.00000000	0.00000000	0.00000000	0.00000000	0.00000000	0.00000000	0.00000000	0.00000000	0.00000000	0.00000000	0.00000000	0.00000000	0.00000000	0.00000000	0.00000000	-0.00444230	-0.00392497	0.00186435	0.00000000	-0.00148339	0.00202940	-0.00327233	0.00000000	-0.00312593	-0.00107758	-0.00224239	-0.00081550	0.00000000
89.000	0.00000000	0.00000000	0.00000000	0.00000000	0.00000000	0.00000000	0.00000000	-0.00319337	0.00000000	0.00000000	0.00000000	0.00000000	0.00000000	0.00000000	0.00000000	0.00000000	0.00000000	0.00000000	0.00000000	0.00000000	0.00000000	0.00000000	0.00000000	0.00000000	-0.00443434	-0.00392184	0.00185971	0.00000000	-0.00150449	0.00200712	-0.00326787	0.00000000	-0.00312253	-0.00105712	-0.00223761	-0.00081583	0.00000000
90.000	0.00000000	0.00000000	0.00000000	0.00000000	0.00000000	0.00000000	0.00000000	-0.00318738	0.00000000	0.00000000	0.00000000	0.00000000	0.00000000	0.00000000	0.00000000	0.00000000	0.00000000	0.00000000	0.00000000	0.00000000	0.00000000	0.00000000	0.00000000	0.00000000	-0.00442637	-0.00391878	0.00185441	0.00000000	-0.00152468	0.00198355	-0.00326337	0.00000000	-0.00311911	-0.00103648	-0.00223381	-0.00081591	0.00000000
