# Supplementary material for: The evolution of pelvic limb muscle moment arms in bird-line archosaurs
Source: Sci Adv. 2021 Mar 19;7(12):eabe2778. doi: 10.1126/sciadv.abe2778 (PMC7978429; doi:10.1126/sciadv.abe2778)
Supplement: Data file S7 [file abe2778_Data_file_S7.zip › supp data/SIMM_moment_arm_raw_data/Archaeopteryx_hipAbAll_15Ab.plt]

# Output plot file made by SIMM 6.0.2
# Curves and events from plot data files are not reproduced in this file.

title hip_abduction moment arm vs. hip_extension


# This file contains 38 columns of data. The first
# column is the x-variable, followed by 37 y-variable[s].

hip_extension (deg)	IT1|hip_abduction moment arm	IT2A|hip_abduction moment arm	IT2P|hip_abduction moment arm	IT3|hip_abduction moment arm	FMTE|hip_abduction moment arm	FMTI|hip_abduction moment arm	AMB|hip_abduction moment arm	AMBtendon|hip_abduction moment arm	ILFB|hip_abduction moment arm	PIFI1|hip_abduction moment arm	PIFI2|hip_abduction moment arm	IFE|hip_abduction moment arm	ITCA|hip_abduction moment arm	ITCP|hip_abduction moment arm	FTI3|hip_abduction moment arm	FTE|hip_abduction moment arm	ADD1|hip_abduction moment arm	ADD2|hip_abduction moment arm	PIFE1|hip_abduction moment arm	PIFE2|hip_abduction moment arm	PIFE3|hip_abduction moment arm	ISTR|hip_abduction moment arm	CFB|hip_abduction moment arm	CFL|hip_abduction moment arm	GL|hip_abduction moment arm	GM|hip_abduction moment arm	EDL|hip_abduction moment arm	EDB|hip_abduction moment arm	EHL|hip_abduction moment arm	TA|hip_abduction moment arm	FDL|hip_abduction moment arm	FDB|hip_abduction moment arm	FHL|hip_abduction moment arm	FL|hip_abduction moment arm	FLtendon|hip_abduction moment arm	FB|hip_abduction moment arm	FTI1|hip_abduction moment arm	
-45.000	-0.00197669	-0.00513428	-0.00516746	-0.00251939	0.00000000	0.00000000	-0.00147130	0.00000000	-0.00128744	-0.00230145	-0.00330833	-0.00234348	-0.00324976	-0.00341652	0.00146287	-0.00068545	0.00544805	0.00521891	0.00138592	0.00178697	0.00409863	0.00596772	0.00200034	0.00364482	0.00000000	0.00000000	0.00000000	0.00000000	0.00000000	0.00000000	0.00000000	0.00000000	0.00000000	0.00000000	0.00000000	0.00000000	0.00739717
-43.000	-0.00194239	-0.00509957	-0.00517034	-0.00269106	0.00000000	0.00000000	-0.00144480	0.00000000	-0.00135169	-0.00227457	-0.00324837	-0.00244871	-0.00321292	-0.00340951	0.00146045	-0.00075013	0.00545006	0.00518832	0.00149724	0.00190404	0.00410753	0.00593682	0.00186372	0.00350490	0.00000000	0.00000000	0.00000000	0.00000000	0.00000000	0.00000000	0.00000000	0.00000000	0.00000000	0.00000000	0.00000000	0.00000000	0.00737475
-41.000	-0.00190533	-0.00506296	-0.00517009	-0.00285363	0.00000000	0.00000000	-0.00141712	0.00000000	-0.00141571	-0.00224615	-0.00318255	-0.00255051	-0.00317149	-0.00339770	0.00145544	-0.00081471	0.00544281	0.00514915	0.00161357	0.00202458	0.00411123	0.00588455	0.00172856	0.00336434	0.00000000	0.00000000	0.00000000	0.00000000	0.00000000	0.00000000	0.00000000	0.00000000	0.00000000	0.00000000	0.00000000	0.00000000	0.00733990
-39.000	-0.00186548	-0.00502434	-0.00516673	-0.00300766	0.00000000	0.00000000	-0.00138825	0.00000000	-0.00147944	-0.00221618	-0.00311076	-0.00264877	-0.00312546	-0.00338102	0.00144785	-0.00087911	0.00542639	0.00510170	0.00173512	0.00214855	0.00410962	0.00581531	0.00159501	0.00322343	0.00000000	0.00000000	0.00000000	0.00000000	0.00000000	0.00000000	0.00000000	0.00000000	0.00000000	0.00000000	0.00000000	0.00000000	0.00729288
-37.000	-0.00182281	-0.00498357	-0.00516030	-0.00315368	0.00000000	0.00000000	-0.00135820	0.00000000	-0.00154279	-0.00218465	-0.00303289	-0.00274343	-0.00307486	-0.00335942	0.00143771	-0.00094325	0.00540095	0.00504636	0.00186207	0.00227582	0.00410263	0.00573266	0.00146303	0.00308245	0.00000000	0.00000000	0.00000000	0.00000000	0.00000000	0.00000000	0.00000000	0.00000000	0.00000000	0.00000000	0.00000000	0.00000000	0.00723405
-35.000	-0.00177728	-0.00494054	-0.00515080	-0.00329214	0.00000000	0.00000000	-0.00132698	0.00000000	-0.00160570	-0.00215153	-0.00294883	-0.00283440	-0.00301971	-0.00333283	0.00142503	-0.00100703	0.00536672	0.00498352	0.00199458	0.00240621	0.00409017	0.00563941	0.00133262	0.00294165	0.00000000	0.00000000	0.00000000	0.00000000	0.00000000	0.00000000	0.00000000	0.00000000	0.00000000	0.00000000	0.00000000	0.00000000	0.00716391
-33.000	-0.00172885	-0.00489515	-0.00513822	-0.00342346	0.00000000	0.00000000	-0.00129458	0.00000000	-0.00166809	-0.00211681	-0.00285853	-0.00292162	-0.00296003	-0.00330123	0.00140985	-0.00107039	0.00532399	0.00491365	0.00213277	0.00253947	0.00407217	0.00553769	0.00120383	0.00280127	0.00000000	0.00000000	0.00000000	0.00000000	0.00000000	0.00000000	0.00000000	0.00000000	0.00000000	0.00000000	0.00000000	0.00000000	0.00708300
-31.000	-0.00167747	-0.00484729	-0.00512257	-0.00354804	0.00000000	0.00000000	-0.00126100	0.00000000	-0.00172990	-0.00208047	-0.00276190	-0.00300500	-0.00289588	-0.00326459	0.00139222	-0.00113325	0.00527311	0.00483721	0.00227665	0.00267526	0.00404855	0.00542909	0.00107667	0.00266151	0.00000000	0.00000000	0.00000000	0.00000000	0.00000000	0.00000000	0.00000000	0.00000000	0.00000000	0.00000000	0.00000000	0.00000000	0.00699198
-29.000	-0.00162310	-0.00479686	-0.00510382	-0.00366620	0.00000000	0.00000000	-0.00122626	0.00000000	-0.00179107	-0.00204249	-0.00265890	-0.00308450	-0.00282730	-0.00322289	0.00137219	-0.00119555	0.00521446	0.00475471	0.00242617	0.00281313	0.00401927	0.00531480	0.00095117	0.00252257	0.00000000	0.00000000	0.00000000	0.00000000	0.00000000	0.00000000	0.00000000	0.00000000	0.00000000	0.00000000	0.00000000	0.00000000	0.00689156
-27.000	-0.00156569	-0.00474375	-0.00508195	-0.00377827	0.00000000	0.00000000	-0.00119035	0.00000000	-0.00185153	-0.00200285	-0.00254952	-0.00316007	-0.00275437	-0.00317613	0.00134983	-0.00125722	0.00514850	0.00466665	0.00258109	0.00295251	0.00398427	0.00519565	0.00082735	0.00238464	0.00000000	0.00000000	0.00000000	0.00000000	0.00000000	0.00000000	0.00000000	0.00000000	0.00000000	0.00000000	0.00000000	0.00000000	0.00678250
-25.000	-0.00150519	-0.00468787	-0.00505692	-0.00388451	0.00000000	0.00000000	-0.00115327	0.00000000	-0.00191120	-0.00196152	-0.00243377	-0.00323163	-0.00267717	-0.00312433	0.00132518	-0.00131820	0.00507570	0.00457355	0.00274099	0.00309271	0.00394351	0.00507229	0.00070525	0.00224786	0.00000000	0.00000000	0.00000000	0.00000000	0.00000000	0.00000000	0.00000000	0.00000000	0.00000000	0.00000000	0.00000000	0.00000000	0.00666559
-23.000	-0.00144154	-0.00462910	-0.00502870	-0.00398516	0.00000000	0.00000000	-0.00111504	0.00000000	-0.00197145	-0.00191849	-0.00231168	-0.00329916	-0.00259580	-0.00306753	0.00129834	-0.00137844	0.00499654	0.00447591	0.00290521	0.00323288	0.00389698	0.00494514	0.00058488	0.00211240	0.00000000	0.00000000	0.00000000	0.00000000	0.00000000	0.00000000	0.00000000	0.00000000	0.00000000	0.00000000	0.00000000	0.00000000	0.00654162
-21.000	-0.00137468	-0.00456734	-0.00499724	-0.00408046	0.00000000	0.00000000	-0.00107566	0.00000000	-0.00203226	-0.00187371	-0.00218331	-0.00336261	-0.00251035	-0.00300576	0.00126938	-0.00143788	0.00491155	0.00437424	0.00307278	0.00337205	0.00384465	0.00481455	0.00046628	0.00197837	0.00000000	0.00000000	0.00000000	0.00000000	0.00000000	0.00000000	0.00000000	0.00000000	0.00000000	0.00000000	0.00000000	0.00000000	0.00641142
-19.000	-0.00130455	-0.00450247	-0.00496248	-0.00417058	0.00000000	0.00000000	-0.00103513	0.00000000	-0.00209353	-0.00182717	-0.00204879	-0.00342194	-0.00242095	-0.00293909	0.00123838	-0.00149647	0.00482125	0.00426901	0.00324237	0.00350913	0.00378652	0.00468077	0.00034949	0.00184592	0.00000000	0.00000000	0.00000000	0.00000000	0.00000000	0.00000000	0.00000000	0.00000000	0.00000000	0.00000000	0.00000000	0.00000000	0.00627578
-17.000	-0.00123108	-0.00443439	-0.00492437	-0.00425569	0.00000000	0.00000000	-0.00099348	0.00000000	-0.00215520	-0.00177883	-0.00190825	-0.00347712	-0.00232772	-0.00286759	0.00120544	-0.00155417	0.00472615	0.00416072	0.00341227	0.00364290	0.00372261	0.00454399	0.00023454	0.00171514	0.00000000	0.00000000	0.00000000	0.00000000	0.00000000	0.00000000	0.00000000	0.00000000	0.00000000	0.00000000	0.00000000	0.00000000	0.00613549
-15.000	-0.00115420	-0.00436298	-0.00488284	-0.00433595	0.00000000	0.00000000	-0.00095070	0.00000000	-0.00221724	-0.00172865	-0.00176189	-0.00352812	-0.00223082	-0.00279137	0.00117064	-0.00161094	0.00462678	0.00404979	0.00358043	0.00377212	0.00365294	0.00440437	0.00012149	0.00158613	0.00000000	0.00000000	0.00000000	0.00000000	0.00000000	0.00000000	0.00000000	0.00000000	0.00000000	0.00000000	0.00000000	0.00000000	0.00599128
-13.000	-0.00107383	-0.00428809	-0.00483781	-0.00441149	0.00000000	0.00000000	-0.00090681	0.00000000	-0.00227961	-0.00167660	-0.00160993	-0.00357491	-0.00213039	-0.00271054	0.00113409	-0.00166672	0.00452364	0.00393667	0.00374443	0.00389549	0.00357756	0.00426206	0.00001037	0.00145898	0.00000000	0.00000000	0.00000000	0.00000000	0.00000000	0.00000000	0.00000000	0.00000000	0.00000000	0.00000000	0.00000000	0.00000000	0.00584389
-11.000	-0.00098988	-0.00420960	-0.00478920	-0.00448350	0.00000000	0.00000000	-0.00086182	0.00000000	-0.00234233	-0.00162264	-0.00145266	-0.00361746	-0.00202660	-0.00262522	0.00109588	-0.00171490	0.00441721	0.00382175	0.00390171	0.00401181	0.00349651	0.00411718	-0.00009875	0.00133377	0.00000000	0.00000000	0.00000000	0.00000000	0.00000000	0.00000000	0.00000000	0.00000000	0.00000000	0.00000000	0.00000000	0.00000000	0.00569398
-9.000	-0.00090227	-0.00412737	-0.00473692	-0.00454783	0.00000000	0.00000000	-0.00081576	0.00000000	-0.00240537	-0.00156671	-0.00129040	-0.00365576	-0.00191963	-0.00253557	0.00105611	-0.00176013	0.00430796	0.00370540	0.00404969	0.00411999	0.00340988	0.00396986	-0.00020582	0.00121058	0.00000000	0.00000000	0.00000000	0.00000000	0.00000000	0.00000000	0.00000000	0.00000000	0.00000000	0.00000000	0.00000000	0.00000000	0.00554219
-7.000	-0.00081089	-0.00404124	-0.00468086	-0.00461069	0.00000000	0.00000000	-0.00076863	0.00000000	-0.00246874	-0.00150878	-0.00112353	-0.00368979	-0.00180967	-0.00244174	0.00101490	-0.00180501	0.00419634	0.00358799	0.00418602	0.00421910	0.00331774	0.00382023	-0.00031077	0.00108947	0.00000000	0.00000000	0.00000000	0.00000000	0.00000000	0.00000000	0.00000000	0.00000000	0.00000000	0.00000000	0.00000000	0.00000000	0.00538909
-5.000	-0.00071565	-0.00395104	-0.00462093	-0.00466825	0.00000000	0.00000000	-0.00072047	0.00000000	-0.00253242	-0.00144878	-0.00095247	-0.00371954	-0.00169692	-0.00234390	0.00097233	-0.00184978	0.00408278	0.00346984	0.00430886	0.00430849	0.00322020	0.00366842	-0.00041355	0.00097050	0.00000000	0.00000000	0.00000000	0.00000000	0.00000000	0.00000000	0.00000000	0.00000000	0.00000000	0.00000000	0.00000000	0.00000000	0.00523523
-3.000	-0.00061643	-0.00385660	-0.00455701	-0.00472146	0.00000000	0.00000000	-0.00067128	0.00000000	-0.00259642	-0.00138666	-0.00077769	-0.00374499	-0.00158158	-0.00224227	0.00092853	-0.00189435	0.00396766	0.00335123	0.00441700	0.00438774	0.00311739	0.00351455	-0.00051406	0.00085371	0.00000000	0.00000000	0.00000000	0.00000000	0.00000000	0.00000000	0.00000000	0.00000000	0.00000000	0.00000000	0.00000000	0.00000000	0.00508109
-1.000	-0.00051311	-0.00375771	-0.00448896	-0.00477035	0.00000000	0.00000000	-0.00062111	0.00000000	-0.00266072	-0.00132235	-0.00059970	-0.00376613	-0.00146387	-0.00213703	0.00088358	-0.00193867	0.00385135	0.00323245	0.00451000	0.00444200	0.00300944	0.00335876	-0.00061223	0.00074153	0.00000000	0.00000000	0.00000000	0.00000000	0.00000000	0.00000000	0.00000000	0.00000000	0.00000000	0.00000000	0.00000000	0.00000000	0.00492710
1.000	-0.00040556	-0.00365418	-0.00441661	-0.00481497	0.00000000	0.00000000	-0.00056997	0.00000000	-0.00272531	-0.00125579	-0.00041906	-0.00378297	-0.00134401	-0.00202842	0.00083760	-0.00198267	0.00373420	0.00311375	0.00458055	0.00447154	0.00289650	0.00320120	-0.00070799	0.00063645	0.00000000	0.00000000	0.00000000	0.00000000	0.00000000	0.00000000	0.00000000	0.00000000	0.00000000	0.00000000	0.00000000	0.00000000	0.00477367
3.000	-0.00029364	-0.00354577	-0.00433926	-0.00485531	0.00000000	0.00000000	-0.00051790	0.00000000	-0.00279019	-0.00118690	-0.00023635	-0.00379549	-0.00122224	-0.00191666	0.00079069	-0.00202633	0.00361651	0.00299535	0.00460925	0.00449577	0.00277875	0.00304202	-0.00080124	0.00053180	0.00000000	0.00000000	0.00000000	0.00000000	0.00000000	0.00000000	0.00000000	0.00000000	0.00000000	0.00000000	0.00000000	0.00000000	0.00462115
5.000	-0.00017721	-0.00343224	-0.00425971	-0.00489137	0.00000000	0.00000000	-0.00046494	0.00000000	-0.00285532	-0.00111560	-0.00005219	-0.00380370	-0.00109879	-0.00180199	0.00074295	-0.00206960	0.00349858	0.00287746	0.00463242	0.00451465	0.00265637	0.00288135	-0.00089189	0.00042758	0.00000000	0.00000000	0.00000000	0.00000000	0.00000000	0.00000000	0.00000000	0.00000000	0.00000000	0.00000000	0.00000000	0.00000000	0.00446985
7.000	-0.00005609	-0.00331331	-0.00417254	-0.00492313	0.00000000	0.00000000	-0.00041114	0.00000000	-0.00292070	-0.00104179	0.00013278	-0.00380759	-0.00097389	-0.00168467	0.00069448	-0.00211248	0.00338066	0.00276025	0.00464999	0.00452811	0.00252957	0.00271936	-0.00097985	0.00032382	0.00000000	0.00000000	0.00000000	0.00000000	0.00000000	0.00000000	0.00000000	0.00000000	0.00000000	0.00000000	0.00000000	0.00000000	0.00432004
9.000	0.00006988	-0.00318869	-0.00408153	-0.00495056	0.00000000	0.00000000	-0.00035652	0.00000000	-0.00298631	-0.00096538	0.00031791	-0.00380718	-0.00084781	-0.00156497	0.00064537	-0.00215495	0.00326299	0.00264391	0.00466191	0.00453609	0.00239857	0.00255592	-0.00106502	0.00022050	0.00000000	0.00000000	0.00000000	0.00000000	0.00000000	0.00000000	0.00000000	0.00000000	0.00000000	0.00000000	0.00000000	0.00000000	0.00417196
11.000	0.00020089	-0.00305805	-0.00398537	-0.00497363	0.00000000	0.00000000	-0.00030116	0.00000000	-0.00305210	-0.00088627	0.00050252	-0.00380247	-0.00072077	-0.00144313	0.00059572	-0.00219699	0.00314580	0.00252857	0.00466811	0.00453855	0.00226359	0.00239232	-0.00114750	0.00011764	0.00000000	0.00000000	0.00000000	0.00000000	0.00000000	0.00000000	0.00000000	0.00000000	0.00000000	0.00000000	0.00000000	0.00000000	0.00402582
13.000	0.00033714	-0.00292105	-0.00388382	-0.00499227	0.00000000	0.00000000	-0.00024509	0.00000000	-0.00311807	-0.00080433	0.00068596	-0.00379347	-0.00059303	-0.00131945	0.00054563	-0.00223861	0.00302926	0.00241436	0.00466853	0.00453544	0.00212488	0.00222698	-0.00122710	0.00001524	0.00000000	0.00000000	0.00000000	0.00000000	0.00000000	0.00000000	0.00000000	0.00000000	0.00000000	0.00000000	0.00000000	0.00000000	0.00388179
15.000	0.00047886	-0.00277651	-0.00377665	-0.00500643	0.00000000	0.00000000	-0.00018839	0.00000000	-0.00318417	-0.00071943	0.00086757	-0.00378019	-0.00046484	-0.00119419	0.00049518	-0.00227981	0.00291356	0.00230142	0.00466315	0.00452675	0.00198271	0.00206123	-0.00130371	-0.00008669	0.00000000	0.00000000	0.00000000	0.00000000	0.00000000	0.00000000	0.00000000	0.00000000	0.00000000	0.00000000	0.00000000	0.00000000	0.00374003
17.000	0.00062628	-0.00262568	-0.00366360	-0.00501600	0.00000000	0.00000000	-0.00013113	0.00000000	-0.00325037	-0.00063144	0.00104671	-0.00376264	-0.00033645	-0.00106763	0.00044445	-0.00232058	0.00279884	0.00218983	0.00465191	0.00451243	0.00183736	0.00189493	-0.00137712	-0.00018812	0.00000000	0.00000000	0.00000000	0.00000000	0.00000000	0.00000000	0.00000000	0.00000000	0.00000000	0.00000000	0.00000000	0.00000000	0.00360067
19.000	0.00077965	-0.00246891	-0.00354439	-0.00502091	0.00000000	0.00000000	-0.00007338	0.00000000	-0.00331663	-0.00054021	0.00122276	-0.00374086	-0.00020810	-0.00094005	0.00039354	-0.00236093	0.00268525	0.00207969	0.00463479	0.00449248	0.00168909	0.00172822	-0.00144724	-0.00028905	0.00000000	0.00000000	0.00000000	0.00000000	0.00000000	0.00000000	0.00000000	0.00000000	0.00000000	0.00000000	0.00000000	0.00000000	0.00346380
21.000	0.00093924	-0.00230111	-0.00341871	-0.00502102	0.00000000	0.00000000	-0.00001521	0.00000000	-0.00338292	-0.00044556	0.00139514	-0.00371485	-0.00008003	-0.00081172	0.00034252	-0.00240086	0.00257291	0.00197108	0.00461177	0.00446688	0.00153820	0.00156125	-0.00151383	-0.00038944	0.00000000	0.00000000	0.00000000	0.00000000	0.00000000	0.00000000	0.00000000	0.00000000	0.00000000	0.00000000	0.00000000	0.00000000	0.00332953
23.000	0.00110535	-0.00212542	-0.00328625	-0.00501622	0.00000000	0.00000000	0.00004327	0.00000000	-0.00344917	-0.00034732	0.00156329	-0.00368464	0.00004751	-0.00068293	0.00029148	-0.00244037	0.00246193	0.00186408	0.00458283	0.00443563	0.00138500	0.00139417	-0.00157704	-0.00048926	0.00000000	0.00000000	0.00000000	0.00000000	0.00000000	0.00000000	0.00000000	0.00000000	0.00000000	0.00000000	0.00000000	0.00000000	0.00319792
25.000	0.00127831	-0.00194054	-0.00314665	-0.00500635	0.00000000	0.00000000	0.00010196	0.00000000	-0.00351536	-0.00024530	0.00172671	-0.00365026	0.00017430	-0.00055395	0.00024047	-0.00247948	0.00235239	0.00175874	0.00454797	0.00439873	0.00122980	0.00122712	-0.00163661	-0.00058845	0.00000000	0.00000000	0.00000000	0.00000000	0.00000000	0.00000000	0.00000000	0.00000000	0.00000000	0.00000000	0.00000000	0.00000000	0.00306902
27.000	0.00145843	-0.00174562	-0.00299956	-0.00499124	0.00000000	0.00000000	0.00016078	0.00000000	-0.00358142	-0.00013926	0.00188494	-0.00361174	0.00030010	-0.00042503	0.00018958	-0.00251819	0.00224439	0.00165512	0.00450720	0.00435620	0.00107290	0.00106021	-0.00169231	-0.00068696	0.00000000	0.00000000	0.00000000	0.00000000	0.00000000	0.00000000	0.00000000	0.00000000	0.00000000	0.00000000	0.00000000	0.00000000	0.00294289
29.000	0.00164611	-0.00153992	-0.00284459	-0.00497069	0.00000000	0.00000000	0.00021959	0.00000000	-0.00364731	-0.00002900	0.00203756	-0.00356911	0.00042469	-0.00029644	0.00013888	-0.00255650	0.00213799	0.00155326	0.00446053	0.00430807	0.00091462	0.00089359	-0.00174416	-0.00078473	0.00000000	0.00000000	0.00000000	0.00000000	0.00000000	0.00000000	0.00000000	0.00000000	0.00000000	0.00000000	0.00000000	0.00000000	0.00281956
31.000	0.00184171	-0.00132264	-0.00268135	-0.00494450	0.00000000	0.00000000	0.00027827	0.00000000	-0.00371296	0.00008574	0.00218421	-0.00352241	0.00054785	-0.00016843	0.00008842	-0.00259443	0.00203326	0.00145322	0.00440798	0.00425436	0.00075529	0.00072736	-0.00179228	-0.00088168	0.00000000	0.00000000	0.00000000	0.00000000	0.00000000	0.00000000	0.00000000	0.00000000	0.00000000	0.00000000	0.00000000	0.00000000	0.00269904
33.000	0.00204568	-0.00109288	-0.00250940	-0.00491242	0.00000000	0.00000000	0.00033670	0.00000000	-0.00377831	0.00020524	0.00232459	-0.00347169	0.00066938	-0.00004125	0.00003826	-0.00263198	0.00193025	0.00135501	0.00434958	0.00419511	0.00059523	0.00056165	-0.00183619	-0.00097772	0.00000000	0.00000000	0.00000000	0.00000000	0.00000000	0.00000000	0.00000000	0.00000000	0.00000000	0.00000000	0.00000000	0.00000000	0.00258135
35.000	0.00225844	-0.00084971	-0.00232834	-0.00487418	0.00000000	0.00000000	0.00039473	0.00000000	-0.00384330	0.00032976	0.00245843	-0.00341697	0.00078908	0.00008486	-0.00001152	-0.00266916	0.00182902	0.00125868	0.00428538	0.00413037	0.00043475	0.00039654	-0.00187598	-0.00107277	0.00000000	0.00000000	0.00000000	0.00000000	0.00000000	0.00000000	0.00000000	0.00000000	0.00000000	0.00000000	0.00000000	0.00000000	0.00246651
37.000	0.00248047	-0.00059212	-0.00213774	-0.00482948	0.00000000	0.00000000	0.00045221	0.00000000	-0.00390786	0.00045962	0.00258553	-0.00335832	0.00090675	0.00020969	-0.00006088	-0.00270597	0.00172959	0.00116424	0.00421543	0.00406020	0.00027418	0.00023213	-0.00191189	-0.00116672	0.00000000	0.00000000	0.00000000	0.00000000	0.00000000	0.00000000	0.00000000	0.00000000	0.00000000	0.00000000	0.00000000	0.00000000	0.00235451
39.000	0.00271228	-0.00031905	-0.00193718	-0.00477799	0.00000000	0.00000000	0.00050899	0.00000000	-0.00397193	0.00059511	0.00270572	-0.00329579	0.00102222	0.00033302	-0.00010977	-0.00274243	0.00163201	0.00107173	0.00413980	0.00398467	0.00011382	0.00006851	-0.00194332	-0.00125944	0.00000000	0.00000000	0.00000000	0.00000000	0.00000000	0.00000000	0.00000000	0.00000000	0.00000000	0.00000000	0.00000000	0.00000000	0.00224534
41.000	0.00295437	-0.00002938	-0.00172627	-0.00471934	0.00000000	0.00000000	0.00056490	0.00000000	-0.00403543	0.00073657	0.00281890	-0.00322942	0.00113531	0.00045464	-0.00015813	-0.00277853	0.00153630	0.00098115	0.00405854	0.00390385	-0.00004600	-0.00009425	-0.00197076	-0.00135083	0.00000000	0.00000000	0.00000000	0.00000000	0.00000000	0.00000000	0.00000000	0.00000000	0.00000000	0.00000000	0.00000000	0.00000000	0.00213901
43.000	0.00320731	0.00027800	-0.00150467	-0.00465312	0.00000000	0.00000000	0.00061977	0.00000000	-0.00409828	0.00088431	0.00292500	-0.00315929	0.00124587	0.00057435	-0.00020592	-0.00281429	0.00144249	0.00089252	0.00397175	0.00381784	-0.00020499	-0.00025611	-0.00199347	-0.00144074	0.00000000	0.00000000	0.00000000	0.00000000	0.00000000	0.00000000	0.00000000	0.00000000	0.00000000	0.00000000	0.00000000	0.00000000	0.00203550
45.000	0.00347163	0.00060420	-0.00127210	-0.00457888	0.00000000	0.00000000	0.00067341	0.00000000	-0.00416041	0.00103865	0.00302398	-0.00308545	0.00135373	0.00069199	-0.00025310	-0.00284972	0.00135060	0.00080586	0.00387952	0.00372671	-0.00036285	-0.00041700	-0.00201229	-0.00152904	0.00000000	0.00000000	0.00000000	0.00000000	0.00000000	0.00000000	0.00000000	0.00000000	0.00000000	0.00000000	0.00000000	0.00000000	0.00193479
47.000	0.00374791	0.00095023	-0.00102838	-0.00449614	0.00000000	0.00000000	0.00072565	0.00000000	-0.00422174	0.00119985	0.00311586	-0.00300798	0.00145875	0.00080737	-0.00029961	-0.00288481	0.00126064	0.00072117	0.00378195	0.00363059	-0.00051929	-0.00057690	-0.00202492	-0.00161557	0.00000000	0.00000000	0.00000000	0.00000000	0.00000000	0.00000000	0.00000000	0.00000000	0.00000000	0.00000000	0.00000000	0.00000000	0.00183687
49.000	0.00403669	0.00131698	-0.00077346	-0.00440436	0.00000000	0.00000000	0.00077631	0.00000000	-0.00428219	0.00136815	0.00320067	-0.00292695	0.00156081	0.00092033	-0.00034543	-0.00291959	0.00117263	0.00063847	0.00367915	0.00352957	-0.00067403	-0.00073578	-0.00203328	-0.00170018	0.00000000	0.00000000	0.00000000	0.00000000	0.00000000	0.00000000	0.00000000	0.00000000	0.00000000	0.00000000	0.00000000	0.00000000	0.00174172
51.000	0.00433850	0.00170506	-0.00050750	-0.00430298	0.00000000	0.00000000	0.00082518	0.00000000	-0.00434167	0.00154371	0.00327847	-0.00284242	0.00165978	0.00103074	-0.00039051	-0.00295404	0.00108658	0.00055776	0.00357125	0.00342379	-0.00082680	-0.00089365	-0.00203740	-0.00178271	0.00000000	0.00000000	0.00000000	0.00000000	0.00000000	0.00000000	0.00000000	0.00000000	0.00000000	0.00000000	0.00000000	0.00000000	0.00164931
53.000	0.00465381	0.00211471	-0.00023085	-0.00419139	0.00000000	0.00000000	0.00087209	0.00000000	-0.00440010	0.00172656	0.00334936	-0.00275450	0.00175555	0.00113845	-0.00043482	-0.00298818	0.00100249	0.00047904	0.00345838	0.00331337	-0.00097734	-0.00105051	-0.00203732	-0.00186299	0.00000000	0.00000000	0.00000000	0.00000000	0.00000000	0.00000000	0.00000000	0.00000000	0.00000000	0.00000000	0.00000000	0.00000000	0.00155964
55.000	0.00498301	0.00254560	0.00005583	-0.00406896	0.00000000	0.00000000	0.00091684	0.00000000	-0.00445738	0.00191654	0.00341346	-0.00266326	0.00184801	0.00124333	-0.00047833	-0.00302202	0.00092038	0.00040233	0.00334069	0.00319845	-0.00112541	-0.00120638	-0.00203309	-0.00194084	0.00000000	0.00000000	0.00000000	0.00000000	0.00000000	0.00000000	0.00000000	0.00000000	0.00000000	0.00000000	0.00000000	0.00000000	0.00147266
57.000	0.00532638	0.00299670	0.00035155	-0.00393506	0.00000000	0.00000000	0.00095925	0.00000000	-0.00451344	0.00211326	0.00347089	-0.00256879	0.00193708	0.00134528	-0.00052100	-0.00305556	0.00084025	0.00032762	0.00321832	0.00307919	-0.00127077	-0.00136130	-0.00202480	-0.00201609	0.00000000	0.00000000	0.00000000	0.00000000	0.00000000	0.00000000	0.00000000	0.00000000	0.00000000	0.00000000	0.00000000	0.00000000	0.00138837
59.000	0.00568398	0.00346606	0.00065493	-0.00378904	0.00000000	0.00000000	0.00099914	0.00000000	-0.00456819	0.00231600	0.00352179	-0.00247119	0.00202266	0.00144419	-0.00056280	-0.00308880	0.00076210	0.00025491	0.00309144	0.00295573	-0.00141320	-0.00151530	-0.00201253	-0.00208856	0.00000000	0.00000000	0.00000000	0.00000000	0.00000000	0.00000000	0.00000000	0.00000000	0.00000000	0.00000000	0.00000000	0.00000000	0.00130674
61.000	0.00605564	0.00395064	0.00096421	-0.00363031	0.00000000	0.00000000	0.00103634	0.00000000	-0.00462154	0.00252360	0.00356634	-0.00237056	0.00210469	0.00153997	-0.00060372	-0.00312175	0.00068594	0.00018421	0.00296022	0.00282825	-0.00155250	-0.00166843	-0.00199639	-0.00215809	0.00000000	0.00000000	0.00000000	0.00000000	0.00000000	0.00000000	0.00000000	0.00000000	0.00000000	0.00000000	0.00000000	0.00000000	0.00122774
63.000	0.00644086	0.00444623	0.00127723	-0.00345840	0.00000000	0.00000000	0.00107069	0.00000000	-0.00467339	0.00273436	0.00360469	-0.00226701	0.00218310	0.00163254	-0.00064371	-0.00315440	0.00061176	0.00011552	0.00282484	0.00269692	-0.00168846	-0.00182073	-0.00197648	-0.00222449	0.00000000	0.00000000	0.00000000	0.00000000	0.00000000	0.00000000	0.00000000	0.00000000	0.00000000	0.00000000	0.00000000	0.00000000	0.00115135
65.000	0.00683867	0.00468925	0.00159147	-0.00327294	0.00000000	0.00000000	0.00110205	0.00000000	-0.00472366	0.00294595	0.00363702	-0.00216064	0.00225783	0.00172182	-0.00068276	-0.00318677	0.00053957	0.00004884	0.00268549	0.00256191	-0.00182090	-0.00197220	-0.00195334	-0.00228758	0.00000000	0.00000000	0.00000000	0.00000000	0.00000000	0.00000000	0.00000000	0.00000000	0.00000000	0.00000000	0.00000000	0.00000000	0.00107754
