# Supplementary material for: The evolution of pelvic limb muscle moment arms in bird-line archosaurs
Source: Sci Adv. 2021 Mar 19;7(12):eabe2778. doi: 10.1126/sciadv.abe2778 (PMC7978429; doi:10.1126/sciadv.abe2778)
Supplement: Data file S7 [file abe2778_Data_file_S7.zip › supp data/SIMM_moment_arm_raw_data/Archaeopteryx_hipExAll_15Ab.plt]

# Output plot file made by SIMM 6.0.2
# Curves and events from plot data files are not reproduced in this file.

title hip_extension moment arm vs. hip_extension


# This file contains 38 columns of data. The first
# column is the x-variable, followed by 37 y-variable[s].

hip_extension (deg)	IT1|hip_extension moment arm	IT2A|hip_extension moment arm	IT2P|hip_extension moment arm	IT3|hip_extension moment arm	FMTE|hip_extension moment arm	FMTI|hip_extension moment arm	AMB|hip_extension moment arm	AMBtendon|hip_extension moment arm	ILFB|hip_extension moment arm	PIFI1|hip_extension moment arm	PIFI2|hip_extension moment arm	IFE|hip_extension moment arm	ITCA|hip_extension moment arm	ITCP|hip_extension moment arm	FTI3|hip_extension moment arm	FTE|hip_extension moment arm	ADD1|hip_extension moment arm	ADD2|hip_extension moment arm	PIFE1|hip_extension moment arm	PIFE2|hip_extension moment arm	PIFE3|hip_extension moment arm	ISTR|hip_extension moment arm	CFB|hip_extension moment arm	CFL|hip_extension moment arm	GL|hip_extension moment arm	GM|hip_extension moment arm	EDL|hip_extension moment arm	EDB|hip_extension moment arm	EHL|hip_extension moment arm	TA|hip_extension moment arm	FDL|hip_extension moment arm	FDB|hip_extension moment arm	FHL|hip_extension moment arm	FL|hip_extension moment arm	FLtendon|hip_extension moment arm	FB|hip_extension moment arm	FTI1|hip_extension moment arm	
-45.000	0.00698815	0.00357195	-0.00035864	-0.0067152	0.00000000	0.00000000	0.00528440	0.00000000	-0.00544750	0.00258471	0.00236374	0.00058128	0.00147814	0.00117573	0.00054074	-0.00705042	0.00006693	-0.00162453	0.00269762	0.00244089	0.00123717	0.00222395	-0.00388938	-0.00480048	0.00000000	0.00000000	0.00000000	0.00000000	0.00000000	0.00000000	0.00000000	0.00000000	0.00000000	0.00000000	0.00000000	0.00000000	-0.0000475
-43.000	0.00728320	0.00385006	-0.00013659	-0.0065901	0.00000000	0.00000000	0.00541134	0.00000000	-0.00548061	0.00267028	0.00233434	0.00060056	0.00143679	0.00114364	0.00027969	-0.00713713	-0.00040931	-0.00207844	0.00273612	0.00246575	0.00122430	0.00194458	-0.00393217	-0.00489684	0.00000000	0.00000000	0.00000000	0.00000000	0.00000000	0.00000000	0.00000000	0.00000000	0.00000000	0.00000000	0.00000000	0.00000000	-0.0007146
-41.000	0.00757550	0.00412583	0.00008446	-0.0064580	0.00000000	0.00000000	0.00553428	0.00000000	-0.00550653	0.00275484	0.00230098	0.00061905	0.00139313	0.00110961	0.00001801	-0.00721308	-0.00088391	-0.00252444	0.00276913	0.00248461	0.00120970	0.00168985	-0.00397418	-0.00498413	0.00000000	0.00000000	0.00000000	0.00000000	0.00000000	0.00000000	0.00000000	0.00000000	0.00000000	0.00000000	0.00000000	0.00000000	-0.0013786
-39.000	0.00786490	0.00439919	0.00030446	-0.0063195	0.00000000	0.00000000	0.00565308	0.00000000	-0.00552534	0.00283837	0.00226354	0.00063673	0.00134719	0.00107364	-0.00024371	-0.00727845	-0.00135502	-0.00296098	0.00279617	0.00249707	0.00119339	0.00145832	-0.00401434	-0.00506254	0.00000000	0.00000000	0.00000000	0.00000000	0.00000000	0.00000000	0.00000000	0.00000000	0.00000000	0.00000000	0.00000000	0.00000000	-0.0020364
-37.000	0.00815129	0.00467007	0.00052336	-0.0061751	0.00000000	0.00000000	0.00576755	0.00000000	-0.00553715	0.00292083	0.00222193	0.00065361	0.00129901	0.00103577	-0.00050489	-0.00733342	-0.00182080	-0.00338665	0.00281664	0.00250271	0.00117534	0.00124807	-0.00405289	-0.00513225	0.00000000	0.00000000	0.00000000	0.00000000	0.00000000	0.00000000	0.00000000	0.00000000	0.00000000	0.00000000	0.00000000	0.00000000	-0.0026852
-35.000	0.00843454	0.00493839	0.00074110	-0.0060252	0.00000000	0.00000000	0.00587754	0.00000000	-0.00554206	0.00300216	0.00217607	0.00066965	0.00124866	0.00099604	-0.00076493	-0.00737818	-0.00227950	-0.00380013	0.00282992	0.00250109	0.00115556	0.00105694	-0.00408992	-0.00519348	0.00000000	0.00000000	0.00000000	0.00000000	0.00000000	0.00000000	0.00000000	0.00000000	0.00000000	0.00000000	0.00000000	0.00000000	-0.0033225
-33.000	0.00871451	0.00520406	0.00095761	-0.0058702	0.00000000	0.00000000	0.00598288	0.00000000	-0.00554020	0.00308234	0.00212588	0.00068487	0.00119618	0.00095448	-0.00102326	-0.00741295	-0.00272948	-0.00420030	0.00283531	0.00249179	0.00113404	0.00088280	-0.00412551	-0.00524642	0.00000000	0.00000000	0.00000000	0.00000000	0.00000000	0.00000000	0.00000000	0.00000000	0.00000000	0.00000000	0.00000000	0.00000000	-0.0039456
-31.000	0.00899107	0.00546698	0.00117282	-0.0057105	0.00000000	0.00000000	0.00608339	0.00000000	-0.00553168	0.00316132	0.00207128	0.00069925	0.00114164	0.00091114	-0.00127931	-0.00743793	-0.00316919	-0.00458612	0.00283201	0.00247437	0.00111079	0.00072363	-0.00415972	-0.00529130	0.00000000	0.00000000	0.00000000	0.00000000	0.00000000	0.00000000	0.00000000	0.00000000	0.00000000	0.00000000	0.00000000	0.00000000	-0.0045522
-29.000	0.00926408	0.00572706	0.00138665	-0.0055464	0.00000000	0.00000000	0.00617888	0.00000000	-0.00551662	0.00323906	0.00201221	0.00071278	0.00108510	0.00086608	-0.00153252	-0.00745335	-0.00359722	-0.00495676	0.00281921	0.00244845	0.00108582	0.00057760	-0.00419262	-0.00532834	0.00000000	0.00000000	0.00000000	0.00000000	0.00000000	0.00000000	0.00000000	0.00000000	0.00000000	0.00000000	0.00000000	0.00000000	-0.0051404
-27.000	0.00953340	0.00598419	0.00159902	-0.0053782	0.00000000	0.00000000	0.00626917	0.00000000	-0.00549515	0.00331551	0.00194864	0.00072546	0.00102666	0.00081936	-0.00178236	-0.00745941	-0.00401230	-0.00531148	0.00279601	0.00241365	0.00105914	0.00044308	-0.00422430	-0.00535776	0.00000000	0.00000000	0.00000000	0.00000000	0.00000000	0.00000000	0.00000000	0.00000000	0.00000000	0.00000000	0.00000000	0.00000000	-0.0057083
-25.000	0.00979890	0.00623826	0.00180983	-0.0052061	0.00000000	0.00000000	0.00635408	0.00000000	-0.00548266	0.00339063	0.00188053	0.00073728	0.00096638	0.00077103	-0.00202831	-0.00745635	-0.00441330	-0.00564972	0.00276150	0.00236972	0.00103076	0.00031867	-0.00425482	-0.00537978	0.00000000	0.00000000	0.00000000	0.00000000	0.00000000	0.00000000	0.00000000	0.00000000	0.00000000	0.00000000	0.00000000	0.00000000	-0.0062543
-23.000	0.01006043	0.00648915	0.00201901	-0.0050304	0.00000000	0.00000000	0.00643339	0.00000000	-0.00547366	0.00346437	0.00180787	0.00074824	0.00090435	0.00072119	-0.00226986	-0.00744439	-0.00479925	-0.00597105	0.00271479	0.00231647	0.00100070	0.00020315	-0.00428427	-0.00539464	0.00000000	0.00000000	0.00000000	0.00000000	0.00000000	0.00000000	0.00000000	0.00000000	0.00000000	0.00000000	0.00000000	0.00000000	-0.0067772
-21.000	0.01031783	0.00673675	0.00222645	-0.0048514	0.00000000	0.00000000	0.00650691	0.00000000	-0.00546456	0.00353668	0.00173067	0.00075833	0.00084069	0.00066990	-0.00250653	-0.00742376	-0.00516935	-0.00627514	0.00265507	0.00225387	0.00096899	0.00009549	-0.00431272	-0.00540254	0.00000000	0.00000000	0.00000000	0.00000000	0.00000000	0.00000000	0.00000000	0.00000000	0.00000000	0.00000000	0.00000000	0.00000000	-0.0072760
-19.000	0.01057096	0.00698093	0.00243205	-0.0046691	0.00000000	0.00000000	0.00657444	0.00000000	-0.00545541	0.00360752	0.00164897	0.00076755	0.00077547	0.00061725	-0.00273788	-0.00739468	-0.00552292	-0.00656182	0.00258169	0.00218207	0.00093565	-0.00000519	-0.00434025	-0.00540371	0.00000000	0.00000000	0.00000000	0.00000000	0.00000000	0.00000000	0.00000000	0.00000000	0.00000000	0.00000000	0.00000000	0.00000000	-0.0077498
-17.000	0.01081966	0.00722154	0.00263570	-0.0044838	0.00000000	0.00000000	0.00663575	0.00000000	-0.00544624	0.00367684	0.00156284	0.00077590	0.00070882	0.00056333	-0.00296348	-0.00735738	-0.00585943	-0.00683100	0.00249429	0.00210140	0.00090072	-0.00009963	-0.00436694	-0.00539837	0.00000000	0.00000000	0.00000000	0.00000000	0.00000000	0.00000000	0.00000000	0.00000000	0.00000000	0.00000000	0.00000000	0.00000000	-0.0081981
-15.000	0.01106377	0.00745846	0.00283728	-0.0042958	0.00000000	0.00000000	0.00669062	0.00000000	-0.00543708	0.00374457	0.00147234	0.00078337	0.00064084	0.00050825	-0.00318294	-0.00731209	-0.00617851	-0.00708268	0.00239289	0.00201246	0.00086423	-0.00018846	-0.00439286	-0.00538672	0.00000000	0.00000000	0.00000000	0.00000000	0.00000000	0.00000000	0.00000000	0.00000000	0.00000000	0.00000000	0.00000000	0.00000000	-0.0086206
-13.000	0.01130312	0.00769154	0.00303669	-0.0041050	0.00000000	0.00000000	0.00673883	0.00000000	-0.00542797	0.00381066	0.00137762	0.00078996	0.00057166	0.00045210	-0.00339588	-0.00725902	-0.00647989	-0.00731697	0.00227803	0.00191606	0.00082622	-0.00027220	-0.00441808	-0.00536898	0.00000000	0.00000000	0.00000000	0.00000000	0.00000000	0.00000000	0.00000000	0.00000000	0.00000000	0.00000000	0.00000000	0.00000000	-0.0090171
-11.000	0.01153753	0.00792062	0.00323380	-0.0039046	0.00000000	0.00000000	0.00678015	0.00000000	-0.00541894	0.00387505	0.00127881	0.00079567	0.00050139	0.00039500	-0.00360198	-0.00723807	-0.00676344	-0.00753404	0.00215089	0.00181326	0.00078675	-0.00035130	-0.00444269	-0.00534534	0.00000000	0.00000000	0.00000000	0.00000000	0.00000000	0.00000000	0.00000000	0.00000000	0.00000000	0.00000000	0.00000000	0.00000000	-0.0093876
-9.000	0.01176683	0.00814554	0.00342847	-0.0037230	0.00000000	0.00000000	0.00681434	0.00000000	-0.00541004	0.00393769	0.00117609	0.00080050	0.00043017	0.00033706	-0.00380091	-0.00723927	-0.00702911	-0.00773411	0.00201330	0.00170532	0.00074586	-0.00042614	-0.00446674	-0.00531601	0.00000000	0.00000000	0.00000000	0.00000000	0.00000000	0.00000000	0.00000000	0.00000000	0.00000000	0.00000000	0.00000000	0.00000000	-0.0097324
-7.000	0.01199082	0.00836613	0.00362058	-0.0035187	0.00000000	0.00000000	0.00684115	0.00000000	-0.00540130	0.00399849	0.00106969	0.00080445	0.00035812	0.00027840	-0.00399242	-0.00724116	-0.00727697	-0.00791749	0.00186768	0.00159365	0.00070361	-0.00049704	-0.00449032	-0.00528117	0.00000000	0.00000000	0.00000000	0.00000000	0.00000000	0.00000000	0.00000000	0.00000000	0.00000000	0.00000000	0.00000000	0.00000000	-0.0100516
-5.000	0.01220930	0.00858221	0.00380997	-0.0033189	0.00000000	0.00000000	0.00686033	0.00000000	-0.00539276	0.00405739	0.00095984	0.00080752	0.00028539	0.00021914	-0.00417624	-0.00724374	-0.00750715	-0.00808450	0.00171694	0.00147973	0.00066007	-0.00056427	-0.00451348	-0.00524103	0.00000000	0.00000000	0.00000000	0.00000000	0.00000000	0.00000000	0.00000000	0.00000000	0.00000000	0.00000000	0.00000000	0.00000000	-0.0103458
-3.000	0.01242208	0.00879358	0.00399650	-0.0031173	0.00000000	0.00000000	0.00687163	0.00000000	-0.00538446	0.00411432	0.00084684	0.00080971	0.00021210	0.00015941	-0.00435216	-0.00724702	-0.00771988	-0.00823551	0.00156417	0.00136501	0.00061530	-0.00062808	-0.00453628	-0.00519575	0.00000000	0.00000000	0.00000000	0.00000000	0.00000000	0.00000000	0.00000000	0.00000000	0.00000000	0.00000000	0.00000000	0.00000000	-0.0106155
-1.000	0.01262892	0.00900005	0.00418001	-0.0029139	0.00000000	0.00000000	0.00687478	0.00000000	-0.00537644	0.00416919	0.00073100	0.00081102	0.00013841	0.00009933	-0.00452000	-0.00725100	-0.00791541	-0.00837091	0.00141238	0.00130126	0.00056936	-0.00068867	-0.00455880	-0.00516212	0.00000000	0.00000000	0.00000000	0.00000000	0.00000000	0.00000000	0.00000000	0.00000000	0.00000000	0.00000000	0.00000000	0.00000000	-0.0108611
1.000	0.01282960	0.00920139	0.00436052	-0.0027090	0.00000000	0.00000000	0.00686953	0.00000000	-0.00536875	0.00422191	0.00061266	0.00081144	0.00006444	0.00003903	-0.00467959	-0.00725567	-0.00809409	-0.00849113	0.00129102	0.00129878	0.00052235	-0.00074621	-0.00458109	-0.00516905	0.00000000	0.00000000	0.00000000	0.00000000	0.00000000	0.00000000	0.00000000	0.00000000	0.00000000	0.00000000	0.00000000	0.00000000	-0.0110834
3.000	0.01302386	0.00939738	0.00454078	-0.0025025	0.00000000	0.00000000	0.00685559	0.00000000	-0.00536143	0.00427239	0.00049220	0.00081099	-0.00000965	-0.00002135	-0.00483080	-0.00726102	-0.00825626	-0.00859660	0.00128687	0.00129469	0.00047433	-0.00080088	-0.00460320	-0.00517593	0.00000000	0.00000000	0.00000000	0.00000000	0.00000000	0.00000000	0.00000000	0.00000000	0.00000000	0.00000000	0.00000000	0.00000000	-0.0112830
5.000	0.01321145	0.00958776	0.00470509	-0.0022946	0.00000000	0.00000000	0.00683271	0.00000000	-0.00535453	0.00432053	0.00037000	0.00080967	-0.00008372	-0.00008168	-0.00497353	-0.00726706	-0.00840232	-0.00868775	0.00128112	0.00128899	0.00042540	-0.00085279	-0.00462519	-0.00518271	0.00000000	0.00000000	0.00000000	0.00000000	0.00000000	0.00000000	0.00000000	0.00000000	0.00000000	0.00000000	0.00000000	0.00000000	-0.0114606
7.000	0.01339209	0.00977227	0.00488029	-0.0020856	0.00000000	0.00000000	0.00680060	0.00000000	-0.00534810	0.00436621	0.00024650	0.00080746	-0.00015763	-0.00014184	-0.00510770	-0.00727378	-0.00853271	-0.00876504	0.00127375	0.00128168	0.00037563	-0.00090209	-0.00464709	-0.00518935	0.00000000	0.00000000	0.00000000	0.00000000	0.00000000	0.00000000	0.00000000	0.00000000	0.00000000	0.00000000	0.00000000	0.00000000	-0.0116170
9.000	0.01356547	0.00995062	0.00504593	-0.0018754	0.00000000	0.00000000	0.00675899	0.00000000	-0.00534218	0.00440931	0.00012211	0.00080439	-0.00023124	-0.00020169	-0.00523325	-0.00728118	-0.00864785	-0.00882891	0.00126477	0.00127275	0.00032513	-0.00094725	-0.00466895	-0.00519581	0.00000000	0.00000000	0.00000000	0.00000000	0.00000000	0.00000000	0.00000000	0.00000000	0.00000000	0.00000000	0.00000000	0.00000000	-0.0117528
11.000	0.01373126	0.01012249	0.00520737	-0.0016643	0.00000000	0.00000000	0.00670761	0.00000000	-0.00533683	0.00444969	-0.00000272	0.00080044	-0.00030439	-0.00026110	-0.00535014	-0.00728925	-0.00874820	-0.00887982	0.00125418	0.00126221	0.00027399	-0.00099518	-0.00469066	-0.00520205	0.00000000	0.00000000	0.00000000	0.00000000	0.00000000	0.00000000	0.00000000	0.00000000	0.00000000	0.00000000	0.00000000	0.00000000	-0.0118689
13.000	0.01388912	0.01028753	0.00536433	-0.0014523	0.00000000	0.00000000	0.00664619	0.00000000	-0.00533210	0.00448721	-0.00012754	0.00079563	-0.00037696	-0.00031995	-0.00545837	-0.00729798	-0.00883422	-0.00891819	0.00124197	0.00125006	0.00022230	-0.00103543	-0.00471234	-0.00520807	0.00000000	0.00000000	0.00000000	0.00000000	0.00000000	0.00000000	0.00000000	0.00000000	0.00000000	0.00000000	0.00000000	0.00000000	-0.0119658
15.000	0.01403867	0.01044805	0.00551657	-0.0012396	0.00000000	0.00000000	0.00657445	0.00000000	-0.00532803	0.00452170	-0.00025190	0.00078996	-0.00044881	-0.00037812	-0.00555793	-0.00730738	-0.00890636	-0.00894447	0.00122816	0.00123630	0.00017018	-0.00107536	-0.00473406	-0.00521385	0.00000000	0.00000000	0.00000000	0.00000000	0.00000000	0.00000000	0.00000000	0.00000000	0.00000000	0.00000000	0.00000000	0.00000000	-0.0120444
17.000	0.01417948	0.01059779	0.00566377	-0.0010264	0.00000000	0.00000000	0.00649214	0.00000000	-0.00532468	0.00455297	-0.00037536	0.00078342	-0.00051979	-0.00043547	-0.00564885	-0.00731743	-0.00896510	-0.00895908	0.00121274	0.00122094	0.00011771	-0.00111318	-0.00475591	-0.00521940	0.00000000	0.00000000	0.00000000	0.00000000	0.00000000	0.00000000	0.00000000	0.00000000	0.00000000	0.00000000	0.00000000	0.00000000	-0.0121053
19.000	0.01431112	0.01073401	0.00580562	-0.0008128	0.00000000	0.00000000	0.00639900	0.00000000	-0.00532211	0.00458082	-0.00049749	0.00077604	-0.00058979	-0.00049191	-0.00573119	-0.00732812	-0.00901088	-0.00896245	0.00119572	0.00120399	0.00006500	-0.00114900	-0.00477792	-0.00522473	0.00000000	0.00000000	0.00000000	0.00000000	0.00000000	0.00000000	0.00000000	0.00000000	0.00000000	0.00000000	0.00000000	0.00000000	-0.0121493
21.000	0.01443307	0.01087088	0.00594178	-0.0005988	0.00000000	0.00000000	0.00629480	0.00000000	-0.00532036	0.00460502	-0.00061787	0.00076780	-0.00065867	-0.00054732	-0.00580498	-0.00733945	-0.00904416	-0.00895497	0.00117712	0.00118547	0.00001217	-0.00118291	-0.00480019	-0.00522985	0.00000000	0.00000000	0.00000000	0.00000000	0.00000000	0.00000000	0.00000000	0.00000000	0.00000000	0.00000000	0.00000000	0.00000000	-0.0121770
23.000	0.01454481	0.01099588	0.00607186	-0.0003848	0.00000000	0.00000000	0.00617931	0.00000000	-0.00531949	0.00462531	-0.00073610	0.00075872	-0.00072631	-0.00060158	-0.00587030	-0.00735141	-0.00906538	-0.00893704	0.00115695	0.00116538	-0.00004069	-0.00121499	-0.00482257	-0.00523479	0.00000000	0.00000000	0.00000000	0.00000000	0.00000000	0.00000000	0.00000000	0.00000000	0.00000000	0.00000000	0.00000000	0.00000000	-0.0121890
25.000	0.01464571	0.01111060	0.00619543	-0.0001708	0.00000000	0.00000000	0.00605232	0.00000000	-0.00531954	0.00464139	-0.00085183	0.00074881	-0.00079260	-0.00065461	-0.00592725	-0.00736398	-0.00907498	-0.00890905	0.00113522	0.00114374	-0.00009347	-0.00124535	-0.00484517	-0.00523957	0.00000000	0.00000000	0.00000000	0.00000000	0.00000000	0.00000000	0.00000000	0.00000000	0.00000000	0.00000000	0.00000000	0.00000000	-0.0121859
27.000	0.01473512	0.01121485	0.00631205	0.0000431	0.00000000	0.00000000	0.00591367	0.00000000	-0.00532058	0.00465295	-0.00096470	0.00073807	-0.00085742	-0.00070631	-0.00597590	-0.00737716	-0.00907337	-0.00887136	0.00111195	0.00112057	-0.00014606	-0.00127407	-0.00486806	-0.00524424	0.00000000	0.00000000	0.00000000	0.00000000	0.00000000	0.00000000	0.00000000	0.00000000	0.00000000	0.00000000	0.00000000	0.00000000	-0.0121685
29.000	0.01481231	0.01130784	0.00642119	0.0002565	0.00000000	0.00000000	0.00576319	0.00000000	-0.00532264	0.00465959	-0.00107440	0.00072650	-0.00092067	-0.00075659	-0.00601637	-0.00739092	-0.00906096	-0.00882434	0.00108717	0.00109590	-0.00019836	-0.00130127	-0.00489118	-0.00524884	0.00000000	0.00000000	0.00000000	0.00000000	0.00000000	0.00000000	0.00000000	0.00000000	0.00000000	0.00000000	0.00000000	0.00000000	-0.0121371
31.000	0.01487644	0.01138868	0.00652230	0.0004693	0.00000000	0.00000000	0.00560075	0.00000000	-0.00532577	0.00466091	-0.00118064	0.00071412	-0.00098225	-0.00080537	-0.00604877	-0.00740526	-0.00903815	-0.00876832	0.00106089	0.00106975	-0.00025026	-0.00132706	-0.00491443	-0.00525341	0.00000000	0.00000000	0.00000000	0.00000000	0.00000000	0.00000000	0.00000000	0.00000000	0.00000000	0.00000000	0.00000000	0.00000000	-0.0120925
33.000	0.01492660	0.01145636	0.00661476	0.0006814	0.00000000	0.00000000	0.00542629	0.00000000	-0.00533003	0.00465640	-0.00128319	0.00070094	-0.00104206	-0.00085257	-0.00607323	-0.00742017	-0.00900534	-0.00870364	0.00103315	0.00104214	-0.00030167	-0.00135155	-0.00493798	-0.00525799	0.00000000	0.00000000	0.00000000	0.00000000	0.00000000	0.00000000	0.00000000	0.00000000	0.00000000	0.00000000	0.00000000	0.00000000	-0.0120351
35.000	0.01496176	0.01150971	0.00669786	0.0008925	0.00000000	0.00000000	0.00523976	0.00000000	-0.00533545	0.00464552	-0.00138183	0.00068696	-0.00110002	-0.00089812	-0.00608988	-0.00743562	-0.00896288	-0.00863062	0.00100396	0.00101311	-0.00035247	-0.00137487	-0.00496175	-0.00526264	0.00000000	0.00000000	0.00000000	0.00000000	0.00000000	0.00000000	0.00000000	0.00000000	0.00000000	0.00000000	0.00000000	0.00000000	-0.0119655
37.000	0.01498078	0.01154743	0.00677087	0.0011023	0.00000000	0.00000000	0.00504115	0.00000000	-0.00534208	0.00462763	-0.00147638	0.00067220	-0.00115604	-0.00094197	-0.00609885	-0.00745161	-0.00891114	-0.00854958	0.00097337	0.00098268	-0.00040259	-0.00139715	-0.00498558	-0.00526741	0.00000000	0.00000000	0.00000000	0.00000000	0.00000000	0.00000000	0.00000000	0.00000000	0.00000000	0.00000000	0.00000000	0.00000000	-0.0118841
39.000	0.01498237	0.01156801	0.00683292	0.0013105	0.00000000	0.00000000	0.00483054	0.00000000	-0.00534995	0.00460201	-0.00156668	0.00065666	-0.00121005	-0.00098405	-0.00610029	-0.00746811	-0.00885046	-0.00846081	0.00094141	0.00095089	-0.00045192	-0.00141855	-0.00500970	-0.00527235	0.00000000	0.00000000	0.00000000	0.00000000	0.00000000	0.00000000	0.00000000	0.00000000	0.00000000	0.00000000	0.00000000	0.00000000	-0.0117914
41.000	0.01496506	0.01156976	0.00688309	0.0015169	0.00000000	0.00000000	0.00460803	0.00000000	-0.00535910	0.00456780	-0.00165263	0.00064037	-0.00126198	-0.00102433	-0.00609434	-0.00748511	-0.00878119	-0.00836459	0.00090811	0.00091778	-0.00050037	-0.00143924	-0.00503384	-0.00527753	0.00000000	0.00000000	0.00000000	0.00000000	0.00000000	0.00000000	0.00000000	0.00000000	0.00000000	0.00000000	0.00000000	0.00000000	-0.0116878
43.000	0.01492724	0.01155073	0.00692037	0.0017211	0.00000000	0.00000000	0.00437382	0.00000000	-0.00536955	0.00452407	-0.00173413	0.00062332	-0.00131177	-0.00106275	-0.00608115	-0.00750259	-0.00870363	-0.00826121	0.00087352	0.00088339	-0.00054785	-0.00145939	-0.00505825	-0.00528300	0.00000000	0.00000000	0.00000000	0.00000000	0.00000000	0.00000000	0.00000000	0.00000000	0.00000000	0.00000000	0.00000000	0.00000000	-0.0115738
45.000	0.01486705	0.01150872	0.00694365	0.0019228	0.00000000	0.00000000	0.00412814	0.00000000	-0.00538135	0.00446970	-0.00181113	0.00060555	-0.00135937	-0.00109927	-0.00606088	-0.00752053	-0.00861810	-0.00815094	0.00083767	0.00084776	-0.00059429	-0.00147924	-0.00508259	-0.00528882	0.00000000	0.00000000	0.00000000	0.00000000	0.00000000	0.00000000	0.00000000	0.00000000	0.00000000	0.00000000	0.00000000	0.00000000	-0.0114497
47.000	0.01478241	0.01144126	0.00695174	0.0021213	0.00000000	0.00000000	0.00387132	0.00000000	-0.00539451	0.00440345	-0.00188359	0.00058705	-0.00140472	-0.00113388	-0.00603368	-0.00753891	-0.00852489	-0.00803402	0.00080061	0.00081093	-0.00063961	-0.00149901	-0.00510754	-0.00529504	0.00000000	0.00000000	0.00000000	0.00000000	0.00000000	0.00000000	0.00000000	0.00000000	0.00000000	0.00000000	0.00000000	0.00000000	-0.0113161
49.000	0.01467098	0.01134556	0.00694337	0.0023164	0.00000000	0.00000000	0.00360375	0.00000000	-0.00540905	0.00432387	-0.00195150	0.00056785	-0.00144779	-0.00116654	-0.00599972	-0.00755771	-0.00842431	-0.00791072	0.00076239	0.00077295	-0.00068373	-0.00151898	-0.00513243	-0.00530172	0.00000000	0.00000000	0.00000000	0.00000000	0.00000000	0.00000000	0.00000000	0.00000000	0.00000000	0.00000000	0.00000000	0.00000000	-0.0111731
51.000	0.01453011	0.01121857	0.00691722	0.0025072	0.00000000	0.00000000	0.00332591	0.00000000	-0.00542497	0.00422936	-0.00201488	0.00054796	-0.00148853	-0.00119723	-0.00595915	-0.00757691	-0.00831661	-0.00778127	0.00072306	0.00073387	-0.00072658	-0.00153947	-0.00515720	-0.00530891	0.00000000	0.00000000	0.00000000	0.00000000	0.00000000	0.00000000	0.00000000	0.00000000	0.00000000	0.00000000	0.00000000	0.00000000	-0.0110213
53.000	0.01435684	0.01105698	0.00687194	0.0026933	0.00000000	0.00000000	0.00303836	0.00000000	-0.00544230	0.00411808	-0.00207375	0.00052741	-0.00152692	-0.00122594	-0.00591214	-0.00759649	-0.00820207	-0.00764589	0.00068267	0.00069374	-0.00076810	-0.00156084	-0.00518183	-0.00531668	0.00000000	0.00000000	0.00000000	0.00000000	0.00000000	0.00000000	0.00000000	0.00000000	0.00000000	0.00000000	0.00000000	0.00000000	-0.0108609
55.000	0.01414784	0.01085732	0.00680623	0.0028737	0.00000000	0.00000000	0.00274172	0.00000000	-0.00546103	0.00398802	-0.00212816	0.00050621	-0.00156292	-0.00125267	-0.00585885	-0.00761642	-0.00808094	-0.00750483	0.00064127	0.00065261	-0.00080823	-0.00158353	-0.00520625	-0.00532507	0.00000000	0.00000000	0.00000000	0.00000000	0.00000000	0.00000000	0.00000000	0.00000000	0.00000000	0.00000000	0.00000000	0.00000000	-0.0106923
57.000	0.01389939	0.01061607	0.00671886	0.0030477	0.00000000	0.00000000	0.00243670	0.00000000	-0.00548116	0.00383698	-0.00217816	0.00048437	-0.00159653	-0.00127740	-0.00579944	-0.00763669	-0.00795348	-0.00735828	0.00059892	0.00061054	-0.00084692	-0.00160805	-0.00523043	-0.00533412	0.00000000	0.00000000	0.00000000	0.00000000	0.00000000	0.00000000	0.00000000	0.00000000	0.00000000	0.00000000	0.00000000	0.00000000	-0.0105158
59.000	0.01360736	0.01032988	0.00660877	0.0032140	0.00000000	0.00000000	0.00212411	0.00000000	-0.00550268	0.00366259	-0.00222383	0.00046193	-0.00162773	-0.00130014	-0.00573408	-0.00765726	-0.00781992	-0.00720647	0.00055569	0.00056759	-0.00088411	-0.00163498	-0.00525432	-0.00534389	0.00000000	0.00000000	0.00000000	0.00000000	0.00000000	0.00000000	0.00000000	0.00000000	0.00000000	0.00000000	0.00000000	0.00000000	-0.0103317
61.000	0.01326722	0.00999589	0.00647522	0.0033717	0.00000000	0.00000000	0.00180479	0.00000000	-0.00552557	0.00346244	-0.00226525	0.00043890	-0.00165650	-0.00132090	-0.00566292	-0.00767812	-0.00768049	-0.00704960	0.00051162	0.00052382	-0.00091977	-0.00166505	-0.00527786	-0.00535441	0.00000000	0.00000000	0.00000000	0.00000000	0.00000000	0.00000000	0.00000000	0.00000000	0.00000000	0.00000000	0.00000000	0.00000000	-0.0101403
63.000	0.01287405	0.00961206	0.00631785	0.0035193	0.00000000	0.00000000	0.00147967	0.00000000	-0.00554982	0.00323415	-0.00230251	0.00041531	-0.00168284	-0.00133967	-0.00558614	-0.00769923	-0.00753541	-0.00688786	0.00046680	0.00047928	-0.00095385	-0.00169911	-0.00530100	-0.00536571	0.00000000	0.00000000	0.00000000	0.00000000	0.00000000	0.00000000	0.00000000	0.00000000	0.00000000	0.00000000	0.00000000	0.00000000	-0.0099419
65.000	0.01242258	0.00940025	0.00613683	0.0036554	0.00000000	0.00000000	0.00114975	0.00000000	-0.00557538	0.00297561	-0.00233571	0.00039118	-0.00170675	-0.00135647	-0.00550390	-0.00772059	-0.00738491	-0.00672145	0.00042127	0.00043404	-0.00098631	-0.00173817	-0.00532361	-0.00537783	0.00000000	0.00000000	0.00000000	0.00000000	0.00000000	0.00000000	0.00000000	0.00000000	0.00000000	0.00000000	0.00000000	0.00000000	-0.0097367
