# Supplementary material for: The evolution of pelvic limb muscle moment arms in bird-line archosaurs
Source: Sci Adv. 2021 Mar 19;7(12):eabe2778. doi: 10.1126/sciadv.abe2778 (PMC7978429; doi:10.1126/sciadv.abe2778)
Supplement: Data file S7 [file abe2778_Data_file_S7.zip › supp data/SIMM_moment_arm_raw_data/Archaeopteryx_hipRoAll_15Ab.plt]

# Output plot file made by SIMM 6.0.2
# Curves and events from plot data files are not reproduced in this file.

title hip_rotation moment arm vs. hip_extension


# This file contains 38 columns of data. The first
# column is the x-variable, followed by 37 y-variable[s].

hip_extension (deg)	IT1|hip_rotation moment arm	IT2A|hip_rotation moment arm	IT2P|hip_rotation moment arm	IT3|hip_rotation moment arm	FMTE|hip_rotation moment arm	FMTI|hip_rotation moment arm	AMB|hip_rotation moment arm	AMBtendon|hip_rotation moment arm	ILFB|hip_rotation moment arm	PIFI1|hip_rotation moment arm	PIFI2|hip_rotation moment arm	IFE|hip_rotation moment arm	ITCA|hip_rotation moment arm	ITCP|hip_rotation moment arm	FTI3|hip_rotation moment arm	FTE|hip_rotation moment arm	ADD1|hip_rotation moment arm	ADD2|hip_rotation moment arm	PIFE1|hip_rotation moment arm	PIFE2|hip_rotation moment arm	PIFE3|hip_rotation moment arm	ISTR|hip_rotation moment arm	CFB|hip_rotation moment arm	CFL|hip_rotation moment arm	GL|hip_rotation moment arm	GM|hip_rotation moment arm	EDL|hip_rotation moment arm	EDB|hip_rotation moment arm	EHL|hip_rotation moment arm	TA|hip_rotation moment arm	FDL|hip_rotation moment arm	FDB|hip_rotation moment arm	FHL|hip_rotation moment arm	FL|hip_rotation moment arm	FLtendon|hip_rotation moment arm	FB|hip_rotation moment arm	FTI1|hip_rotation moment arm	
-45.000	-0.00044474	-0.00081635	-0.00100503	-0.00174253	0.00000000	0.00000000	-0.00051701	0.00000000	-0.00042625	0.00041294	0.00122596	-0.00305215	0.00119879	0.00039133	-0.00017356	0.00004697	0.00023061	0.00021543	0.00102041	0.00102512	-0.00059007	-0.00172197	-0.00232464	-0.00148720	0.00000000	0.00000000	0.00000000	0.00000000	0.00000000	0.00000000	0.00000000	0.00000000	0.00000000	0.00000000	0.00000000	0.00000000	-0.00083585
-43.000	-0.00043346	-0.00078310	-0.00096763	-0.00173442	0.00000000	0.00000000	-0.00051472	0.00000000	-0.00042410	0.00044776	0.00136340	-0.00297044	0.00132328	0.00051856	-0.00016375	0.00005343	0.00023644	0.00021199	0.00102171	0.00101962	-0.00072740	-0.00180871	-0.00233214	-0.00151812	0.00000000	0.00000000	0.00000000	0.00000000	0.00000000	0.00000000	0.00000000	0.00000000	0.00000000	0.00000000	0.00000000	0.00000000	-0.00078767
-41.000	-0.00042150	-0.00074965	-0.00092982	-0.00172377	0.00000000	0.00000000	-0.00051202	0.00000000	-0.00042128	0.00048255	0.00150121	-0.00288527	0.00144736	0.00064654	-0.00015365	0.00005992	0.00024185	0.00020822	0.00102193	0.00101243	-0.00086525	-0.00190160	-0.00233589	-0.00154620	0.00000000	0.00000000	0.00000000	0.00000000	0.00000000	0.00000000	0.00000000	0.00000000	0.00000000	0.00000000	0.00000000	0.00000000	-0.00073831
-39.000	-0.00040886	-0.00071596	-0.00089163	-0.00171077	0.00000000	0.00000000	-0.00050891	0.00000000	-0.00041778	0.00051730	0.00163917	-0.00279677	0.00157080	0.00077505	-0.00014328	0.00006642	0.00024684	0.00020414	0.00102094	0.00100340	-0.00100344	-0.00199926	-0.00233684	-0.00157150	0.00000000	0.00000000	0.00000000	0.00000000	0.00000000	0.00000000	0.00000000	0.00000000	0.00000000	0.00000000	0.00000000	0.00000000	-0.00068798
-37.000	-0.00039552	-0.00068203	-0.00085307	-0.00169558	0.00000000	0.00000000	-0.00050538	0.00000000	-0.00041362	0.00055201	0.00177701	-0.00270507	0.00169340	0.00090389	-0.00013265	0.00007294	0.00025138	0.00019978	0.00101861	0.00099235	-0.00114177	-0.00210047	-0.00233482	-0.00159407	0.00000000	0.00000000	0.00000000	0.00000000	0.00000000	0.00000000	0.00000000	0.00000000	0.00000000	0.00000000	0.00000000	0.00000000	-0.00063692
-35.000	-0.00038147	-0.00064783	-0.00081414	-0.00167837	0.00000000	0.00000000	-0.00050143	0.00000000	-0.00040883	0.00058666	0.00191445	-0.00261033	0.00181494	0.00103281	-0.00012180	0.00007945	0.00025546	0.00019515	0.00101477	0.00097907	-0.00128005	-0.00220418	-0.00232985	-0.00161398	0.00000000	0.00000000	0.00000000	0.00000000	0.00000000	0.00000000	0.00000000	0.00000000	0.00000000	0.00000000	0.00000000	0.00000000	-0.00058538
-33.000	-0.00036672	-0.00061335	-0.00077486	-0.00165925	0.00000000	0.00000000	-0.00049706	0.00000000	-0.00040341	0.00062124	0.00205118	-0.00251266	0.00193519	0.00116159	-0.00011076	0.00008595	0.00025907	0.00019028	0.00100919	0.00096332	-0.00141805	-0.00230946	-0.00232199	-0.00163129	0.00000000	0.00000000	0.00000000	0.00000000	0.00000000	0.00000000	0.00000000	0.00000000	0.00000000	0.00000000	0.00000000	0.00000000	-0.00053358
-31.000	-0.00035124	-0.00057857	-0.00073524	-0.00163835	0.00000000	0.00000000	-0.00049225	0.00000000	-0.00039739	0.00065574	0.00218688	-0.00241221	0.00205392	0.00128996	-0.00009953	0.00009243	0.00026221	0.00018520	0.00100163	0.00094485	-0.00155557	-0.00241551	-0.00231130	-0.00164606	0.00000000	0.00000000	0.00000000	0.00000000	0.00000000	0.00000000	0.00000000	0.00000000	0.00000000	0.00000000	0.00000000	0.00000000	-0.00048176
-29.000	-0.00033503	-0.00054347	-0.00069529	-0.00161578	0.00000000	0.00000000	-0.00048700	0.00000000	-0.00039079	0.00069015	0.00232121	-0.00230911	0.00217092	0.00141770	-0.00008816	0.00009889	0.00026489	0.00017993	0.00099177	0.00092336	-0.00169239	-0.00252165	-0.00229782	-0.00165838	0.00000000	0.00000000	0.00000000	0.00000000	0.00000000	0.00000000	0.00000000	0.00000000	0.00000000	0.00000000	0.00000000	0.00000000	-0.00043014
-27.000	-0.00031807	-0.00050805	-0.00065502	-0.00159164	0.00000000	0.00000000	-0.00048132	0.00000000	-0.00038361	0.00072446	0.00245378	-0.00220351	0.00228595	0.00154453	-0.00007667	0.00010532	0.00026709	0.00017450	0.00097923	0.00089852	-0.00182826	-0.00262729	-0.00228159	-0.00166830	0.00000000	0.00000000	0.00000000	0.00000000	0.00000000	0.00000000	0.00000000	0.00000000	0.00000000	0.00000000	0.00000000	0.00000000	-0.00037892
-25.000	-0.00030036	-0.00047229	-0.00061444	-0.00156601	0.00000000	0.00000000	-0.00047518	0.00000000	-0.00037738	0.00075867	0.00258419	-0.00209553	0.00239878	0.00167018	-0.00006508	0.00011171	0.00026884	0.00016893	0.00096358	0.00086999	-0.00196296	-0.00273191	-0.00226265	-0.00167589	0.00000000	0.00000000	0.00000000	0.00000000	0.00000000	0.00000000	0.00000000	0.00000000	0.00000000	0.00000000	0.00000000	0.00000000	-0.00032831
-23.000	-0.00028188	-0.00043618	-0.00057356	-0.00153897	0.00000000	0.00000000	-0.00046860	0.00000000	-0.00037145	0.00079275	0.00271205	-0.00198531	0.00250918	0.00179441	-0.00005342	0.00011805	0.00027013	0.00016325	0.00094429	0.00083740	-0.00209624	-0.00283507	-0.00224102	-0.00168123	0.00000000	0.00000000	0.00000000	0.00000000	0.00000000	0.00000000	0.00000000	0.00000000	0.00000000	0.00000000	0.00000000	0.00000000	-0.00027848
-21.000	-0.00026261	-0.00039971	-0.00053238	-0.00151059	0.00000000	0.00000000	-0.00046155	0.00000000	-0.00036546	0.00082670	0.00283689	-0.00187299	0.00261693	0.00191692	-0.00004172	0.00012433	0.00027099	0.00015748	0.00092076	0.00080037	-0.00222787	-0.00293637	-0.00221671	-0.00168438	0.00000000	0.00000000	0.00000000	0.00000000	0.00000000	0.00000000	0.00000000	0.00000000	0.00000000	0.00000000	0.00000000	0.00000000	-0.00022960
-19.000	-0.00024255	-0.00036286	-0.00049091	-0.00148095	0.00000000	0.00000000	-0.00045405	0.00000000	-0.00035942	0.00086051	0.00295828	-0.00175869	0.00272180	0.00203746	-0.00002999	0.00013056	0.00027142	0.00015163	0.00089232	0.00075851	-0.00235759	-0.00303545	-0.00218976	-0.00168541	0.00000000	0.00000000	0.00000000	0.00000000	0.00000000	0.00000000	0.00000000	0.00000000	0.00000000	0.00000000	0.00000000	0.00000000	-0.00018180
-17.000	-0.00022167	-0.00032562	-0.00044917	-0.00145009	0.00000000	0.00000000	-0.00044608	0.00000000	-0.00035335	0.00089416	0.00307574	-0.00164255	0.00282356	0.00215575	-0.00001828	0.00013672	0.00027144	0.00014574	0.00085826	0.00071144	-0.00248515	-0.00313201	-0.00216016	-0.00168439	0.00000000	0.00000000	0.00000000	0.00000000	0.00000000	0.00000000	0.00000000	0.00000000	0.00000000	0.00000000	0.00000000	0.00000000	-0.00013522
-15.000	-0.00019996	-0.00028797	-0.00040715	-0.00141808	0.00000000	0.00000000	-0.00043764	0.00000000	-0.00034725	0.00092765	0.00318877	-0.00152471	0.00292202	0.00227151	-0.00000659	0.00014282	0.00027107	0.00013981	0.00081780	0.00065882	-0.00261029	-0.00322578	-0.00212794	-0.00168139	0.00000000	0.00000000	0.00000000	0.00000000	0.00000000	0.00000000	0.00000000	0.00000000	0.00000000	0.00000000	0.00000000	0.00000000	-0.00008997
-13.000	-0.00017740	-0.00024990	-0.00036486	-0.00138496	0.00000000	0.00000000	-0.00042873	0.00000000	-0.00034112	0.00096096	0.00329691	-0.00140529	0.00301694	0.00238448	0.00000505	0.00014884	0.00027032	0.00013388	0.00077022	0.00060036	-0.00273277	-0.00331651	-0.00209311	-0.00167646	0.00000000	0.00000000	0.00000000	0.00000000	0.00000000	0.00000000	0.00000000	0.00000000	0.00000000	0.00000000	0.00000000	0.00000000	-0.00004613
-11.000	-0.00015397	-0.00021140	-0.00032232	-0.00134936	0.00000000	0.00000000	-0.00041933	0.00000000	-0.00033498	0.00099408	0.00339964	-0.00128442	0.00310813	0.00249440	0.00001660	0.00015395	0.00026922	0.00012795	0.00071485	0.00053582	-0.00285233	-0.00340398	-0.00205568	-0.00166968	0.00000000	0.00000000	0.00000000	0.00000000	0.00000000	0.00000000	0.00000000	0.00000000	0.00000000	0.00000000	0.00000000	0.00000000	-0.00000378
-9.000	-0.00012965	-0.00017245	-0.00027952	-0.00131697	0.00000000	0.00000000	-0.00040946	0.00000000	-0.00032882	0.00102701	0.00349647	-0.00116224	0.00319540	0.00260100	0.00002806	0.00015867	0.00026778	0.00012203	0.00065116	0.00046508	-0.00296870	-0.00348800	-0.00201565	-0.00166110	0.00000000	0.00000000	0.00000000	0.00000000	0.00000000	0.00000000	0.00000000	0.00000000	0.00000000	0.00000000	0.00000000	0.00000000	0.00003702
-7.000	-0.00010441	-0.00013302	-0.00023646	-0.00127951	0.00000000	0.00000000	-0.00039910	0.00000000	-0.00032265	0.00105971	0.00358693	-0.00103887	0.00327854	0.00270404	0.00003940	0.00016336	0.00026603	0.00011615	0.00057884	0.00038810	-0.00308164	-0.00356839	-0.00197304	-0.00165078	0.00000000	0.00000000	0.00000000	0.00000000	0.00000000	0.00000000	0.00000000	0.00000000	0.00000000	0.00000000	0.00000000	0.00000000	0.00007622
-5.000	-0.00007823	-0.00009310	-0.00019317	-0.00124242	0.00000000	0.00000000	-0.00038825	0.00000000	-0.00031647	0.00109219	0.00367053	-0.00091445	0.00335739	0.00280327	0.00005060	0.00016803	0.00026399	0.00011032	0.00049778	0.00030493	-0.00319090	-0.00364502	-0.00192786	-0.00163879	0.00000000	0.00000000	0.00000000	0.00000000	0.00000000	0.00000000	0.00000000	0.00000000	0.00000000	0.00000000	0.00000000	0.00000000	0.00011380
-3.000	-0.00005109	-0.00005267	-0.00014963	-0.00120445	0.00000000	0.00000000	-0.00037691	0.00000000	-0.00031029	0.00112443	0.00374683	-0.00078909	0.00343177	0.00289845	0.00006164	0.00017268	0.00026166	0.00010454	0.00040819	0.00021576	-0.00329622	-0.00371774	-0.00188014	-0.00162517	0.00000000	0.00000000	0.00000000	0.00000000	0.00000000	0.00000000	0.00000000	0.00000000	0.00000000	0.00000000	0.00000000	0.00000000	0.00014973
-1.000	-0.00002295	-0.00001170	-0.00010586	-0.00116562	0.00000000	0.00000000	-0.00036507	0.00000000	-0.00030411	0.00115642	0.00381540	-0.00066292	0.00350154	0.00298937	0.00007251	0.00017729	0.00025908	0.00009883	0.00031047	0.00009841	-0.00339737	-0.00378644	-0.00182988	-0.00161606	0.00000000	0.00000000	0.00000000	0.00000000	0.00000000	0.00000000	0.00000000	0.00000000	0.00000000	0.00000000	0.00000000	0.00000000	0.00018400
1.000	0.00000622	0.00002984	-0.00006181	-0.00112596	0.00000000	0.00000000	-0.00035274	0.00000000	-0.00029794	0.00118813	0.00387586	-0.00053608	0.00356653	0.00307582	0.00008318	0.00018188	0.00025626	0.00009319	0.00019701	-0.00004884	-0.00349411	-0.00385102	-0.00177711	-0.00161972	0.00000000	0.00000000	0.00000000	0.00000000	0.00000000	0.00000000	0.00000000	0.00000000	0.00000000	0.00000000	0.00000000	0.00000000	0.00021661
3.000	0.00003644	0.00007198	-0.00001689	-0.00108550	0.00000000	0.00000000	-0.00033992	0.00000000	-0.00029178	0.00121955	0.00392785	-0.00040869	0.00362663	0.00315760	0.00009365	0.00018642	0.00025322	0.00008763	0.00004447	-0.00019690	-0.00358622	-0.00391141	-0.00172186	-0.00162081	0.00000000	0.00000000	0.00000000	0.00000000	0.00000000	0.00000000	0.00000000	0.00000000	0.00000000	0.00000000	0.00000000	0.00000000	0.00024756
5.000	0.00006776	0.00011474	0.00002570	-0.00104426	0.00000000	0.00000000	-0.00032660	0.00000000	-0.00028564	0.00125066	0.00397107	-0.00028087	0.00368172	0.00323453	0.00010389	0.00019093	0.00024997	0.00008216	-0.00010893	-0.00034560	-0.00367347	-0.00396752	-0.00166417	-0.00161936	0.00000000	0.00000000	0.00000000	0.00000000	0.00000000	0.00000000	0.00000000	0.00000000	0.00000000	0.00000000	0.00000000	0.00000000	0.00027688
7.000	0.00010022	0.00015816	0.00007155	-0.00100228	0.00000000	0.00000000	-0.00031279	0.00000000	-0.00027952	0.00128145	0.00400527	-0.00015275	0.00373168	0.00330646	0.00011389	0.00019539	0.00024654	0.00007679	-0.00026299	-0.00049476	-0.00375566	-0.00401931	-0.00160409	-0.00161549	0.00000000	0.00000000	0.00000000	0.00000000	0.00000000	0.00000000	0.00000000	0.00000000	0.00000000	0.00000000	0.00000000	0.00000000	0.00030457
9.000	0.00013386	0.00020229	0.00011646	-0.00095958	0.00000000	0.00000000	-0.00029848	0.00000000	-0.00027344	0.00131188	0.00403027	-0.00002446	0.00377643	0.00337323	0.00012365	0.00019980	0.00024293	0.00007152	-0.00041753	-0.00064419	-0.00383259	-0.00406718	-0.00154167	-0.00160924	0.00000000	0.00000000	0.00000000	0.00000000	0.00000000	0.00000000	0.00000000	0.00000000	0.00000000	0.00000000	0.00000000	0.00000000	0.00033065
11.000	0.00016871	0.00024716	0.00016160	-0.00091619	0.00000000	0.00000000	-0.00028369	0.00000000	-0.00026740	0.00134194	0.00404592	0.00010388	0.00381590	0.00343473	0.00013314	0.00020417	0.00023916	0.00006635	-0.00057234	-0.00079370	-0.00390407	-0.00410920	-0.00147727	-0.00160066	0.00000000	0.00000000	0.00000000	0.00000000	0.00000000	0.00000000	0.00000000	0.00000000	0.00000000	0.00000000	0.00000000	0.00000000	0.00035517
13.000	0.00020484	0.00029283	0.00020696	-0.00087211	0.00000000	0.00000000	-0.00026841	0.00000000	-0.00026140	0.00137160	0.00405215	0.00023214	0.00385002	0.00349083	0.00014237	0.00020849	0.00023525	0.00006129	-0.00072724	-0.00094311	-0.00396995	-0.00414834	-0.00141075	-0.00158979	0.00000000	0.00000000	0.00000000	0.00000000	0.00000000	0.00000000	0.00000000	0.00000000	0.00000000	0.00000000	0.00000000	0.00000000	0.00037814
15.000	0.00024229	0.00033976	0.00025253	-0.00082739	0.00000000	0.00000000	-0.00025266	0.00000000	-0.00025546	0.00140083	0.00404896	0.00036020	0.00387875	0.00354145	0.00015131	0.00021276	0.00023120	0.00005634	-0.00088202	-0.00109221	-0.00403005	-0.00418252	-0.00134215	-0.00157663	0.00000000	0.00000000	0.00000000	0.00000000	0.00000000	0.00000000	0.00000000	0.00000000	0.00000000	0.00000000	0.00000000	0.00000000	0.00039959
17.000	0.00028112	0.00038710	0.00029833	-0.00078203	0.00000000	0.00000000	-0.00023643	0.00000000	-0.00024958	0.00142959	0.00403641	0.00048793	0.00390206	0.00358652	0.00015997	0.00021699	0.00022704	0.00005150	-0.00103648	-0.00124082	-0.00408424	-0.00421227	-0.00127141	-0.00156117	0.00000000	0.00000000	0.00000000	0.00000000	0.00000000	0.00000000	0.00000000	0.00000000	0.00000000	0.00000000	0.00000000	0.00000000	0.00041957
19.000	0.00032138	0.00043453	0.00034433	-0.00073607	0.00000000	0.00000000	-0.00021975	0.00000000	-0.00024377	0.00145785	0.00401461	0.00061521	0.00391994	0.00362598	0.00016834	0.00022117	0.00022277	0.00004677	-0.00119041	-0.00138874	-0.00413240	-0.00423760	-0.00119862	-0.00154340	0.00000000	0.00000000	0.00000000	0.00000000	0.00000000	0.00000000	0.00000000	0.00000000	0.00000000	0.00000000	0.00000000	0.00000000	0.00043810
21.000	0.00036316	0.00048447	0.00039054	-0.00068950	0.00000000	0.00000000	-0.00020263	0.00000000	-0.00023804	0.00148555	0.00398375	0.00074190	0.00393238	0.00365980	0.00017640	0.00022531	0.00021840	0.00004217	-0.00134361	-0.00153576	-0.00417442	-0.00425854	-0.00112373	-0.00152330	0.00000000	0.00000000	0.00000000	0.00000000	0.00000000	0.00000000	0.00000000	0.00000000	0.00000000	0.00000000	0.00000000	0.00000000	0.00045522
23.000	0.00040651	0.00053509	0.00043695	-0.00064237	0.00000000	0.00000000	-0.00018507	0.00000000	-0.00023240	0.00151265	0.00394405	0.00086789	0.00393940	0.00368797	0.00018416	0.00022940	0.00021394	0.00003768	-0.00149587	-0.00168170	-0.00421021	-0.00427512	-0.00104715	-0.00150082	0.00000000	0.00000000	0.00000000	0.00000000	0.00000000	0.00000000	0.00000000	0.00000000	0.00000000	0.00000000	0.00000000	0.00000000	0.00047097
25.000	0.00045152	0.00058680	0.00048355	-0.00059467	0.00000000	0.00000000	-0.00016709	0.00000000	-0.00022685	0.00153910	0.00389580	0.00099305	0.00394104	0.00371048	0.00019160	0.00023344	0.00020940	0.00003331	-0.00164696	-0.00182635	-0.00423970	-0.00428737	-0.00096882	-0.00147594	0.00000000	0.00000000	0.00000000	0.00000000	0.00000000	0.00000000	0.00000000	0.00000000	0.00000000	0.00000000	0.00000000	0.00000000	0.00048539
27.000	0.00049826	0.00063980	0.00053034	-0.00054644	0.00000000	0.00000000	-0.00014872	0.00000000	-0.00022141	0.00156481	0.00383933	0.00111725	0.00393732	0.00372735	0.00019873	0.00023744	0.00020479	0.00002906	-0.00179669	-0.00196950	-0.00426284	-0.00429534	-0.00088874	-0.00144859	0.00000000	0.00000000	0.00000000	0.00000000	0.00000000	0.00000000	0.00000000	0.00000000	0.00000000	0.00000000	0.00000000	0.00000000	0.00049850
29.000	0.00054682	0.00069416	0.00057728	-0.00049769	0.00000000	0.00000000	-0.00012997	0.00000000	-0.00021609	0.00158970	0.00377501	0.00124036	0.00392831	0.00373863	0.00020554	0.00024140	0.00020012	0.00002492	-0.00194484	-0.00211096	-0.00427960	-0.00429908	-0.00080719	-0.00141873	0.00000000	0.00000000	0.00000000	0.00000000	0.00000000	0.00000000	0.00000000	0.00000000	0.00000000	0.00000000	0.00000000	0.00000000	0.00051035
31.000	0.00059729	0.00074999	0.00062437	-0.00044843	0.00000000	0.00000000	-0.00011088	0.00000000	-0.00021089	0.00161370	0.00370324	0.00136226	0.00391408	0.00374436	0.00021203	0.00024531	0.00019540	0.00002091	-0.00209118	-0.00225052	-0.00428997	-0.00429864	-0.00072449	-0.00138632	0.00000000	0.00000000	0.00000000	0.00000000	0.00000000	0.00000000	0.00000000	0.00000000	0.00000000	0.00000000	0.00000000	0.00000000	0.00052097
33.000	0.00064977	0.00080739	0.00067157	-0.00039869	0.00000000	0.00000000	-0.00009147	0.00000000	-0.00020583	0.00163667	0.00362445	0.00148282	0.00389470	0.00374461	0.00021820	0.00024919	0.00019063	0.00001702	-0.00223552	-0.00238799	-0.00429394	-0.00429409	-0.00064047	-0.00135131	0.00000000	0.00000000	0.00000000	0.00000000	0.00000000	0.00000000	0.00000000	0.00000000	0.00000000	0.00000000	0.00000000	0.00000000	0.00053039
35.000	0.00070438	0.00086647	0.00071883	-0.00034848	0.00000000	0.00000000	-0.00007177	0.00000000	-0.00020091	0.00165849	0.00353909	0.00160191	0.00387026	0.00373946	0.00022404	0.00025302	0.00018582	0.00001324	-0.00237762	-0.00252316	-0.00429153	-0.00428550	-0.00055544	-0.00131363	0.00000000	0.00000000	0.00000000	0.00000000	0.00000000	0.00000000	0.00000000	0.00000000	0.00000000	0.00000000	0.00000000	0.00000000	0.00053866
37.000	0.00076121	0.00092732	0.00076611	-0.00029782	0.00000000	0.00000000	-0.00005182	0.00000000	-0.00019615	0.00167901	0.00344762	0.00171941	0.00384088	0.00372900	0.00022956	0.00025681	0.00018097	0.00000959	-0.00251728	-0.00265583	-0.00428280	-0.00427295	-0.00046980	-0.00127326	0.00000000	0.00000000	0.00000000	0.00000000	0.00000000	0.00000000	0.00000000	0.00000000	0.00000000	0.00000000	0.00000000	0.00000000	0.00054579
39.000	0.00082039	0.00099006	0.00081334	-0.00024675	0.00000000	0.00000000	-0.00003165	0.00000000	-0.00019155	0.00169803	0.00335051	0.00183520	0.00380665	0.00371334	0.00023475	0.00026057	0.00017609	0.00000605	-0.00265429	-0.00278581	-0.00426780	-0.00425650	-0.00038336	-0.00123014	0.00000000	0.00000000	0.00000000	0.00000000	0.00000000	0.00000000	0.00000000	0.00000000	0.00000000	0.00000000	0.00000000	0.00000000	0.00055183
41.000	0.00088203	0.00105476	0.00086043	-0.00019528	0.00000000	0.00000000	-0.00001132	0.00000000	-0.00018712	0.00171534	0.00324822	0.00194913	0.00376770	0.00369259	0.00023962	0.00026428	0.00017119	0.00000263	-0.00278843	-0.00291290	-0.00424661	-0.00423625	-0.00029668	-0.00118424	0.00000000	0.00000000	0.00000000	0.00000000	0.00000000	0.00000000	0.00000000	0.00000000	0.00000000	0.00000000	0.00000000	0.00000000	0.00055681
43.000	0.00094626	0.00112151	0.00090727	-0.00014345	0.00000000	0.00000000	0.00000913	0.00000000	-0.00018287	0.00173068	0.00314123	0.00206109	0.00372416	0.00366688	0.00024416	0.00026796	0.00016627	-0.00000067	-0.00291950	-0.00303691	-0.00421930	-0.00421228	-0.00020953	-0.00113553	0.00000000	0.00000000	0.00000000	0.00000000	0.00000000	0.00000000	0.00000000	0.00000000	0.00000000	0.00000000	0.00000000	0.00000000	0.00056075
45.000	0.00101321	0.00119033	0.00095372	-0.00009129	0.00000000	0.00000000	0.00002966	0.00000000	-0.00017882	0.00174372	0.00303000	0.00217096	0.00367616	0.00363635	0.00024837	0.00027160	0.00016134	-0.00000386	-0.00304729	-0.00315764	-0.00418601	-0.00418466	-0.00012262	-0.00108399	0.00000000	0.00000000	0.00000000	0.00000000	0.00000000	0.00000000	0.00000000	0.00000000	0.00000000	0.00000000	0.00000000	0.00000000	0.00056369
47.000	0.00108300	0.00126125	0.00099962	-0.00003884	0.00000000	0.00000000	0.00005020	0.00000000	-0.00017496	0.00175411	0.00291497	0.00227860	0.00362384	0.00360113	0.00025227	0.00027521	0.00015639	-0.00000693	-0.00317159	-0.00327492	-0.00414683	-0.00415349	-0.00003509	-0.00102960	0.00000000	0.00000000	0.00000000	0.00000000	0.00000000	0.00000000	0.00000000	0.00000000	0.00000000	0.00000000	0.00000000	0.00000000	0.00056566
49.000	0.00115575	0.00133419	0.00104474	0.00001384	0.00000000	0.00000000	0.00007071	0.00000000	-0.00017132	0.00176139	0.00279657	0.00238390	0.00356735	0.00356137	0.00025584	0.00027878	0.00015144	-0.00000988	-0.00329221	-0.00338855	-0.00410191	-0.00411884	0.00005185	-0.00097235	0.00000000	0.00000000	0.00000000	0.00000000	0.00000000	0.00000000	0.00000000	0.00000000	0.00000000	0.00000000	0.00000000	0.00000000	0.00056668
51.000	0.00123157	0.00140901	0.00108885	0.00006668	0.00000000	0.00000000	0.00009112	0.00000000	-0.00016790	0.00176504	0.00267524	0.00248672	0.00350684	0.00351722	0.00025910	0.00028231	0.00014648	-0.00001273	-0.00340895	-0.00349837	-0.00405140	-0.00408080	0.00013796	-0.00091225	0.00000000	0.00000000	0.00000000	0.00000000	0.00000000	0.00000000	0.00000000	0.00000000	0.00000000	0.00000000	0.00000000	0.00000000	0.00056677
53.000	0.00131057	0.00148546	0.00113165	0.00011961	0.00000000	0.00000000	0.00011137	0.00000000	-0.00016469	0.00176445	0.00255136	0.00258696	0.00344247	0.00346885	0.00026203	0.00028581	0.00014153	-0.00001545	-0.00352163	-0.00360419	-0.00399545	-0.00403943	0.00022303	-0.00084933	0.00000000	0.00000000	0.00000000	0.00000000	0.00000000	0.00000000	0.00000000	0.00000000	0.00000000	0.00000000	0.00000000	0.00000000	0.00056598
55.000	0.00139280	0.00156316	0.00117278	0.00017253	0.00000000	0.00000000	0.00013139	0.00000000	-0.00016173	0.00175889	0.00242532	0.00268448	0.00337440	0.00341641	0.00026466	0.00028928	0.00013658	-0.00001807	-0.00363005	-0.00370586	-0.00393423	-0.00399478	0.00030684	-0.00078360	0.00000000	0.00000000	0.00000000	0.00000000	0.00000000	0.00000000	0.00000000	0.00000000	0.00000000	0.00000000	0.00000000	0.00000000	0.00056431
57.000	0.00147831	0.00164154	0.00121186	0.00022531	0.00000000	0.00000000	0.00015112	0.00000000	-0.00015900	0.00174752	0.00229748	0.00277917	0.00330278	0.00336007	0.00026697	0.00029271	0.00013164	-0.00002057	-0.00373403	-0.00380320	-0.00386793	-0.00394690	0.00038916	-0.00071511	0.00000000	0.00000000	0.00000000	0.00000000	0.00000000	0.00000000	0.00000000	0.00000000	0.00000000	0.00000000	0.00000000	0.00000000	0.00056180
59.000	0.00156709	0.00171987	0.00124847	0.00027780	0.00000000	0.00000000	0.00017049	0.00000000	-0.00015652	0.00172940	0.00216818	0.00287092	0.00322778	0.00329999	0.00026897	0.00029612	0.00012671	-0.00002297	-0.00383342	-0.00389606	-0.00379672	-0.00389579	0.00046978	-0.00064392	0.00000000	0.00000000	0.00000000	0.00000000	0.00000000	0.00000000	0.00000000	0.00000000	0.00000000	0.00000000	0.00000000	0.00000000	0.00055847
61.000	0.00165904	0.00179720	0.00128214	0.00032980	0.00000000	0.00000000	0.00018943	0.00000000	-0.00015429	0.00170345	0.00203773	0.00295961	0.00314957	0.00323635	0.00027067	0.00029949	0.00012179	-0.00002525	-0.00392803	-0.00398428	-0.00372079	-0.00384142	0.00054848	-0.00057012	0.00000000	0.00000000	0.00000000	0.00000000	0.00000000	0.00000000	0.00000000	0.00000000	0.00000000	0.00000000	0.00000000	0.00000000	0.00055433
63.000	0.00175399	0.00187242	0.00131243	0.00038108	0.00000000	0.00000000	0.00020788	0.00000000	-0.00015232	0.00166852	0.00190642	0.00304512	0.00306831	0.00316930	0.00027206	0.00030283	0.00011689	-0.00002743	-0.00401771	-0.00406774	-0.00364036	-0.00378371	0.00062505	-0.00049379	0.00000000	0.00000000	0.00000000	0.00000000	0.00000000	0.00000000	0.00000000	0.00000000	0.00000000	0.00000000	0.00000000	0.00000000	0.00054943
65.000	0.00185166	0.00190714	0.00133890	0.00043135	0.00000000	0.00000000	0.00022577	0.00000000	-0.00015061	0.00162339	0.00177455	0.00312735	0.00298416	0.00309902	0.00027316	0.00030614	0.00011201	-0.00002950	-0.00410231	-0.00414629	-0.00355561	-0.00372253	0.00069924	-0.00041501	0.00000000	0.00000000	0.00000000	0.00000000	0.00000000	0.00000000	0.00000000	0.00000000	0.00000000	0.00000000	0.00000000	0.00000000	0.00054377
