# Supplementary material for: The evolution of pelvic limb muscle moment arms in bird-line archosaurs
Source: Sci Adv. 2021 Mar 19;7(12):eabe2778. doi: 10.1126/sciadv.abe2778 (PMC7978429; doi:10.1126/sciadv.abe2778)
Supplement: Data file S7 [file abe2778_Data_file_S7.zip › supp data/SIMM_moment_arm_raw_data/Archaeopteryx_kneeExAll.plt]

# Output plot file made by SIMM 6.0.2
# Curves and events from plot data files are not reproduced in this file.

title knee_angle moment arm vs. knee_angle


# This file contains 38 columns of data. The first
# column is the x-variable, followed by 37 y-variable[s].

knee_angle (deg)	IT1|knee_angle moment arm	IT2A|knee_angle moment arm	IT2P|knee_angle moment arm	IT3|knee_angle moment arm	FMTE|knee_angle moment arm	FMTI|knee_angle moment arm	AMB|knee_angle moment arm	AMBtendon|knee_angle moment arm	ILFB|knee_angle moment arm	PIFI1|knee_angle moment arm	PIFI2|knee_angle moment arm	IFE|knee_angle moment arm	ITCA|knee_angle moment arm	ITCP|knee_angle moment arm	FTI3|knee_angle moment arm	FTE|knee_angle moment arm	ADD1|knee_angle moment arm	ADD2|knee_angle moment arm	PIFE1|knee_angle moment arm	PIFE2|knee_angle moment arm	PIFE3|knee_angle moment arm	ISTR|knee_angle moment arm	CFB|knee_angle moment arm	CFL|knee_angle moment arm	GL|knee_angle moment arm	GM|knee_angle moment arm	EDL|knee_angle moment arm	EDB|knee_angle moment arm	EHL|knee_angle moment arm	TA|knee_angle moment arm	FDL|knee_angle moment arm	FDB|knee_angle moment arm	FHL|knee_angle moment arm	FL|knee_angle moment arm	FLtendon|knee_angle moment arm	FB|knee_angle moment arm	FTI1|knee_angle moment arm	
-90.000	0.00316211	0.00275196	0.00281470	0.00240757	0.00227559	0.00189855	0.00201522	0.00000000	-0.00299168	0.00000000	0.00000000	0.00000000	0.00000000	0.00000000	-0.00091206	-0.00074647	0.00000000	0.00000000	0.00000000	0.00000000	0.00000000	0.00000000	0.00000000	0.00000000	-0.00060509	0.00000000	0.00118525	0.00000000	0.00000000	0.00000000	-0.00078892	0.00000000	-0.00115050	0.00000000	0.00000000	0.00000000	-0.00003653
-88.000	0.00316509	0.00275357	0.00281582	0.00240615	0.00227631	0.00190236	0.00201714	0.00000000	-0.00310064	0.00000000	0.00000000	0.00000000	0.00000000	0.00000000	-0.00149863	-0.00117966	0.00000000	0.00000000	0.00000000	0.00000000	0.00000000	0.00000000	0.00000000	0.00000000	-0.00064977	0.00000000	0.00122012	0.00000000	0.00000000	0.00000000	-0.00084041	0.00000000	-0.00119451	0.00000000	0.00000000	0.00000000	-0.00049957
-86.000	0.00316771	0.00275475	0.00281643	0.00240411	0.00227659	0.00190612	0.00201885	0.00000000	-0.00317689	0.00000000	0.00000000	0.00000000	0.00000000	0.00000000	-0.00200070	-0.00157470	0.00000000	0.00000000	0.00000000	0.00000000	0.00000000	0.00000000	0.00000000	0.00000000	-0.00069349	0.00000000	0.00125418	0.00000000	0.00000000	0.00000000	-0.00088950	0.00000000	-0.00123541	0.00000000	0.00000000	0.00000000	-0.00094545
-84.000	0.00316992	0.00275550	0.00281653	0.00240141	0.00227641	0.00190983	0.00202034	0.00000000	-0.00323046	0.00000000	0.00000000	0.00000000	0.00000000	0.00000000	-0.00241270	-0.00192515	0.00000000	0.00000000	0.00000000	0.00000000	0.00000000	0.00000000	0.00000000	0.00000000	-0.00073619	0.00000000	0.00128739	0.00000000	0.00000000	0.00000000	-0.00093614	0.00000000	-0.00127323	0.00000000	0.00000000	0.00000000	-0.00136103
-82.000	0.00317179	0.00275581	0.00281610	0.00239807	0.00227576	0.00191348	0.00202162	0.00000000	-0.00326788	0.00000000	0.00000000	0.00000000	0.00000000	0.00000000	-0.00274164	-0.00222930	0.00000000	0.00000000	0.00000000	0.00000000	0.00000000	0.00000000	0.00000000	0.00000000	-0.00077782	0.00000000	0.00131971	0.00000000	0.00000000	0.00000000	-0.00098029	0.00000000	-0.00130804	0.00000000	0.00000000	0.00000000	-0.00173737
-80.000	0.00317329	0.00275568	0.00281516	0.00239408	0.00227464	0.00191709	0.00202267	0.00000000	-0.00329346	0.00000000	0.00000000	0.00000000	0.00000000	0.00000000	-0.00300015	-0.00248889	0.00000000	0.00000000	0.00000000	0.00000000	0.00000000	0.00000000	0.00000000	0.00000000	-0.00081831	0.00000000	0.00135110	0.00000000	0.00000000	0.00000000	-0.00102192	0.00000000	-0.00133989	0.00000000	0.00000000	0.00000000	-0.00207012
-78.000	0.00317444	0.00275510	0.00281369	0.00238942	0.00227305	0.00192065	0.00202349	0.00000000	-0.00331014	0.00000000	0.00000000	0.00000000	0.00000000	0.00000000	-0.00320171	-0.00270776	0.00000000	0.00000000	0.00000000	0.00000000	0.00000000	0.00000000	0.00000000	0.00000000	-0.00085761	0.00000000	0.00138154	0.00000000	0.00000000	0.00000000	-0.00106101	0.00000000	-0.00136884	0.00000000	0.00000000	0.00000000	-0.00235880
-76.000	0.00317523	0.00275408	0.00281169	0.00238411	0.00227099	0.00192417	0.00202407	0.00000000	-0.00331992	0.00000000	0.00000000	0.00000000	0.00000000	0.00000000	-0.00335834	-0.00289067	0.00000000	0.00000000	0.00000000	0.00000000	0.00000000	0.00000000	0.00000000	0.00000000	-0.00089568	0.00000000	0.00141097	0.00000000	0.00000000	0.00000000	-0.00109757	0.00000000	-0.00139498	0.00000000	0.00000000	0.00000000	-0.00260566
-74.000	0.00317566	0.00275262	0.00280916	0.00237815	0.00226846	0.00192766	0.00202443	0.00000000	-0.00332424	0.00000000	0.00000000	0.00000000	0.00000000	0.00000000	-0.00347986	-0.00304255	0.00000000	0.00000000	0.00000000	0.00000000	0.00000000	0.00000000	0.00000000	0.00000000	-0.00093246	0.00000000	0.00143936	0.00000000	0.00000000	0.00000000	-0.00113161	0.00000000	-0.00141838	0.00000000	0.00000000	0.00000000	-0.00281448
-72.000	0.00317574	0.00275072	0.00280611	0.00237153	0.00226548	0.00193111	0.00202456	0.00000000	-0.00332411	0.00000000	0.00000000	0.00000000	0.00000000	0.00000000	-0.00357398	-0.00316801	0.00000000	0.00000000	0.00000000	0.00000000	0.00000000	0.00000000	0.00000000	0.00000000	-0.00096791	0.00000000	0.00146667	0.00000000	0.00000000	0.00000000	-0.00116315	0.00000000	-0.00143912	0.00000000	0.00000000	0.00000000	-0.00298974
-70.000	0.00317546	0.00274839	0.00280255	0.00236427	0.00226204	0.00193454	0.00202447	0.00000000	-0.00332029	0.00000000	0.00000000	0.00000000	0.00000000	0.00000000	-0.00364658	-0.00327113	0.00000000	0.00000000	0.00000000	0.00000000	0.00000000	0.00000000	0.00000000	0.00000000	-0.00100199	0.00000000	0.00149286	0.00000000	0.00000000	0.00000000	-0.00119222	0.00000000	-0.00145729	0.00000000	0.00000000	0.00000000	-0.00313592
-68.000	0.00317483	0.00274564	0.00279847	0.00235638	0.00225814	0.00193794	0.00202416	0.00000000	-0.00331333	0.00000000	0.00000000	0.00000000	0.00000000	0.00000000	-0.00370215	-0.00335544	0.00000000	0.00000000	0.00000000	0.00000000	0.00000000	0.00000000	0.00000000	0.00000000	-0.00103465	0.00000000	0.00151787	0.00000000	0.00000000	0.00000000	-0.00121886	0.00000000	-0.00147298	0.00000000	0.00000000	0.00000000	-0.00325721
-66.000	0.00317387	0.00274248	0.00279389	0.00234785	0.00225380	0.00194134	0.00202364	0.00000000	-0.00330367	0.00000000	0.00000000	0.00000000	0.00000000	0.00000000	-0.00374409	-0.00342389	0.00000000	0.00000000	0.00000000	0.00000000	0.00000000	0.00000000	0.00000000	0.00000000	-0.00106586	0.00000000	0.00154168	0.00000000	0.00000000	0.00000000	-0.00124310	0.00000000	-0.00148626	0.00000000	0.00000000	0.00000000	-0.00335735
-64.000	0.00317259	0.00273892	0.00278883	0.00233871	0.00224905	0.00194475	0.00202293	0.00000000	-0.00329161	0.00000000	0.00000000	0.00000000	0.00000000	0.00000000	-0.00377499	-0.00347893	0.00000000	0.00000000	0.00000000	0.00000000	0.00000000	0.00000000	0.00000000	0.00000000	-0.00109559	0.00000000	0.00156423	0.00000000	0.00000000	0.00000000	-0.00126501	0.00000000	-0.00149723	0.00000000	0.00000000	0.00000000	-0.00343952
-62.000	0.00317099	0.00273498	0.00278329	0.00232898	0.00224389	0.00194816	0.00202202	0.00000000	-0.00327743	0.00000000	0.00000000	0.00000000	0.00000000	0.00000000	-0.00379682	-0.00352260	0.00000000	0.00000000	0.00000000	0.00000000	0.00000000	0.00000000	0.00000000	0.00000000	-0.00112380	0.00000000	0.00158547	0.00000000	0.00000000	0.00000000	-0.00128463	0.00000000	-0.00150596	0.00000000	0.00000000	0.00000000	-0.00350646
-60.000	0.00316910	0.00273067	0.00277729	0.00231866	0.00223834	0.00195161	0.00202095	0.00000000	-0.00326132	0.00000000	0.00000000	0.00000000	0.00000000	0.00000000	-0.00381112	-0.00355656	0.00000000	0.00000000	0.00000000	0.00000000	0.00000000	0.00000000	0.00000000	0.00000000	-0.00115046	0.00000000	0.00160535	0.00000000	0.00000000	0.00000000	-0.00130201	0.00000000	-0.00151255	0.00000000	0.00000000	0.00000000	-0.00356042
-58.000	0.00316694	0.00272602	0.00277086	0.00230778	0.00223243	0.00195509	0.00201971	0.00000000	-0.00324343	0.00000000	0.00000000	0.00000000	0.00000000	0.00000000	-0.00381906	-0.00358217	0.00000000	0.00000000	0.00000000	0.00000000	0.00000000	0.00000000	0.00000000	0.00000000	-0.00117556	0.00000000	0.00162383	0.00000000	0.00000000	0.00000000	-0.00131722	0.00000000	-0.00151706	0.00000000	0.00000000	0.00000000	-0.00360329
-56.000	0.00316451	0.00272104	0.00276400	0.00229636	0.00222617	0.00195862	0.00201834	0.00000000	-0.00322390	0.00000000	0.00000000	0.00000000	0.00000000	0.00000000	-0.00382159	-0.00360056	0.00000000	0.00000000	0.00000000	0.00000000	0.00000000	0.00000000	0.00000000	0.00000000	-0.00119906	0.00000000	0.00164085	0.00000000	0.00000000	0.00000000	-0.00133031	0.00000000	-0.00151959	0.00000000	0.00000000	0.00000000	-0.00363664
-54.000	0.00316185	0.00271575	0.00275675	0.00228442	0.00221958	0.00196222	0.00201684	0.00000000	-0.00320284	0.00000000	0.00000000	0.00000000	0.00000000	0.00000000	-0.00381944	-0.00361265	0.00000000	0.00000000	0.00000000	0.00000000	0.00000000	0.00000000	0.00000000	0.00000000	-0.00122094	0.00000000	0.00165635	0.00000000	0.00000000	0.00000000	-0.00134134	0.00000000	-0.00152020	0.00000000	0.00000000	0.00000000	-0.00366175
-52.000	0.00315898	0.00271018	0.00274912	0.00227199	0.00221269	0.00196589	0.00201525	0.00000000	-0.00318034	0.00000000	0.00000000	0.00000000	0.00000000	0.00000000	-0.00381319	-0.00361923	0.00000000	0.00000000	0.00000000	0.00000000	0.00000000	0.00000000	0.00000000	0.00000000	-0.00124119	0.00000000	0.00167028	0.00000000	0.00000000	0.00000000	-0.00135038	0.00000000	-0.00151897	0.00000000	0.00000000	0.00000000	-0.00367969
-50.000	0.00315592	0.00270436	0.00274114	0.00225909	0.00220551	0.00196966	0.00201358	0.00000000	-0.00315646	0.00000000	0.00000000	0.00000000	0.00000000	0.00000000	-0.00380334	-0.00362091	0.00000000	0.00000000	0.00000000	0.00000000	0.00000000	0.00000000	0.00000000	0.00000000	-0.00125979	0.00000000	0.00168258	0.00000000	0.00000000	0.00000000	-0.00135749	0.00000000	-0.00151598	0.00000000	0.00000000	0.00000000	-0.00369136
-48.000	0.00315270	0.00269830	0.00273283	0.00224575	0.00219809	0.00197353	0.00201185	0.00000000	-0.00313127	0.00000000	0.00000000	0.00000000	0.00000000	0.00000000	-0.00379025	-0.00361824	0.00000000	0.00000000	0.00000000	0.00000000	0.00000000	0.00000000	0.00000000	0.00000000	-0.00127673	0.00000000	0.00169320	0.00000000	0.00000000	0.00000000	-0.00136272	0.00000000	-0.00151128	0.00000000	0.00000000	0.00000000	-0.00369749
-46.000	0.00314933	0.00269204	0.00272422	0.00223200	0.00219044	0.00197752	0.00201010	0.00000000	-0.00310483	0.00000000	0.00000000	0.00000000	0.00000000	0.00000000	-0.00377424	-0.00361166	0.00000000	0.00000000	0.00000000	0.00000000	0.00000000	0.00000000	0.00000000	0.00000000	-0.00129200	0.00000000	0.00170206	0.00000000	0.00000000	0.00000000	-0.00136614	0.00000000	-0.00150495	0.00000000	0.00000000	0.00000000	-0.00369871
-44.000	0.00314586	0.00268560	0.00271534	0.00221787	0.00218260	0.00198159	0.00200834	0.00000000	-0.00307717	0.00000000	0.00000000	0.00000000	0.00000000	0.00000000	-0.00375558	-0.00360155	0.00000000	0.00000000	0.00000000	0.00000000	0.00000000	0.00000000	0.00000000	0.00000000	-0.00130559	0.00000000	0.00170911	0.00000000	0.00000000	0.00000000	-0.00136781	0.00000000	-0.00149705	0.00000000	0.00000000	0.00000000	-0.00369553
-42.000	0.00314231	0.00267900	0.00270621	0.00220340	0.00217459	0.00198590	0.00200660	0.00000000	-0.00304836	0.00000000	0.00000000	0.00000000	0.00000000	0.00000000	-0.00373449	-0.00358823	0.00000000	0.00000000	0.00000000	0.00000000	0.00000000	0.00000000	0.00000000	0.00000000	-0.00131750	0.00000000	0.00171428	0.00000000	0.00000000	0.00000000	-0.00136778	0.00000000	-0.00148764	0.00000000	0.00000000	0.00000000	-0.00368839
-40.000	0.00313870	0.00267228	0.00269686	0.00218861	0.00222526	0.00200656	0.00200490	0.00000000	-0.00301841	0.00000000	0.00000000	0.00000000	0.00000000	0.00000000	-0.00371114	-0.00357196	0.00000000	0.00000000	0.00000000	0.00000000	0.00000000	0.00000000	0.00000000	0.00000000	-0.00132772	0.00000000	0.00171751	0.00000000	0.00000000	0.00000000	-0.00136611	0.00000000	-0.00147678	0.00000000	0.00000000	0.00000000	-0.00367766
-38.000	0.00313506	0.00266546	0.00268732	0.00217353	0.00228881	0.00206352	0.00200328	0.00000000	-0.00298736	0.00000000	0.00000000	0.00000000	0.00000000	0.00000000	-0.00368569	-0.00355298	0.00000000	0.00000000	0.00000000	0.00000000	0.00000000	0.00000000	0.00000000	0.00000000	-0.00133626	0.00000000	0.00171871	0.00000000	0.00000000	0.00000000	-0.00136286	0.00000000	-0.00146453	0.00000000	0.00000000	0.00000000	-0.00366365
-36.000	0.00313143	0.00265857	0.00267761	0.00221732	0.00235160	0.00211961	0.00200175	0.00000000	-0.00295525	0.00000000	0.00000000	0.00000000	0.00000000	0.00000000	-0.00365827	-0.00353149	0.00000000	0.00000000	0.00000000	0.00000000	0.00000000	0.00000000	0.00000000	0.00000000	-0.00134310	0.00000000	0.00171783	0.00000000	0.00000000	0.00000000	-0.00136362	0.00000000	-0.00145093	0.00000000	0.00000000	0.00000000	-0.00364664
-34.000	0.00312782	0.00265163	0.00266774	0.00226520	0.00241362	0.00217479	0.00200035	0.00000000	-0.00292210	0.00000000	0.00000000	0.00000000	0.00000000	0.00000000	-0.00362900	-0.00350766	0.00000000	0.00000000	0.00000000	0.00000000	0.00000000	0.00000000	0.00000000	0.00000000	-0.00135059	0.00000000	0.00171479	0.00000000	0.00000000	0.00000000	-0.00137680	0.00000000	-0.00143639	0.00000000	0.00000000	0.00000000	-0.00362686
-32.000	0.00312427	0.00264467	0.00265779	0.00231186	0.00247485	0.00222903	0.00199909	0.00000000	-0.00288793	0.00000000	0.00000000	0.00000000	0.00000000	0.00000000	-0.00359797	-0.00348165	0.00000000	0.00000000	0.00000000	0.00000000	0.00000000	0.00000000	0.00000000	0.00000000	-0.00136452	0.00000000	0.00170951	0.00000000	0.00000000	0.00000000	-0.00139007	0.00000000	-0.00144574	0.00000000	0.00000000	0.00000000	-0.00360450
-30.000	0.00312080	0.00263769	0.00264773	0.00235726	0.00253526	0.00228228	0.00199800	0.00000000	-0.00285277	0.00000000	0.00000000	0.00000000	0.00000000	0.00000000	-0.00356527	-0.00345358	0.00000000	0.00000000	0.00000000	0.00000000	0.00000000	0.00000000	0.00000000	0.00000000	-0.00137876	0.00000000	0.00170192	0.00000000	0.00000000	0.00000000	-0.00140345	0.00000000	-0.00145514	0.00000000	0.00000000	0.00000000	-0.00357975
-28.000	0.00311744	0.00263076	0.00266397	0.00240133	0.00259483	0.00233451	0.00199706	0.00000000	-0.00281663	0.00000000	0.00000000	0.00000000	0.00000000	0.00000000	-0.00353097	-0.00342357	0.00000000	0.00000000	0.00000000	0.00000000	0.00000000	0.00000000	0.00000000	0.00000000	-0.00139331	0.00000000	0.00169194	0.00000000	0.00000000	0.00000000	-0.00141683	0.00000000	-0.00146459	0.00000000	0.00000000	0.00000000	-0.00355276
-26.000	0.00311421	0.00265263	0.00270481	0.00244404	0.00265353	0.00238568	0.00199643	0.00000000	-0.00277956	0.00000000	0.00000000	0.00000000	0.00000000	0.00000000	-0.00349514	-0.00339172	0.00000000	0.00000000	0.00000000	0.00000000	0.00000000	0.00000000	0.00000000	0.00000000	-0.00140818	0.00000000	0.00167950	0.00000000	0.00000000	0.00000000	-0.00143026	0.00000000	-0.00147408	0.00000000	0.00000000	0.00000000	-0.00352365
-24.000	0.00311112	0.00269665	0.00274406	0.00248532	0.00271134	0.00243575	0.00204199	0.00000000	-0.00274155	0.00000000	0.00000000	0.00000000	0.00000000	0.00000000	-0.00345785	-0.00335812	0.00000000	0.00000000	0.00000000	0.00000000	0.00000000	0.00000000	0.00000000	0.00000000	-0.00142334	0.00000000	0.00166451	0.00000000	0.00000000	0.00000000	-0.00144371	0.00000000	-0.00148360	0.00000000	0.00000000	0.00000000	-0.00349254
-22.000	0.00310820	0.00273924	0.00278165	0.00252511	0.00276824	0.00248468	0.00208804	0.00000000	-0.00270263	0.00000000	0.00000000	0.00000000	0.00000000	0.00000000	-0.00341914	-0.00332287	0.00000000	0.00000000	0.00000000	0.00000000	0.00000000	0.00000000	0.00000000	0.00000000	-0.00143879	0.00000000	0.00164691	0.00000000	0.00000000	0.00000000	-0.00145718	0.00000000	-0.00149316	0.00000000	0.00000000	0.00000000	-0.00345955
-20.000	0.00310547	0.00278035	0.00281751	0.00256335	0.00282420	0.00253243	0.00213291	0.00000000	-0.00266282	0.00000000	0.00000000	0.00000000	0.00000000	0.00000000	-0.00337906	-0.00328602	0.00000000	0.00000000	0.00000000	0.00000000	0.00000000	0.00000000	0.00000000	0.00000000	-0.00145452	0.00000000	0.00162662	0.00000000	0.00000000	0.00000000	-0.00147064	0.00000000	-0.00150274	0.00000000	0.00000000	0.00000000	-0.00342476
-18.000	0.00310294	0.00281991	0.00285155	0.00259998	0.00287920	0.00257894	0.00217655	0.00000000	-0.00262215	0.00000000	0.00000000	0.00000000	0.00000000	0.00000000	-0.00333766	-0.00324764	0.00000000	0.00000000	0.00000000	0.00000000	0.00000000	0.00000000	0.00000000	0.00000000	-0.00147052	0.00000000	0.00160356	0.00000000	0.00000000	0.00000000	-0.00148410	0.00000000	-0.00151232	0.00000000	0.00000000	0.00000000	-0.00338826
-16.000	0.00310061	0.00285786	0.00288370	0.00263491	0.00293320	0.00262418	0.00221890	0.00000000	-0.00258061	0.00000000	0.00000000	0.00000000	0.00000000	0.00000000	-0.00329498	-0.00320781	0.00000000	0.00000000	0.00000000	0.00000000	0.00000000	0.00000000	0.00000000	0.00000000	-0.00148676	0.00000000	0.00157766	0.00000000	0.00000000	0.00000000	-0.00149753	0.00000000	-0.00152191	0.00000000	0.00000000	0.00000000	-0.00335013
-14.000	0.00309850	0.00289412	0.00291386	0.00266808	0.00298620	0.00266809	0.00225991	0.00000000	-0.00253824	0.00000000	0.00000000	0.00000000	0.00000000	0.00000000	-0.00325105	-0.00316656	0.00000000	0.00000000	0.00000000	0.00000000	0.00000000	0.00000000	0.00000000	0.00000000	-0.00150323	0.00000000	0.00154886	0.00000000	0.00000000	0.00000000	-0.00151091	0.00000000	-0.00153149	0.00000000	0.00000000	0.00000000	-0.00331042
-12.000	0.00309662	0.00292862	0.00294194	0.00269941	0.00303816	0.00271062	0.00229952	0.00000000	-0.00249505	0.00000000	0.00000000	0.00000000	0.00000000	0.00000000	-0.00320592	-0.00312396	0.00000000	0.00000000	0.00000000	0.00000000	0.00000000	0.00000000	0.00000000	0.00000000	-0.00151991	0.00000000	0.00151708	0.00000000	0.00000000	0.00000000	-0.00152424	0.00000000	-0.00154105	0.00000000	0.00000000	0.00000000	-0.00326921
-10.000	0.00310908	0.00296128	0.00296783	0.00272881	0.00308904	0.00275170	0.00233769	0.00000000	-0.00245106	0.00000000	0.00000000	0.00000000	0.00000000	0.00000000	-0.00315961	-0.00308005	0.00000000	0.00000000	0.00000000	0.00000000	0.00000000	0.00000000	0.00000000	0.00000000	-0.00153677	0.00000000	0.00148228	0.00000000	0.00000000	0.00000000	-0.00153749	0.00000000	-0.00155057	0.00000000	0.00000000	0.00000000	-0.00322655
-8.000	0.00313492	0.00299200	0.00299141	0.00275620	0.00313884	0.00279129	0.00237434	0.00000000	-0.00240628	0.00000000	0.00000000	0.00000000	0.00000000	0.00000000	-0.00311216	-0.00303488	0.00000000	0.00000000	0.00000000	0.00000000	0.00000000	0.00000000	0.00000000	0.00000000	-0.00155380	0.00000000	0.00144440	0.00000000	0.00000000	0.00000000	-0.00155065	0.00000000	-0.00156004	0.00000000	0.00000000	0.00000000	-0.00318250
-6.000	0.00315846	0.00302069	0.00301257	0.00278146	0.00318750	0.00282931	0.00240942	0.00000000	-0.00236073	0.00000000	0.00000000	0.00000000	0.00000000	0.00000000	-0.00306360	-0.00298848	0.00000000	0.00000000	0.00000000	0.00000000	0.00000000	0.00000000	0.00000000	0.00000000	-0.00157097	0.00000000	0.00140339	0.00000000	0.00000000	0.00000000	-0.00156370	0.00000000	-0.00156944	0.00000000	0.00000000	0.00000000	-0.00313710
-4.000	0.00317955	0.00304724	0.00303116	0.00280451	0.00323501	0.00286569	0.00244286	0.00000000	-0.00231443	0.00000000	0.00000000	0.00000000	0.00000000	0.00000000	-0.00301396	-0.00294089	0.00000000	0.00000000	0.00000000	0.00000000	0.00000000	0.00000000	0.00000000	0.00000000	-0.00158824	0.00000000	0.00135923	0.00000000	0.00000000	0.00000000	-0.00157662	0.00000000	-0.00157876	0.00000000	0.00000000	0.00000000	-0.00309039
-2.000	0.00319805	0.00307154	0.00304705	0.00282523	0.00328134	0.00290036	0.00247458	0.00000000	-0.00226740	0.00000000	0.00000000	0.00000000	0.00000000	0.00000000	-0.00296326	-0.00289216	0.00000000	0.00000000	0.00000000	0.00000000	0.00000000	0.00000000	0.00000000	0.00000000	-0.00160560	0.00000000	0.00131189	0.00000000	0.00000000	0.00000000	-0.00158939	0.00000000	-0.00158798	0.00000000	0.00000000	0.00000000	-0.00304244
0.000	0.00321379	0.00309345	0.00306008	0.00284349	0.00332644	0.00293325	0.00250451	0.00000000	-0.00221964	0.00000000	0.00000000	0.00000000	0.00000000	0.00000000	-0.00291153	-0.00284231	0.00000000	0.00000000	0.00000000	0.00000000	0.00000000	0.00000000	0.00000000	0.00000000	-0.00162300	0.00000000	0.00126136	0.00000000	0.00000000	0.00000000	-0.00160199	0.00000000	-0.00159708	0.00000000	0.00000000	0.00000000	-0.00299326
2.000	0.00322660	0.00311285	0.00307007	0.00285918	0.00337028	0.00296426	0.00253257	0.00000000	-0.00217119	0.00000000	0.00000000	0.00000000	0.00000000	0.00000000	-0.00285880	-0.00279138	0.00000000	0.00000000	0.00000000	0.00000000	0.00000000	0.00000000	0.00000000	0.00000000	-0.00164042	0.00000000	0.00120766	0.00000000	0.00000000	0.00000000	-0.00161440	0.00000000	-0.00160606	0.00000000	0.00000000	0.00000000	-0.00294291
4.000	0.00323626	0.00312959	0.00307684	0.00287214	0.00341282	0.00299330	0.00255868	0.00000000	-0.00212204	0.00000000	0.00000000	0.00000000	0.00000000	0.00000000	-0.00280509	-0.00273941	0.00000000	0.00000000	0.00000000	0.00000000	0.00000000	0.00000000	0.00000000	0.00000000	-0.00165783	0.00000000	0.00115079	0.00000000	0.00000000	0.00000000	-0.00162659	0.00000000	-0.00161488	0.00000000	0.00000000	0.00000000	-0.00289141
6.000	0.00324256	0.00314349	0.00308018	0.00288223	0.00345403	0.00302027	0.00258274	0.00000000	-0.00207223	0.00000000	0.00000000	0.00000000	0.00000000	0.00000000	-0.00275042	-0.00268642	0.00000000	0.00000000	0.00000000	0.00000000	0.00000000	0.00000000	0.00000000	0.00000000	-0.00167519	0.00000000	0.00109081	0.00000000	0.00000000	0.00000000	-0.00163856	0.00000000	-0.00162353	0.00000000	0.00000000	0.00000000	-0.00283880
8.000	0.00324524	0.00315437	0.00307986	0.00288928	0.00349385	0.00304505	0.00260467	0.00000000	-0.00202177	0.00000000	0.00000000	0.00000000	0.00000000	0.00000000	-0.00269483	-0.00263244	0.00000000	0.00000000	0.00000000	0.00000000	0.00000000	0.00000000	0.00000000	0.00000000	-0.00169247	0.00000000	0.00102778	0.00000000	0.00000000	0.00000000	-0.00165027	0.00000000	-0.00163200	0.00000000	0.00000000	0.00000000	-0.00278512
10.000	0.00324402	0.00316203	0.00307564	0.00289313	0.00353224	0.00306754	0.00262436	0.00000000	-0.00197067	0.00000000	0.00000000	0.00000000	0.00000000	0.00000000	-0.00263833	-0.00257750	0.00000000	0.00000000	0.00000000	0.00000000	0.00000000	0.00000000	0.00000000	0.00000000	-0.00170963	0.00000000	0.00096176	0.00000000	0.00000000	0.00000000	-0.00166171	0.00000000	-0.00164027	0.00000000	0.00000000	0.00000000	-0.00273040
