# Supplementary material for: The evolution of pelvic limb muscle moment arms in bird-line archosaurs
Source: Sci Adv. 2021 Mar 19;7(12):eabe2778. doi: 10.1126/sciadv.abe2778 (PMC7978429; doi:10.1126/sciadv.abe2778)
Supplement: Data file S7 [file abe2778_Data_file_S7.zip › supp data/SIMM_moment_arm_raw_data/Coelophysis_ankleExAll.plt]

# Output plot file made by SIMM 6.0.2
# Curves and events from plot data files are not reproduced in this file.

title ankle_extension moment arm vs. ankle_extension


# This file contains 38 columns of data. The first
# column is the x-variable, followed by 37 y-variable[s].

ankle_extension (deg)	IT1|ankle_extension moment arm	IT2A|ankle_extension moment arm	IT2P|ankle_extension moment arm	IT3|ankle_extension moment arm	FMTE|ankle_extension moment arm	FMTI|ankle_extension moment arm	AMB|ankle_extension moment arm	AMBtendon|ankle_extension moment arm	ILFB|ankle_extension moment arm	PIFI1|ankle_extension moment arm	PIFI2|ankle_extension moment arm	IFE|ankle_extension moment arm	ITCA|ankle_extension moment arm	ITCP|ankle_extension moment arm	FTI1|ankle_extension moment arm	FTI3|ankle_extension moment arm	FTE|ankle_extension moment arm	ADD1|ankle_extension moment arm	ADD2|ankle_extension moment arm	PIFE1|ankle_extension moment arm	PIFE2|ankle_extension moment arm	PIFE3|ankle_extension moment arm	ISTR|ankle_extension moment arm	CFB|ankle_extension moment arm	CFL|ankle_extension moment arm	GL|ankle_extension moment arm	GM|ankle_extension moment arm	EDL|ankle_extension moment arm	EDB|ankle_extension moment arm	EHL|ankle_extension moment arm	TA|ankle_extension moment arm	FDL|ankle_extension moment arm	FDB|ankle_extension moment arm	FHL|ankle_extension moment arm	FL|ankle_extension moment arm	FLtendon|ankle_extension moment arm	FB|ankle_extension moment arm	
0.000	0.00000000	0.00000000	0.00000000	0.00000000	0.00000000	0.00000000	0.00000000	-0.01127330	0.00000000	0.00000000	0.00000000	0.00000000	0.00000000	0.00000000	0.00000000	0.00000000	0.00000000	0.00000000	0.00000000	0.00000000	0.00000000	0.00000000	0.00000000	0.00000000	0.00000000	-0.01437485	-0.01509597	0.00894417	0.00000000	0.00812074	0.00927045	-0.01105340	0.00000000	-0.01457327	-0.00155549	-0.0102833	0.00389048
1.000	0.00000000	0.00000000	0.00000000	0.00000000	0.00000000	0.00000000	0.00000000	-0.01115645	0.00000000	0.00000000	0.00000000	0.00000000	0.00000000	0.00000000	0.00000000	0.00000000	0.00000000	0.00000000	0.00000000	0.00000000	0.00000000	0.00000000	0.00000000	0.00000000	0.00000000	-0.01430856	-0.01489959	0.00893908	0.00000000	0.00809945	0.00924718	-0.01093142	0.00000000	-0.01440418	-0.00158775	-0.0101957	0.00388758
2.000	0.00000000	0.00000000	0.00000000	0.00000000	0.00000000	0.00000000	0.00000000	-0.01103862	0.00000000	0.00000000	0.00000000	0.00000000	0.00000000	0.00000000	0.00000000	0.00000000	0.00000000	0.00000000	0.00000000	0.00000000	0.00000000	0.00000000	0.00000000	0.00000000	0.00000000	-0.01424273	-0.01471268	0.00903991	0.00000000	0.00807706	0.00922254	-0.01080853	0.00000000	-0.01423354	-0.00161940	-0.0101069	0.00388346
3.000	0.00000000	0.00000000	0.00000000	0.00000000	0.00000000	0.00000000	0.00000000	-0.01091982	0.00000000	0.00000000	0.00000000	0.00000000	0.00000000	0.00000000	0.00000000	0.00000000	0.00000000	0.00000000	0.00000000	0.00000000	0.00000000	0.00000000	0.00000000	0.00000000	0.00000000	-0.01417737	-0.01464210	0.00913992	0.00000000	0.00805356	0.00919652	-0.01068475	0.00000000	-0.01406138	-0.00165042	-0.0100170	0.00387811
4.000	0.00000000	0.00000000	0.00000000	0.00000000	0.00000000	0.00000000	0.00000000	-0.01080006	0.00000000	0.00000000	0.00000000	0.00000000	0.00000000	0.00000000	0.00000000	0.00000000	0.00000000	0.00000000	0.00000000	0.00000000	0.00000000	0.00000000	0.00000000	0.00000000	0.00000000	-0.01411249	-0.01457192	0.00923909	0.00000000	0.00802894	0.00927459	-0.01056008	0.00000000	-0.01388772	-0.00168082	-0.0099260	0.00387152
5.000	0.00000000	0.00000000	0.00000000	0.00000000	0.00000000	0.00000000	0.00000000	-0.01067936	0.00000000	0.00000000	0.00000000	0.00000000	0.00000000	0.00000000	0.00000000	0.00000000	0.00000000	0.00000000	0.00000000	0.00000000	0.00000000	0.00000000	0.00000000	0.00000000	0.00000000	-0.01404812	-0.01450216	0.00933741	0.00000000	0.00800319	0.00937473	-0.01043454	0.00000000	-0.01371260	-0.00171057	-0.0098339	0.00386368
6.000	0.00000000	0.00000000	0.00000000	0.00000000	0.00000000	0.00000000	0.00000000	-0.01055773	0.00000000	0.00000000	0.00000000	0.00000000	0.00000000	0.00000000	0.00000000	0.00000000	0.00000000	0.00000000	0.00000000	0.00000000	0.00000000	0.00000000	0.00000000	0.00000000	0.00000000	-0.01398426	-0.01443284	0.00943488	0.00000000	0.00803858	0.00947403	-0.01030815	0.00000000	-0.01353603	-0.00173967	-0.0097408	0.00385459
7.000	0.00000000	0.00000000	0.00000000	0.00000000	0.00000000	0.00000000	0.00000000	-0.01043519	0.00000000	0.00000000	0.00000000	0.00000000	0.00000000	0.00000000	0.00000000	0.00000000	0.00000000	0.00000000	0.00000000	0.00000000	0.00000000	0.00000000	0.00000000	0.00000000	0.00000000	-0.01392093	-0.01436396	0.00953147	0.00000000	0.00811672	0.00957247	-0.01021851	0.00000000	-0.01335805	-0.00176811	-0.0096466	0.00384423
8.000	0.00000000	0.00000000	0.00000000	0.00000000	0.00000000	0.00000000	0.00000000	-0.01031175	0.00000000	0.00000000	0.00000000	0.00000000	0.00000000	0.00000000	0.00000000	0.00000000	0.00000000	0.00000000	0.00000000	0.00000000	0.00000000	0.00000000	0.00000000	0.00000000	0.00000000	-0.01385816	-0.01429554	0.00962717	0.00000000	0.00819369	0.00967004	-0.01016516	0.00000000	-0.01317868	-0.00179589	-0.0095513	0.00383259
9.000	0.00000000	0.00000000	0.00000000	0.00000000	0.00000000	0.00000000	0.00000000	-0.01018741	0.00000000	0.00000000	0.00000000	0.00000000	0.00000000	0.00000000	0.00000000	0.00000000	0.00000000	0.00000000	0.00000000	0.00000000	0.00000000	0.00000000	0.00000000	0.00000000	0.00000000	-0.01379594	-0.01422761	0.00972198	0.00000000	0.00826948	0.00976672	-0.01011210	0.00000000	-0.01299795	-0.00182299	-0.0094551	0.00381967
10.000	0.00000000	0.00000000	0.00000000	0.00000000	0.00000000	0.00000000	0.00000000	-0.01006221	0.00000000	0.00000000	0.00000000	0.00000000	0.00000000	0.00000000	0.00000000	0.00000000	0.00000000	0.00000000	0.00000000	0.00000000	0.00000000	0.00000000	0.00000000	0.00000000	0.00000000	-0.01373430	-0.01416016	0.00981586	0.00000000	0.00834405	0.00986251	-0.01005934	0.00000000	-0.01281589	-0.00184942	-0.0093579	0.00380545
11.000	0.00000000	0.00000000	0.00000000	0.00000000	0.00000000	0.00000000	0.00000000	-0.00993613	0.00000000	0.00000000	0.00000000	0.00000000	0.00000000	0.00000000	0.00000000	0.00000000	0.00000000	0.00000000	0.00000000	0.00000000	0.00000000	0.00000000	0.00000000	0.00000000	0.00000000	-0.01367326	-0.01409323	0.00990883	0.00000000	0.00841739	0.00995739	-0.01000690	0.00000000	-0.01263251	-0.00187516	-0.0092596	0.00378993
12.000	0.00000000	0.00000000	0.00000000	0.00000000	0.00000000	0.00000000	0.00000000	-0.00987890	0.00000000	0.00000000	0.00000000	0.00000000	0.00000000	0.00000000	0.00000000	0.00000000	0.00000000	0.00000000	0.00000000	0.00000000	0.00000000	0.00000000	0.00000000	0.00000000	0.00000000	-0.01361283	-0.01402683	0.01000085	0.00000000	0.00848946	0.01005135	-0.00995479	0.00000000	-0.01244784	-0.00190020	-0.0091605	0.00377310
13.000	0.00000000	0.00000000	0.00000000	0.00000000	0.00000000	0.00000000	0.00000000	-0.00982723	0.00000000	0.00000000	0.00000000	0.00000000	0.00000000	0.00000000	0.00000000	0.00000000	0.00000000	0.00000000	0.00000000	0.00000000	0.00000000	0.00000000	0.00000000	0.00000000	0.00000000	-0.01355302	-0.01396097	0.01009191	0.00000000	0.00856025	0.01014437	-0.00990301	0.00000000	-0.01226191	-0.00192455	-0.0090603	0.00375495
14.000	0.00000000	0.00000000	0.00000000	0.00000000	0.00000000	0.00000000	0.00000000	-0.00977597	0.00000000	0.00000000	0.00000000	0.00000000	0.00000000	0.00000000	0.00000000	0.00000000	0.00000000	0.00000000	0.00000000	0.00000000	0.00000000	0.00000000	0.00000000	0.00000000	0.00000000	-0.01349386	-0.01389566	0.01018200	0.00000000	0.00862972	0.01023643	-0.00985159	0.00000000	-0.01207475	-0.00194820	-0.0089593	0.00373548
15.000	0.00000000	0.00000000	0.00000000	0.00000000	0.00000000	0.00000000	0.00000000	-0.00972514	0.00000000	0.00000000	0.00000000	0.00000000	0.00000000	0.00000000	0.00000000	0.00000000	0.00000000	0.00000000	0.00000000	0.00000000	0.00000000	0.00000000	0.00000000	0.00000000	0.00000000	-0.01343535	-0.01383093	0.01027110	0.00000000	0.00869784	0.01032754	-0.00980054	0.00000000	-0.01188637	-0.00197114	-0.0088573	0.00371468
16.000	0.00000000	0.00000000	0.00000000	0.00000000	0.00000000	0.00000000	0.00000000	-0.00967475	0.00000000	0.00000000	0.00000000	0.00000000	0.00000000	0.00000000	0.00000000	0.00000000	0.00000000	0.00000000	0.00000000	0.00000000	0.00000000	0.00000000	0.00000000	0.00000000	0.00000000	-0.01337752	-0.01376679	0.01035920	0.00000000	0.00876460	0.01041766	-0.00974986	0.00000000	-0.01169680	-0.00199336	-0.0087545	0.00369254
17.000	0.00000000	0.00000000	0.00000000	0.00000000	0.00000000	0.00000000	0.00000000	-0.00962481	0.00000000	0.00000000	0.00000000	0.00000000	0.00000000	0.00000000	0.00000000	0.00000000	0.00000000	0.00000000	0.00000000	0.00000000	0.00000000	0.00000000	0.00000000	0.00000000	0.00000000	-0.01332038	-0.01370325	0.01044629	0.00000000	0.00882996	0.01050679	-0.00969958	0.00000000	-0.01150606	-0.00201487	-0.0086507	0.00366906
18.000	0.00000000	0.00000000	0.00000000	0.00000000	0.00000000	0.00000000	0.00000000	-0.00957534	0.00000000	0.00000000	0.00000000	0.00000000	0.00000000	0.00000000	0.00000000	0.00000000	0.00000000	0.00000000	0.00000000	0.00000000	0.00000000	0.00000000	0.00000000	0.00000000	0.00000000	-0.01326394	-0.01364034	0.01053234	0.00000000	0.00889389	0.01059490	-0.00964970	0.00000000	-0.01131419	-0.00203566	-0.0085461	0.00364423
19.000	0.00000000	0.00000000	0.00000000	0.00000000	0.00000000	0.00000000	0.00000000	-0.00952635	0.00000000	0.00000000	0.00000000	0.00000000	0.00000000	0.00000000	0.00000000	0.00000000	0.00000000	0.00000000	0.00000000	0.00000000	0.00000000	0.00000000	0.00000000	0.00000000	0.00000000	-0.01320823	-0.01357806	0.01061733	0.00000000	0.00895635	0.01068200	-0.00960024	0.00000000	-0.01112119	-0.00205573	-0.0084407	0.00361806
20.000	0.00000000	0.00000000	0.00000000	0.00000000	0.00000000	0.00000000	0.00000000	-0.00947786	0.00000000	0.00000000	0.00000000	0.00000000	0.00000000	0.00000000	0.00000000	0.00000000	0.00000000	0.00000000	0.00000000	0.00000000	0.00000000	0.00000000	0.00000000	0.00000000	0.00000000	-0.01315325	-0.01351643	0.01070126	0.00000000	0.00901733	0.01076805	-0.00955120	0.00000000	-0.01092710	-0.00207506	-0.0083344	0.00359053
21.000	0.00000000	0.00000000	0.00000000	0.00000000	0.00000000	0.00000000	0.00000000	-0.00942987	0.00000000	0.00000000	0.00000000	0.00000000	0.00000000	0.00000000	0.00000000	0.00000000	0.00000000	0.00000000	0.00000000	0.00000000	0.00000000	0.00000000	0.00000000	0.00000000	0.00000000	-0.01309904	-0.01345548	0.01078410	0.00000000	0.00907678	0.01085304	-0.00950262	0.00000000	-0.01073193	-0.00209367	-0.0082273	0.00356164
22.000	0.00000000	0.00000000	0.00000000	0.00000000	0.00000000	0.00000000	0.00000000	-0.00938241	0.00000000	0.00000000	0.00000000	0.00000000	0.00000000	0.00000000	0.00000000	0.00000000	0.00000000	0.00000000	0.00000000	0.00000000	0.00000000	0.00000000	0.00000000	0.00000000	0.00000000	-0.01304559	-0.01339522	0.01086584	0.00000000	0.00913468	0.01093695	-0.00945448	0.00000000	-0.01053572	-0.00211154	-0.0081193	0.00353139
23.000	0.00000000	0.00000000	0.00000000	0.00000000	0.00000000	0.00000000	0.00000000	-0.00933549	0.00000000	0.00000000	0.00000000	0.00000000	0.00000000	0.00000000	0.00000000	0.00000000	0.00000000	0.00000000	0.00000000	0.00000000	0.00000000	0.00000000	0.00000000	0.00000000	0.00000000	-0.01299294	-0.01333565	0.01094646	0.00000000	0.00919098	0.01101978	-0.00940683	0.00000000	-0.01033847	-0.00212868	-0.0080106	0.00349977
24.000	0.00000000	0.00000000	0.00000000	0.00000000	0.00000000	0.00000000	0.00000000	-0.00928913	0.00000000	0.00000000	0.00000000	0.00000000	0.00000000	0.00000000	0.00000000	0.00000000	0.00000000	0.00000000	0.00000000	0.00000000	0.00000000	0.00000000	0.00000000	0.00000000	0.00000000	-0.01294109	-0.01327681	0.01102593	0.00000000	0.00924566	0.01110149	-0.00935965	0.00000000	-0.01014022	-0.00214508	-0.0079011	0.00346680
25.000	0.00000000	0.00000000	0.00000000	0.00000000	0.00000000	0.00000000	0.00000000	-0.00924333	0.00000000	0.00000000	0.00000000	0.00000000	0.00000000	0.00000000	0.00000000	0.00000000	0.00000000	0.00000000	0.00000000	0.00000000	0.00000000	0.00000000	0.00000000	0.00000000	0.00000000	-0.01289007	-0.01321871	0.01110424	0.00000000	0.00929867	0.01118208	-0.00931297	0.00000000	-0.00994099	-0.00216074	-0.0077909	0.00343246
26.000	0.00000000	0.00000000	0.00000000	0.00000000	0.00000000	0.00000000	0.00000000	-0.00919811	0.00000000	0.00000000	0.00000000	0.00000000	0.00000000	0.00000000	0.00000000	0.00000000	0.00000000	0.00000000	0.00000000	0.00000000	0.00000000	0.00000000	0.00000000	0.00000000	0.00000000	-0.01283988	-0.01316135	0.01118137	0.00000000	0.00934999	0.01126151	-0.00926681	0.00000000	-0.00974080	-0.00217566	-0.0076799	0.00339676
27.000	0.00000000	0.00000000	0.00000000	0.00000000	0.00000000	0.00000000	0.00000000	-0.00915349	0.00000000	0.00000000	0.00000000	0.00000000	0.00000000	0.00000000	0.00000000	0.00000000	0.00000000	0.00000000	0.00000000	0.00000000	0.00000000	0.00000000	0.00000000	0.00000000	0.00000000	-0.01279055	-0.01310477	0.01125730	0.00000000	0.00939956	0.01133978	-0.00922117	0.00000000	-0.00953966	-0.00218984	-0.0075681	0.00335969
28.000	0.00000000	0.00000000	0.00000000	0.00000000	0.00000000	0.00000000	0.00000000	-0.00910949	0.00000000	0.00000000	0.00000000	0.00000000	0.00000000	0.00000000	0.00000000	0.00000000	0.00000000	0.00000000	0.00000000	0.00000000	0.00000000	0.00000000	0.00000000	0.00000000	0.00000000	-0.01274210	-0.01304898	0.01133199	0.00000000	0.00944735	0.01141686	-0.00917607	0.00000000	-0.00933761	-0.00220328	-0.0074557	0.00332126
29.000	0.00000000	0.00000000	0.00000000	0.00000000	0.00000000	0.00000000	0.00000000	-0.00906611	0.00000000	0.00000000	0.00000000	0.00000000	0.00000000	0.00000000	0.00000000	0.00000000	0.00000000	0.00000000	0.00000000	0.00000000	0.00000000	0.00000000	0.00000000	0.00000000	0.00000000	-0.01269454	-0.01299399	0.01140544	0.00000000	0.00949332	0.01149273	-0.00913153	0.00000000	-0.00913467	-0.00221598	-0.0073425	0.00328148
30.000	0.00000000	0.00000000	0.00000000	0.00000000	0.00000000	0.00000000	0.00000000	-0.00902341	0.00000000	0.00000000	0.00000000	0.00000000	0.00000000	0.00000000	0.00000000	0.00000000	0.00000000	0.00000000	0.00000000	0.00000000	0.00000000	0.00000000	0.00000000	0.00000000	0.00000000	-0.01264788	-0.01293982	0.01147762	0.00000000	0.00953743	0.01156737	-0.00908755	0.00000000	-0.00893085	-0.00222793	-0.0072286	0.00324033
31.000	0.00000000	0.00000000	0.00000000	0.00000000	0.00000000	0.00000000	0.00000000	-0.00898140	0.00000000	0.00000000	0.00000000	0.00000000	0.00000000	0.00000000	0.00000000	0.00000000	0.00000000	0.00000000	0.00000000	0.00000000	0.00000000	0.00000000	0.00000000	0.00000000	0.00000000	-0.01260216	-0.01288648	0.01154849	0.00000000	0.00957963	0.01164076	-0.00904416	0.00000000	-0.00880845	-0.00223914	-0.0071141	0.00319784
32.000	0.00000000	0.00000000	0.00000000	0.00000000	0.00000000	0.00000000	0.00000000	-0.00894006	0.00000000	0.00000000	0.00000000	0.00000000	0.00000000	0.00000000	0.00000000	0.00000000	0.00000000	0.00000000	0.00000000	0.00000000	0.00000000	0.00000000	0.00000000	0.00000000	0.00000000	-0.01255737	-0.01283401	0.01161805	0.00000000	0.00961987	0.01171287	-0.00900137	0.00000000	-0.00876843	-0.00224961	-0.0069988	0.00315400
33.000	0.00000000	0.00000000	0.00000000	0.00000000	0.00000000	0.00000000	0.00000000	-0.00889940	0.00000000	0.00000000	0.00000000	0.00000000	0.00000000	0.00000000	0.00000000	0.00000000	0.00000000	0.00000000	0.00000000	0.00000000	0.00000000	0.00000000	0.00000000	0.00000000	0.00000000	-0.01251355	-0.01278240	0.01168625	0.00000000	0.00965811	0.01178368	-0.00895919	0.00000000	-0.00872922	-0.00225934	-0.0068830	0.00310882
34.000	0.00000000	0.00000000	0.00000000	0.00000000	0.00000000	0.00000000	0.00000000	-0.00885944	0.00000000	0.00000000	0.00000000	0.00000000	0.00000000	0.00000000	0.00000000	0.00000000	0.00000000	0.00000000	0.00000000	0.00000000	0.00000000	0.00000000	0.00000000	0.00000000	0.00000000	-0.01247070	-0.01273169	0.01175307	0.00000000	0.00969430	0.01185315	-0.00891763	0.00000000	-0.00869084	-0.00226833	-0.0067664	0.00306231
35.000	0.00000000	0.00000000	0.00000000	0.00000000	0.00000000	0.00000000	0.00000000	-0.00882018	0.00000000	0.00000000	0.00000000	0.00000000	0.00000000	0.00000000	0.00000000	0.00000000	0.00000000	0.00000000	0.00000000	0.00000000	0.00000000	0.00000000	0.00000000	0.00000000	0.00000000	-0.01242885	-0.01268188	0.01181848	0.00000000	0.00972839	0.01192128	-0.00887672	0.00000000	-0.00865331	-0.00227659	-0.0066493	0.00301447
36.000	0.00000000	0.00000000	0.00000000	0.00000000	0.00000000	0.00000000	0.00000000	-0.00878166	0.00000000	0.00000000	0.00000000	0.00000000	0.00000000	0.00000000	0.00000000	0.00000000	0.00000000	0.00000000	0.00000000	0.00000000	0.00000000	0.00000000	0.00000000	0.00000000	0.00000000	-0.01238802	-0.01263300	0.01188245	0.00000000	0.00976033	0.01198802	-0.00883646	0.00000000	-0.00861665	-0.00228410	-0.0065315	0.00296532
37.000	0.00000000	0.00000000	0.00000000	0.00000000	0.00000000	0.00000000	0.00000000	-0.00874389	0.00000000	0.00000000	0.00000000	0.00000000	0.00000000	0.00000000	0.00000000	0.00000000	0.00000000	0.00000000	0.00000000	0.00000000	0.00000000	0.00000000	0.00000000	0.00000000	0.00000000	-0.01234822	-0.01258507	0.01194495	0.00000000	0.00979005	0.01205334	-0.00879688	0.00000000	-0.00858087	-0.00229088	-0.0064131	0.00291485
38.000	0.00000000	0.00000000	0.00000000	0.00000000	0.00000000	0.00000000	0.00000000	-0.00870687	0.00000000	0.00000000	0.00000000	0.00000000	0.00000000	0.00000000	0.00000000	0.00000000	0.00000000	0.00000000	0.00000000	0.00000000	0.00000000	0.00000000	0.00000000	0.00000000	0.00000000	-0.01230946	-0.01253809	0.01200593	0.00000000	0.00981751	0.01211722	-0.00875798	0.00000000	-0.00854600	-0.00229693	-0.0062941	0.00286310
39.000	0.00000000	0.00000000	0.00000000	0.00000000	0.00000000	0.00000000	0.00000000	-0.00867063	0.00000000	0.00000000	0.00000000	0.00000000	0.00000000	0.00000000	0.00000000	0.00000000	0.00000000	0.00000000	0.00000000	0.00000000	0.00000000	0.00000000	0.00000000	0.00000000	0.00000000	-0.01227177	-0.01249209	0.01206538	0.00000000	0.00984265	0.01217963	-0.00871979	0.00000000	-0.00851204	-0.00230224	-0.0061746	0.00281005
40.000	0.00000000	0.00000000	0.00000000	0.00000000	0.00000000	0.00000000	0.00000000	-0.00863518	0.00000000	0.00000000	0.00000000	0.00000000	0.00000000	0.00000000	0.00000000	0.00000000	0.00000000	0.00000000	0.00000000	0.00000000	0.00000000	0.00000000	0.00000000	0.00000000	0.00000000	-0.01223517	-0.01244708	0.01212324	0.00000000	0.00986540	0.01224052	-0.00868232	0.00000000	-0.00847901	-0.00230683	-0.0060544	0.00275574
41.000	0.00000000	0.00000000	0.00000000	0.00000000	0.00000000	0.00000000	0.00000000	-0.00860054	0.00000000	0.00000000	0.00000000	0.00000000	0.00000000	0.00000000	0.00000000	0.00000000	0.00000000	0.00000000	0.00000000	0.00000000	0.00000000	0.00000000	0.00000000	0.00000000	0.00000000	-0.01219968	-0.01240309	0.01217948	0.00000000	0.00988571	0.01229986	-0.00864558	0.00000000	-0.00844693	-0.00231068	-0.0059338	0.00270017
42.000	0.00000000	0.00000000	0.00000000	0.00000000	0.00000000	0.00000000	0.00000000	-0.00856672	0.00000000	0.00000000	0.00000000	0.00000000	0.00000000	0.00000000	0.00000000	0.00000000	0.00000000	0.00000000	0.00000000	0.00000000	0.00000000	0.00000000	0.00000000	0.00000000	0.00000000	-0.01216530	-0.01236013	0.01223405	0.00000000	0.00990350	0.01235762	-0.00860959	0.00000000	-0.00841583	-0.00231382	-0.0058125	0.00264335
43.000	0.00000000	0.00000000	0.00000000	0.00000000	0.00000000	0.00000000	0.00000000	-0.00853375	0.00000000	0.00000000	0.00000000	0.00000000	0.00000000	0.00000000	0.00000000	0.00000000	0.00000000	0.00000000	0.00000000	0.00000000	0.00000000	0.00000000	0.00000000	0.00000000	0.00000000	-0.01213206	-0.01231822	0.01228691	0.00000000	0.00991872	0.01241375	-0.00857437	0.00000000	-0.00838570	-0.00231624	-0.0056908	0.00258531
44.000	0.00000000	0.00000000	0.00000000	0.00000000	0.00000000	0.00000000	0.00000000	-0.00850163	0.00000000	0.00000000	0.00000000	0.00000000	0.00000000	0.00000000	0.00000000	0.00000000	0.00000000	0.00000000	0.00000000	0.00000000	0.00000000	0.00000000	0.00000000	0.00000000	0.00000000	-0.01209998	-0.01227737	0.01233801	0.00000000	0.00993128	0.01246821	-0.00853993	0.00000000	-0.00835658	-0.00231794	-0.0055685	0.00252606
45.000	0.00000000	0.00000000	0.00000000	0.00000000	0.00000000	0.00000000	0.00000000	-0.00847040	0.00000000	0.00000000	0.00000000	0.00000000	0.00000000	0.00000000	0.00000000	0.00000000	0.00000000	0.00000000	0.00000000	0.00000000	0.00000000	0.00000000	0.00000000	0.00000000	0.00000000	-0.01206908	-0.01223761	0.01238731	0.00000000	0.00994112	0.01252095	-0.00850630	0.00000000	-0.00832848	-0.00231892	-0.0054457	0.00246562
46.000	0.00000000	0.00000000	0.00000000	0.00000000	0.00000000	0.00000000	0.00000000	-0.00844004	0.00000000	0.00000000	0.00000000	0.00000000	0.00000000	0.00000000	0.00000000	0.00000000	0.00000000	0.00000000	0.00000000	0.00000000	0.00000000	0.00000000	0.00000000	0.00000000	0.00000000	-0.01203937	-0.01219895	0.01243474	0.00000000	0.00994817	0.01257193	-0.00847347	0.00000000	-0.00830142	-0.00231920	-0.0053224	0.00240401
47.000	0.00000000	0.00000000	0.00000000	0.00000000	0.00000000	0.00000000	0.00000000	-0.00841059	0.00000000	0.00000000	0.00000000	0.00000000	0.00000000	0.00000000	0.00000000	0.00000000	0.00000000	0.00000000	0.00000000	0.00000000	0.00000000	0.00000000	0.00000000	0.00000000	0.00000000	-0.01201087	-0.01216142	0.01248025	0.00000000	0.00995234	0.01262109	-0.00844149	0.00000000	-0.00827541	-0.00231877	-0.0051987	0.00234125
48.000	0.00000000	0.00000000	0.00000000	0.00000000	0.00000000	0.00000000	0.00000000	-0.00838206	0.00000000	0.00000000	0.00000000	0.00000000	0.00000000	0.00000000	0.00000000	0.00000000	0.00000000	0.00000000	0.00000000	0.00000000	0.00000000	0.00000000	0.00000000	0.00000000	0.00000000	-0.01198361	-0.01212502	0.01252377	0.00000000	0.00995355	0.01266838	-0.00841035	0.00000000	-0.00825047	-0.00231763	-0.0050744	0.00227735
49.000	0.00000000	0.00000000	0.00000000	0.00000000	0.00000000	0.00000000	0.00000000	-0.00835449	0.00000000	0.00000000	0.00000000	0.00000000	0.00000000	0.00000000	0.00000000	0.00000000	0.00000000	0.00000000	0.00000000	0.00000000	0.00000000	0.00000000	0.00000000	0.00000000	0.00000000	-0.01195759	-0.01208978	0.01256525	0.00000000	0.00995172	0.01271374	-0.00838008	0.00000000	-0.00822662	-0.00231580	-0.0049497	0.00221235
50.000	0.00000000	0.00000000	0.00000000	0.00000000	0.00000000	0.00000000	0.00000000	-0.00832785	0.00000000	0.00000000	0.00000000	0.00000000	0.00000000	0.00000000	0.00000000	0.00000000	0.00000000	0.00000000	0.00000000	0.00000000	0.00000000	0.00000000	0.00000000	0.00000000	0.00000000	-0.01193284	-0.01205572	0.01260461	0.00000000	0.00994677	0.01275711	-0.00835069	0.00000000	-0.00820388	-0.00231328	-0.0048246	0.00214627
51.000	0.00000000	0.00000000	0.00000000	0.00000000	0.00000000	0.00000000	0.00000000	-0.00830221	0.00000000	0.00000000	0.00000000	0.00000000	0.00000000	0.00000000	0.00000000	0.00000000	0.00000000	0.00000000	0.00000000	0.00000000	0.00000000	0.00000000	0.00000000	0.00000000	0.00000000	-0.01190938	-0.01202285	0.01264178	0.00000000	0.00993859	0.01279842	-0.00832221	0.00000000	-0.00818226	-0.00231007	-0.0046990	0.00207913
52.000	0.00000000	0.00000000	0.00000000	0.00000000	0.00000000	0.00000000	0.00000000	-0.00827755	0.00000000	0.00000000	0.00000000	0.00000000	0.00000000	0.00000000	0.00000000	0.00000000	0.00000000	0.00000000	0.00000000	0.00000000	0.00000000	0.00000000	0.00000000	0.00000000	0.00000000	-0.01188722	-0.01199120	0.01267667	0.00000000	0.00992711	0.01283759	-0.00829464	0.00000000	-0.00816178	-0.00230617	-0.0045731	0.00201095
53.000	0.00000000	0.00000000	0.00000000	0.00000000	0.00000000	0.00000000	0.00000000	-0.00825391	0.00000000	0.00000000	0.00000000	0.00000000	0.00000000	0.00000000	0.00000000	0.00000000	0.00000000	0.00000000	0.00000000	0.00000000	0.00000000	0.00000000	0.00000000	0.00000000	0.00000000	-0.01186639	-0.01196077	0.01270921	0.00000000	0.00991222	0.01287456	-0.00826801	0.00000000	-0.00814247	-0.00230159	-0.0044466	0.00194178
54.000	0.00000000	0.00000000	0.00000000	0.00000000	0.00000000	0.00000000	0.00000000	-0.00823128	0.00000000	0.00000000	0.00000000	0.00000000	0.00000000	0.00000000	0.00000000	0.00000000	0.00000000	0.00000000	0.00000000	0.00000000	0.00000000	0.00000000	0.00000000	0.00000000	0.00000000	-0.01184689	-0.01193159	0.01273929	0.00000000	0.00989382	0.01290923	-0.00824234	0.00000000	-0.00812433	-0.00229634	-0.0043198	0.00187162
55.000	0.00000000	0.00000000	0.00000000	0.00000000	0.00000000	0.00000000	0.00000000	-0.00820971	0.00000000	0.00000000	0.00000000	0.00000000	0.00000000	0.00000000	0.00000000	0.00000000	0.00000000	0.00000000	0.00000000	0.00000000	0.00000000	0.00000000	0.00000000	0.00000000	0.00000000	-0.01182876	-0.01190369	0.01276682	0.00000000	0.00987180	0.01294153	-0.00821764	0.00000000	-0.00810739	-0.00229042	-0.0041927	0.00180052
56.000	0.00000000	0.00000000	0.00000000	0.00000000	0.00000000	0.00000000	0.00000000	-0.00818919	0.00000000	0.00000000	0.00000000	0.00000000	0.00000000	0.00000000	0.00000000	0.00000000	0.00000000	0.00000000	0.00000000	0.00000000	0.00000000	0.00000000	0.00000000	0.00000000	0.00000000	-0.01181200	-0.01187706	0.01279170	0.00000000	0.00984607	0.01297134	-0.00819394	0.00000000	-0.00809166	-0.00228384	-0.0040651	0.00172851
57.000	0.00000000	0.00000000	0.00000000	0.00000000	0.00000000	0.00000000	0.00000000	-0.00816975	0.00000000	0.00000000	0.00000000	0.00000000	0.00000000	0.00000000	0.00000000	0.00000000	0.00000000	0.00000000	0.00000000	0.00000000	0.00000000	0.00000000	0.00000000	0.00000000	0.00000000	-0.01179665	-0.01185174	0.01281380	0.00000000	0.00981651	0.01299858	-0.00817124	0.00000000	-0.00807714	-0.00227659	-0.0039372	0.00165561
58.000	0.00000000	0.00000000	0.00000000	0.00000000	0.00000000	0.00000000	0.00000000	-0.00815140	0.00000000	0.00000000	0.00000000	0.00000000	0.00000000	0.00000000	0.00000000	0.00000000	0.00000000	0.00000000	0.00000000	0.00000000	0.00000000	0.00000000	0.00000000	0.00000000	0.00000000	-0.01178270	-0.01182775	0.01283301	0.00000000	0.00978301	0.01302312	-0.00814957	0.00000000	-0.00806387	-0.00226870	-0.0038089	0.00158186
59.000	0.00000000	0.00000000	0.00000000	0.00000000	0.00000000	0.00000000	0.00000000	-0.00813418	0.00000000	0.00000000	0.00000000	0.00000000	0.00000000	0.00000000	0.00000000	0.00000000	0.00000000	0.00000000	0.00000000	0.00000000	0.00000000	0.00000000	0.00000000	0.00000000	0.00000000	-0.01177019	-0.01180509	0.01284918	0.00000000	0.00974544	0.01304485	-0.00812896	0.00000000	-0.00805187	-0.00226015	-0.0036803	0.00150729
60.000	0.00000000	0.00000000	0.00000000	0.00000000	0.00000000	0.00000000	0.00000000	-0.00811809	0.00000000	0.00000000	0.00000000	0.00000000	0.00000000	0.00000000	0.00000000	0.00000000	0.00000000	0.00000000	0.00000000	0.00000000	0.00000000	0.00000000	0.00000000	0.00000000	0.00000000	-0.01175913	-0.01178380	0.01286218	0.00000000	0.00970369	0.01306363	-0.00810941	0.00000000	-0.00804115	-0.00225097	-0.0035514	0.00143193
61.000	0.00000000	0.00000000	0.00000000	0.00000000	0.00000000	0.00000000	0.00000000	-0.00810314	0.00000000	0.00000000	0.00000000	0.00000000	0.00000000	0.00000000	0.00000000	0.00000000	0.00000000	0.00000000	0.00000000	0.00000000	0.00000000	0.00000000	0.00000000	0.00000000	0.00000000	-0.01174954	-0.01176388	0.01287184	0.00000000	0.00965763	0.01307933	-0.00809094	0.00000000	-0.00803173	-0.00224115	-0.0034221	0.00135583
62.000	0.00000000	0.00000000	0.00000000	0.00000000	0.00000000	0.00000000	0.00000000	-0.00808937	0.00000000	0.00000000	0.00000000	0.00000000	0.00000000	0.00000000	0.00000000	0.00000000	0.00000000	0.00000000	0.00000000	0.00000000	0.00000000	0.00000000	0.00000000	0.00000000	0.00000000	-0.01174144	-0.01174535	0.01287799	0.00000000	0.00960713	0.01309178	-0.00807359	0.00000000	-0.00802364	-0.00223070	-0.0032925	0.00127902
63.000	0.00000000	0.00000000	0.00000000	0.00000000	0.00000000	0.00000000	0.00000000	-0.00807679	0.00000000	0.00000000	0.00000000	0.00000000	0.00000000	0.00000000	0.00000000	0.00000000	0.00000000	0.00000000	0.00000000	0.00000000	0.00000000	0.00000000	0.00000000	0.00000000	0.00000000	-0.01173484	-0.01172825	0.01288045	0.00000000	0.00955206	0.01310082	-0.00805735	0.00000000	-0.00801690	-0.00221962	-0.0031627	0.00120153
64.000	0.00000000	0.00000000	0.00000000	0.00000000	0.00000000	0.00000000	0.00000000	-0.00806541	0.00000000	0.00000000	0.00000000	0.00000000	0.00000000	0.00000000	0.00000000	0.00000000	0.00000000	0.00000000	0.00000000	0.00000000	0.00000000	0.00000000	0.00000000	0.00000000	0.00000000	-0.01172977	-0.01171257	0.01287901	0.00000000	0.00949228	0.01310627	-0.00804227	0.00000000	-0.00801152	-0.00220793	-0.0030326	0.00112341
65.000	0.00000000	0.00000000	0.00000000	0.00000000	0.00000000	0.00000000	0.00000000	-0.00805524	0.00000000	0.00000000	0.00000000	0.00000000	0.00000000	0.00000000	0.00000000	0.00000000	0.00000000	0.00000000	0.00000000	0.00000000	0.00000000	0.00000000	0.00000000	0.00000000	0.00000000	-0.01172624	-0.01169834	0.01287346	0.00000000	0.00942765	0.01310792	-0.00802835	0.00000000	-0.00800753	-0.00219562	-0.0029022	0.00104469
66.000	0.00000000	0.00000000	0.00000000	0.00000000	0.00000000	0.00000000	0.00000000	-0.00804633	0.00000000	0.00000000	0.00000000	0.00000000	0.00000000	0.00000000	0.00000000	0.00000000	0.00000000	0.00000000	0.00000000	0.00000000	0.00000000	0.00000000	0.00000000	0.00000000	0.00000000	-0.01172427	-0.01168559	0.01286356	0.00000000	0.00935803	0.01310556	-0.00801562	0.00000000	-0.00800494	-0.00218271	-0.0027715	0.00096541
67.000	0.00000000	0.00000000	0.00000000	0.00000000	0.00000000	0.00000000	0.00000000	-0.00803867	0.00000000	0.00000000	0.00000000	0.00000000	0.00000000	0.00000000	0.00000000	0.00000000	0.00000000	0.00000000	0.00000000	0.00000000	0.00000000	0.00000000	0.00000000	0.00000000	0.00000000	-0.01172387	-0.01167432	0.01284903	0.00000000	0.00928328	0.01309895	-0.00800409	0.00000000	-0.00800377	-0.00216921	-0.0026406	0.00088562
68.000	0.00000000	0.00000000	0.00000000	0.00000000	0.00000000	0.00000000	0.00000000	-0.00803229	0.00000000	0.00000000	0.00000000	0.00000000	0.00000000	0.00000000	0.00000000	0.00000000	0.00000000	0.00000000	0.00000000	0.00000000	0.00000000	0.00000000	0.00000000	0.00000000	0.00000000	-0.01172507	-0.01166455	0.01282960	0.00000000	0.00920325	0.01308783	-0.00799380	0.00000000	-0.00800403	-0.00215511	-0.0025095	0.00080535
69.000	0.00000000	0.00000000	0.00000000	0.00000000	0.00000000	0.00000000	0.00000000	-0.00802720	0.00000000	0.00000000	0.00000000	0.00000000	0.00000000	0.00000000	0.00000000	0.00000000	0.00000000	0.00000000	0.00000000	0.00000000	0.00000000	0.00000000	0.00000000	0.00000000	0.00000000	-0.01172789	-0.01165631	0.01280496	0.00000000	0.00911778	0.01307191	-0.00798475	0.00000000	-0.00800574	-0.00214042	-0.0023781	0.00072465
70.000	0.00000000	0.00000000	0.00000000	0.00000000	0.00000000	0.00000000	0.00000000	-0.00802344	0.00000000	0.00000000	0.00000000	0.00000000	0.00000000	0.00000000	0.00000000	0.00000000	0.00000000	0.00000000	0.00000000	0.00000000	0.00000000	0.00000000	0.00000000	0.00000000	0.00000000	-0.01173233	-0.01164961	0.01277476	0.00000000	0.00902672	0.01305087	-0.00797697	0.00000000	-0.00800892	-0.00212516	-0.0022466	0.00064356
71.000	0.00000000	0.00000000	0.00000000	0.00000000	0.00000000	0.00000000	0.00000000	-0.00802100	0.00000000	0.00000000	0.00000000	0.00000000	0.00000000	0.00000000	0.00000000	0.00000000	0.00000000	0.00000000	0.00000000	0.00000000	0.00000000	0.00000000	0.00000000	0.00000000	0.00000000	-0.01173842	-0.01164446	0.01273862	0.00000000	0.00892992	0.01302438	-0.00797048	0.00000000	-0.00801359	-0.00210932	-0.0021148	0.00056212
72.000	0.00000000	0.00000000	0.00000000	0.00000000	0.00000000	0.00000000	0.00000000	-0.00801992	0.00000000	0.00000000	0.00000000	0.00000000	0.00000000	0.00000000	0.00000000	0.00000000	0.00000000	0.00000000	0.00000000	0.00000000	0.00000000	0.00000000	0.00000000	0.00000000	0.00000000	-0.01174617	-0.01164089	0.01269615	0.00000000	0.00882722	0.01299205	-0.00796531	0.00000000	-0.00801977	-0.00209292	-0.0019829	0.00048038
73.000	0.00000000	0.00000000	0.00000000	0.00000000	0.00000000	0.00000000	0.00000000	-0.00802022	0.00000000	0.00000000	0.00000000	0.00000000	0.00000000	0.00000000	0.00000000	0.00000000	0.00000000	0.00000000	0.00000000	0.00000000	0.00000000	0.00000000	0.00000000	0.00000000	0.00000000	-0.01175560	-0.01163891	0.01264688	0.00000000	0.00871847	0.01295346	-0.00796146	0.00000000	-0.00802747	-0.00207596	-0.0018507	0.00039837
74.000	0.00000000	0.00000000	0.00000000	0.00000000	0.00000000	0.00000000	0.00000000	-0.00802190	0.00000000	0.00000000	0.00000000	0.00000000	0.00000000	0.00000000	0.00000000	0.00000000	0.00000000	0.00000000	0.00000000	0.00000000	0.00000000	0.00000000	0.00000000	0.00000000	0.00000000	-0.01176671	-0.01163854	0.01259032	0.00000000	0.00860351	0.01290816	-0.00795896	0.00000000	-0.00803671	-0.00205845	-0.0017185	0.00031615
75.000	0.00000000	0.00000000	0.00000000	0.00000000	0.00000000	0.00000000	0.00000000	-0.00802498	0.00000000	0.00000000	0.00000000	0.00000000	0.00000000	0.00000000	0.00000000	0.00000000	0.00000000	0.00000000	0.00000000	0.00000000	0.00000000	0.00000000	0.00000000	0.00000000	0.00000000	-0.01177955	-0.01163979	0.01252594	0.00000000	0.00848219	0.01285564	-0.00795784	0.00000000	-0.00804752	-0.00204040	-0.0015860	0.00023376
76.000	0.00000000	0.00000000	0.00000000	0.00000000	0.00000000	0.00000000	0.00000000	-0.00802950	0.00000000	0.00000000	0.00000000	0.00000000	0.00000000	0.00000000	0.00000000	0.00000000	0.00000000	0.00000000	0.00000000	0.00000000	0.00000000	0.00000000	0.00000000	0.00000000	0.00000000	-0.01179410	-0.01164267	0.01245313	0.00000000	0.00835435	0.01279533	-0.00795812	0.00000000	-0.00805989	-0.00202181	-0.0014535	0.00015124
77.000	0.00000000	0.00000000	0.00000000	0.00000000	0.00000000	0.00000000	0.00000000	-0.00803546	0.00000000	0.00000000	0.00000000	0.00000000	0.00000000	0.00000000	0.00000000	0.00000000	0.00000000	0.00000000	0.00000000	0.00000000	0.00000000	0.00000000	0.00000000	0.00000000	0.00000000	-0.01181041	-0.01164722	0.01237125	0.00000000	0.00821985	0.01272661	-0.00795982	0.00000000	-0.00807386	-0.00200269	-0.0013208	0.00006863
78.000	0.00000000	0.00000000	0.00000000	0.00000000	0.00000000	0.00000000	0.00000000	-0.00804287	0.00000000	0.00000000	0.00000000	0.00000000	0.00000000	0.00000000	0.00000000	0.00000000	0.00000000	0.00000000	0.00000000	0.00000000	0.00000000	0.00000000	0.00000000	0.00000000	0.00000000	-0.01182846	-0.01165345	0.01227957	0.00000000	0.00807853	0.01264882	-0.00796297	0.00000000	-0.00808944	-0.00198304	-0.0011880	-0.00001401
79.000	0.00000000	0.00000000	0.00000000	0.00000000	0.00000000	0.00000000	0.00000000	-0.00805177	0.00000000	0.00000000	0.00000000	0.00000000	0.00000000	0.00000000	0.00000000	0.00000000	0.00000000	0.00000000	0.00000000	0.00000000	0.00000000	0.00000000	0.00000000	0.00000000	0.00000000	-0.01184828	-0.01166136	0.01217731	0.00000000	0.00793027	0.01256118	-0.00796760	0.00000000	-0.00810665	-0.00196289	-0.0010550	-0.00009664
80.000	0.00000000	0.00000000	0.00000000	0.00000000	0.00000000	0.00000000	0.00000000	-0.00806218	0.00000000	0.00000000	0.00000000	0.00000000	0.00000000	0.00000000	0.00000000	0.00000000	0.00000000	0.00000000	0.00000000	0.00000000	0.00000000	0.00000000	0.00000000	0.00000000	0.00000000	-0.01186990	-0.01167098	0.01206361	0.00000000	0.00777492	0.01246287	-0.00797371	0.00000000	-0.00812550	-0.00194222	-0.0009220	-0.00017922
81.000	0.00000000	0.00000000	0.00000000	0.00000000	0.00000000	0.00000000	0.00000000	-0.00807411	0.00000000	0.00000000	0.00000000	0.00000000	0.00000000	0.00000000	0.00000000	0.00000000	0.00000000	0.00000000	0.00000000	0.00000000	0.00000000	0.00000000	0.00000000	0.00000000	0.00000000	-0.01189330	-0.01168232	0.01193752	0.00000000	0.00761235	0.01235296	-0.00798133	0.00000000	-0.00814601	-0.00192106	-0.0007889	-0.00026170
82.000	0.00000000	0.00000000	0.00000000	0.00000000	0.00000000	0.00000000	0.00000000	-0.00808757	0.00000000	0.00000000	0.00000000	0.00000000	0.00000000	0.00000000	0.00000000	0.00000000	0.00000000	0.00000000	0.00000000	0.00000000	0.00000000	0.00000000	0.00000000	0.00000000	0.00000000	-0.01191854	-0.01169541	0.01179800	0.00000000	0.00744246	0.01223045	-0.00799049	0.00000000	-0.00816820	-0.00189940	-0.0006558	-0.00034404
83.000	0.00000000	0.00000000	0.00000000	0.00000000	0.00000000	0.00000000	0.00000000	-0.00810261	0.00000000	0.00000000	0.00000000	0.00000000	0.00000000	0.00000000	0.00000000	0.00000000	0.00000000	0.00000000	0.00000000	0.00000000	0.00000000	0.00000000	0.00000000	0.00000000	0.00000000	-0.01194558	-0.01171023	0.01164393	0.00000000	0.00726514	0.01209420	-0.00800121	0.00000000	-0.00819207	-0.00187726	-0.0005226	-0.00042619
84.000	0.00000000	0.00000000	0.00000000	0.00000000	0.00000000	0.00000000	0.00000000	-0.00811922	0.00000000	0.00000000	0.00000000	0.00000000	0.00000000	0.00000000	0.00000000	0.00000000	0.00000000	0.00000000	0.00000000	0.00000000	0.00000000	0.00000000	0.00000000	0.00000000	0.00000000	-0.01197448	-0.01172683	0.01147407	0.00000000	0.00708029	0.01194299	-0.00801353	0.00000000	-0.00821766	-0.00185464	-0.0003893	-0.00050812
85.000	0.00000000	0.00000000	0.00000000	0.00000000	0.00000000	0.00000000	0.00000000	-0.00813742	0.00000000	0.00000000	0.00000000	0.00000000	0.00000000	0.00000000	0.00000000	0.00000000	0.00000000	0.00000000	0.00000000	0.00000000	0.00000000	0.00000000	0.00000000	0.00000000	0.00000000	-0.01200522	-0.01174522	0.01128709	0.00000000	0.00688784	0.01177547	-0.00802744	0.00000000	-0.00824496	-0.00183155	-0.0002560	-0.00058976
86.000	0.00000000	0.00000000	0.00000000	0.00000000	0.00000000	0.00000000	0.00000000	-0.00815721	0.00000000	0.00000000	0.00000000	0.00000000	0.00000000	0.00000000	0.00000000	0.00000000	0.00000000	0.00000000	0.00000000	0.00000000	0.00000000	0.00000000	0.00000000	0.00000000	0.00000000	-0.01203783	-0.01176538	0.01108155	0.00000000	0.00668772	0.01159014	-0.00804298	0.00000000	-0.00827400	-0.00180799	-0.0001227	-0.00067109
87.000	0.00000000	0.00000000	0.00000000	0.00000000	0.00000000	0.00000000	0.00000000	-0.00817863	0.00000000	0.00000000	0.00000000	0.00000000	0.00000000	0.00000000	0.00000000	0.00000000	0.00000000	0.00000000	0.00000000	0.00000000	0.00000000	0.00000000	0.00000000	0.00000000	0.00000000	-0.01207230	-0.01178735	0.01085589	0.00000000	0.00647990	0.01138539	-0.00806018	0.00000000	-0.00830479	-0.00178399	0.0000107	-0.00075205
88.000	0.00000000	0.00000000	0.00000000	0.00000000	0.00000000	0.00000000	0.00000000	-0.00820168	0.00000000	0.00000000	0.00000000	0.00000000	0.00000000	0.00000000	0.00000000	0.00000000	0.00000000	0.00000000	0.00000000	0.00000000	0.00000000	0.00000000	0.00000000	0.00000000	0.00000000	-0.01210868	-0.01181117	0.01060846	0.00000000	0.00626435	0.01115946	-0.00807906	0.00000000	-0.00833734	-0.00175953	0.0001440	-0.00083261
89.000	0.00000000	0.00000000	0.00000000	0.00000000	0.00000000	0.00000000	0.00000000	-0.00822640	0.00000000	0.00000000	0.00000000	0.00000000	0.00000000	0.00000000	0.00000000	0.00000000	0.00000000	0.00000000	0.00000000	0.00000000	0.00000000	0.00000000	0.00000000	0.00000000	0.00000000	-0.01214692	-0.01183679	0.01033751	0.00000000	0.00604108	0.01091046	-0.00809965	0.00000000	-0.00837167	-0.00173464	0.0002773	-0.00091272
90.000	0.00000000	0.00000000	0.00000000	0.00000000	0.00000000	0.00000000	0.00000000	-0.00825278	0.00000000	0.00000000	0.00000000	0.00000000	0.00000000	0.00000000	0.00000000	0.00000000	0.00000000	0.00000000	0.00000000	0.00000000	0.00000000	0.00000000	0.00000000	0.00000000	0.00000000	-0.01218710	-0.01186429	0.01004120	0.00000000	0.00581012	0.01063635	-0.00812196	0.00000000	-0.00840778	-0.00170931	0.0004106	-0.00099234
