# Supplementary material for: The evolution of pelvic limb muscle moment arms in bird-line archosaurs
Source: Sci Adv. 2021 Mar 19;7(12):eabe2778. doi: 10.1126/sciadv.abe2778 (PMC7978429; doi:10.1126/sciadv.abe2778)
Supplement: Data file S7 [file abe2778_Data_file_S7.zip › supp data/SIMM_moment_arm_raw_data/Coelophysis_hipAbAll_15Ab.plt]

# Output plot file made by SIMM 6.0.2
# Curves and events from plot data files are not reproduced in this file.

title hip_abduction moment arm vs. hip_extension


# This file contains 38 columns of data. The first
# column is the x-variable, followed by 37 y-variable[s].

hip_extension (deg)	IT1|hip_abduction moment arm	IT2A|hip_abduction moment arm	IT2P|hip_abduction moment arm	IT3|hip_abduction moment arm	FMTE|hip_abduction moment arm	FMTI|hip_abduction moment arm	AMB|hip_abduction moment arm	AMBtendon|hip_abduction moment arm	ILFB|hip_abduction moment arm	PIFI1|hip_abduction moment arm	PIFI2|hip_abduction moment arm	IFE|hip_abduction moment arm	ITCA|hip_abduction moment arm	ITCP|hip_abduction moment arm	FTI1|hip_abduction moment arm	FTI3|hip_abduction moment arm	FTE|hip_abduction moment arm	ADD1|hip_abduction moment arm	ADD2|hip_abduction moment arm	PIFE1|hip_abduction moment arm	PIFE2|hip_abduction moment arm	PIFE3|hip_abduction moment arm	ISTR|hip_abduction moment arm	CFB|hip_abduction moment arm	CFL|hip_abduction moment arm	GL|hip_abduction moment arm	GM|hip_abduction moment arm	EDL|hip_abduction moment arm	EDB|hip_abduction moment arm	EHL|hip_abduction moment arm	TA|hip_abduction moment arm	FDL|hip_abduction moment arm	FDB|hip_abduction moment arm	FHL|hip_abduction moment arm	FL|hip_abduction moment arm	FLtendon|hip_abduction moment arm	FB|hip_abduction moment arm	
-45.000	-0.0192517	-0.02283954	-0.02269263	-0.01974266	0.00000000	0.00000000	-0.0053675	0.00000000	-0.0089332	-0.0075529	-0.0123734	-0.0157138	-0.0171521	-0.0141164	0.112900	0.0321545	-0.0074563	0.0279504	0.0723781	0.0003543	0.0012135	0.0158580	0.0279909	0.0081957	0.0160324	0.00000000	0.00000000	0.00000000	0.00000000	0.00000000	0.00000000	0.00000000	0.00000000	0.00000000	0.00000000	0.00000000	0.00000000
-43.000	-0.0191941	-0.02283761	-0.02276881	-0.01997352	0.00000000	0.00000000	-0.0052082	0.00000000	-0.0093244	-0.0074686	-0.0121022	-0.0161490	-0.0170525	-0.0142545	0.116255	0.0321526	-0.0076679	0.0284297	0.0720478	0.0004959	0.0014033	0.0161978	0.0278594	0.0073277	0.0154374	0.00000000	0.00000000	0.00000000	0.00000000	0.00000000	0.00000000	0.00000000	0.00000000	0.00000000	0.00000000	0.00000000	0.00000000
-41.000	-0.0191310	-0.02283254	-0.02284544	-0.02020660	0.00000000	0.00000000	-0.0050428	0.00000000	-0.0097100	-0.0073745	-0.0118091	-0.0165575	-0.0169392	-0.0143773	0.119127	0.0321188	-0.0078782	0.0288903	0.0715768	0.0006484	0.0016057	0.0165296	0.0276894	0.0064830	0.0148299	0.00000000	0.00000000	0.00000000	0.00000000	0.00000000	0.00000000	0.00000000	0.00000000	0.00000000	0.00000000	0.00000000	0.00000000
-39.000	-0.0190625	-0.02282431	-0.02292242	-0.02044153	0.00000000	0.00000000	-0.0048712	0.00000000	-0.0100897	-0.0072703	-0.0114939	-0.0169391	-0.0168124	-0.0144845	0.121379	0.0320530	-0.0080870	0.0293299	0.0709713	0.0008105	0.0018153	0.0168526	0.0274814	0.0056611	0.0142109	0.00000000	0.00000000	0.00000000	0.00000000	0.00000000	0.00000000	0.00000000	0.00000000	0.00000000	0.00000000	0.00000000	0.00000000
-37.000	-0.0189885	-0.02281295	-0.02299965	-0.02067800	0.00000000	0.00000000	-0.0046935	0.00000000	-0.0104632	-0.0071561	-0.0111566	-0.0172939	-0.0166721	-0.0145760	0.122887	0.0319557	-0.0082941	0.0297462	0.0702394	0.0009845	0.0020398	0.0171662	0.0272360	0.0048617	0.0135817	0.00000000	0.00000000	0.00000000	0.00000000	0.00000000	0.00000000	0.00000000	0.00000000	0.00000000	0.00000000	0.00000000	0.00000000
-35.000	-0.0189091	-0.02279846	-0.02307703	-0.02091567	0.00000000	0.00000000	-0.0045097	0.00000000	-0.0108302	-0.0070316	-0.0107970	-0.0176218	-0.0165182	-0.0146518	0.123561	0.0318274	-0.0084993	0.0301370	0.0693902	0.0011687	0.0022747	0.0174695	0.0269538	0.0040843	0.0129434	0.00000000	0.00000000	0.00000000	0.00000000	0.00000000	0.00000000	0.00000000	0.00000000	0.00000000	0.00000000	0.00000000	0.00000000
-33.000	-0.0188243	-0.02278085	-0.02315448	-0.02115422	0.00000000	0.00000000	-0.0043199	0.00000000	-0.0111906	-0.0068968	-0.0104150	-0.0179230	-0.0164078	-0.0147115	0.123354	0.0316687	-0.0087023	0.0305002	0.0684337	0.0013638	0.0025211	0.0177618	0.0266358	0.0033347	0.0122971	0.00000000	0.00000000	0.00000000	0.00000000	0.00000000	0.00000000	0.00000000	0.00000000	0.00000000	0.00000000	0.00000000	0.00000000
-31.000	-0.0187340	-0.02276012	-0.02323189	-0.02139334	0.00000000	0.00000000	-0.0041240	0.00000000	-0.0115442	-0.0067515	-0.0100106	-0.0181975	-0.0162954	-0.0147553	0.122273	0.0314805	-0.0089031	0.0308337	0.0673804	0.0015699	0.0027794	0.0180422	0.0262831	0.0026283	0.0116439	0.00000000	0.00000000	0.00000000	0.00000000	0.00000000	0.00000000	0.00000000	0.00000000	0.00000000	0.00000000	0.00000000	0.00000000
-29.000	-0.0186384	-0.02273630	-0.02330919	-0.02163274	0.00000000	0.00000000	-0.0039221	0.00000000	-0.0118907	-0.0065955	-0.0095836	-0.0184455	-0.0161638	-0.0147829	0.120376	0.0312640	-0.0091015	0.0311354	0.0662414	0.0017871	0.0030495	0.0183098	0.0258968	0.0019247	0.0109849	0.00000000	0.00000000	0.00000000	0.00000000	0.00000000	0.00000000	0.00000000	0.00000000	0.00000000	0.00000000	0.00000000	0.00000000
-27.000	-0.0185373	-0.02270940	-0.02338627	-0.02187212	0.00000000	0.00000000	-0.0037143	0.00000000	-0.0122301	-0.0064287	-0.0091340	-0.0186673	-0.0160130	-0.0147942	0.117763	0.0310204	-0.0092974	0.0314035	0.0650275	0.0020155	0.0033318	0.0185638	0.0254784	0.0012242	0.0103211	0.00000000	0.00000000	0.00000000	0.00000000	0.00000000	0.00000000	0.00000000	0.00000000	0.00000000	0.00000000	0.00000000	0.00000000
-25.000	-0.0184308	-0.02267945	-0.02346304	-0.02211121	0.00000000	0.00000000	-0.0035006	0.00000000	-0.0125622	-0.0062509	-0.0086618	-0.0188629	-0.0158429	-0.0147892	0.114566	0.0307510	-0.0094906	0.0316361	0.0637496	0.0022553	0.0036263	0.0188031	0.0250293	0.0005261	0.0096535	0.00000000	0.00000000	0.00000000	0.00000000	0.00000000	0.00000000	0.00000000	0.00000000	0.00000000	0.00000000	0.00000000	0.00000000
-23.000	-0.0183189	-0.02264645	-0.02353942	-0.02234972	0.00000000	0.00000000	-0.0032811	0.00000000	-0.0128869	-0.0060620	-0.0081669	-0.0190327	-0.0156534	-0.0147677	0.110923	0.0304574	-0.0096810	0.0318317	0.0624182	0.0025067	0.0039334	0.0190268	0.0245510	-0.0001698	0.0089831	0.00000000	0.00000000	0.00000000	0.00000000	0.00000000	0.00000000	0.00000000	0.00000000	0.00000000	0.00000000	0.00000000	0.00000000
-21.000	-0.0182017	-0.02261043	-0.02361533	-0.02258740	0.00000000	0.00000000	-0.0030559	0.00000000	-0.0132041	-0.0058618	-0.0076494	-0.0191770	-0.0154444	-0.0147297	0.106973	0.0301409	-0.0098685	0.0319891	0.0610430	0.0027699	0.0042531	0.0192339	0.0240453	-0.0008638	0.0083108	0.00000000	0.00000000	0.00000000	0.00000000	0.00000000	0.00000000	0.00000000	0.00000000	0.00000000	0.00000000	0.00000000	0.00000000
-19.000	-0.0180791	-0.02257143	-0.02369066	-0.02282399	0.00000000	0.00000000	-0.0028250	0.00000000	-0.0135137	-0.0056500	-0.0071091	-0.0192962	-0.0152158	-0.0146750	0.102842	0.0298035	-0.0100531	0.0321071	0.0596333	0.0030451	0.0045859	0.0194234	0.0235138	-0.0015561	0.0076377	0.00000000	0.00000000	0.00000000	0.00000000	0.00000000	0.00000000	0.00000000	0.00000000	0.00000000	0.00000000	0.00000000	0.00000000
-17.000	-0.0179511	-0.02252946	-0.02376535	-0.02305924	0.00000000	0.00000000	-0.0025885	0.00000000	-0.0138155	-0.0054265	-0.0065462	-0.0193904	-0.0149676	-0.0146036	0.098633	0.0294466	-0.0102346	0.0321849	0.0581978	0.0033326	0.0049318	0.0195941	0.0229585	-0.0022467	0.0069645	0.00000000	0.00000000	0.00000000	0.00000000	0.00000000	0.00000000	0.00000000	0.00000000	0.00000000	0.00000000	0.00000000	0.00000000
-15.000	-0.0178177	-0.02248455	-0.02383931	-0.02329291	0.00000000	0.00000000	-0.0023465	0.00000000	-0.0141095	-0.0051911	-0.0059607	-0.0194602	-0.0146996	-0.0145154	0.094432	0.0290720	-0.0104130	0.0322218	0.0567442	0.0036327	0.0052913	0.0197450	0.0223810	-0.0029357	0.0062922	0.00000000	0.00000000	0.00000000	0.00000000	0.00000000	0.00000000	0.00000000	0.00000000	0.00000000	0.00000000	0.00000000	0.00000000
-13.000	-0.0176790	-0.02243674	-0.02391245	-0.02352477	0.00000000	0.00000000	-0.0020991	0.00000000	-0.0143957	-0.0049436	-0.0053527	-0.0195059	-0.0144119	-0.0144103	0.090302	0.0286814	-0.0105881	0.0322178	0.0552795	0.0039457	0.0056645	0.0198750	0.0217833	-0.0036229	0.0056216	0.00000000	0.00000000	0.00000000	0.00000000	0.00000000	0.00000000	0.00000000	0.00000000	0.00000000	0.00000000	0.00000000	0.00000000
-11.000	-0.0175350	-0.02238607	-0.02398470	-0.02375460	0.00000000	0.00000000	-0.0018464	0.00000000	-0.0146739	-0.0046836	-0.0047224	-0.0195280	-0.0141045	-0.0142883	0.086289	0.0282766	-0.0107599	0.0321727	0.0538101	0.0042718	0.0060518	0.0199830	0.0211673	-0.0043083	0.0049536	0.00000000	0.00000000	0.00000000	0.00000000	0.00000000	0.00000000	0.00000000	0.00000000	0.00000000	0.00000000	0.00000000	0.00000000
-9.000	-0.0173856	-0.02233256	-0.02405598	-0.02398218	0.00000000	0.00000000	-0.0015886	0.00000000	-0.0149442	-0.0044110	-0.0040698	-0.0195269	-0.0137772	-0.0141492	0.082424	0.0278593	-0.0109283	0.0320869	0.0523414	0.0046114	0.0064535	0.0200680	0.0205348	-0.0049917	0.0042888	0.00000000	0.00000000	0.00000000	0.00000000	0.00000000	0.00000000	0.00000000	0.00000000	0.00000000	0.00000000	0.00000000	0.00000000
-7.000	-0.0172308	-0.02227626	-0.02412622	-0.02420729	0.00000000	0.00000000	-0.0013259	0.00000000	-0.0152064	-0.0041255	-0.0033952	-0.0195029	-0.0134302	-0.0139932	0.078725	0.0274310	-0.0110932	0.0319611	0.0508784	0.0049649	0.0068697	0.0201288	0.0198877	-0.0056727	0.0036280	0.00000000	0.00000000	0.00000000	0.00000000	0.00000000	0.00000000	0.00000000	0.00000000	0.00000000	0.00000000	0.00000000	0.00000000
-5.000	-0.0170708	-0.02221720	-0.02419533	-0.02442974	0.00000000	0.00000000	-0.0010583	0.00000000	-0.0154605	-0.0038267	-0.0026988	-0.0194567	-0.0130634	-0.0138200	0.075202	0.0269934	-0.0112547	0.0317960	0.0494252	0.0053326	0.0073009	0.0201644	0.0192277	-0.0063512	0.0029720	0.00000000	0.00000000	0.00000000	0.00000000	0.00000000	0.00000000	0.00000000	0.00000000	0.00000000	0.00000000	0.00000000	0.00000000
-3.000	-0.0169053	-0.02215544	-0.02426325	-0.02464934	0.00000000	0.00000000	-0.0007860	0.00000000	-0.0157065	-0.0035145	-0.0019808	-0.0193887	-0.0126768	-0.0136297	0.071859	0.0265480	-0.0114126	0.0315930	0.0479854	0.0057150	0.0077473	0.0201738	0.0185568	-0.0070269	0.0023215	0.00000000	0.00000000	0.00000000	0.00000000	0.00000000	0.00000000	0.00000000	0.00000000	0.00000000	0.00000000	0.00000000	0.00000000
-1.000	-0.0167346	-0.02209101	-0.02432990	-0.02486588	0.00000000	0.00000000	-0.0005093	0.00000000	-0.0159443	-0.0031884	-0.0012417	-0.0192993	-0.0122706	-0.0134223	0.068694	0.0260962	-0.0115669	0.0313533	0.0465621	0.0061124	0.0082091	0.0201560	0.0178765	-0.0076993	0.0016770	0.00000000	0.00000000	0.00000000	0.00000000	0.00000000	0.00000000	0.00000000	0.00000000	0.00000000	0.00000000	0.00000000	0.00000000
1.000	-0.0165585	-0.02202396	-0.02439522	-0.02507920	0.00000000	0.00000000	-0.0002284	0.00000000	-0.0161740	-0.0028482	-0.0004818	-0.0191891	-0.0118447	-0.0131977	0.065703	0.0256396	-0.0117175	0.0310786	0.0451579	0.0065253	0.0086866	0.0201102	0.0171887	-0.0083680	0.0010393	0.00000000	0.00000000	0.00000000	0.00000000	0.00000000	0.00000000	0.00000000	0.00000000	0.00000000	0.00000000	0.00000000	0.00000000
3.000	-0.0163770	-0.02195434	-0.02445914	-0.02528912	0.00000000	0.00000000	0.0000566	0.00000000	-0.0163954	-0.0024934	0.0002985	-0.0190585	-0.0113993	-0.0129558	0.062878	0.0251793	-0.0118644	0.0307706	0.0437748	0.0069541	0.0091799	0.0200355	0.0164949	-0.0090326	0.0004090	0.00000000	0.00000000	0.00000000	0.00000000	0.00000000	0.00000000	0.00000000	0.00000000	0.00000000	0.00000000	0.00000000	0.00000000
5.000	-0.0161902	-0.02188221	-0.02452159	-0.02549546	0.00000000	0.00000000	0.0003453	0.00000000	-0.0166085	-0.0021238	0.0010987	-0.0189080	-0.0109345	-0.0126968	0.060212	0.0247167	-0.0120075	0.0304312	0.0424146	0.0073992	0.0096890	0.0199313	0.0157968	-0.0096926	-0.0002134	0.00000000	0.00000000	0.00000000	0.00000000	0.00000000	0.00000000	0.00000000	0.00000000	0.00000000	0.00000000	0.00000000	0.00000000
7.000	-0.0159981	-0.02180762	-0.02458252	-0.02569806	0.00000000	0.00000000	0.0006374	0.00000000	-0.0168134	-0.0017389	0.0019181	-0.0187382	-0.0104505	-0.0124206	0.057697	0.0242528	-0.0121468	0.0300625	0.0410788	0.0078609	0.0102140	0.0197969	0.0150957	-0.0103476	-0.0008273	0.00000000	0.00000000	0.00000000	0.00000000	0.00000000	0.00000000	0.00000000	0.00000000	0.00000000	0.00000000	0.00000000	0.00000000
9.000	-0.0158005	-0.02173062	-0.02464186	-0.02589677	0.00000000	0.00000000	0.0009327	0.00000000	-0.0170099	-0.0013383	0.0027562	-0.0185495	-0.0099474	-0.0121271	0.055322	0.0237888	-0.0122822	0.0296667	0.0397683	0.0083395	0.0107548	0.0196319	0.0143931	-0.0109970	-0.0014322	0.00000000	0.00000000	0.00000000	0.00000000	0.00000000	0.00000000	0.00000000	0.00000000	0.00000000	0.00000000	0.00000000	0.00000000
11.000	-0.0155975	-0.02165127	-0.02469954	-0.02609143	0.00000000	0.00000000	0.0012308	0.00000000	-0.0171982	-0.0009216	0.0036122	-0.0183424	-0.0094254	-0.0118166	0.053080	0.0233256	-0.0124137	0.0292458	0.0384840	0.0088353	0.0113109	0.0194359	0.0136904	-0.0116402	-0.0020276	0.00000000	0.00000000	0.00000000	0.00000000	0.00000000	0.00000000	0.00000000	0.00000000	0.00000000	0.00000000	0.00000000	0.00000000
13.000	-0.0153891	-0.02156965	-0.02475552	-0.02628190	0.00000000	0.00000000	0.0015313	0.00000000	-0.0173781	-0.0004883	0.0044854	-0.0181174	-0.0088848	-0.0114889	0.050962	0.0228641	-0.0125413	0.0288022	0.0372266	0.0093484	0.0118820	0.0192089	0.0129889	-0.0122766	-0.0026129	0.00000000	0.00000000	0.00000000	0.00000000	0.00000000	0.00000000	0.00000000	0.00000000	0.00000000	0.00000000	0.00000000	0.00000000
15.000	-0.0151753	-0.02148580	-0.02480974	-0.02646804	0.00000000	0.00000000	0.0018339	0.00000000	-0.0175497	-0.0000379	0.0053748	-0.0178749	-0.0083258	-0.0111441	0.048959	0.0224052	-0.0126649	0.0283380	0.0359965	0.0098788	0.0124672	0.0189507	0.0122896	-0.0129057	-0.0031878	0.00000000	0.00000000	0.00000000	0.00000000	0.00000000	0.00000000	0.00000000	0.00000000	0.00000000	0.00000000	0.00000000	0.00000000
17.000	-0.0149561	-0.02139980	-0.02486215	-0.02664971	0.00000000	0.00000000	0.0021380	0.00000000	-0.0177129	0.0004301	0.0062794	-0.0176155	-0.0077487	-0.0107824	0.047065	0.0219497	-0.0127845	0.0278555	0.0347939	0.0104261	0.0130654	0.0186616	0.0115938	-0.0135267	-0.0037517	0.00000000	0.00000000	0.00000000	0.00000000	0.00000000	0.00000000	0.00000000	0.00000000	0.00000000	0.00000000	0.00000000	0.00000000
19.000	-0.0147313	-0.02131171	-0.02491269	-0.02682678	0.00000000	0.00000000	0.0024433	0.00000000	-0.0178677	0.0009162	0.0071982	-0.0173397	-0.0071539	-0.0104037	0.045271	0.0214982	-0.0129000	0.0273568	0.0336190	0.0109898	0.0136752	0.0183420	0.0109025	-0.0141390	-0.0043044	0.00000000	0.00000000	0.00000000	0.00000000	0.00000000	0.00000000	0.00000000	0.00000000	0.00000000	0.00000000	0.00000000	0.00000000
21.000	-0.0145011	-0.02122161	-0.02496131	-0.02699912	0.00000000	0.00000000	0.0027492	0.00000000	-0.0180142	0.0014209	0.0081300	-0.0170477	-0.0065418	-0.0100082	0.043571	0.0210513	-0.0130114	0.0268439	0.0324718	0.0115692	0.0142949	0.0179924	0.0102167	-0.0147419	-0.0048730	0.00000000	0.00000000	0.00000000	0.00000000	0.00000000	0.00000000	0.00000000	0.00000000	0.00000000	0.00000000	0.00000000	0.00000000
23.000	-0.0142653	-0.02112958	-0.02500797	-0.02716662	0.00000000	0.00000000	0.0030552	0.00000000	-0.0181522	0.0019449	0.0090734	-0.0167402	-0.0059128	-0.0095959	0.041958	0.0206096	-0.0131188	0.0263189	0.0313522	0.0121629	0.0149220	0.0176135	0.0095373	-0.0153346	-0.0055222	0.00000000	0.00000000	0.00000000	0.00000000	0.00000000	0.00000000	0.00000000	0.00000000	0.00000000	0.00000000	0.00000000	0.00000000
25.000	-0.0140240	-0.02103568	-0.02505263	-0.02732916	0.00000000	0.00000000	0.0033608	0.00000000	-0.0182819	0.0024888	0.0100272	-0.0164174	-0.0052673	-0.0091671	0.040428	0.0201736	-0.0132219	0.0257838	0.0302601	0.0127691	0.0155539	0.0172064	0.0088650	-0.0159164	-0.0061802	0.00000000	0.00000000	0.00000000	0.00000000	0.00000000	0.00000000	0.00000000	0.00000000	0.00000000	0.00000000	0.00000000	0.00000000
27.000	-0.0137772	-0.02094001	-0.02509524	-0.02748663	0.00000000	0.00000000	0.0036652	0.00000000	-0.0184032	0.0030530	0.0109897	-0.0160800	-0.0046060	-0.0087219	0.038974	0.0197437	-0.0133892	0.0252403	0.0291952	0.0133856	0.0161872	0.0167722	0.0082008	-0.0164864	-0.0068468	0.00000000	0.00000000	0.00000000	0.00000000	0.00000000	0.00000000	0.00000000	0.00000000	0.00000000	0.00000000	0.00000000	0.00000000
29.000	-0.0135249	-0.02084264	-0.02513576	-0.02763893	0.00000000	0.00000000	0.0039678	0.00000000	-0.0185161	0.0036384	0.0119594	-0.0157281	-0.0039293	-0.0082603	0.037591	0.0193204	-0.0137037	0.0246902	0.0281572	0.0140095	0.0165760	0.0163121	0.0075454	-0.0170438	-0.0075213	0.00000000	0.00000000	0.00000000	0.00000000	0.00000000	0.00000000	0.00000000	0.00000000	0.00000000	0.00000000	0.00000000	0.00000000
31.000	-0.0132670	-0.02074366	-0.02517415	-0.02778595	0.00000000	0.00000000	0.0042680	0.00000000	-0.0186207	0.0042454	0.0129344	-0.0153623	-0.0032378	-0.0077827	0.036275	0.0189040	-0.0140281	0.0241351	0.0271460	0.0146165	0.0169024	0.0158277	0.0068993	-0.0175878	-0.0082035	0.00000000	0.00000000	0.00000000	0.00000000	0.00000000	0.00000000	0.00000000	0.00000000	0.00000000	0.00000000	0.00000000	0.00000000
33.000	-0.0130037	-0.02064315	-0.02521038	-0.02792759	0.00000000	0.00000000	0.0045651	0.00000000	-0.0187168	0.0048746	0.0139131	-0.0149829	-0.0025324	-0.0072892	0.035022	0.0184948	-0.0143483	0.0235765	0.0261611	0.0149136	0.0172134	0.0153205	0.0062632	-0.0181174	-0.0088929	0.00000000	0.00000000	0.00000000	0.00000000	0.00000000	0.00000000	0.00000000	0.00000000	0.00000000	0.00000000	0.00000000	0.00000000
35.000	-0.0127349	-0.02054122	-0.02524441	-0.02806377	0.00000000	0.00000000	0.0048581	0.00000000	-0.0188046	0.0055268	0.0148933	-0.0145903	-0.0018137	-0.0067801	0.033827	0.0180930	-0.0146681	0.0230158	0.0252021	0.0151965	0.0175084	0.0147924	0.0056377	-0.0186317	-0.0095890	0.00000000	0.00000000	0.00000000	0.00000000	0.00000000	0.00000000	0.00000000	0.00000000	0.00000000	0.00000000	0.00000000	0.00000000
37.000	-0.0124607	-0.02043796	-0.02527621	-0.02819440	0.00000000	0.00000000	0.0051465	0.00000000	-0.0188953	0.0062025	0.0158730	-0.0141848	-0.0010824	-0.0062556	0.032688	0.0176990	-0.0149868	0.0224543	0.0242688	0.0154647	0.0177867	0.0142452	0.0050232	-0.0191297	-0.0102911	0.00000000	0.00000000	0.00000000	0.00000000	0.00000000	0.00000000	0.00000000	0.00000000	0.00000000	0.00000000	0.00000000	0.00000000
39.000	-0.0121814	-0.02033346	-0.02530575	-0.02831939	0.00000000	0.00000000	0.0054292	0.00000000	-0.0194197	0.0069023	0.0168500	-0.0137667	-0.0003396	-0.0057161	0.031601	0.0173128	-0.0153034	0.0218933	0.0233606	0.0157176	0.0180479	0.0136809	0.0044203	-0.0196104	-0.0109988	0.00000000	0.00000000	0.00000000	0.00000000	0.00000000	0.00000000	0.00000000	0.00000000	0.00000000	0.00000000	0.00000000	0.00000000
41.000	-0.0118969	-0.02022783	-0.02533300	-0.02843866	0.00000000	0.00000000	0.0057056	0.00000000	-0.0199650	0.0076265	0.0178220	-0.0133364	0.0004140	-0.0051617	0.030562	0.0169347	-0.0156171	0.0213337	0.0224773	0.0159547	0.0182912	0.0131014	0.0038293	-0.0200728	-0.0117112	0.00000000	0.00000000	0.00000000	0.00000000	0.00000000	0.00000000	0.00000000	0.00000000	0.00000000	0.00000000	0.00000000	0.00000000
43.000	-0.0116075	-0.02012118	-0.02535793	-0.02855214	0.00000000	0.00000000	0.0059746	0.00000000	-0.0205213	0.0083757	0.0187867	-0.0128942	0.0011773	-0.0045930	0.029570	0.0165648	-0.0159267	0.0207767	0.0216184	0.0161755	0.0185162	0.0125089	0.0032507	-0.0205157	-0.0124277	0.00000000	0.00000000	0.00000000	0.00000000	0.00000000	0.00000000	0.00000000	0.00000000	0.00000000	0.00000000	0.00000000	0.00000000
45.000	-0.0113136	-0.02001361	-0.02538054	-0.02865975	0.00000000	0.00000000	0.0062355	0.00000000	-0.0210917	0.0091502	0.0197415	-0.0124404	0.0019492	-0.0040103	0.028622	0.0162033	-0.0162311	0.0202230	0.0207836	0.0163795	0.0187223	0.0119054	0.0026847	-0.0209405	-0.0131474	0.00000000	0.00000000	0.00000000	0.00000000	0.00000000	0.00000000	0.00000000	0.00000000	0.00000000	0.00000000	0.00000000	0.00000000
47.000	-0.0110153	-0.01990524	-0.02540078	-0.02876144	0.00000000	0.00000000	0.0064872	0.00000000	-0.0216762	0.0099501	0.0206841	-0.0119752	0.0027287	-0.0034139	0.027714	0.0158501	-0.0165292	0.0196736	0.0199725	0.0165662	0.0189090	0.0112931	0.0021317	-0.0213467	-0.0138695	0.00000000	0.00000000	0.00000000	0.00000000	0.00000000	0.00000000	0.00000000	0.00000000	0.00000000	0.00000000	0.00000000	0.00000000
49.000	-0.0107133	-0.01979618	-0.02541864	-0.02885713	0.00000000	0.00000000	0.0067290	0.00000000	-0.0222740	0.0107755	0.0216116	-0.0114990	0.0035145	-0.0028044	0.026846	0.0155055	-0.0168196	0.0191291	0.0191846	0.0167351	0.0190756	0.0106739	0.0015920	-0.0217291	-0.0145930	0.00000000	0.00000000	0.00000000	0.00000000	0.00000000	0.00000000	0.00000000	0.00000000	0.00000000	0.00000000	0.00000000	0.00000000
51.000	-0.0104078	-0.01968657	-0.02543412	-0.02894678	0.00000000	0.00000000	0.0069598	0.00000000	-0.0228843	0.0116260	0.0225217	-0.0110119	0.0043055	-0.0021823	0.026015	0.0151694	-0.0171010	0.0185903	0.0184197	0.0168858	0.0192218	0.0100500	0.0010658	-0.0220874	-0.0153169	0.00000000	0.00000000	0.00000000	0.00000000	0.00000000	0.00000000	0.00000000	0.00000000	0.00000000	0.00000000	0.00000000	0.00000000
53.000	-0.0100997	-0.01957651	-0.02544718	-0.02903031	0.00000000	0.00000000	0.0071789	0.00000000	-0.0235055	0.0125011	0.0234115	-0.0105141	0.0051002	-0.0015481	0.025219	0.0148420	-0.0173719	0.0180576	0.0176773	0.0170178	0.0193470	0.0094233	0.0005533	-0.0224178	-0.0160399	0.00000000	0.00000000	0.00000000	0.00000000	0.00000000	0.00000000	0.00000000	0.00000000	0.00000000	0.00000000	0.00000000	0.00000000
55.000	-0.0097897	-0.01946615	-0.02545782	-0.02910769	0.00000000	0.00000000	0.0073854	0.00000000	-0.0241359	0.0134001	0.0242785	-0.0100061	0.0058972	-0.0009023	0.024456	0.0145231	-0.0176309	0.0175317	0.0169571	0.0171306	0.0194508	0.0087956	0.0000548	-0.0227219	-0.0167611	0.00000000	0.00000000	0.00000000	0.00000000	0.00000000	0.00000000	0.00000000	0.00000000	0.00000000	0.00000000	0.00000000	0.00000000
57.000	-0.0094785	-0.01935561	-0.02546603	-0.02917886	0.00000000	0.00000000	0.0075783	0.00000000	-0.0247728	0.0143215	0.0251200	-0.0094878	0.0066952	-0.0002456	0.023726	0.0142130	-0.0178764	0.0170130	0.0162587	0.0172239	0.0195327	0.0081688	-0.0004296	-0.0229973	-0.0174792	0.00000000	0.00000000	0.00000000	0.00000000	0.00000000	0.00000000	0.00000000	0.00000000	0.00000000	0.00000000	0.00000000	0.00000000
59.000	-0.0091672	-0.01924504	-0.02547180	-0.02924378	0.00000000	0.00000000	0.0077570	0.00000000	-0.0254131	0.0152636	0.0259334	-0.0089596	0.0074927	0.0004213	0.023025	0.0139115	-0.0181069	0.0165018	0.0155820	0.0172973	0.0195923	0.0075445	-0.0008998	-0.0232412	-0.0182151	0.00000000	0.00000000	0.00000000	0.00000000	0.00000000	0.00000000	0.00000000	0.00000000	0.00000000	0.00000000	0.00000000	0.00000000
61.000	-0.0088569	-0.01913458	-0.02547513	-0.02930241	0.00000000	0.00000000	0.0079208	0.00000000	-0.0260526	0.0162240	0.0267162	-0.0084216	0.0082880	0.0010976	0.022354	0.0136187	-0.0183206	0.0159987	0.0149264	0.0173504	0.0196292	0.0069244	-0.0013555	-0.0234539	-0.0189111	0.00000000	0.00000000	0.00000000	0.00000000	0.00000000	0.00000000	0.00000000	0.00000000	0.00000000	0.00000000	0.00000000	0.00000000
63.000	-0.0085489	-0.01902436	-0.02547601	-0.02935472	0.00000000	0.00000000	0.0080688	0.00000000	-0.0266863	0.0171996	0.0274660	-0.0078740	0.0090796	0.0017827	0.021711	0.0133345	-0.0185161	0.0155038	0.0142918	0.0173829	0.0196432	0.0063100	-0.0017967	-0.0236254	-0.0195696	0.00000000	0.00000000	0.00000000	0.00000000	0.00000000	0.00000000	0.00000000	0.00000000	0.00000000	0.00000000	0.00000000	0.00000000
65.000	-0.0082444	-0.01891455	-0.02547443	-0.02940067	0.00000000	0.00000000	0.0082005	0.00000000	-0.0273084	0.0181866	0.0281804	-0.0073216	0.0098658	0.0024758	0.021094	0.0130591	-0.0186916	0.0150175	0.0136778	0.0173945	0.0196338	0.0057027	-0.0022233	-0.0237438	-0.0202835	0.00000000	0.00000000	0.00000000	0.00000000	0.00000000	0.00000000	0.00000000	0.00000000	0.00000000	0.00000000	0.00000000	0.00000000
