# Supplementary material for: The evolution of pelvic limb muscle moment arms in bird-line archosaurs
Source: Sci Adv. 2021 Mar 19;7(12):eabe2778. doi: 10.1126/sciadv.abe2778 (PMC7978429; doi:10.1126/sciadv.abe2778)
Supplement: Data file S7 [file abe2778_Data_file_S7.zip › supp data/SIMM_moment_arm_raw_data/Coelophysis_hipExAll_15Ab.plt]

# Output plot file made by SIMM 6.0.2
# Curves and events from plot data files are not reproduced in this file.

title hip_extension moment arm vs. hip_extension


# This file contains 38 columns of data. The first
# column is the x-variable, followed by 37 y-variable[s].

hip_extension (deg)	IT1|hip_extension moment arm	IT2A|hip_extension moment arm	IT2P|hip_extension moment arm	IT3|hip_extension moment arm	FMTE|hip_extension moment arm	FMTI|hip_extension moment arm	AMB|hip_extension moment arm	AMBtendon|hip_extension moment arm	ILFB|hip_extension moment arm	PIFI1|hip_extension moment arm	PIFI2|hip_extension moment arm	IFE|hip_extension moment arm	ITCA|hip_extension moment arm	ITCP|hip_extension moment arm	FTI1|hip_extension moment arm	FTI3|hip_extension moment arm	FTE|hip_extension moment arm	ADD1|hip_extension moment arm	ADD2|hip_extension moment arm	PIFE1|hip_extension moment arm	PIFE2|hip_extension moment arm	PIFE3|hip_extension moment arm	ISTR|hip_extension moment arm	CFB|hip_extension moment arm	CFL|hip_extension moment arm	GL|hip_extension moment arm	GM|hip_extension moment arm	EDL|hip_extension moment arm	EDB|hip_extension moment arm	EHL|hip_extension moment arm	TA|hip_extension moment arm	FDL|hip_extension moment arm	FDB|hip_extension moment arm	FHL|hip_extension moment arm	FL|hip_extension moment arm	FLtendon|hip_extension moment arm	FB|hip_extension moment arm	
-45.000	0.0300603	0.00849818	-0.0090069	-0.0236620	0.00000000	0.00000000	0.0273249	0.00000000	-0.0385910	0.0104790	0.0173401	-0.0095543	0.00654915	0.00139830	0.051221	0.0030878	-0.0489627	0.0226201	-0.0064646	0.0084684	0.0100548	0.0138865	0.0015019	-0.02978898	-0.02959245	0.00000000	0.00000000	0.00000000	0.00000000	0.00000000	0.00000000	0.00000000	0.00000000	0.00000000	0.00000000	0.00000000	0.00000000
-43.000	0.0309013	0.00894541	-0.0089373	-0.0237982	0.00000000	0.00000000	0.0279595	0.00000000	-0.0387794	0.0109292	0.0177455	-0.0091980	0.00675815	0.00166323	0.043120	0.0011695	-0.0495618	0.0214812	-0.0096025	0.0090818	0.0106756	0.0138788	0.0008765	-0.02969606	-0.03040398	0.00000000	0.00000000	0.00000000	0.00000000	0.00000000	0.00000000	0.00000000	0.00000000	0.00000000	0.00000000	0.00000000	0.00000000
-41.000	0.0317253	0.00938534	-0.0088575	-0.0239021	0.00000000	0.00000000	0.0285723	0.00000000	-0.0389146	0.0113747	0.0181363	-0.0088366	0.00696525	0.00192694	0.034292	-0.0007526	-0.0500740	0.0202839	-0.0126863	0.0096909	0.0112974	0.0138537	0.0002488	-0.02957276	-0.03116708	0.00000000	0.00000000	0.00000000	0.00000000	0.00000000	0.00000000	0.00000000	0.00000000	0.00000000	0.00000000	0.00000000	0.00000000
-39.000	0.0325316	0.00981753	-0.0087677	-0.0239746	0.00000000	0.00000000	0.0291625	0.00000000	-0.0389984	0.0118151	0.0185120	-0.0084705	0.00717024	0.00218924	0.024827	-0.0026723	-0.0505030	0.0190298	-0.0156999	0.0102770	0.0118783	0.0138106	-0.0003796	-0.02942065	-0.03188131	0.00000000	0.00000000	0.00000000	0.00000000	0.00000000	0.00000000	0.00000000	0.00000000	0.00000000	0.00000000	0.00000000	0.00000000
-37.000	0.0333194	0.01024158	-0.0086681	-0.0240163	0.00000000	0.00000000	0.0297293	0.00000000	-0.0390326	0.0122503	0.0188722	-0.0081000	0.00737290	0.00244992	0.014866	-0.0045833	-0.0508521	0.0177207	-0.0186291	0.0108697	0.0124726	0.0137491	-0.0010070	-0.02924119	-0.03254634	0.00000000	0.00000000	0.00000000	0.00000000	0.00000000	0.00000000	0.00000000	0.00000000	0.00000000	0.00000000	0.00000000	0.00000000
-35.000	0.0340879	0.01065707	-0.0085588	-0.0240280	0.00000000	0.00000000	0.0302719	0.00000000	-0.0390188	0.0126800	0.0192161	-0.0077256	0.00757298	0.00270879	0.004592	-0.0064795	-0.0511248	0.0163588	-0.0214608	0.0114459	0.0130475	0.0136685	-0.0016317	-0.02903575	-0.03316196	0.00000000	0.00000000	0.00000000	0.00000000	0.00000000	0.00000000	0.00000000	0.00000000	0.00000000	0.00000000	0.00000000	0.00000000
-33.000	0.0348364	0.01106358	-0.0084401	-0.0240105	0.00000000	0.00000000	0.0307892	0.00000000	-0.0389588	0.0131040	0.0195433	-0.0073475	0.00780648	0.00296565	-0.005780	-0.0083549	-0.0513243	0.0149470	-0.0241842	0.0120112	0.0136091	0.0135683	-0.0022520	-0.02884167	-0.03372803	0.00000000	0.00000000	0.00000000	0.00000000	0.00000000	0.00000000	0.00000000	0.00000000	0.00000000	0.00000000	0.00000000	0.00000000
-31.000	0.0355641	0.01146068	-0.0083121	-0.0239646	0.00000000	0.00000000	0.0312804	0.00000000	-0.0388542	0.0135220	0.0198532	-0.0069661	0.00804420	0.00322031	-0.016028	-0.0102038	-0.0514537	0.0134883	-0.0267902	0.0125648	0.0141566	0.0134481	-0.0028663	-0.02881327	-0.03424455	0.00000000	0.00000000	0.00000000	0.00000000	0.00000000	0.00000000	0.00000000	0.00000000	0.00000000	0.00000000	0.00000000	0.00000000
-29.000	0.0362701	0.01184796	-0.0081751	-0.0238911	0.00000000	0.00000000	0.0317445	0.00000000	-0.0387066	0.0139337	0.0201451	-0.0065818	0.00827514	0.00347255	-0.025941	-0.0120206	-0.0515162	0.0119864	-0.0292717	0.0131060	0.0146892	0.0133072	-0.0034730	-0.02878236	-0.03471157	0.00000000	0.00000000	0.00000000	0.00000000	0.00000000	0.00000000	0.00000000	0.00000000	0.00000000	0.00000000	0.00000000	0.00000000
-27.000	0.0369534	0.01222498	-0.0080293	-0.0237906	0.00000000	0.00000000	0.0321806	0.00000000	-0.0385176	0.0143390	0.0204184	-0.0061948	0.00849904	0.00372218	-0.035339	-0.0138002	-0.0515145	0.0104453	-0.0316232	0.0136341	0.0152063	0.0131451	-0.0040707	-0.02873977	-0.03512926	0.00000000	0.00000000	0.00000000	0.00000000	0.00000000	0.00000000	0.00000000	0.00000000	0.00000000	0.00000000	0.00000000	0.00000000
-25.000	0.0376132	0.01259132	-0.0078749	-0.0236641	0.00000000	0.00000000	0.0325876	0.00000000	-0.0382885	0.0147374	0.0206726	-0.0058055	0.00871560	0.00396900	-0.044088	-0.0155378	-0.0514515	0.0088693	-0.0338413	0.0141484	0.0157068	0.0129615	-0.0046577	-0.02868813	-0.03549784	0.00000000	0.00000000	0.00000000	0.00000000	0.00000000	0.00000000	0.00000000	0.00000000	0.00000000	0.00000000	0.00000000	0.00000000
-23.000	0.0382485	0.01294654	-0.0077122	-0.0235122	0.00000000	0.00000000	0.0329646	0.00000000	-0.0380210	0.0151288	0.0209070	-0.0054141	0.00892457	0.00421279	-0.052101	-0.0172289	-0.0513298	0.0072633	-0.0359238	0.0146480	0.0161901	0.0127558	-0.0052329	-0.02862729	-0.03581762	0.00000000	0.00000000	0.00000000	0.00000000	0.00000000	0.00000000	0.00000000	0.00000000	0.00000000	0.00000000	0.00000000	0.00000000
-21.000	0.0388583	0.01329022	-0.0075414	-0.0233356	0.00000000	0.00000000	0.0333106	0.00000000	-0.0377164	0.0155128	0.0211210	-0.0050210	0.00912565	0.00445337	-0.059339	-0.0188694	-0.0511519	0.0056323	-0.0378702	0.0151323	0.0166552	0.0125275	-0.0057948	-0.02855724	-0.03608899	0.00000000	0.00000000	0.00000000	0.00000000	0.00000000	0.00000000	0.00000000	0.00000000	0.00000000	0.00000000	0.00000000	0.00000000
-19.000	0.0394415	0.01362191	-0.0073626	-0.0231352	0.00000000	0.00000000	0.0336244	0.00000000	-0.0373760	0.0158891	0.0213138	-0.0046264	0.00931856	0.00469051	-0.065799	-0.0204559	-0.0509203	0.0039818	-0.0396810	0.0156003	0.0171013	0.0122764	-0.0063422	-0.02847803	-0.03631237	0.00000000	0.00000000	0.00000000	0.00000000	0.00000000	0.00000000	0.00000000	0.00000000	0.00000000	0.00000000	0.00000000	0.00000000
-17.000	0.0399969	0.01394119	-0.0071763	-0.0229116	0.00000000	0.00000000	0.0339050	0.00000000	-0.0370011	0.0162575	0.0214850	-0.0042306	0.00950303	0.00492402	-0.071509	-0.0219851	-0.0506371	0.0023174	-0.0413578	0.0160513	0.0175272	0.0120019	-0.0068741	-0.02838985	-0.03648828	0.00000000	0.00000000	0.00000000	0.00000000	0.00000000	0.00000000	0.00000000	0.00000000	0.00000000	0.00000000	0.00000000	0.00000000
-15.000	0.0405234	0.01424760	-0.0069825	-0.0226656	0.00000000	0.00000000	0.0341513	0.00000000	-0.0365931	0.0166176	0.0216338	-0.0038338	0.00967875	0.00515368	-0.076514	-0.0234542	-0.0503046	0.0006448	-0.0429032	0.0164844	0.0179322	0.0117040	-0.0073895	-0.02829295	-0.03661726	0.00000000	0.00000000	0.00000000	0.00000000	0.00000000	0.00000000	0.00000000	0.00000000	0.00000000	0.00000000	0.00000000	0.00000000
-13.000	0.0410199	0.01454071	-0.0067816	-0.0223979	0.00000000	0.00000000	0.0343622	0.00000000	-0.0361531	0.0169691	0.0217595	-0.0034364	0.00984544	0.00537928	-0.080869	-0.0248610	-0.0499248	-0.0010300	-0.0443204	0.0168987	0.0183151	0.0113822	-0.0078874	-0.02818764	-0.03669991	0.00000000	0.00000000	0.00000000	0.00000000	0.00000000	0.00000000	0.00000000	0.00000000	0.00000000	0.00000000	0.00000000	0.00000000
-11.000	0.0414848	0.01482008	-0.0065738	-0.0221091	0.00000000	0.00000000	0.0345365	0.00000000	-0.0356822	0.0173116	0.0218614	-0.0030385	0.01000282	0.00560062	-0.084637	-0.0262037	-0.0494997	-0.0027012	-0.0456129	0.0172932	0.0186749	0.0110364	-0.0083670	-0.02807431	-0.03673689	0.00000000	0.00000000	0.00000000	0.00000000	0.00000000	0.00000000	0.00000000	0.00000000	0.00000000	0.00000000	0.00000000	0.00000000
-9.000	0.0419170	0.01508526	-0.0063593	-0.0217999	0.00000000	0.00000000	0.0346730	0.00000000	-0.0351818	0.0176448	0.0219390	-0.0026403	0.01015058	0.00581747	-0.087876	-0.0274806	-0.0490312	-0.0043629	-0.0467849	0.0176671	0.0190105	0.0106667	-0.0088276	-0.02795336	-0.03672887	0.00000000	0.00000000	0.00000000	0.00000000	0.00000000	0.00000000	0.00000000	0.00000000	0.00000000	0.00000000	0.00000000	0.00000000
-7.000	0.0423148	0.01533582	-0.0061384	-0.0214711	0.00000000	0.00000000	0.0347706	0.00000000	-0.0346527	0.0179684	0.0219914	-0.0022421	0.01028843	0.00602961	-0.090645	-0.0286906	-0.0485211	-0.0060094	-0.0478407	0.0180191	0.0193206	0.0102729	-0.0092686	-0.02782527	-0.03667659	0.00000000	0.00000000	0.00000000	0.00000000	0.00000000	0.00000000	0.00000000	0.00000000	0.00000000	0.00000000	0.00000000	0.00000000
-5.000	0.0426768	0.01557129	-0.0059114	-0.0211232	0.00000000	0.00000000	0.0348280	0.00000000	-0.0340962	0.0182818	0.0220181	-0.0018442	0.01041607	0.00623684	-0.092997	-0.0298331	-0.0479709	-0.0076351	-0.0487849	0.0183483	0.0196040	0.0098551	-0.0096896	-0.02769055	-0.03658080	0.00000000	0.00000000	0.00000000	0.00000000	0.00000000	0.00000000	0.00000000	0.00000000	0.00000000	0.00000000	0.00000000	0.00000000
-3.000	0.0430014	0.01579125	-0.0056786	-0.0207570	0.00000000	0.00000000	0.0348440	0.00000000	-0.0335131	0.0185846	0.0220182	-0.0014466	0.01053322	0.00643894	-0.094980	-0.0309076	-0.0473824	-0.0092347	-0.0496221	0.0186534	0.0198594	0.0094137	-0.0100900	-0.02754971	-0.03644229	0.00000000	0.00000000	0.00000000	0.00000000	0.00000000	0.00000000	0.00000000	0.00000000	0.00000000	0.00000000	0.00000000	0.00000000
-1.000	0.0432867	0.01599524	-0.0054401	-0.0203730	0.00000000	0.00000000	0.0348175	0.00000000	-0.0329046	0.0188766	0.0219912	-0.0010497	0.01063956	0.00663567	-0.096635	-0.0319139	-0.0467571	-0.0108030	-0.0503568	0.0189333	0.0200854	0.0089490	-0.0104695	-0.02740332	-0.03626186	0.00000000	0.00000000	0.00000000	0.00000000	0.00000000	0.00000000	0.00000000	0.00000000	0.00000000	0.00000000	0.00000000	0.00000000
1.000	0.0435311	0.01618282	-0.0051962	-0.0199718	0.00000000	0.00000000	0.0347470	0.00000000	-0.0322716	0.0191571	0.0219364	-0.0006535	0.01073480	0.00682682	-0.098001	-0.0328522	-0.0460964	-0.0123355	-0.0509937	0.0191867	0.0202806	0.0084614	-0.0108280	-0.02725196	-0.03604036	0.00000000	0.00000000	0.00000000	0.00000000	0.00000000	0.00000000	0.00000000	0.00000000	0.00000000	0.00000000	0.00000000	0.00000000
3.000	0.0437324	0.01635356	-0.0049473	-0.0195542	0.00000000	0.00000000	0.0346316	0.00000000	-0.0316149	0.0194256	0.0218530	-0.0002584	0.01081864	0.00701217	-0.099111	-0.0337228	-0.0454017	-0.0138278	-0.0515372	0.0194121	0.0204434	0.0079515	-0.0111651	-0.02709624	-0.03577864	0.00000000	0.00000000	0.00000000	0.00000000	0.00000000	0.00000000	0.00000000	0.00000000	0.00000000	0.00000000	0.00000000	0.00000000
5.000	0.0438887	0.01650700	-0.0046935	-0.0191206	0.00000000	0.00000000	0.0344697	0.00000000	-0.0309356	0.0196818	0.0217404	0.0001356	0.01089078	0.00719148	-0.099992	-0.0345263	-0.0446744	-0.0152760	-0.0519916	0.0196082	0.0205722	0.0074201	-0.0114810	-0.02693676	-0.03547758	0.00000000	0.00000000	0.00000000	0.00000000	0.00000000	0.00000000	0.00000000	0.00000000	0.00000000	0.00000000	0.00000000	0.00000000
7.000	0.0439978	0.01664271	-0.0044352	-0.0186717	0.00000000	0.00000000	0.0342604	0.00000000	-0.0302345	0.0199249	0.0215980	0.0005282	0.01095093	0.00736452	-0.100669	-0.0352636	-0.0439158	-0.0166767	-0.0523612	0.0197733	0.0206653	0.0068681	-0.0117754	-0.02677416	-0.03513806	0.00000000	0.00000000	0.00000000	0.00000000	0.00000000	0.00000000	0.00000000	0.00000000	0.00000000	0.00000000	0.00000000	0.00000000
9.000	0.0440572	0.01676027	-0.0041725	-0.0182080	0.00000000	0.00000000	0.0340022	0.00000000	-0.0295124	0.0201544	0.0214251	0.0009193	0.01099880	0.00753107	-0.101163	-0.0359355	-0.0431271	-0.0180266	-0.0526500	0.0199058	0.0207209	0.0062966	-0.0120486	-0.02660910	-0.03476098	0.00000000	0.00000000	0.00000000	0.00000000	0.00000000	0.00000000	0.00000000	0.00000000	0.00000000	0.00000000	0.00000000	0.00000000
11.000	0.0440647	0.01685924	-0.0039059	-0.0177301	0.00000000	0.00000000	0.0336941	0.00000000	-0.0287702	0.0203697	0.0212212	0.0013087	0.01103408	0.00769089	-0.101493	-0.0365431	-0.0423095	-0.0193233	-0.0528619	0.0200038	0.0207372	0.0057068	-0.0123004	-0.02644224	-0.03434726	0.00000000	0.00000000	0.00000000	0.00000000	0.00000000	0.00000000	0.00000000	0.00000000	0.00000000	0.00000000	0.00000000	0.00000000
13.000	0.0440174	0.01693920	-0.0036355	-0.0172386	0.00000000	0.00000000	0.0333349	0.00000000	-0.0280087	0.0205701	0.0209856	0.0016963	0.01105649	0.00784374	-0.101675	-0.0370876	-0.0414641	-0.0205645	-0.0530006	0.0200656	0.0207124	0.0051000	-0.0125312	-0.02627427	-0.03389783	0.00000000	0.00000000	0.00000000	0.00000000	0.00000000	0.00000000	0.00000000	0.00000000	0.00000000	0.00000000	0.00000000	0.00000000
15.000	0.0439127	0.01699974	-0.0033616	-0.0167340	0.00000000	0.00000000	0.0329234	0.00000000	-0.0272287	0.0207549	0.0207179	0.0020818	0.01106575	0.00798939	-0.101722	-0.0375703	-0.0405919	-0.0217484	-0.0530696	0.0200891	0.0206445	0.0044778	-0.0127411	-0.02610589	-0.03341361	0.00000000	0.00000000	0.00000000	0.00000000	0.00000000	0.00000000	0.00000000	0.00000000	0.00000000	0.00000000	0.00000000	0.00000000
17.000	0.0437477	0.01704046	-0.0030845	-0.0162169	0.00000000	0.00000000	0.0324587	0.00000000	-0.0264310	0.0209232	0.0204175	0.0024652	0.01106158	0.00812760	-0.101646	-0.0379925	-0.0396942	-0.0228737	-0.0530721	0.0200724	0.0205318	0.0038417	-0.0129303	-0.02593779	-0.03289554	0.00000000	0.00000000	0.00000000	0.00000000	0.00000000	0.00000000	0.00000000	0.00000000	0.00000000	0.00000000	0.00000000	0.00000000
19.000	0.0435192	0.01706095	-0.0028045	-0.0156877	0.00000000	0.00000000	0.0319396	0.00000000	-0.0256162	0.0210742	0.0200839	0.0028462	0.01104371	0.00825813	-0.101459	-0.0383557	-0.0387718	-0.0239394	-0.0530114	0.0200132	0.0203724	0.0031937	-0.0130992	-0.02577072	-0.03234456	0.00000000	0.00000000	0.00000000	0.00000000	0.00000000	0.00000000	0.00000000	0.00000000	0.00000000	0.00000000	0.00000000	0.00000000
21.000	0.0432240	0.01706084	-0.0025219	-0.0151471	0.00000000	0.00000000	0.0313654	0.00000000	-0.0247852	0.0212070	0.0197169	0.0032247	0.01101187	0.00838073	-0.101168	-0.0386613	-0.0378258	-0.0249448	-0.0528904	0.0199096	0.0201648	0.0025355	-0.0132479	-0.02560541	-0.03188633	0.00000000	0.00000000	0.00000000	0.00000000	0.00000000	0.00000000	0.00000000	0.00000000	0.00000000	0.00000000	0.00000000	0.00000000
23.000	0.0428588	0.01703975	-0.0022368	-0.0145955	0.00000000	0.00000000	0.0307352	0.00000000	-0.0239386	0.0213207	0.0193161	0.0036006	0.01096582	0.00849516	-0.100782	-0.0389109	-0.0368571	-0.0258896	-0.0527120	0.0197594	0.0199075	0.0018693	-0.0133769	-0.02544262	-0.03177308	0.00000000	0.00000000	0.00000000	0.00000000	0.00000000	0.00000000	0.00000000	0.00000000	0.00000000	0.00000000	0.00000000	0.00000000
25.000	0.0424199	0.01699733	-0.0019496	-0.0140334	0.00000000	0.00000000	0.0300482	0.00000000	-0.0230772	0.0214141	0.0188812	0.0039737	0.01090531	0.00860118	-0.100308	-0.0391059	-0.0358666	-0.0267738	-0.0524787	0.0195609	0.0195996	0.0011970	-0.0134864	-0.02528313	-0.03165620	0.00000000	0.00000000	0.00000000	0.00000000	0.00000000	0.00000000	0.00000000	0.00000000	0.00000000	0.00000000	0.00000000	0.00000000
27.000	0.0419037	0.01693325	-0.0016606	-0.0134614	0.00000000	0.00000000	0.0293040	0.00000000	-0.0222016	0.0214861	0.0184120	0.0043439	0.01083012	0.00869853	-0.099752	-0.0392479	-0.0352096	-0.0275975	-0.0521931	0.0193125	0.0192404	0.0005208	-0.0135769	-0.02512773	-0.03153554	0.00000000	0.00000000	0.00000000	0.00000000	0.00000000	0.00000000	0.00000000	0.00000000	0.00000000	0.00000000	0.00000000	0.00000000
29.000	0.0413065	0.01684718	-0.0013700	-0.0128799	0.00000000	0.00000000	0.0285022	0.00000000	-0.0213126	0.0215354	0.0179085	0.0047110	0.01074002	0.00878698	-0.099119	-0.0393383	-0.0353422	-0.0283613	-0.0518575	0.0190129	0.0191676	-0.0001570	-0.0136488	-0.02497723	-0.03141094	0.00000000	0.00000000	0.00000000	0.00000000	0.00000000	0.00000000	0.00000000	0.00000000	0.00000000	0.00000000	0.00000000	0.00000000
31.000	0.0406243	0.01673883	-0.0010781	-0.0122894	0.00000000	0.00000000	0.0276425	0.00000000	-0.0204108	0.0215607	0.0173708	0.0050748	0.01063483	0.00886628	-0.098415	-0.0393788	-0.0354907	-0.0290657	-0.0514742	0.0186867	0.0191363	-0.0008344	-0.0137024	-0.02483246	-0.03128230	0.00000000	0.00000000	0.00000000	0.00000000	0.00000000	0.00000000	0.00000000	0.00000000	0.00000000	0.00000000	0.00000000	0.00000000
33.000	0.0398531	0.01660793	-0.0007853	-0.0116904	0.00000000	0.00000000	0.0267248	0.00000000	-0.0194968	0.0215605	0.0167988	0.0054351	0.01051436	0.00893617	-0.097643	-0.0393708	-0.0356589	-0.0297117	-0.0510452	0.0186885	0.0190811	-0.0015090	-0.0137381	-0.02469426	-0.03114963	0.00000000	0.00000000	0.00000000	0.00000000	0.00000000	0.00000000	0.00000000	0.00000000	0.00000000	0.00000000	0.00000000	0.00000000
35.000	0.0389892	0.01645423	-0.0004916	-0.0110834	0.00000000	0.00000000	0.0257493	0.00000000	-0.0185714	0.0215331	0.0161930	0.0057920	0.01037846	0.00899642	-0.096807	-0.0393158	-0.0358465	-0.0303001	-0.0505726	0.0186674	0.0190017	-0.0021788	-0.0137564	-0.02456350	-0.03101305	0.00000000	0.00000000	0.00000000	0.00000000	0.00000000	0.00000000	0.00000000	0.00000000	0.00000000	0.00000000	0.00000000	0.00000000
37.000	0.0380285	0.01627752	-0.0001976	-0.0104688	0.00000000	0.00000000	0.0247165	0.00000000	-0.0176612	0.0214769	0.0155536	0.0061451	0.01022700	0.00904677	-0.095912	-0.0392153	-0.0360540	-0.0308321	-0.0500582	0.0186231	0.0188980	-0.0028415	-0.0137577	-0.02444097	-0.03087274	0.00000000	0.00000000	0.00000000	0.00000000	0.00000000	0.00000000	0.00000000	0.00000000	0.00000000	0.00000000	0.00000000	0.00000000
39.000	0.0369673	0.01607761	0.0000967	-0.0098472	0.00000000	0.00000000	0.0236270	0.00000000	-0.0177635	0.0213900	0.0148812	0.0064943	0.01005986	0.00908699	-0.094959	-0.0390707	-0.0362823	-0.0313089	-0.0495038	0.0185555	0.0187698	-0.0034953	-0.0137425	-0.02432758	-0.03072895	0.00000000	0.00000000	0.00000000	0.00000000	0.00000000	0.00000000	0.00000000	0.00000000	0.00000000	0.00000000	0.00000000	0.00000000
41.000	0.0358021	0.01585436	0.0003909	-0.0092189	0.00000000	0.00000000	0.0224817	0.00000000	-0.0179015	0.0212703	0.0141764	0.0068394	0.00987698	0.00911682	-0.093953	-0.0388834	-0.0365318	-0.0317317	-0.0489111	0.0184642	0.0186168	-0.0041380	-0.0137110	-0.02422427	-0.03058205	0.00000000	0.00000000	0.00000000	0.00000000	0.00000000	0.00000000	0.00000000	0.00000000	0.00000000	0.00000000	0.00000000	0.00000000
43.000	0.0345296	0.01560766	0.0006847	-0.0085845	0.00000000	0.00000000	0.0212819	0.00000000	-0.0180833	0.0211156	0.0134401	0.0071804	0.00967829	0.00913604	-0.092894	-0.0386548	-0.0368031	-0.0321018	-0.0482816	0.0183491	0.0184390	-0.0047678	-0.0136639	-0.02413200	-0.03043246	0.00000000	0.00000000	0.00000000	0.00000000	0.00000000	0.00000000	0.00000000	0.00000000	0.00000000	0.00000000	0.00000000	0.00000000
45.000	0.0331469	0.01533743	0.0009779	-0.0079444	0.00000000	0.00000000	0.0200290	0.00000000	-0.0183108	0.0209235	0.0126732	0.0075170	0.00946380	0.00914440	-0.091786	-0.0383864	-0.0370968	-0.0324208	-0.0476169	0.0182100	0.0182362	-0.0053831	-0.0136014	-0.02404972	-0.03028066	0.00000000	0.00000000	0.00000000	0.00000000	0.00000000	0.00000000	0.00000000	0.00000000	0.00000000	0.00000000	0.00000000	0.00000000
47.000	0.0316518	0.01504366	0.0012701	-0.0072991	0.00000000	0.00000000	0.0187250	0.00000000	-0.0185880	0.0206915	0.0118768	0.0078490	0.00923351	0.00914169	-0.090631	-0.0380793	-0.0374132	-0.0326899	-0.0469183	0.0180468	0.0180084	-0.0059822	-0.0135240	-0.02397816	-0.03012724	0.00000000	0.00000000	0.00000000	0.00000000	0.00000000	0.00000000	0.00000000	0.00000000	0.00000000	0.00000000	0.00000000	0.00000000
49.000	0.0300428	0.01472637	0.0015612	-0.0066489	0.00000000	0.00000000	0.0173720	0.00000000	-0.0189192	0.0204169	0.0110522	0.0081762	0.00898750	0.00912766	-0.089431	-0.0377349	-0.0377527	-0.0329106	-0.0461874	0.0178594	0.0177555	-0.0065637	-0.0134322	-0.02392116	-0.02997282	0.00000000	0.00000000	0.00000000	0.00000000	0.00000000	0.00000000	0.00000000	0.00000000	0.00000000	0.00000000	0.00000000	0.00000000
51.000	0.0283191	0.01438563	0.0018507	-0.0059944	0.00000000	0.00000000	0.0159725	0.00000000	-0.0193088	0.0200967	0.0102009	0.0084986	0.00872586	0.00910210	-0.088187	-0.0373545	-0.0381155	-0.0330843	-0.0454253	0.0176477	0.0174776	-0.0071263	-0.0133264	-0.02387910	-0.02981810	0.00000000	0.00000000	0.00000000	0.00000000	0.00000000	0.00000000	0.00000000	0.00000000	0.00000000	0.00000000	0.00000000	0.00000000
53.000	0.0264810	0.01402157	0.0021386	-0.0053360	0.00000000	0.00000000	0.0145293	0.00000000	-0.0197615	0.0197279	0.0093245	0.0088158	0.00844874	0.00906481	-0.086902	-0.0369392	-0.0385018	-0.0332125	-0.0446333	0.0174117	0.0171748	-0.0076689	-0.0132069	-0.02385455	-0.02966385	0.00000000	0.00000000	0.00000000	0.00000000	0.00000000	0.00000000	0.00000000	0.00000000	0.00000000	0.00000000	0.00000000	0.00000000
55.000	0.0245301	0.01363437	0.0024244	-0.0046741	0.00000000	0.00000000	0.0130457	0.00000000	-0.0202823	0.0193072	0.0084247	0.0091278	0.00815634	0.00901558	-0.085577	-0.0364904	-0.0389114	-0.0332966	-0.0438126	0.0171514	0.0168471	-0.0081904	-0.0130742	-0.02384653	-0.02951088	0.00000000	0.00000000	0.00000000	0.00000000	0.00000000	0.00000000	0.00000000	0.00000000	0.00000000	0.00000000	0.00000000	0.00000000
57.000	0.0224691	0.01322429	0.0027079	-0.0040092	0.00000000	0.00000000	0.0115251	0.00000000	-0.0208762	0.0188315	0.0075035	0.0094343	0.00784890	0.00895423	-0.084212	-0.0360090	-0.0393443	-0.0333380	-0.0429643	0.0168669	0.0164947	-0.0086901	-0.0129287	-0.02385662	-0.02935993	0.00000000	0.00000000	0.00000000	0.00000000	0.00000000	0.00000000	0.00000000	0.00000000	0.00000000	0.00000000	0.00000000	0.00000000
59.000	0.0203023	0.01279162	0.0029889	-0.0033417	0.00000000	0.00000000	0.0099712	0.00000000	-0.0215485	0.0182972	0.0065630	0.0097350	0.00752672	0.00888057	-0.082811	-0.0354964	-0.0398002	-0.0333380	-0.0420895	0.0165582	0.0161179	-0.0091672	-0.0127708	-0.02388676	-0.02919875	0.00000000	0.00000000	0.00000000	0.00000000	0.00000000	0.00000000	0.00000000	0.00000000	0.00000000	0.00000000	0.00000000	0.00000000
61.000	0.0180357	0.01233675	0.0032670	-0.0026720	0.00000000	0.00000000	0.0083883	0.00000000	-0.0223044	0.0177010	0.0056054	0.0100299	0.00719013	0.00879444	-0.081373	-0.0349535	-0.0402786	-0.0332981	-0.0411893	0.0162256	0.0157167	-0.0096211	-0.0126008	-0.02393669	-0.02906205	0.00000000	0.00000000	0.00000000	0.00000000	0.00000000	0.00000000	0.00000000	0.00000000	0.00000000	0.00000000	0.00000000	0.00000000
63.000	0.0156767	0.01186011	0.0035420	-0.0020007	0.00000000	0.00000000	0.0067805	0.00000000	-0.0231488	0.0170397	0.0046331	0.0103186	0.00683955	0.00869569	-0.079901	-0.0343814	-0.0407788	-0.0332196	-0.0402647	0.0158691	0.0152917	-0.0100516	-0.0124192	-0.02401245	-0.02894687	0.00000000	0.00000000	0.00000000	0.00000000	0.00000000	0.00000000	0.00000000	0.00000000	0.00000000	0.00000000	0.00000000	0.00000000
65.000	0.0132345	0.01136221	0.0038136	-0.0013280	0.00000000	0.00000000	0.0051525	0.00000000	-0.0240867	0.0163101	0.0036484	0.0106045	0.00647543	0.00858419	-0.078396	-0.0337813	-0.0413001	-0.0331038	-0.0393166	0.0154890	0.0148431	-0.0104583	-0.0122264	-0.02412057	-0.02880123	0.00000000	0.00000000	0.00000000	0.00000000	0.00000000	0.00000000	0.00000000	0.00000000	0.00000000	0.00000000	0.00000000	0.00000000
