# Supplementary material for: The evolution of pelvic limb muscle moment arms in bird-line archosaurs
Source: Sci Adv. 2021 Mar 19;7(12):eabe2778. doi: 10.1126/sciadv.abe2778 (PMC7978429; doi:10.1126/sciadv.abe2778)
Supplement: Data file S7 [file abe2778_Data_file_S7.zip › supp data/SIMM_moment_arm_raw_data/Coelophysis_hipRoAll_15Ab.plt]

# Output plot file made by SIMM 6.0.2
# Curves and events from plot data files are not reproduced in this file.

title hip_rotation moment arm vs. hip_extension


# This file contains 38 columns of data. The first
# column is the x-variable, followed by 37 y-variable[s].

hip_extension (deg)	IT1|hip_rotation moment arm	IT2A|hip_rotation moment arm	IT2P|hip_rotation moment arm	IT3|hip_rotation moment arm	FMTE|hip_rotation moment arm	FMTI|hip_rotation moment arm	AMB|hip_rotation moment arm	AMBtendon|hip_rotation moment arm	ILFB|hip_rotation moment arm	PIFI1|hip_rotation moment arm	PIFI2|hip_rotation moment arm	IFE|hip_rotation moment arm	ITCA|hip_rotation moment arm	ITCP|hip_rotation moment arm	FTI1|hip_rotation moment arm	FTI3|hip_rotation moment arm	FTE|hip_rotation moment arm	ADD1|hip_rotation moment arm	ADD2|hip_rotation moment arm	PIFE1|hip_rotation moment arm	PIFE2|hip_rotation moment arm	PIFE3|hip_rotation moment arm	ISTR|hip_rotation moment arm	CFB|hip_rotation moment arm	CFL|hip_rotation moment arm	GL|hip_rotation moment arm	GM|hip_rotation moment arm	EDL|hip_rotation moment arm	EDB|hip_rotation moment arm	EHL|hip_rotation moment arm	TA|hip_rotation moment arm	FDL|hip_rotation moment arm	FDB|hip_rotation moment arm	FHL|hip_rotation moment arm	FL|hip_rotation moment arm	FLtendon|hip_rotation moment arm	FB|hip_rotation moment arm	
-45.000	-0.00635254	-0.00564471	-0.00659343	-0.00737610	0.00000000	0.00000000	-0.00202982	0.00000000	-0.00146705	0.0012327	0.0074926	-0.0130435	-0.0002496	-0.0038312	-0.0214811	-0.00433055	0.00522823	0.00026253	0.00220940	0.00066124	0.0005228	-0.0032209	-0.00658698	-0.0125732	-0.00651579	0.00000000	0.00000000	0.00000000	0.00000000	0.00000000	0.00000000	0.00000000	0.00000000	0.00000000	0.00000000	0.00000000	0.00000000
-43.000	-0.00631333	-0.00559745	-0.00659572	-0.00742839	0.00000000	0.00000000	-0.00202525	0.00000000	-0.00140758	0.0014385	0.0080221	-0.0124794	0.0002746	-0.0034072	-0.0207299	-0.00411853	0.00530758	0.00025187	0.00195871	0.00066731	0.0005349	-0.0036238	-0.00711330	-0.0124628	-0.00670149	0.00000000	0.00000000	0.00000000	0.00000000	0.00000000	0.00000000	0.00000000	0.00000000	0.00000000	0.00000000	0.00000000	0.00000000
-41.000	-0.00627251	-0.00555006	-0.00659607	-0.00747308	0.00000000	0.00000000	-0.00201872	0.00000000	-0.00134481	0.0016462	0.0085527	-0.0119074	0.0007952	-0.0029785	-0.0198133	-0.00390214	0.00537917	0.00024061	0.00170689	0.00067374	0.0005480	-0.0040364	-0.00763085	-0.0123422	-0.00687644	0.00000000	0.00000000	0.00000000	0.00000000	0.00000000	0.00000000	0.00000000	0.00000000	0.00000000	0.00000000	0.00000000	0.00000000
-39.000	-0.00623008	-0.00550257	-0.00659451	-0.00751031	0.00000000	0.00000000	-0.00201020	0.00000000	-0.00127894	0.0018557	0.0090839	-0.0113282	0.0013125	-0.0025453	-0.0187274	-0.00368205	0.00544330	0.00022875	0.00145537	0.00067876	0.0005575	-0.0044585	-0.00813821	-0.0122120	-0.00704052	0.00000000	0.00000000	0.00000000	0.00000000	0.00000000	0.00000000	0.00000000	0.00000000	0.00000000	0.00000000	0.00000000	0.00000000
-37.000	-0.00618608	-0.00545504	-0.00659104	-0.00754024	0.00000000	0.00000000	-0.00199967	0.00000000	-0.00121017	0.0020670	0.0096153	-0.0107428	0.0018264	-0.0021079	-0.0174771	-0.00345901	0.00550024	0.00021631	0.00120556	0.00068526	0.0005696	-0.0048899	-0.00863402	-0.0120729	-0.00719366	0.00000000	0.00000000	0.00000000	0.00000000	0.00000000	0.00000000	0.00000000	0.00000000	0.00000000	0.00000000	0.00000000	0.00000000
-35.000	-0.00614051	-0.00540751	-0.00658569	-0.00756303	0.00000000	0.00000000	-0.00198709	0.00000000	-0.00113868	0.0022799	0.0101466	-0.0101520	0.0023370	-0.0016667	-0.0160777	-0.00323374	0.00555025	0.00020332	0.00095877	0.00069102	0.0005805	-0.0053302	-0.00911698	-0.0119252	-0.00733580	0.00000000	0.00000000	0.00000000	0.00000000	0.00000000	0.00000000	0.00000000	0.00000000	0.00000000	0.00000000	0.00000000	0.00000000
-33.000	-0.00609341	-0.00536002	-0.00657847	-0.00757883	0.00000000	0.00000000	-0.00197243	0.00000000	-0.00106466	0.0024945	0.0106771	-0.0095568	0.0028522	-0.0012220	-0.0145540	-0.00300701	0.00559361	0.00018979	0.00071620	0.00069662	0.0005909	-0.0057791	-0.00958585	-0.0118006	-0.00746691	0.00000000	0.00000000	0.00000000	0.00000000	0.00000000	0.00000000	0.00000000	0.00000000	0.00000000	0.00000000	0.00000000	0.00000000
-31.000	-0.00604478	-0.00531262	-0.00656941	-0.00758782	0.00000000	0.00000000	-0.00195567	0.00000000	-0.00098827	0.0027107	0.0112065	-0.0089581	0.0033704	-0.0007740	-0.0129393	-0.00277956	0.00563056	0.00017576	0.00047894	0.00070199	0.0006009	-0.0062362	-0.01003945	-0.0118282	-0.00758696	0.00000000	0.00000000	0.00000000	0.00000000	0.00000000	0.00000000	0.00000000	0.00000000	0.00000000	0.00000000	0.00000000	0.00000000
-29.000	-0.00599466	-0.00526537	-0.00655853	-0.00759015	0.00000000	0.00000000	-0.00193678	0.00000000	-0.00090968	0.0029285	0.0117344	-0.0083565	0.0038896	-0.0003232	-0.0112711	-0.00255212	0.00566135	0.00016126	0.00024795	0.00070712	0.0006104	-0.0067010	-0.01047672	-0.0118377	-0.00769598	0.00000000	0.00000000	0.00000000	0.00000000	0.00000000	0.00000000	0.00000000	0.00000000	0.00000000	0.00000000	0.00000000	0.00000000
-27.000	-0.00594306	-0.00521830	-0.00654586	-0.00758597	0.00000000	0.00000000	-0.00191573	0.00000000	-0.00082905	0.0031478	0.0122601	-0.0077531	0.0044092	0.0001302	-0.0095881	-0.00232543	0.00568622	0.00014632	0.00002403	0.00071194	0.0006192	-0.0071730	-0.01089665	-0.0118414	-0.00779398	0.00000000	0.00000000	0.00000000	0.00000000	0.00000000	0.00000000	0.00000000	0.00000000	0.00000000	0.00000000	0.00000000	0.00000000
-25.000	-0.00589000	-0.00517148	-0.00653141	-0.00757546	0.00000000	0.00000000	-0.00189249	0.00000000	-0.00074653	0.0033685	0.0127832	-0.0071486	0.0049290	0.0005859	-0.0079257	-0.00210018	0.00570539	0.00013098	-0.00019214	0.00071642	0.0006274	-0.0076518	-0.01129836	-0.0118349	-0.00788102	0.00000000	0.00000000	0.00000000	0.00000000	0.00000000	0.00000000	0.00000000	0.00000000	0.00000000	0.00000000	0.00000000	0.00000000
-23.000	-0.00583552	-0.00512494	-0.00651522	-0.00755877	0.00000000	0.00000000	-0.00186704	0.00000000	-0.00066225	0.0035907	0.0133032	-0.0065437	0.0054484	0.0010435	-0.0063141	-0.00187705	0.00571908	0.00011530	-0.00040001	0.00072050	0.0006349	-0.0081365	-0.01168104	-0.0118177	-0.00795715	0.00000000	0.00000000	0.00000000	0.00000000	0.00000000	0.00000000	0.00000000	0.00000000	0.00000000	0.00000000	0.00000000	0.00000000
-21.000	-0.00577963	-0.00507875	-0.00649732	-0.00753606	0.00000000	0.00000000	-0.00183934	0.00000000	-0.00057636	0.0038143	0.0138195	-0.0059393	0.0059670	0.0015026	-0.0047763	-0.00165667	0.00572750	0.00009932	-0.00059917	0.00072414	0.0006415	-0.0086266	-0.01204401	-0.0117893	-0.00802246	0.00000000	0.00000000	0.00000000	0.00000000	0.00000000	0.00000000	0.00000000	0.00000000	0.00000000	0.00000000	0.00000000	0.00000000
-19.000	-0.00572236	-0.00503296	-0.00647773	-0.00750749	0.00000000	0.00000000	-0.00180937	0.00000000	-0.00048898	0.0040392	0.0143315	-0.0053361	0.0064843	0.0019630	-0.0033279	-0.00143966	0.00573084	0.00008309	-0.00078931	0.00072727	0.0006472	-0.0091212	-0.01238666	-0.0117492	-0.00807703	0.00000000	0.00000000	0.00000000	0.00000000	0.00000000	0.00000000	0.00000000	0.00000000	0.00000000	0.00000000	0.00000000	0.00000000
-17.000	-0.00566374	-0.00498761	-0.00645648	-0.00747321	0.00000000	0.00000000	-0.00177710	0.00000000	-0.00040025	0.0042655	0.0148386	-0.0047347	0.0069999	0.0024243	-0.0019784	-0.00122656	0.00572929	0.00006667	-0.00097025	0.00072983	0.0006518	-0.0096196	-0.01270852	-0.0116968	-0.00812098	0.00000000	0.00000000	0.00000000	0.00000000	0.00000000	0.00000000	0.00000000	0.00000000	0.00000000	0.00000000	0.00000000	0.00000000
-15.000	-0.00560380	-0.00494277	-0.00643361	-0.00743337	0.00000000	0.00000000	-0.00174251	0.00000000	-0.00031027	0.0044930	0.0153403	-0.0041360	0.0075132	0.0028862	-0.0007316	-0.00101789	0.00572303	0.00005011	-0.00114188	0.00073175	0.0006554	-0.0101207	-0.01300918	-0.0116316	-0.00815441	0.00000000	0.00000000	0.00000000	0.00000000	0.00000000	0.00000000	0.00000000	0.00000000	0.00000000	0.00000000	0.00000000	0.00000000
-13.000	-0.00554257	-0.00489849	-0.00640914	-0.00738813	0.00000000	0.00000000	-0.00170558	0.00000000	-0.00021917	0.0047217	0.0158358	-0.0035405	0.0080238	0.0033482	0.0004126	-0.00081412	0.00571223	0.00003347	-0.00130418	0.00073294	0.0006576	-0.0106236	-0.01328836	-0.0115530	-0.00817746	0.00000000	0.00000000	0.00000000	0.00000000	0.00000000	0.00000000	0.00000000	0.00000000	0.00000000	0.00000000	0.00000000	0.00000000
-11.000	-0.00548007	-0.00485482	-0.00638311	-0.00733764	0.00000000	0.00000000	-0.00166628	0.00000000	-0.00012705	0.0049515	0.0163244	-0.0029489	0.0085310	0.0038101	0.0014572	-0.00061567	0.00569705	0.00001682	-0.00145719	0.00073332	0.0006584	-0.0111272	-0.01354586	-0.0114605	-0.00819027	0.00000000	0.00000000	0.00000000	0.00000000	0.00000000	0.00000000	0.00000000	0.00000000	0.00000000	0.00000000	0.00000000	0.00000000
-9.000	-0.00541634	-0.00481182	-0.00635555	-0.00728203	0.00000000	0.00000000	-0.00162458	0.00000000	-0.00003401	0.0051825	0.0168056	-0.0023617	0.0090345	0.0042715	0.0024073	-0.00042292	0.00567764	0.00000020	-0.00160101	0.00073278	0.0006577	-0.0116303	-0.01378157	-0.0113536	-0.00819298	0.00000000	0.00000000	0.00000000	0.00000000	0.00000000	0.00000000	0.00000000	0.00000000	0.00000000	0.00000000	0.00000000	0.00000000
-7.000	-0.00535141	-0.00476956	-0.00632650	-0.00722146	0.00000000	0.00000000	-0.00158048	0.00000000	0.00005983	0.0054146	0.0172785	-0.0017796	0.0095336	0.0047319	0.0032686	-0.00023619	0.00565416	-0.00001632	-0.00173580	0.00073120	0.0006551	-0.0121316	-0.01399548	-0.0112316	-0.00818576	0.00000000	0.00000000	0.00000000	0.00000000	0.00000000	0.00000000	0.00000000	0.00000000	0.00000000	0.00000000	0.00000000	0.00000000
-5.000	-0.00528531	-0.00472808	-0.00629600	-0.00715607	0.00000000	0.00000000	-0.00153396	0.00000000	0.00015439	0.0056476	0.0177424	-0.0012031	0.0100278	0.0051911	0.0040477	-0.00005576	0.00562673	-0.00003269	-0.00186174	0.00072843	0.0006506	-0.0126298	-0.01418763	-0.0110940	-0.00816876	0.00000000	0.00000000	0.00000000	0.00000000	0.00000000	0.00000000	0.00000000	0.00000000	0.00000000	0.00000000	0.00000000	0.00000000
-3.000	-0.00521809	-0.00468744	-0.00626407	-0.00708599	0.00000000	0.00000000	-0.00148499	0.00000000	0.00024958	0.0058817	0.0181965	-0.0006327	0.0105165	0.0056486	0.0047510	0.00011812	0.00559550	-0.00004885	-0.00197906	0.00072432	0.0006438	-0.0131236	-0.01435816	-0.0109405	-0.00814217	0.00000000	0.00000000	0.00000000	0.00000000	0.00000000	0.00000000	0.00000000	0.00000000	0.00000000	0.00000000	0.00000000	0.00000000
-1.000	-0.00514977	-0.00464771	-0.00623075	-0.00701137	0.00000000	0.00000000	-0.00143357	0.00000000	0.00034530	0.0061167	0.0186401	-0.0000688	0.0109992	0.0061040	0.0053849	0.00028527	0.00556060	-0.00006475	-0.00208797	0.00071868	0.0006345	-0.0136113	-0.01450727	-0.0107704	-0.00810615	0.00000000	0.00000000	0.00000000	0.00000000	0.00000000	0.00000000	0.00000000	0.00000000	0.00000000	0.00000000	0.00000000	0.00000000
1.000	-0.00508039	-0.00460894	-0.00619609	-0.00693233	0.00000000	0.00000000	-0.00137970	0.00000000	0.00044146	0.0063526	0.0190721	0.0004881	0.0114752	0.0065570	0.0059554	0.00044551	0.00552213	-0.00008034	-0.00218874	0.00071127	0.0006223	-0.0140915	-0.01463521	-0.0105834	-0.00806089	0.00000000	0.00000000	0.00000000	0.00000000	0.00000000	0.00000000	0.00000000	0.00000000	0.00000000	0.00000000	0.00000000	0.00000000
3.000	-0.00501001	-0.00457120	-0.00616012	-0.00684902	0.00000000	0.00000000	-0.00132335	0.00000000	0.00053800	0.0065892	0.0194919	0.0010375	0.0119439	0.0070071	0.0064680	0.00059873	0.00548023	-0.00009557	-0.00228163	0.00070185	0.0006069	-0.0145625	-0.01474230	-0.0103790	-0.00800658	0.00000000	0.00000000	0.00000000	0.00000000	0.00000000	0.00000000	0.00000000	0.00000000	0.00000000	0.00000000	0.00000000	0.00000000
5.000	-0.00493865	-0.00453455	-0.00612289	-0.00676156	0.00000000	0.00000000	-0.00126455	0.00000000	0.00063482	0.0068267	0.0198984	0.0015791	0.0124046	0.0074539	0.0069278	0.00074484	0.00543499	-0.00011041	-0.00236690	0.00069011	0.0005877	-0.0150227	-0.01482890	-0.0101567	-0.00794340	0.00000000	0.00000000	0.00000000	0.00000000	0.00000000	0.00000000	0.00000000	0.00000000	0.00000000	0.00000000	0.00000000	0.00000000
7.000	-0.00486636	-0.00449904	-0.00608442	-0.00667008	0.00000000	0.00000000	-0.00120328	0.00000000	0.00073185	0.0070648	0.0202908	0.0021124	0.0128568	0.0078970	0.0073394	0.00088379	0.00538653	-0.00012482	-0.00244482	0.00067567	0.0005644	-0.0154705	-0.01489541	-0.0099162	-0.00787156	0.00000000	0.00000000	0.00000000	0.00000000	0.00000000	0.00000000	0.00000000	0.00000000	0.00000000	0.00000000	0.00000000	0.00000000
9.000	-0.00479318	-0.00446475	-0.00604476	-0.00657470	0.00000000	0.00000000	-0.00113956	0.00000000	0.00082901	0.0073035	0.0206681	0.0026373	0.0132997	0.0083360	0.0077070	0.00101554	0.00533495	-0.00013876	-0.00251565	0.00065812	0.0005362	-0.0159040	-0.01494226	-0.0096571	-0.00779125	0.00000000	0.00000000	0.00000000	0.00000000	0.00000000	0.00000000	0.00000000	0.00000000	0.00000000	0.00000000	0.00000000	0.00000000
11.000	-0.00471917	-0.00443172	-0.00600395	-0.00647556	0.00000000	0.00000000	-0.00107341	0.00000000	0.00092624	0.0075427	0.0210292	0.0031533	0.0137327	0.0087704	0.0080344	0.00114009	0.00528034	-0.00015221	-0.00257967	0.00063696	0.0005026	-0.0163217	-0.01496994	-0.0093791	-0.00770267	0.00000000	0.00000000	0.00000000	0.00000000	0.00000000	0.00000000	0.00000000	0.00000000	0.00000000	0.00000000	0.00000000	0.00000000
13.000	-0.00464438	-0.00440002	-0.00596204	-0.00637276	0.00000000	0.00000000	-0.00100484	0.00000000	0.00102346	0.0077824	0.0213733	0.0036601	0.0141551	0.0091997	0.0083248	0.00125746	0.00522280	-0.00016514	-0.00263711	0.00061160	0.0004628	-0.0167218	-0.01497891	-0.0090817	-0.00760603	0.00000000	0.00000000	0.00000000	0.00000000	0.00000000	0.00000000	0.00000000	0.00000000	0.00000000	0.00000000	0.00000000	0.00000000
15.000	-0.00456886	-0.00436972	-0.00591906	-0.00626645	0.00000000	0.00000000	-0.00093389	0.00000000	0.00112061	0.0080224	0.0216992	0.0041576	0.0145661	0.0096236	0.0085815	0.00136769	0.00516242	-0.00017752	-0.00268825	0.00058134	0.0004159	-0.0171027	-0.01496972	-0.0087647	-0.00750154	0.00000000	0.00000000	0.00000000	0.00000000	0.00000000	0.00000000	0.00000000	0.00000000	0.00000000	0.00000000	0.00000000	0.00000000
17.000	-0.00449266	-0.00434087	-0.00587506	-0.00615672	0.00000000	0.00000000	-0.00086060	0.00000000	0.00121762	0.0082626	0.0220059	0.0046454	0.0149651	0.0100414	0.0088069	0.00147083	0.00509929	-0.00018935	-0.00273331	0.00054537	0.0003608	-0.0174628	-0.01494287	-0.0084278	-0.00738939	0.00000000	0.00000000	0.00000000	0.00000000	0.00000000	0.00000000	0.00000000	0.00000000	0.00000000	0.00000000	0.00000000	0.00000000
19.000	-0.00441584	-0.00431354	-0.00583008	-0.00604371	0.00000000	0.00000000	-0.00078501	0.00000000	0.00131442	0.0085028	0.0222923	0.0051233	0.0153513	0.0104529	0.0090036	0.00156695	0.00503349	-0.00020061	-0.00277254	0.00050276	0.0002966	-0.0178006	-0.01489892	-0.0080707	-0.00726979	0.00000000	0.00000000	0.00000000	0.00000000	0.00000000	0.00000000	0.00000000	0.00000000	0.00000000	0.00000000	0.00000000	0.00000000
21.000	-0.00433847	-0.00428778	-0.00578417	-0.00592752	0.00000000	0.00000000	-0.00070718	0.00000000	0.00141096	0.0087431	0.0225573	0.0055912	0.0157238	0.0108574	0.0091737	0.00165614	0.00496511	-0.00021129	-0.00280615	0.00045242	0.0002220	-0.0181146	-0.01483841	-0.0076931	-0.00719166	0.00000000	0.00000000	0.00000000	0.00000000	0.00000000	0.00000000	0.00000000	0.00000000	0.00000000	0.00000000	0.00000000	0.00000000
23.000	-0.00426062	-0.00426366	-0.00573737	-0.00580827	0.00000000	0.00000000	-0.00062718	0.00000000	0.00150717	0.0089831	0.0227998	0.0060488	0.0160821	0.0112545	0.0093191	0.00173850	0.00489422	-0.00022139	-0.00283437	0.00039312	0.0001356	-0.0184035	-0.01476190	-0.0072948	-0.00723624	0.00000000	0.00000000	0.00000000	0.00000000	0.00000000	0.00000000	0.00000000	0.00000000	0.00000000	0.00000000	0.00000000	0.00000000
25.000	-0.00418235	-0.00424124	-0.00568972	-0.00568608	0.00000000	0.00000000	-0.00054509	0.00000000	0.00160299	0.0092226	0.0230187	0.0064961	0.0164252	0.0116436	0.0094416	0.00181412	0.00482090	-0.00023089	-0.00285739	0.00032344	0.0000360	-0.0186663	-0.01466994	-0.0068755	-0.00726009	0.00000000	0.00000000	0.00000000	0.00000000	0.00000000	0.00000000	0.00000000	0.00000000	0.00000000	0.00000000	0.00000000	0.00000000
27.000	-0.00410375	-0.00422056	-0.00564127	-0.00556106	0.00000000	0.00000000	-0.00046099	0.00000000	0.00169838	0.0094616	0.0232130	0.0069328	0.0167524	0.0120243	0.0095427	0.00188313	0.00478488	-0.00023981	-0.00287543	0.00024182	-0.0000783	-0.0189017	-0.01456309	-0.0064351	-0.00726292	0.00000000	0.00000000	0.00000000	0.00000000	0.00000000	0.00000000	0.00000000	0.00000000	0.00000000	0.00000000	0.00000000	0.00000000
29.000	-0.00402489	-0.00420170	-0.00559208	-0.00543331	0.00000000	0.00000000	-0.00037499	0.00000000	0.00179326	0.0096996	0.0233814	0.0073587	0.0170630	0.0123961	0.0096238	0.00194564	0.00483663	-0.00024814	-0.00288866	0.00014656	-0.0004835	-0.0191091	-0.01444190	-0.0059733	-0.00724455	0.00000000	0.00000000	0.00000000	0.00000000	0.00000000	0.00000000	0.00000000	0.00000000	0.00000000	0.00000000	0.00000000	0.00000000
31.000	-0.00394587	-0.00418471	-0.00554217	-0.00530295	0.00000000	0.00000000	-0.00028721	0.00000000	0.00188759	0.0099364	0.0235230	0.0077739	0.0173560	0.0127582	0.0096863	0.00200177	0.00489103	-0.00025589	-0.00289728	0.00001560	-0.0009512	-0.0192876	-0.01430692	-0.0054902	-0.00720470	0.00000000	0.00000000	0.00000000	0.00000000	0.00000000	0.00000000	0.00000000	0.00000000	0.00000000	0.00000000	0.00000000	0.00000000
33.000	-0.00386678	-0.00416964	-0.00549160	-0.00517008	0.00000000	0.00000000	-0.00019777	0.00000000	0.00198132	0.0101717	0.0236366	0.0081782	0.0176307	0.0131104	0.0097312	0.00205166	0.00494661	-0.00026306	-0.00290144	-0.00042077	-0.0014252	-0.0194367	-0.01415869	-0.0049854	-0.00714296	0.00000000	0.00000000	0.00000000	0.00000000	0.00000000	0.00000000	0.00000000	0.00000000	0.00000000	0.00000000	0.00000000	0.00000000
35.000	-0.00378772	-0.00415653	-0.00544043	-0.00503481	0.00000000	0.00000000	-0.00010683	0.00000000	0.00207439	0.0104050	0.0237213	0.0085715	0.0178862	0.0134518	0.0097595	0.00209544	0.00500384	-0.00026966	-0.00290132	-0.00086262	-0.0019051	-0.0195562	-0.01399774	-0.0044590	-0.00705885	0.00000000	0.00000000	0.00000000	0.00000000	0.00000000	0.00000000	0.00000000	0.00000000	0.00000000	0.00000000	0.00000000	0.00000000
37.000	-0.00370882	-0.00414545	-0.00538868	-0.00489726	0.00000000	0.00000000	-0.00001455	0.00000000	0.00216677	0.0106360	0.0237760	0.0089537	0.0181219	0.0137821	0.0097723	0.00213324	0.00506266	-0.00027571	-0.00289707	-0.00130947	-0.0023902	-0.0196459	-0.01382461	-0.0039110	-0.00695180	0.00000000	0.00000000	0.00000000	0.00000000	0.00000000	0.00000000	0.00000000	0.00000000	0.00000000	0.00000000	0.00000000	0.00000000
39.000	-0.00363018	-0.00413644	-0.00533643	-0.00475752	0.00000000	0.00000000	0.00007891	0.00000000	0.00225885	0.0108640	0.0237998	0.0093247	0.0183368	0.0141006	0.0097704	0.00216519	0.00512303	-0.00028120	-0.00288884	-0.00176084	-0.0028801	-0.0197057	-0.01363979	-0.0033414	-0.00682118	0.00000000	0.00000000	0.00000000	0.00000000	0.00000000	0.00000000	0.00000000	0.00000000	0.00000000	0.00000000	0.00000000	0.00000000
41.000	-0.00355196	-0.00412955	-0.00528371	-0.00461570	0.00000000	0.00000000	0.00017334	0.00000000	0.00235200	0.0110886	0.0237920	0.0096845	0.0185301	0.0144067	0.0097546	0.00219142	0.00518488	-0.00028616	-0.00287677	-0.00221619	-0.0033741	-0.0197360	-0.01344380	-0.0027502	-0.00666631	0.00000000	0.00000000	0.00000000	0.00000000	0.00000000	0.00000000	0.00000000	0.00000000	0.00000000	0.00000000	0.00000000	0.00000000
43.000	-0.00347428	-0.00412481	-0.00523057	-0.00447191	0.00000000	0.00000000	0.00026854	0.00000000	0.00244365	0.0113089	0.0237516	0.0100330	0.0187011	0.0146999	0.0097255	0.00221209	0.00524812	-0.00029059	-0.00286099	-0.00267500	-0.0038717	-0.0197371	-0.01323713	-0.0021375	-0.00648648	0.00000000	0.00000000	0.00000000	0.00000000	0.00000000	0.00000000	0.00000000	0.00000000	0.00000000	0.00000000	0.00000000	0.00000000
45.000	-0.00339732	-0.00412226	-0.00517706	-0.00432625	0.00000000	0.00000000	0.00036430	0.00000000	0.00253426	0.0115242	0.0236779	0.0103702	0.0188490	0.0149794	0.0096839	0.00222731	0.00531265	-0.00029451	-0.00284165	-0.00313672	-0.0043722	-0.0197095	-0.01302027	-0.0015048	-0.00628094	0.00000000	0.00000000	0.00000000	0.00000000	0.00000000	0.00000000	0.00000000	0.00000000	0.00000000	0.00000000	0.00000000	0.00000000
47.000	-0.00332124	-0.00412195	-0.00512324	-0.00417882	0.00000000	0.00000000	0.00046036	0.00000000	0.00262344	0.0117335	0.0235704	0.0106960	0.0189731	0.0152448	0.0096303	0.00223723	0.00537835	-0.00029793	-0.00281885	-0.00360075	-0.0048749	-0.0196539	-0.01279368	-0.0008523	-0.00604891	0.00000000	0.00000000	0.00000000	0.00000000	0.00000000	0.00000000	0.00000000	0.00000000	0.00000000	0.00000000	0.00000000	0.00000000
49.000	-0.00324624	-0.00412389	-0.00506915	-0.00402973	0.00000000	0.00000000	0.00055650	0.00000000	0.00271074	0.0119359	0.0234286	0.0110104	0.0190726	0.0154953	0.0095653	0.00224197	0.00544509	-0.00030086	-0.00279272	-0.00406652	-0.0053792	-0.0195712	-0.01255782	-0.0001783	-0.00578962	0.00000000	0.00000000	0.00000000	0.00000000	0.00000000	0.00000000	0.00000000	0.00000000	0.00000000	0.00000000	0.00000000	0.00000000
51.000	-0.00317251	-0.00412812	-0.00501485	-0.00387908	0.00000000	0.00000000	0.00065244	0.00000000	0.00279562	0.0121300	0.0232521	0.0113132	0.0191469	0.0157305	0.0094894	0.00224167	0.00551271	-0.00030331	-0.00276337	-0.00453340	-0.0058845	-0.0194622	-0.01231315	0.0005165	-0.00550228	0.00000000	0.00000000	0.00000000	0.00000000	0.00000000	0.00000000	0.00000000	0.00000000	0.00000000	0.00000000	0.00000000	0.00000000
53.000	-0.00310028	-0.00413467	-0.00496038	-0.00372697	0.00000000	0.00000000	0.00074792	0.00000000	0.00287740	0.0123145	0.0230406	0.0116045	0.0191952	0.0159495	0.0094031	0.00223646	0.00558104	-0.00030531	-0.00273091	-0.00500076	-0.0063899	-0.0193281	-0.01206009	0.0012323	-0.00518610	0.00000000	0.00000000	0.00000000	0.00000000	0.00000000	0.00000000	0.00000000	0.00000000	0.00000000	0.00000000	0.00000000	0.00000000
55.000	-0.00302978	-0.00414354	-0.00490581	-0.00357351	0.00000000	0.00000000	0.00084265	0.00000000	0.00295532	0.0124878	0.0227941	0.0118843	0.0192170	0.0161518	0.0093068	0.00222646	0.00564989	-0.00030686	-0.00269544	-0.00546797	-0.0068947	-0.0191698	-0.01179907	0.0019675	-0.00484032	0.00000000	0.00000000	0.00000000	0.00000000	0.00000000	0.00000000	0.00000000	0.00000000	0.00000000	0.00000000	0.00000000	0.00000000
57.000	-0.00296128	-0.00415475	-0.00485117	-0.00341879	0.00000000	0.00000000	0.00093635	0.00000000	0.00302847	0.0126482	0.0225125	0.0121524	0.0192117	0.0163368	0.0092009	0.00221181	0.00571906	-0.00030797	-0.00265705	-0.00593434	-0.0073983	-0.0189887	-0.01153051	0.0027217	-0.00446435	0.00000000	0.00000000	0.00000000	0.00000000	0.00000000	0.00000000	0.00000000	0.00000000	0.00000000	0.00000000	0.00000000	0.00000000
59.000	-0.00289502	-0.00416831	-0.00479653	-0.00326292	0.00000000	0.00000000	0.00102874	0.00000000	0.00309581	0.0127937	0.0221961	0.0124089	0.0191787	0.0165039	0.0090859	0.00219262	0.00578830	-0.00030866	-0.00261585	-0.00639920	-0.0078997	-0.0187858	-0.01125480	0.0034944	-0.00407237	0.00000000	0.00000000	0.00000000	0.00000000	0.00000000	0.00000000	0.00000000	0.00000000	0.00000000	0.00000000	0.00000000	0.00000000
61.000	-0.00283129	-0.00418422	-0.00474194	-0.00310601	0.00000000	0.00000000	0.00111951	0.00000000	0.00315612	0.0129221	0.0218452	0.0126536	0.0191177	0.0166523	0.0089620	0.00216902	0.00585738	-0.00030895	-0.00257193	-0.00686185	-0.0083983	-0.0185625	-0.01097234	0.0042842	-0.00362519	0.00000000	0.00000000	0.00000000	0.00000000	0.00000000	0.00000000	0.00000000	0.00000000	0.00000000	0.00000000	0.00000000	0.00000000
63.000	-0.00277039	-0.00420247	-0.00468745	-0.00294814	0.00000000	0.00000000	0.00120839	0.00000000	0.00320803	0.0130309	0.0214604	0.0128866	0.0190281	0.0167815	0.0088297	0.00214112	0.00592602	-0.00030884	-0.00252537	-0.00732158	-0.0088932	-0.0183201	-0.01068351	0.0050912	-0.00312928	0.00000000	0.00000000	0.00000000	0.00000000	0.00000000	0.00000000	0.00000000	0.00000000	0.00000000	0.00000000	0.00000000	0.00000000
65.000	-0.00271260	-0.00422306	-0.00463311	-0.00278944	0.00000000	0.00000000	0.00129507	0.00000000	0.00324999	0.0131176	0.0210424	0.0131166	0.0189098	0.0168909	0.0086892	0.00210905	0.00599396	-0.00030835	-0.00247626	-0.00777767	-0.0093837	-0.0180598	-0.01038868	0.0059146	-0.00263878	0.00000000	0.00000000	0.00000000	0.00000000	0.00000000	0.00000000	0.00000000	0.00000000	0.00000000	0.00000000	0.00000000	0.00000000
