# Supplementary material for: The evolution of pelvic limb muscle moment arms in bird-line archosaurs
Source: Sci Adv. 2021 Mar 19;7(12):eabe2778. doi: 10.1126/sciadv.abe2778 (PMC7978429; doi:10.1126/sciadv.abe2778)
Supplement: Data file S7 [file abe2778_Data_file_S7.zip › supp data/SIMM_moment_arm_raw_data/Coelophysis_kneeExAll.plt]

# Output plot file made by SIMM 6.0.2
# Curves and events from plot data files are not reproduced in this file.

title knee_extension moment arm vs. knee_extension


# This file contains 38 columns of data. The first
# column is the x-variable, followed by 37 y-variable[s].

knee_extension (deg)	IT1|knee_extension moment arm	IT2A|knee_extension moment arm	IT2P|knee_extension moment arm	IT3|knee_extension moment arm	FMTE|knee_extension moment arm	FMTI|knee_extension moment arm	AMB|knee_extension moment arm	AMBtendon|knee_extension moment arm	ILFB|knee_extension moment arm	PIFI1|knee_extension moment arm	PIFI2|knee_extension moment arm	IFE|knee_extension moment arm	ITCA|knee_extension moment arm	ITCP|knee_extension moment arm	FTI1|knee_extension moment arm	FTI3|knee_extension moment arm	FTE|knee_extension moment arm	ADD1|knee_extension moment arm	ADD2|knee_extension moment arm	PIFE1|knee_extension moment arm	PIFE2|knee_extension moment arm	PIFE3|knee_extension moment arm	ISTR|knee_extension moment arm	CFB|knee_extension moment arm	CFL|knee_extension moment arm	GL|knee_extension moment arm	GM|knee_extension moment arm	EDL|knee_extension moment arm	EDB|knee_extension moment arm	EHL|knee_extension moment arm	TA|knee_extension moment arm	FDL|knee_extension moment arm	FDB|knee_extension moment arm	FHL|knee_extension moment arm	FL|knee_extension moment arm	FLtendon|knee_extension moment arm	FB|knee_extension moment arm	
-90.000	0.01975409	0.01833764	0.01837995	0.01403048	0.01340582	0.01305746	0.0129677	0.00000000	-0.0231457	0.00000000	0.00000000	0.00000000	0.00000000	0.00000000	-0.0213988	-0.0256803	-0.0265574	0.00000000	0.00000000	0.00000000	0.00000000	0.00000000	0.00000000	0.00000000	0.00000000	-0.01046198	0.00000000	0.00713966	0.00000000	0.00000000	0.00000000	-0.01170344	0.00000000	-0.01091555	0.00000000	0.00000000	0.00000000
-88.000	0.01987052	0.01836540	0.01839441	0.01402796	0.01341412	0.01306854	0.0129800	0.00000000	-0.0243062	0.00000000	0.00000000	0.00000000	0.00000000	0.00000000	-0.0218111	-0.0256278	-0.0264954	0.00000000	0.00000000	0.00000000	0.00000000	0.00000000	0.00000000	0.00000000	0.00000000	-0.01075909	0.00000000	0.00733418	0.00000000	0.00000000	0.00000000	-0.01198030	0.00000000	-0.01126025	0.00000000	0.00000000	0.00000000
-86.000	0.01998919	0.01839533	0.01841093	0.01402856	0.01342633	0.01308402	0.0129967	0.00000000	-0.0252994	0.00000000	0.00000000	0.00000000	0.00000000	0.00000000	-0.0221601	-0.0255526	-0.0264119	0.00000000	0.00000000	0.00000000	0.00000000	0.00000000	0.00000000	0.00000000	0.00000000	-0.01103827	0.00000000	0.00752273	0.00000000	0.00000000	0.00000000	-0.01223734	0.00000000	-0.01158509	0.00000000	0.00000000	0.00000000
-84.000	0.02010995	0.01842737	0.01842945	0.01403220	0.01344237	0.01310394	0.0130177	0.00000000	-0.0261445	0.00000000	0.00000000	0.00000000	0.00000000	0.00000000	-0.0224516	-0.0254571	-0.0263095	0.00000000	0.00000000	0.00000000	0.00000000	0.00000000	0.00000000	0.00000000	0.00000000	-0.01129939	0.00000000	0.00770507	0.00000000	0.00000000	0.00000000	-0.01247457	0.00000000	-0.01188991	0.00000000	0.00000000	0.00000000
-82.000	0.02023264	0.01846147	0.01844992	0.01403880	0.01346216	0.01312811	0.0130432	0.00000000	-0.0268592	0.00000000	0.00000000	0.00000000	0.00000000	0.00000000	-0.0226909	-0.0253432	-0.0261901	0.00000000	0.00000000	0.00000000	0.00000000	0.00000000	0.00000000	0.00000000	0.00000000	-0.01154235	0.00000000	0.00788096	0.00000000	0.00000000	0.00000000	-0.01269204	0.00000000	-0.01217461	0.00000000	0.00000000	0.00000000
-80.000	0.02035717	0.01849758	0.01847228	0.01404833	0.01348564	0.01315661	0.0130728	0.00000000	-0.0274593	0.00000000	0.00000000	0.00000000	0.00000000	0.00000000	-0.0228828	-0.0252126	-0.0260551	0.00000000	0.00000000	0.00000000	0.00000000	0.00000000	0.00000000	0.00000000	0.00000000	-0.01176711	0.00000000	0.00805016	0.00000000	0.00000000	0.00000000	-0.01288983	0.00000000	-0.01243913	0.00000000	0.00000000	0.00000000
-78.000	0.02048334	0.01853565	0.01849647	0.01406069	0.01351272	0.01318937	0.0131067	0.00000000	-0.0279588	0.00000000	0.00000000	0.00000000	0.00000000	0.00000000	-0.0230316	-0.0250666	-0.0259059	0.00000000	0.00000000	0.00000000	0.00000000	0.00000000	0.00000000	0.00000000	0.00000000	-0.01197368	0.00000000	0.00821243	0.00000000	0.00000000	0.00000000	-0.01306806	0.00000000	-0.01268347	0.00000000	0.00000000	0.00000000
-76.000	0.02061102	0.01857561	0.01852243	0.01407587	0.01354332	0.01322612	0.0131446	0.00000000	-0.0283698	0.00000000	0.00000000	0.00000000	0.00000000	0.00000000	-0.0231410	-0.0249064	-0.0257434	0.00000000	0.00000000	0.00000000	0.00000000	0.00000000	0.00000000	0.00000000	0.00000000	-0.01216208	0.00000000	0.00836751	0.00000000	0.00000000	0.00000000	-0.01322690	0.00000000	-0.01290768	0.00000000	0.00000000	0.00000000
-74.000	0.02074009	0.01861742	0.01855009	0.01409377	0.01357737	0.01326683	0.0131866	0.00000000	-0.0287029	0.00000000	0.00000000	0.00000000	0.00000000	0.00000000	-0.0232145	-0.0247329	-0.0255685	0.00000000	0.00000000	0.00000000	0.00000000	0.00000000	0.00000000	0.00000000	0.00000000	-0.01233238	0.00000000	0.00851516	0.00000000	0.00000000	0.00000000	-0.01336652	0.00000000	-0.01311182	0.00000000	0.00000000	0.00000000
-72.000	0.02087042	0.01866102	0.01857941	0.01411438	0.01361479	0.01331140	0.0132325	0.00000000	-0.0289671	0.00000000	0.00000000	0.00000000	0.00000000	0.00000000	-0.0232549	-0.0245469	-0.0253818	0.00000000	0.00000000	0.00000000	0.00000000	0.00000000	0.00000000	0.00000000	0.00000000	-0.01248469	0.00000000	0.00865513	0.00000000	0.00000000	0.00000000	-0.01348716	0.00000000	-0.01329603	0.00000000	0.00000000	0.00000000
-70.000	0.02100187	0.01870634	0.01861031	0.01413760	0.01365551	0.01335976	0.0132824	0.00000000	-0.0291702	0.00000000	0.00000000	0.00000000	0.00000000	0.00000000	-0.0232649	-0.0243491	-0.0251841	0.00000000	0.00000000	0.00000000	0.00000000	0.00000000	0.00000000	0.00000000	0.00000000	-0.01261912	0.00000000	0.00878714	0.00000000	0.00000000	0.00000000	-0.01358904	0.00000000	-0.01346046	0.00000000	0.00000000	0.00000000
-68.000	0.02113431	0.01875334	0.01864273	0.01416339	0.01369943	0.01341179	0.0133360	0.00000000	-0.0293190	0.00000000	0.00000000	0.00000000	0.00000000	0.00000000	-0.0232469	-0.0241400	-0.0249757	0.00000000	0.00000000	0.00000000	0.00000000	0.00000000	0.00000000	0.00000000	0.00000000	-0.01273584	0.00000000	0.00891095	0.00000000	0.00000000	0.00000000	-0.01367244	0.00000000	-0.01360530	0.00000000	0.00000000	0.00000000
-66.000	0.02126760	0.01880195	0.01867660	0.01419170	0.01374649	0.01346746	0.0133933	0.00000000	-0.0294190	0.00000000	0.00000000	0.00000000	0.00000000	0.00000000	-0.0232029	-0.0239203	-0.0247572	0.00000000	0.00000000	0.00000000	0.00000000	0.00000000	0.00000000	0.00000000	0.00000000	-0.01283503	0.00000000	0.00902628	0.00000000	0.00000000	0.00000000	-0.01373762	0.00000000	-0.01373075	0.00000000	0.00000000	0.00000000
-64.000	0.02140161	0.01885211	0.01871184	0.01422245	0.01379661	0.01352662	0.0134543	0.00000000	-0.0294754	0.00000000	0.00000000	0.00000000	0.00000000	0.00000000	-0.0231349	-0.0236903	-0.0245289	0.00000000	0.00000000	0.00000000	0.00000000	0.00000000	0.00000000	0.00000000	0.00000000	-0.01291689	0.00000000	0.00913287	0.00000000	0.00000000	0.00000000	-0.01378491	0.00000000	-0.01383707	0.00000000	0.00000000	0.00000000
-62.000	0.02153620	0.01890375	0.01874840	0.01425562	0.01384971	0.01358925	0.0135189	0.00000000	-0.0294923	0.00000000	0.00000000	0.00000000	0.00000000	0.00000000	-0.0230445	-0.0234504	-0.0242912	0.00000000	0.00000000	0.00000000	0.00000000	0.00000000	0.00000000	0.00000000	0.00000000	-0.01298164	0.00000000	0.00923045	0.00000000	0.00000000	0.00000000	-0.01381460	0.00000000	-0.01392451	0.00000000	0.00000000	0.00000000
-60.000	0.02167124	0.01895682	0.01878618	0.01429113	0.01390572	0.01365522	0.0135869	0.00000000	-0.0294733	0.00000000	0.00000000	0.00000000	0.00000000	0.00000000	-0.0229332	-0.0232011	-0.0240443	0.00000000	0.00000000	0.00000000	0.00000000	0.00000000	0.00000000	0.00000000	0.00000000	-0.01302952	0.00000000	0.00931874	0.00000000	0.00000000	0.00000000	-0.01382702	0.00000000	-0.01399337	0.00000000	0.00000000	0.00000000
-58.000	0.02180658	0.01901125	0.01882512	0.01432893	0.01396455	0.01372445	0.0136584	0.00000000	-0.0294217	0.00000000	0.00000000	0.00000000	0.00000000	0.00000000	-0.0228023	-0.0229426	-0.0237885	0.00000000	0.00000000	0.00000000	0.00000000	0.00000000	0.00000000	0.00000000	0.00000000	-0.01306078	0.00000000	0.00939746	0.00000000	0.00000000	0.00000000	-0.01382252	0.00000000	-0.01404393	0.00000000	0.00000000	0.00000000
-56.000	0.02194210	0.01914997	0.01886512	0.01436896	0.01402613	0.01379691	0.0137333	0.00000000	-0.0293402	0.00000000	0.00000000	0.00000000	0.00000000	0.00000000	-0.0226530	-0.0226753	-0.0235242	0.00000000	0.00000000	0.00000000	0.00000000	0.00000000	0.00000000	0.00000000	0.00000000	-0.01307571	0.00000000	0.00946634	0.00000000	0.00000000	0.00000000	-0.01380144	0.00000000	-0.01407653	0.00000000	0.00000000	0.00000000
-54.000	0.02207765	0.01945468	0.01890612	0.01441117	0.01409037	0.01387244	0.0138112	0.00000000	-0.0292311	0.00000000	0.00000000	0.00000000	0.00000000	0.00000000	-0.0224864	-0.0223994	-0.0232514	0.00000000	0.00000000	0.00000000	0.00000000	0.00000000	0.00000000	0.00000000	0.00000000	-0.01307458	0.00000000	0.00952510	0.00000000	0.00000000	0.00000000	-0.01376413	0.00000000	-0.01409149	0.00000000	0.00000000	0.00000000
-52.000	0.02221309	0.01975161	0.01894801	0.01445550	0.01415722	0.01395098	0.0138922	0.00000000	-0.0290966	0.00000000	0.00000000	0.00000000	0.00000000	0.00000000	-0.0223035	-0.0221151	-0.0229705	0.00000000	0.00000000	0.00000000	0.00000000	0.00000000	0.00000000	0.00000000	0.00000000	-0.01305768	0.00000000	0.00957345	0.00000000	0.00000000	0.00000000	-0.01371096	0.00000000	-0.01408915	0.00000000	0.00000000	0.00000000
-50.000	0.02234829	0.02004051	0.01899070	0.01450189	0.01422657	0.01403250	0.0139762	0.00000000	-0.0289385	0.00000000	0.00000000	0.00000000	0.00000000	0.00000000	-0.0221052	-0.0218228	-0.0226816	0.00000000	0.00000000	0.00000000	0.00000000	0.00000000	0.00000000	0.00000000	0.00000000	-0.01302533	0.00000000	0.00961111	0.00000000	0.00000000	0.00000000	-0.01364229	0.00000000	-0.01406986	0.00000000	0.00000000	0.00000000
-48.000	0.02248308	0.02032109	0.01903409	0.01455029	0.01429837	0.01411702	0.0140637	0.00000000	-0.0287584	0.00000000	0.00000000	0.00000000	0.00000000	0.00000000	-0.0218922	-0.0215225	-0.0223848	0.00000000	0.00000000	0.00000000	0.00000000	0.00000000	0.00000000	0.00000000	0.00000000	-0.01308773	0.00000000	0.00963780	0.00000000	0.00000000	0.00000000	-0.01372081	0.00000000	-0.01403399	0.00000000	0.00000000	0.00000000
-46.000	0.02261733	0.02059306	0.01907808	0.01460064	0.01437253	0.01420432	0.0141541	0.00000000	-0.0285577	0.00000000	0.00000000	0.00000000	0.00000000	0.00000000	-0.0216653	-0.0212146	-0.0220805	0.00000000	0.00000000	0.00000000	0.00000000	0.00000000	0.00000000	0.00000000	0.00000000	-0.01322687	0.00000000	0.00965323	0.00000000	0.00000000	0.00000000	-0.01383695	0.00000000	-0.01398190	0.00000000	0.00000000	0.00000000
-44.000	0.02275087	0.02085611	0.01912255	0.01465288	0.01444897	0.01429430	0.0142474	0.00000000	-0.0283376	0.00000000	0.00000000	0.00000000	0.00000000	0.00000000	-0.0214251	-0.0208992	-0.0217687	0.00000000	0.00000000	0.00000000	0.00000000	0.00000000	0.00000000	0.00000000	0.00000000	-0.01336149	0.00000000	0.00965714	0.00000000	0.00000000	0.00000000	-0.01394758	0.00000000	-0.01391396	0.00000000	0.00000000	0.00000000
-42.000	0.02288355	0.02110989	0.01916739	0.01470696	0.01452761	0.01438688	0.0143434	0.00000000	-0.0280993	0.00000000	0.00000000	0.00000000	0.00000000	0.00000000	-0.0211724	-0.0205764	-0.0214497	0.00000000	0.00000000	0.00000000	0.00000000	0.00000000	0.00000000	0.00000000	0.00000000	-0.01349113	0.00000000	0.00964922	0.00000000	0.00000000	0.00000000	-0.01405260	0.00000000	-0.01395890	0.00000000	0.00000000	0.00000000
-40.000	0.02301520	0.02135403	0.01921247	0.01476281	0.01460838	0.01448197	0.0144421	0.00000000	-0.0278438	0.00000000	0.00000000	0.00000000	0.00000000	0.00000000	-0.0209076	-0.0202466	-0.0211235	0.00000000	0.00000000	0.00000000	0.00000000	0.00000000	0.00000000	0.00000000	0.00000000	-0.01361601	0.00000000	0.00962922	0.00000000	0.00000000	0.00000000	-0.01415192	0.00000000	-0.01406644	0.00000000	0.00000000	0.00000000
-38.000	0.02314564	0.02158811	0.01938115	0.01482043	0.01469120	0.01457948	0.0145433	0.00000000	-0.0275720	0.00000000	0.00000000	0.00000000	0.00000000	0.00000000	-0.0206312	-0.0199098	-0.0207903	0.00000000	0.00000000	0.00000000	0.00000000	0.00000000	0.00000000	0.00000000	0.00000000	-0.01373596	0.00000000	0.00959687	0.00000000	0.00000000	0.00000000	-0.01424547	0.00000000	-0.01416832	0.00000000	0.00000000	0.00000000
-36.000	0.02335139	0.02181170	0.01959229	0.01487977	0.01477599	0.01467932	0.0146469	0.00000000	-0.0272846	0.00000000	0.00000000	0.00000000	0.00000000	0.00000000	-0.0203439	-0.0195662	-0.0204503	0.00000000	0.00000000	0.00000000	0.00000000	0.00000000	0.00000000	0.00000000	0.00000000	-0.01385081	0.00000000	0.00955189	0.00000000	0.00000000	0.00000000	-0.01433316	0.00000000	-0.01426444	0.00000000	0.00000000	0.00000000
-34.000	0.02357198	0.02202428	0.01979359	0.01494074	0.01486266	0.01478141	0.0147530	0.00000000	-0.0269825	0.00000000	0.00000000	0.00000000	0.00000000	0.00000000	-0.0200459	-0.0192161	-0.0201036	0.00000000	0.00000000	0.00000000	0.00000000	0.00000000	0.00000000	0.00000000	0.00000000	-0.01396045	0.00000000	0.00949404	0.00000000	0.00000000	0.00000000	-0.01441494	0.00000000	-0.01435474	0.00000000	0.00000000	0.00000000
-32.000	0.02377994	0.02222531	0.01998457	0.01500327	0.01495114	0.01488565	0.0149967	0.00000000	-0.0266663	0.00000000	0.00000000	0.00000000	0.00000000	0.00000000	-0.0197377	-0.0188594	-0.0197504	0.00000000	0.00000000	0.00000000	0.00000000	0.00000000	0.00000000	0.00000000	0.00000000	-0.01406479	0.00000000	0.00942307	0.00000000	0.00000000	0.00000000	-0.01449075	0.00000000	-0.01443914	0.00000000	0.00000000	0.00000000
-30.000	0.02397454	0.02241416	0.02016468	0.01506731	0.01504135	0.01499197	0.0155800	0.00000000	-0.0263366	0.00000000	0.00000000	0.00000000	0.00000000	0.00000000	-0.0194198	-0.0184965	-0.0193907	0.00000000	0.00000000	0.00000000	0.00000000	0.00000000	0.00000000	0.00000000	0.00000000	-0.01416372	0.00000000	0.00933874	0.00000000	0.00000000	0.00000000	-0.01456053	0.00000000	-0.01451758	0.00000000	0.00000000	0.00000000
-28.000	0.02415502	0.02259014	0.02033334	0.01513278	0.01513320	0.01510026	0.0161583	0.00000000	-0.0259940	0.00000000	0.00000000	0.00000000	0.00000000	0.00000000	-0.0190925	-0.0181274	-0.0190249	0.00000000	0.00000000	0.00000000	0.00000000	0.00000000	0.00000000	0.00000000	0.00000000	-0.01425718	0.00000000	0.00924084	0.00000000	0.00000000	0.00000000	-0.01462425	0.00000000	-0.01459002	0.00000000	0.00000000	0.00000000
-26.000	0.02432045	0.02275245	0.02048987	0.01519962	0.01522661	0.01521045	0.0167314	0.00000000	-0.0256389	0.00000000	0.00000000	0.00000000	0.00000000	0.00000000	-0.0187561	-0.0177523	-0.0186528	0.00000000	0.00000000	0.00000000	0.00000000	0.00000000	0.00000000	0.00000000	0.00000000	-0.01434507	0.00000000	0.00912916	0.00000000	0.00000000	0.00000000	-0.01468186	0.00000000	-0.01465640	0.00000000	0.00000000	0.00000000
-24.000	0.02446982	0.02290019	0.02063351	0.01526776	0.01539512	0.01549970	0.0172992	0.00000000	-0.0252719	0.00000000	0.00000000	0.00000000	0.00000000	0.00000000	-0.0184110	-0.0173713	-0.0182748	0.00000000	0.00000000	0.00000000	0.00000000	0.00000000	0.00000000	0.00000000	0.00000000	-0.01442734	0.00000000	0.00900352	0.00000000	0.00000000	0.00000000	-0.01473336	0.00000000	-0.01471668	0.00000000	0.00000000	0.00000000
-22.000	0.02460194	0.02303233	0.02076339	0.01533713	0.01587836	0.01598523	0.0178614	0.00000000	-0.0248935	0.00000000	0.00000000	0.00000000	0.00000000	0.00000000	-0.0180576	-0.0169847	-0.0178910	0.00000000	0.00000000	0.00000000	0.00000000	0.00000000	0.00000000	0.00000000	0.00000000	-0.01450392	0.00000000	0.00886375	0.00000000	0.00000000	0.00000000	-0.01477870	0.00000000	-0.01477070	0.00000000	0.00000000	0.00000000
-20.000	0.02471546	0.02314767	0.02087855	0.01540766	0.01635640	0.01646584	0.0184180	0.00000000	-0.0245039	0.00000000	0.00000000	0.00000000	0.00000000	0.00000000	-0.0176960	-0.0165925	-0.0175015	0.00000000	0.00000000	0.00000000	0.00000000	0.00000000	0.00000000	0.00000000	0.00000000	-0.01457476	0.00000000	0.00870971	0.00000000	0.00000000	0.00000000	-0.01481788	0.00000000	-0.01481838	0.00000000	0.00000000	0.00000000
-18.000	0.02480878	0.02324484	0.02097783	0.01547927	0.01682905	0.01694138	0.0189686	0.00000000	-0.0241037	0.00000000	0.00000000	0.00000000	0.00000000	0.00000000	-0.0173266	-0.0161949	-0.0171064	0.00000000	0.00000000	0.00000000	0.00000000	0.00000000	0.00000000	0.00000000	0.00000000	-0.01463981	0.00000000	0.00854129	0.00000000	0.00000000	0.00000000	-0.01485090	0.00000000	-0.01485992	0.00000000	0.00000000	0.00000000
-16.000	0.02488007	0.02332223	0.02105994	0.01555190	0.01729615	0.01741170	0.0195130	0.00000000	-0.0236931	0.00000000	0.00000000	0.00000000	0.00000000	0.00000000	-0.0169496	-0.0157920	-0.0167058	0.00000000	0.00000000	0.00000000	0.00000000	0.00000000	0.00000000	0.00000000	0.00000000	-0.01469904	0.00000000	0.00835839	0.00000000	0.00000000	0.00000000	-0.01487775	0.00000000	-0.01489532	0.00000000	0.00000000	0.00000000
-14.000	0.02492716	0.02337797	0.02112336	0.01562545	0.01775751	0.01787665	0.0200512	0.00000000	-0.0232726	0.00000000	0.00000000	0.00000000	0.00000000	0.00000000	-0.0165655	-0.0153840	-0.0163000	0.00000000	0.00000000	0.00000000	0.00000000	0.00000000	0.00000000	0.00000000	0.00000000	-0.01475241	0.00000000	0.00816098	0.00000000	0.00000000	0.00000000	-0.01489844	0.00000000	-0.01492469	0.00000000	0.00000000	0.00000000
-12.000	0.02494750	0.02340985	0.02116633	0.01608322	0.01821297	0.01833609	0.0205829	0.00000000	-0.0228425	0.00000000	0.00000000	0.00000000	0.00000000	0.00000000	-0.0161743	-0.0149711	-0.0158890	0.00000000	0.00000000	0.00000000	0.00000000	0.00000000	0.00000000	0.00000000	0.00000000	-0.01479989	0.00000000	0.00794904	0.00000000	0.00000000	0.00000000	-0.01491298	0.00000000	-0.01494792	0.00000000	0.00000000	0.00000000
-10.000	0.02493806	0.02341525	0.02118677	0.01656064	0.01866235	0.01878987	0.0211079	0.00000000	-0.0224031	0.00000000	0.00000000	0.00000000	0.00000000	0.00000000	-0.0157763	-0.0145533	-0.0154730	0.00000000	0.00000000	0.00000000	0.00000000	0.00000000	0.00000000	0.00000000	0.00000000	-0.01484147	0.00000000	0.00772259	0.00000000	0.00000000	0.00000000	-0.01492140	0.00000000	-0.01496500	0.00000000	0.00000000	0.00000000
-8.000	0.02489523	0.02339107	0.02118225	0.01703147	0.01910547	0.01923785	0.0216260	0.00000000	-0.0219547	0.00000000	0.00000000	0.00000000	0.00000000	0.00000000	-0.0153718	-0.0141309	-0.0150521	0.00000000	0.00000000	0.00000000	0.00000000	0.00000000	0.00000000	0.00000000	0.00000000	-0.01487713	0.00000000	0.00748169	0.00000000	0.00000000	0.00000000	-0.01492367	0.00000000	-0.01497598	0.00000000	0.00000000	0.00000000
-6.000	0.02481471	0.02333360	0.02114991	0.01749548	0.01954216	0.01967988	0.0221371	0.00000000	-0.0214975	0.00000000	0.00000000	0.00000000	0.00000000	0.00000000	-0.0149611	-0.0137039	-0.0146265	0.00000000	0.00000000	0.00000000	0.00000000	0.00000000	0.00000000	0.00000000	0.00000000	-0.01490685	0.00000000	0.00722647	0.00000000	0.00000000	0.00000000	-0.01491978	0.00000000	-0.01498086	0.00000000	0.00000000	0.00000000
-4.000	0.02469130	0.02323838	0.02108631	0.01795240	0.01997223	0.02011582	0.0226409	0.00000000	-0.0210319	0.00000000	0.00000000	0.00000000	0.00000000	0.00000000	-0.0145443	-0.0132725	-0.0141962	0.00000000	0.00000000	0.00000000	0.00000000	0.00000000	0.00000000	0.00000000	0.00000000	-0.01493065	0.00000000	0.00695708	0.00000000	0.00000000	0.00000000	-0.01490989	0.00000000	-0.01497968	0.00000000	0.00000000	0.00000000
-2.000	0.02451875	0.02310005	0.02098740	0.01840198	0.02039550	0.02054554	0.0231372	0.00000000	-0.0205582	0.00000000	0.00000000	0.00000000	0.00000000	0.00000000	-0.0141216	-0.0128369	-0.0137615	0.00000000	0.00000000	0.00000000	0.00000000	0.00000000	0.00000000	0.00000000	0.00000000	-0.01494851	0.00000000	0.00667374	0.00000000	0.00000000	0.00000000	-0.01489406	0.00000000	-0.01497248	0.00000000	0.00000000	0.00000000
0.000	0.02428948	0.02291212	0.02084832	0.01884394	0.02081178	0.02096889	0.0236259	0.00000000	-0.0200766	0.00000000	0.00000000	0.00000000	0.00000000	0.00000000	-0.0136934	-0.0123972	-0.0133225	0.00000000	0.00000000	0.00000000	0.00000000	0.00000000	0.00000000	0.00000000	0.00000000	-0.01496045	0.00000000	0.00637672	0.00000000	0.00000000	0.00000000	-0.01487232	0.00000000	-0.01495931	0.00000000	0.00000000	0.00000000
2.000	0.02399429	0.02266672	0.02066322	0.01927801	0.02122089	0.02138574	0.0241067	0.00000000	-0.0195873	0.00000000	0.00000000	0.00000000	0.00000000	0.00000000	-0.0132597	-0.0119536	-0.0128794	0.00000000	0.00000000	0.00000000	0.00000000	0.00000000	0.00000000	0.00000000	0.00000000	-0.01496649	0.00000000	0.00606635	0.00000000	0.00000000	0.00000000	-0.01484473	0.00000000	-0.01494020	0.00000000	0.00000000	0.00000000
4.000	0.02362200	0.02235427	0.02042511	0.01970390	0.02162262	0.02179594	0.0245795	0.00000000	-0.0190907	0.00000000	0.00000000	0.00000000	0.00000000	0.00000000	-0.0128209	-0.0115061	-0.0124322	0.00000000	0.00000000	0.00000000	0.00000000	0.00000000	0.00000000	0.00000000	0.00000000	-0.01496663	0.00000000	0.00574301	0.00000000	0.00000000	0.00000000	-0.01481135	0.00000000	-0.01491521	0.00000000	0.00000000	0.00000000
6.000	0.02315902	0.02196312	0.02012555	0.02012131	0.02201679	0.02219937	0.0250441	0.00000000	-0.0185869	0.00000000	0.00000000	0.00000000	0.00000000	0.00000000	-0.0123771	-0.0110550	-0.0121546	0.00000000	0.00000000	0.00000000	0.00000000	0.00000000	0.00000000	0.00000000	0.00000000	-0.01496091	0.00000000	0.00540714	0.00000000	0.00000000	0.00000000	-0.01477223	0.00000000	-0.01488441	0.00000000	0.00000000	0.00000000
8.000	0.02258889	0.02147915	0.01975442	0.02052993	0.02240319	0.02259588	0.0255002	0.00000000	-0.0180762	0.00000000	0.00000000	0.00000000	0.00000000	0.00000000	-0.0119285	-0.0106004	-0.0119539	0.00000000	0.00000000	0.00000000	0.00000000	0.00000000	0.00000000	0.00000000	0.00000000	-0.01494935	0.00000000	0.00505927	0.00000000	0.00000000	0.00000000	-0.01472744	0.00000000	-0.01484784	0.00000000	0.00000000	0.00000000
10.000	0.02189182	0.02088526	0.01929958	0.02092945	0.02278160	0.02298535	0.0259476	0.00000000	-0.0175589	0.00000000	0.00000000	0.00000000	0.00000000	0.00000000	-0.0114753	-0.0101424	-0.0117543	0.00000000	0.00000000	0.00000000	0.00000000	0.00000000	0.00000000	0.00000000	0.00000000	-0.01493199	0.00000000	0.00469996	0.00000000	0.00000000	0.00000000	-0.01467706	0.00000000	-0.01480557	0.00000000	0.00000000	0.00000000
