# Supplementary material for: The evolution of pelvic limb muscle moment arms in bird-line archosaurs
Source: Sci Adv. 2021 Mar 19;7(12):eabe2778. doi: 10.1126/sciadv.abe2778 (PMC7978429; doi:10.1126/sciadv.abe2778)
Supplement: Data file S7 [file abe2778_Data_file_S7.zip › supp data/SIMM_moment_arm_raw_data/Crocodylus_ankleExAll.plt]

# Output plot file made by SIMM 6.0.2
# Curves and events from plot data files are not reproduced in this file.

title ankle_angle moment arm vs. ankle_angle


# This file contains 38 columns of data. The first
# column is the x-variable, followed by 37 y-variable[s].

ankle_angle (deg)	IT2P|ankle_angle moment arm	IT1|ankle_angle moment arm	IT2A|ankle_angle moment arm	IT3|ankle_angle moment arm	FMTE|ankle_angle moment arm	FMTI|ankle_angle moment arm	AMB1|ankle_angle moment arm	AMBtendon|ankle_angle moment arm	ILFB|ankle_angle moment arm	PIFI2a|ankle_angle moment arm	PIFI1|ankle_angle moment arm	IF|ankle_angle moment arm	FTI1|ankle_angle moment arm	FTI3|ankle_angle moment arm	FTE|ankle_angle moment arm	ADD1|ankle_angle moment arm	ADD2|ankle_angle moment arm	PIFE1|ankle_angle moment arm	PIFE2|ankle_angle moment arm	PIFE3|ankle_angle moment arm	ISTR|ankle_angle moment arm	CFB|ankle_angle moment arm	CFL|ankle_angle moment arm	GL|ankle_angle moment arm	GM|ankle_angle moment arm	EDL|ankle_angle moment arm	EDB|ankle_angle moment arm	EHL|ankle_angle moment arm	TA|ankle_angle moment arm	FDL|ankle_angle moment arm	FDB|ankle_angle moment arm	FHL|ankle_angle moment arm	FL|ankle_angle moment arm	FLtendon|ankle_angle moment arm	FB|ankle_angle moment arm	PIFI2b|ankle_angle moment arm	AMB2|ankle_angle moment arm	
0.000	0.00000000	0.00000000	0.00000000	0.00000000	0.00000000	0.00000000	0.00000000	-0.1838779	0.00000000	0.00000000	0.00000000	0.00000000	0.00000000	0.00000000	0.00000000	0.00000000	0.00000000	0.00000000	0.00000000	0.00000000	0.00000000	0.00000000	0.00000000	-0.2095082	-0.1999059	0.0990176	0.00000000	0.110138	0.119166	-0.13061315	0.00000000	-0.1291986	-0.0817986	-0.136156	-0.0090326	0.00000000	0.00000000
1.000	0.00000000	0.00000000	0.00000000	0.00000000	0.00000000	0.00000000	0.00000000	-0.1843970	0.00000000	0.00000000	0.00000000	0.00000000	0.00000000	0.00000000	0.00000000	0.00000000	0.00000000	0.00000000	0.00000000	0.00000000	0.00000000	0.00000000	0.00000000	-0.2066901	-0.1995697	0.1000528	0.00000000	0.110569	0.119914	-0.13066574	0.00000000	-0.1296179	-0.0825104	-0.135522	-0.0084705	0.00000000	0.00000000
2.000	0.00000000	0.00000000	0.00000000	0.00000000	0.00000000	0.00000000	0.00000000	-0.1848396	0.00000000	0.00000000	0.00000000	0.00000000	0.00000000	0.00000000	0.00000000	0.00000000	0.00000000	0.00000000	0.00000000	0.00000000	0.00000000	0.00000000	0.00000000	-0.2038485	-0.1992357	0.1010726	0.00000000	0.110974	0.120645	-0.13071830	0.00000000	-0.1300373	-0.0831814	-0.134868	-0.0079068	0.00000000	0.00000000
3.000	0.00000000	0.00000000	0.00000000	0.00000000	0.00000000	0.00000000	0.00000000	-0.1852089	0.00000000	0.00000000	0.00000000	0.00000000	0.00000000	0.00000000	0.00000000	0.00000000	0.00000000	0.00000000	0.00000000	0.00000000	0.00000000	0.00000000	0.00000000	-0.2009839	-0.1989038	0.1020766	0.00000000	0.111354	0.121357	-0.13077076	0.00000000	-0.1304561	-0.0838120	-0.134194	-0.0073415	0.00000000	0.00000000
4.000	0.00000000	0.00000000	0.00000000	0.00000000	0.00000000	0.00000000	0.00000000	-0.1855079	0.00000000	0.00000000	0.00000000	0.00000000	0.00000000	0.00000000	0.00000000	0.00000000	0.00000000	0.00000000	0.00000000	0.00000000	0.00000000	0.00000000	0.00000000	-0.1988902	-0.1985741	0.1030647	0.00000000	0.111707	0.122049	-0.13082307	0.00000000	-0.1308739	-0.0844032	-0.133501	-0.0067747	0.00000000	0.00000000
5.000	0.00000000	0.00000000	0.00000000	0.00000000	0.00000000	0.00000000	0.00000000	-0.1857395	0.00000000	0.00000000	0.00000000	0.00000000	0.00000000	0.00000000	0.00000000	0.00000000	0.00000000	0.00000000	0.00000000	0.00000000	0.00000000	0.00000000	0.00000000	-0.1988346	-0.1982466	0.1040364	0.00000000	0.112033	0.122722	-0.13087513	0.00000000	-0.1312910	-0.0849556	-0.132790	-0.0062066	0.00000000	0.00000000
6.000	0.00000000	0.00000000	0.00000000	0.00000000	0.00000000	0.00000000	0.00000000	-0.1859065	0.00000000	0.00000000	0.00000000	0.00000000	0.00000000	0.00000000	0.00000000	0.00000000	0.00000000	0.00000000	0.00000000	0.00000000	0.00000000	0.00000000	0.00000000	-0.1987810	-0.1979195	0.1049914	0.00000000	0.112332	0.123375	-0.13092689	0.00000000	-0.1317069	-0.0854699	-0.132061	-0.0056372	0.00000000	0.00000000
7.000	0.00000000	0.00000000	0.00000000	0.00000000	0.00000000	0.00000000	0.00000000	-0.1860114	0.00000000	0.00000000	0.00000000	0.00000000	0.00000000	0.00000000	0.00000000	0.00000000	0.00000000	0.00000000	0.00000000	0.00000000	0.00000000	0.00000000	0.00000000	-0.1987292	-0.1975943	0.1059294	0.00000000	0.112602	0.124007	-0.13097827	0.00000000	-0.1321216	-0.0859468	-0.131314	-0.0050667	0.00000000	0.00000000
8.000	0.00000000	0.00000000	0.00000000	0.00000000	0.00000000	0.00000000	0.00000000	-0.1860567	0.00000000	0.00000000	0.00000000	0.00000000	0.00000000	0.00000000	0.00000000	0.00000000	0.00000000	0.00000000	0.00000000	0.00000000	0.00000000	0.00000000	0.00000000	-0.1986792	-0.1972721	0.1068500	0.00000000	0.112844	0.124618	-0.13102920	0.00000000	-0.1325344	-0.0863871	-0.130549	-0.0044952	0.00000000	0.00000000
9.000	0.00000000	0.00000000	0.00000000	0.00000000	0.00000000	0.00000000	0.00000000	-0.1860446	0.00000000	0.00000000	0.00000000	0.00000000	0.00000000	0.00000000	0.00000000	0.00000000	0.00000000	0.00000000	0.00000000	0.00000000	0.00000000	0.00000000	0.00000000	-0.1986309	-0.1969520	0.1077529	0.00000000	0.113057	0.125207	-0.13107959	0.00000000	-0.1329454	-0.0867916	-0.129768	-0.0039228	0.00000000	0.00000000
10.000	0.00000000	0.00000000	0.00000000	0.00000000	0.00000000	0.00000000	0.00000000	-0.1859775	0.00000000	0.00000000	0.00000000	0.00000000	0.00000000	0.00000000	0.00000000	0.00000000	0.00000000	0.00000000	0.00000000	0.00000000	0.00000000	0.00000000	0.00000000	-0.1985843	-0.1966338	0.1086378	0.00000000	0.113239	0.125774	-0.13112938	0.00000000	-0.1333546	-0.0871608	-0.128970	-0.0033496	0.00000000	0.00000000
11.000	0.00000000	0.00000000	0.00000000	0.00000000	0.00000000	0.00000000	0.00000000	-0.1858572	0.00000000	0.00000000	0.00000000	0.00000000	0.00000000	0.00000000	0.00000000	0.00000000	0.00000000	0.00000000	0.00000000	0.00000000	0.00000000	0.00000000	0.00000000	-0.1985391	-0.1963176	0.1095042	0.00000000	0.113390	0.126318	-0.13117848	0.00000000	-0.1337611	-0.0874955	-0.128157	-0.0027757	0.00000000	0.00000000
12.000	0.00000000	0.00000000	0.00000000	0.00000000	0.00000000	0.00000000	0.00000000	-0.1856858	0.00000000	0.00000000	0.00000000	0.00000000	0.00000000	0.00000000	0.00000000	0.00000000	0.00000000	0.00000000	0.00000000	0.00000000	0.00000000	0.00000000	0.00000000	-0.1984954	-0.1960033	0.1103517	0.00000000	0.113510	0.126839	-0.13122683	0.00000000	-0.1341654	-0.0877964	-0.127327	-0.0022013	0.00000000	0.00000000
13.000	0.00000000	0.00000000	0.00000000	0.00000000	0.00000000	0.00000000	0.00000000	-0.1854650	0.00000000	0.00000000	0.00000000	0.00000000	0.00000000	0.00000000	0.00000000	0.00000000	0.00000000	0.00000000	0.00000000	0.00000000	0.00000000	0.00000000	0.00000000	-0.1984529	-0.1956909	0.1111800	0.00000000	0.113598	0.127336	-0.13127435	0.00000000	-0.1345667	-0.0880642	-0.126482	-0.0016265	0.00000000	0.00000000
14.000	0.00000000	0.00000000	0.00000000	0.00000000	0.00000000	0.00000000	0.00000000	-0.1851967	0.00000000	0.00000000	0.00000000	0.00000000	0.00000000	0.00000000	0.00000000	0.00000000	0.00000000	0.00000000	0.00000000	0.00000000	0.00000000	0.00000000	0.00000000	-0.1984118	-0.1953803	0.1119887	0.00000000	0.113652	0.127808	-0.13132095	0.00000000	-0.1349652	-0.0882996	-0.125621	-0.0010513	0.00000000	0.00000000
15.000	0.00000000	0.00000000	0.00000000	0.00000000	0.00000000	0.00000000	0.00000000	-0.1848825	0.00000000	0.00000000	0.00000000	0.00000000	0.00000000	0.00000000	0.00000000	0.00000000	0.00000000	0.00000000	0.00000000	0.00000000	0.00000000	0.00000000	0.00000000	-0.1983718	-0.1950716	0.1127774	0.00000000	0.113673	0.128254	-0.13136657	0.00000000	-0.1353605	-0.0885032	-0.124746	-0.0004759	0.00000000	0.00000000
16.000	0.00000000	0.00000000	0.00000000	0.00000000	0.00000000	0.00000000	0.00000000	-0.1845239	0.00000000	0.00000000	0.00000000	0.00000000	0.00000000	0.00000000	0.00000000	0.00000000	0.00000000	0.00000000	0.00000000	0.00000000	0.00000000	0.00000000	0.00000000	-0.1983330	-0.1947646	0.1135456	0.00000000	0.113660	0.128675	-0.13141114	0.00000000	-0.1357521	-0.0886757	-0.123856	0.0000995	0.00000000	0.00000000
17.000	0.00000000	0.00000000	0.00000000	0.00000000	0.00000000	0.00000000	0.00000000	-0.1841224	0.00000000	0.00000000	0.00000000	0.00000000	0.00000000	0.00000000	0.00000000	0.00000000	0.00000000	0.00000000	0.00000000	0.00000000	0.00000000	0.00000000	0.00000000	-0.1982949	-0.1944594	0.1142930	0.00000000	0.113611	0.129068	-0.13145456	0.00000000	-0.1361403	-0.0888177	-0.122952	0.0006750	0.00000000	0.00000000
18.000	0.00000000	0.00000000	0.00000000	0.00000000	0.00000000	0.00000000	0.00000000	-0.1836794	0.00000000	0.00000000	0.00000000	0.00000000	0.00000000	0.00000000	0.00000000	0.00000000	0.00000000	0.00000000	0.00000000	0.00000000	0.00000000	0.00000000	0.00000000	-0.1982573	-0.1941559	0.1150190	0.00000000	0.113525	0.129434	-0.13149678	0.00000000	-0.1365247	-0.0889299	-0.122034	0.0012503	0.00000000	0.00000000
19.000	0.00000000	0.00000000	0.00000000	0.00000000	0.00000000	0.00000000	0.00000000	-0.1831962	0.00000000	0.00000000	0.00000000	0.00000000	0.00000000	0.00000000	0.00000000	0.00000000	0.00000000	0.00000000	0.00000000	0.00000000	0.00000000	0.00000000	0.00000000	-0.1982200	-0.1938541	0.1157233	0.00000000	0.113403	0.129771	-0.13153771	0.00000000	-0.1369049	-0.0890129	-0.121102	0.0018253	0.00000000	0.00000000
20.000	0.00000000	0.00000000	0.00000000	0.00000000	0.00000000	0.00000000	0.00000000	-0.1826742	0.00000000	0.00000000	0.00000000	0.00000000	0.00000000	0.00000000	0.00000000	0.00000000	0.00000000	0.00000000	0.00000000	0.00000000	0.00000000	0.00000000	0.00000000	-0.1981831	-0.1935540	0.1164053	0.00000000	0.113243	0.130079	-0.13157728	0.00000000	-0.1372809	-0.0890673	-0.120156	0.0024001	0.00000000	0.00000000
21.000	0.00000000	0.00000000	0.00000000	0.00000000	0.00000000	0.00000000	0.00000000	-0.1821144	0.00000000	0.00000000	0.00000000	0.00000000	0.00000000	0.00000000	0.00000000	0.00000000	0.00000000	0.00000000	0.00000000	0.00000000	0.00000000	0.00000000	0.00000000	-0.1981466	-0.1932555	0.1170646	0.00000000	0.113044	0.130357	-0.13161543	0.00000000	-0.1376525	-0.0890937	-0.119197	0.0029743	0.00000000	0.00000000
22.000	0.00000000	0.00000000	0.00000000	0.00000000	0.00000000	0.00000000	0.00000000	-0.1815180	0.00000000	0.00000000	0.00000000	0.00000000	0.00000000	0.00000000	0.00000000	0.00000000	0.00000000	0.00000000	0.00000000	0.00000000	0.00000000	0.00000000	0.00000000	-0.1981102	-0.1929585	0.1177008	0.00000000	0.112806	0.130603	-0.13165208	0.00000000	-0.1380193	-0.0890927	-0.118225	0.0035479	0.00000000	0.00000000
23.000	0.00000000	0.00000000	0.00000000	0.00000000	0.00000000	0.00000000	0.00000000	-0.1808860	0.00000000	0.00000000	0.00000000	0.00000000	0.00000000	0.00000000	0.00000000	0.00000000	0.00000000	0.00000000	0.00000000	0.00000000	0.00000000	0.00000000	0.00000000	-0.1980739	-0.1926631	0.1183132	0.00000000	0.112527	0.130817	-0.13168716	0.00000000	-0.1383813	-0.0890648	-0.117241	0.0041208	0.00000000	0.00000000
24.000	0.00000000	0.00000000	0.00000000	0.00000000	0.00000000	0.00000000	0.00000000	-0.1802197	0.00000000	0.00000000	0.00000000	0.00000000	0.00000000	0.00000000	0.00000000	0.00000000	0.00000000	0.00000000	0.00000000	0.00000000	0.00000000	0.00000000	0.00000000	-0.1980375	-0.1923692	0.1189014	0.00000000	0.112206	0.130998	-0.13172060	0.00000000	-0.1387381	-0.0890107	-0.116243	0.0046929	0.00000000	0.00000000
25.000	0.00000000	0.00000000	0.00000000	0.00000000	0.00000000	0.00000000	0.00000000	-0.1795198	0.00000000	0.00000000	0.00000000	0.00000000	0.00000000	0.00000000	0.00000000	0.00000000	0.00000000	0.00000000	0.00000000	0.00000000	0.00000000	0.00000000	0.00000000	-0.1980009	-0.1920768	0.1194649	0.00000000	0.111843	0.131144	-0.13175234	0.00000000	-0.1390895	-0.0889309	-0.115233	0.0052641	0.00000000	0.00000000
26.000	0.00000000	0.00000000	0.00000000	0.00000000	0.00000000	0.00000000	0.00000000	-0.1787873	0.00000000	0.00000000	0.00000000	0.00000000	0.00000000	0.00000000	0.00000000	0.00000000	0.00000000	0.00000000	0.00000000	0.00000000	0.00000000	0.00000000	0.00000000	-0.1979640	-0.1917858	0.1200031	0.00000000	0.111436	0.131255	-0.13178231	0.00000000	-0.1394356	-0.0888259	-0.114211	0.0058343	0.00000000	0.00000000
27.000	0.00000000	0.00000000	0.00000000	0.00000000	0.00000000	0.00000000	0.00000000	-0.1780231	0.00000000	0.00000000	0.00000000	0.00000000	0.00000000	0.00000000	0.00000000	0.00000000	0.00000000	0.00000000	0.00000000	0.00000000	0.00000000	0.00000000	0.00000000	-0.1979267	-0.1914962	0.1205154	0.00000000	0.110985	0.131329	-0.13181044	0.00000000	-0.1397759	-0.0886962	-0.113177	0.0064032	0.00000000	0.00000000
28.000	0.00000000	0.00000000	0.00000000	0.00000000	0.00000000	0.00000000	0.00000000	-0.1772281	0.00000000	0.00000000	0.00000000	0.00000000	0.00000000	0.00000000	0.00000000	0.00000000	0.00000000	0.00000000	0.00000000	0.00000000	0.00000000	0.00000000	0.00000000	-0.1978888	-0.1912079	0.1210014	0.00000000	0.110488	0.131365	-0.13183668	0.00000000	-0.1401103	-0.0885424	-0.112132	0.0069709	0.00000000	0.00000000
29.000	0.00000000	0.00000000	0.00000000	0.00000000	0.00000000	0.00000000	0.00000000	-0.1764031	0.00000000	0.00000000	0.00000000	0.00000000	0.00000000	0.00000000	0.00000000	0.00000000	0.00000000	0.00000000	0.00000000	0.00000000	0.00000000	0.00000000	0.00000000	-0.1978503	-0.1909209	0.1214603	0.00000000	0.109945	0.131361	-0.13186097	0.00000000	-0.1404387	-0.0883650	-0.111074	0.0075372	0.00000000	0.00000000
30.000	0.00000000	0.00000000	0.00000000	0.00000000	0.00000000	0.00000000	0.00000000	-0.1755488	0.00000000	0.00000000	0.00000000	0.00000000	0.00000000	0.00000000	0.00000000	0.00000000	0.00000000	0.00000000	0.00000000	0.00000000	0.00000000	0.00000000	0.00000000	-0.1978110	-0.1906352	0.1218916	0.00000000	0.109354	0.131317	-0.13188325	0.00000000	-0.1407610	-0.0881644	-0.110006	0.0081020	0.00000000	0.00000000
31.000	0.00000000	0.00000000	0.00000000	0.00000000	0.00000000	0.00000000	0.00000000	-0.1746659	0.00000000	0.00000000	0.00000000	0.00000000	0.00000000	0.00000000	0.00000000	0.00000000	0.00000000	0.00000000	0.00000000	0.00000000	0.00000000	0.00000000	0.00000000	-0.1977709	-0.1903508	0.1222946	0.00000000	0.108714	0.131230	-0.13190332	0.00000000	-0.1410768	-0.0879412	-0.108926	0.0086651	0.00000000	0.00000000
32.000	0.00000000	0.00000000	0.00000000	0.00000000	0.00000000	0.00000000	0.00000000	-0.1737553	0.00000000	0.00000000	0.00000000	0.00000000	0.00000000	0.00000000	0.00000000	0.00000000	0.00000000	0.00000000	0.00000000	0.00000000	0.00000000	0.00000000	0.00000000	-0.1977297	-0.1900675	0.1226688	0.00000000	0.108025	0.131099	-0.13192124	0.00000000	-0.1413861	-0.0876957	-0.107835	0.0092266	0.00000000	0.00000000
33.000	0.00000000	0.00000000	0.00000000	0.00000000	0.00000000	0.00000000	0.00000000	-0.1728175	0.00000000	0.00000000	0.00000000	0.00000000	0.00000000	0.00000000	0.00000000	0.00000000	0.00000000	0.00000000	0.00000000	0.00000000	0.00000000	0.00000000	0.00000000	-0.1976874	-0.1897854	0.1230134	0.00000000	0.107285	0.130923	-0.13193696	0.00000000	-0.1416888	-0.0874286	-0.106733	0.0097861	0.00000000	0.00000000
34.000	0.00000000	0.00000000	0.00000000	0.00000000	0.00000000	0.00000000	0.00000000	-0.1718532	0.00000000	0.00000000	0.00000000	0.00000000	0.00000000	0.00000000	0.00000000	0.00000000	0.00000000	0.00000000	0.00000000	0.00000000	0.00000000	0.00000000	0.00000000	-0.1976440	-0.1895045	0.1233277	0.00000000	0.106493	0.130699	-0.13195059	0.00000000	-0.1419847	-0.0871402	-0.105621	0.0103437	0.00000000	0.00000000
35.000	0.00000000	0.00000000	0.00000000	0.00000000	0.00000000	0.00000000	0.00000000	-0.1708630	0.00000000	0.00000000	0.00000000	0.00000000	0.00000000	0.00000000	0.00000000	0.00000000	0.00000000	0.00000000	0.00000000	0.00000000	0.00000000	0.00000000	0.00000000	-0.1975992	-0.1892248	0.1236112	0.00000000	0.105648	0.130426	-0.13196176	0.00000000	-0.1422735	-0.0868309	-0.104498	0.0108993	0.00000000	0.00000000
36.000	0.00000000	0.00000000	0.00000000	0.00000000	0.00000000	0.00000000	0.00000000	-0.1698476	0.00000000	0.00000000	0.00000000	0.00000000	0.00000000	0.00000000	0.00000000	0.00000000	0.00000000	0.00000000	0.00000000	0.00000000	0.00000000	0.00000000	0.00000000	-0.1975531	-0.1889460	0.1238629	0.00000000	0.104748	0.130102	-0.13197058	0.00000000	-0.1425553	-0.0865012	-0.103365	0.0114526	0.00000000	0.00000000
37.000	0.00000000	0.00000000	0.00000000	0.00000000	0.00000000	0.00000000	0.00000000	-0.1688074	0.00000000	0.00000000	0.00000000	0.00000000	0.00000000	0.00000000	0.00000000	0.00000000	0.00000000	0.00000000	0.00000000	0.00000000	0.00000000	0.00000000	0.00000000	-0.1975054	-0.1886684	0.1240823	0.00000000	0.103794	0.129725	-0.13197723	0.00000000	-0.1428299	-0.0861515	-0.102222	0.0120036	0.00000000	0.00000000
38.000	0.00000000	0.00000000	0.00000000	0.00000000	0.00000000	0.00000000	0.00000000	-0.1677431	0.00000000	0.00000000	0.00000000	0.00000000	0.00000000	0.00000000	0.00000000	0.00000000	0.00000000	0.00000000	0.00000000	0.00000000	0.00000000	0.00000000	0.00000000	-0.1974561	-0.1883917	0.1242685	0.00000000	0.102783	0.129293	-0.13198124	0.00000000	-0.1430972	-0.0857823	-0.101069	0.0125522	0.00000000	0.00000000
39.000	0.00000000	0.00000000	0.00000000	0.00000000	0.00000000	0.00000000	0.00000000	-0.1666552	0.00000000	0.00000000	0.00000000	0.00000000	0.00000000	0.00000000	0.00000000	0.00000000	0.00000000	0.00000000	0.00000000	0.00000000	0.00000000	0.00000000	0.00000000	-0.1974052	-0.1881162	0.1244207	0.00000000	0.101715	0.128803	-0.13198279	0.00000000	-0.1433570	-0.0853938	-0.099906	0.0130982	0.00000000	0.00000000
40.000	0.00000000	0.00000000	0.00000000	0.00000000	0.00000000	0.00000000	0.00000000	-0.1655442	0.00000000	0.00000000	0.00000000	0.00000000	0.00000000	0.00000000	0.00000000	0.00000000	0.00000000	0.00000000	0.00000000	0.00000000	0.00000000	0.00000000	0.00000000	-0.1973525	-0.1878416	0.1245382	0.00000000	0.100589	0.128254	-0.13198210	0.00000000	-0.1436093	-0.0849865	-0.098733	0.0136416	0.00000000	0.00000000
41.000	0.00000000	0.00000000	0.00000000	0.00000000	0.00000000	0.00000000	0.00000000	-0.1644106	0.00000000	0.00000000	0.00000000	0.00000000	0.00000000	0.00000000	0.00000000	0.00000000	0.00000000	0.00000000	0.00000000	0.00000000	0.00000000	0.00000000	0.00000000	-0.1972980	-0.1875678	0.1246201	0.00000000	0.099403	0.127642	-0.13197864	0.00000000	-0.1438539	-0.0845609	-0.097551	0.0141822	0.00000000	0.00000000
42.000	0.00000000	0.00000000	0.00000000	0.00000000	0.00000000	0.00000000	0.00000000	-0.1632548	0.00000000	0.00000000	0.00000000	0.00000000	0.00000000	0.00000000	0.00000000	0.00000000	0.00000000	0.00000000	0.00000000	0.00000000	0.00000000	0.00000000	0.00000000	-0.1972415	-0.1872951	0.1246655	0.00000000	0.098156	0.126966	-0.13197291	0.00000000	-0.1440908	-0.0841171	-0.096360	0.0147198	0.00000000	0.00000000
43.000	0.00000000	0.00000000	0.00000000	0.00000000	0.00000000	0.00000000	0.00000000	-0.1620773	0.00000000	0.00000000	0.00000000	0.00000000	0.00000000	0.00000000	0.00000000	0.00000000	0.00000000	0.00000000	0.00000000	0.00000000	0.00000000	0.00000000	0.00000000	-0.1971830	-0.1870233	0.1246736	0.00000000	0.096848	0.126222	-0.13196433	0.00000000	-0.1443199	-0.0836557	-0.095159	0.0152545	0.00000000	0.00000000
44.000	0.00000000	0.00000000	0.00000000	0.00000000	0.00000000	0.00000000	0.00000000	-0.1608786	0.00000000	0.00000000	0.00000000	0.00000000	0.00000000	0.00000000	0.00000000	0.00000000	0.00000000	0.00000000	0.00000000	0.00000000	0.00000000	0.00000000	0.00000000	-0.1971226	-0.1867522	0.1246434	0.00000000	0.095477	0.125408	-0.13195348	0.00000000	-0.1445410	-0.0831770	-0.093950	0.0157861	0.00000000	0.00000000
45.000	0.00000000	0.00000000	0.00000000	0.00000000	0.00000000	0.00000000	0.00000000	-0.1596591	0.00000000	0.00000000	0.00000000	0.00000000	0.00000000	0.00000000	0.00000000	0.00000000	0.00000000	0.00000000	0.00000000	0.00000000	0.00000000	0.00000000	0.00000000	-0.1970600	-0.1864822	0.1245741	0.00000000	0.094043	0.124520	-0.13194005	0.00000000	-0.1447543	-0.0826812	-0.092731	0.0163144	0.00000000	0.00000000
46.000	0.00000000	0.00000000	0.00000000	0.00000000	0.00000000	0.00000000	0.00000000	-0.1584192	0.00000000	0.00000000	0.00000000	0.00000000	0.00000000	0.00000000	0.00000000	0.00000000	0.00000000	0.00000000	0.00000000	0.00000000	0.00000000	0.00000000	0.00000000	-0.1969952	-0.1862131	0.1244646	0.00000000	0.092545	0.123556	-0.13192365	0.00000000	-0.1449594	-0.0821689	-0.091504	0.0168394	0.00000000	0.00000000
47.000	0.00000000	0.00000000	0.00000000	0.00000000	0.00000000	0.00000000	0.00000000	-0.1571593	0.00000000	0.00000000	0.00000000	0.00000000	0.00000000	0.00000000	0.00000000	0.00000000	0.00000000	0.00000000	0.00000000	0.00000000	0.00000000	0.00000000	0.00000000	-0.1969282	-0.1859447	0.1243140	0.00000000	0.090981	0.122513	-0.13190500	0.00000000	-0.1451565	-0.0816402	-0.090269	0.0173608	0.00000000	0.00000000
48.000	0.00000000	0.00000000	0.00000000	0.00000000	0.00000000	0.00000000	0.00000000	-0.1558798	0.00000000	0.00000000	0.00000000	0.00000000	0.00000000	0.00000000	0.00000000	0.00000000	0.00000000	0.00000000	0.00000000	0.00000000	0.00000000	0.00000000	0.00000000	-0.1968589	-0.1856773	0.1241214	0.00000000	0.089351	0.121387	-0.13188374	0.00000000	-0.1453453	-0.0810955	-0.089025	0.0178787	0.00000000	0.00000000
49.000	0.00000000	0.00000000	0.00000000	0.00000000	0.00000000	0.00000000	0.00000000	-0.1545811	0.00000000	0.00000000	0.00000000	0.00000000	0.00000000	0.00000000	0.00000000	0.00000000	0.00000000	0.00000000	0.00000000	0.00000000	0.00000000	0.00000000	0.00000000	-0.1967873	-0.1854108	0.1238855	0.00000000	0.087655	0.120175	-0.13185986	0.00000000	-0.1455262	-0.0805351	-0.087772	0.0183929	0.00000000	0.00000000
50.000	0.00000000	0.00000000	0.00000000	0.00000000	0.00000000	0.00000000	0.00000000	-0.1532635	0.00000000	0.00000000	0.00000000	0.00000000	0.00000000	0.00000000	0.00000000	0.00000000	0.00000000	0.00000000	0.00000000	0.00000000	0.00000000	0.00000000	0.00000000	-0.1967132	-0.1851450	0.1236055	0.00000000	0.085892	0.118873	-0.13183337	0.00000000	-0.1456990	-0.0799594	-0.086512	0.0189032	0.00000000	0.00000000
51.000	0.00000000	0.00000000	0.00000000	0.00000000	0.00000000	0.00000000	0.00000000	-0.1519274	0.00000000	0.00000000	0.00000000	0.00000000	0.00000000	0.00000000	0.00000000	0.00000000	0.00000000	0.00000000	0.00000000	0.00000000	0.00000000	0.00000000	0.00000000	-0.1966369	-0.1848803	0.1232802	0.00000000	0.084061	0.117478	-0.13180427	0.00000000	-0.1458631	-0.0793687	-0.085243	0.0194096	0.00000000	0.00000000
52.000	0.00000000	0.00000000	0.00000000	0.00000000	0.00000000	0.00000000	0.00000000	-0.1505732	0.00000000	0.00000000	0.00000000	0.00000000	0.00000000	0.00000000	0.00000000	0.00000000	0.00000000	0.00000000	0.00000000	0.00000000	0.00000000	0.00000000	0.00000000	-0.1965580	-0.1846165	0.1229085	0.00000000	0.082162	0.115985	-0.13177257	0.00000000	-0.1460193	-0.0787631	-0.083967	0.0199119	0.00000000	0.00000000
53.000	0.00000000	0.00000000	0.00000000	0.00000000	0.00000000	0.00000000	0.00000000	-0.1492012	0.00000000	0.00000000	0.00000000	0.00000000	0.00000000	0.00000000	0.00000000	0.00000000	0.00000000	0.00000000	0.00000000	0.00000000	0.00000000	0.00000000	0.00000000	-0.1964767	-0.1843538	0.1224892	0.00000000	0.080195	0.114392	-0.13173828	0.00000000	-0.1461669	-0.0781431	-0.082683	0.0204100	0.00000000	0.00000000
54.000	0.00000000	0.00000000	0.00000000	0.00000000	0.00000000	0.00000000	0.00000000	-0.1478117	0.00000000	0.00000000	0.00000000	0.00000000	0.00000000	0.00000000	0.00000000	0.00000000	0.00000000	0.00000000	0.00000000	0.00000000	0.00000000	0.00000000	0.00000000	-0.1963928	-0.1840919	0.1220213	0.00000000	0.078159	0.112693	-0.13170141	0.00000000	-0.1463067	-0.0775089	-0.081392	0.0209038	0.00000000	0.00000000
55.000	0.00000000	0.00000000	0.00000000	0.00000000	0.00000000	0.00000000	0.00000000	-0.1464051	0.00000000	0.00000000	0.00000000	0.00000000	0.00000000	0.00000000	0.00000000	0.00000000	0.00000000	0.00000000	0.00000000	0.00000000	0.00000000	0.00000000	0.00000000	-0.1963066	-0.1838310	0.1215035	0.00000000	0.076054	0.110885	-0.13166198	0.00000000	-0.1464377	-0.0768608	-0.080093	0.0213932	0.00000000	0.00000000
56.000	0.00000000	0.00000000	0.00000000	0.00000000	0.00000000	0.00000000	0.00000000	-0.1449816	0.00000000	0.00000000	0.00000000	0.00000000	0.00000000	0.00000000	0.00000000	0.00000000	0.00000000	0.00000000	0.00000000	0.00000000	0.00000000	0.00000000	0.00000000	-0.1962177	-0.1835714	0.1209346	0.00000000	0.073880	0.108965	-0.13162001	0.00000000	-0.1465609	-0.0761991	-0.078787	0.0218781	0.00000000	0.00000000
57.000	0.00000000	0.00000000	0.00000000	0.00000000	0.00000000	0.00000000	0.00000000	-0.1435416	0.00000000	0.00000000	0.00000000	0.00000000	0.00000000	0.00000000	0.00000000	0.00000000	0.00000000	0.00000000	0.00000000	0.00000000	0.00000000	0.00000000	0.00000000	-0.1961264	-0.1833123	0.1203134	0.00000000	0.071639	0.106927	-0.13157609	0.00000000	-0.1466754	-0.0755240	-0.077473	0.0223583	0.00000000	0.00000000
58.000	0.00000000	0.00000000	0.00000000	0.00000000	0.00000000	0.00000000	0.00000000	-0.1420854	0.00000000	0.00000000	0.00000000	0.00000000	0.00000000	0.00000000	0.00000000	0.00000000	0.00000000	0.00000000	0.00000000	0.00000000	0.00000000	0.00000000	0.00000000	-0.1960326	-0.1830547	0.1196387	0.00000000	0.069329	0.104769	-0.13152913	0.00000000	-0.1467822	-0.0748359	-0.076153	0.0228337	0.00000000	0.00000000
59.000	0.00000000	0.00000000	0.00000000	0.00000000	0.00000000	0.00000000	0.00000000	-0.1406133	0.00000000	0.00000000	0.00000000	0.00000000	0.00000000	0.00000000	0.00000000	0.00000000	0.00000000	0.00000000	0.00000000	0.00000000	0.00000000	0.00000000	0.00000000	-0.1959362	-0.1827978	0.1189092	0.00000000	0.066952	0.102485	-0.13147971	0.00000000	-0.1468802	-0.0741348	-0.074826	0.0233042	0.00000000	0.00000000
60.000	0.00000000	0.00000000	0.00000000	0.00000000	0.00000000	0.00000000	0.00000000	-0.1391255	0.00000000	0.00000000	0.00000000	0.00000000	0.00000000	0.00000000	0.00000000	0.00000000	0.00000000	0.00000000	0.00000000	0.00000000	0.00000000	0.00000000	0.00000000	-0.1958374	-0.1825426	0.1181236	0.00000000	0.064508	0.100073	-0.13142848	0.00000000	-0.1469705	-0.0734212	-0.073492	0.0237697	0.00000000	0.00000000
61.000	0.00000000	0.00000000	0.00000000	0.00000000	0.00000000	0.00000000	0.00000000	-0.1376223	0.00000000	0.00000000	0.00000000	0.00000000	0.00000000	0.00000000	0.00000000	0.00000000	0.00000000	0.00000000	0.00000000	0.00000000	0.00000000	0.00000000	0.00000000	-0.1957359	-0.1822883	0.1172806	0.00000000	0.061998	0.097529	-0.13137489	0.00000000	-0.1470522	-0.0726953	-0.072151	0.0242300	0.00000000	0.00000000
62.000	0.00000000	0.00000000	0.00000000	0.00000000	0.00000000	0.00000000	0.00000000	-0.1361041	0.00000000	0.00000000	0.00000000	0.00000000	0.00000000	0.00000000	0.00000000	0.00000000	0.00000000	0.00000000	0.00000000	0.00000000	0.00000000	0.00000000	0.00000000	-0.1956322	-0.1820352	0.1163789	0.00000000	0.059424	0.094848	-0.13131831	0.00000000	-0.1471264	-0.0719572	-0.070805	0.0246851	0.00000000	0.00000000
63.000	0.00000000	0.00000000	0.00000000	0.00000000	0.00000000	0.00000000	0.00000000	-0.1345710	0.00000000	0.00000000	0.00000000	0.00000000	0.00000000	0.00000000	0.00000000	0.00000000	0.00000000	0.00000000	0.00000000	0.00000000	0.00000000	0.00000000	0.00000000	-0.1955259	-0.1817837	0.1154172	0.00000000	0.056786	0.092029	-0.13126009	0.00000000	-0.1471919	-0.0712073	-0.069451	0.0251348	0.00000000	0.00000000
64.000	0.00000000	0.00000000	0.00000000	0.00000000	0.00000000	0.00000000	0.00000000	-0.1330234	0.00000000	0.00000000	0.00000000	0.00000000	0.00000000	0.00000000	0.00000000	0.00000000	0.00000000	0.00000000	0.00000000	0.00000000	0.00000000	0.00000000	0.00000000	-0.1954173	-0.1815330	0.1143942	0.00000000	0.054087	0.089067	-0.13119961	0.00000000	-0.1472500	-0.0704458	-0.068092	0.0255790	0.00000000	0.00000000
65.000	0.00000000	0.00000000	0.00000000	0.00000000	0.00000000	0.00000000	0.00000000	-0.1314615	0.00000000	0.00000000	0.00000000	0.00000000	0.00000000	0.00000000	0.00000000	0.00000000	0.00000000	0.00000000	0.00000000	0.00000000	0.00000000	0.00000000	0.00000000	-0.1953064	-0.1812843	0.1133086	0.00000000	0.051327	0.085962	-0.13113692	0.00000000	-0.1472996	-0.0696729	-0.066727	0.0260176	0.00000000	0.00000000
66.000	0.00000000	0.00000000	0.00000000	0.00000000	0.00000000	0.00000000	0.00000000	-0.1298856	0.00000000	0.00000000	0.00000000	0.00000000	0.00000000	0.00000000	0.00000000	0.00000000	0.00000000	0.00000000	0.00000000	0.00000000	0.00000000	0.00000000	0.00000000	-0.1951930	-0.1810366	0.1121590	0.00000000	0.048509	0.082710	-0.13107205	0.00000000	-0.1473420	-0.0688888	-0.065355	0.0264504	0.00000000	0.00000000
67.000	0.00000000	0.00000000	0.00000000	0.00000000	0.00000000	0.00000000	0.00000000	-0.1282959	0.00000000	0.00000000	0.00000000	0.00000000	0.00000000	0.00000000	0.00000000	0.00000000	0.00000000	0.00000000	0.00000000	0.00000000	0.00000000	0.00000000	0.00000000	-0.1950775	-0.1807909	0.1109441	0.00000000	0.045635	0.079312	-0.13100578	0.00000000	-0.1473759	-0.0680938	-0.063978	0.0268774	0.00000000	0.00000000
68.000	0.00000000	0.00000000	0.00000000	0.00000000	0.00000000	0.00000000	0.00000000	-0.1266927	0.00000000	0.00000000	0.00000000	0.00000000	0.00000000	0.00000000	0.00000000	0.00000000	0.00000000	0.00000000	0.00000000	0.00000000	0.00000000	0.00000000	0.00000000	-0.1949598	-0.1805467	0.1096627	0.00000000	0.042708	0.075765	-0.13093664	0.00000000	-0.1474027	-0.0672881	-0.062595	0.0272983	0.00000000	0.00000000
69.000	0.00000000	0.00000000	0.00000000	0.00000000	0.00000000	0.00000000	0.00000000	-0.1250763	0.00000000	0.00000000	0.00000000	0.00000000	0.00000000	0.00000000	0.00000000	0.00000000	0.00000000	0.00000000	0.00000000	0.00000000	0.00000000	0.00000000	0.00000000	-0.1948397	-0.1803041	0.1083135	0.00000000	0.039730	0.072070	-0.13086467	0.00000000	-0.1474214	-0.0664718	-0.061207	0.0277132	0.00000000	0.00000000
70.000	0.00000000	0.00000000	0.00000000	0.00000000	0.00000000	0.00000000	0.00000000	-0.1234468	0.00000000	0.00000000	0.00000000	0.00000000	0.00000000	0.00000000	0.00000000	0.00000000	0.00000000	0.00000000	0.00000000	0.00000000	0.00000000	0.00000000	0.00000000	-0.1947177	-0.1800633	0.1068952	0.00000000	0.036703	0.068228	-0.13079071	0.00000000	-0.1474331	-0.0656453	-0.059813	0.0281218	0.00000000	0.00000000
71.000	0.00000000	0.00000000	0.00000000	0.00000000	0.00000000	0.00000000	0.00000000	-0.1218045	0.00000000	0.00000000	0.00000000	0.00000000	0.00000000	0.00000000	0.00000000	0.00000000	0.00000000	0.00000000	0.00000000	0.00000000	0.00000000	0.00000000	0.00000000	-0.1945935	-0.1798244	0.1054066	0.00000000	0.033632	0.064241	-0.13071485	0.00000000	-0.1474366	-0.0648087	-0.058414	0.0285241	0.00000000	0.00000000
72.000	0.00000000	0.00000000	0.00000000	0.00000000	0.00000000	0.00000000	0.00000000	-0.1201497	0.00000000	0.00000000	0.00000000	0.00000000	0.00000000	0.00000000	0.00000000	0.00000000	0.00000000	0.00000000	0.00000000	0.00000000	0.00000000	0.00000000	0.00000000	-0.1944678	-0.1795875	0.1038466	0.00000000	0.030518	0.060112	-0.13063714	0.00000000	-0.1474327	-0.0639623	-0.057010	0.0289199	0.00000000	0.00000000
73.000	0.00000000	0.00000000	0.00000000	0.00000000	0.00000000	0.00000000	0.00000000	-0.1184825	0.00000000	0.00000000	0.00000000	0.00000000	0.00000000	0.00000000	0.00000000	0.00000000	0.00000000	0.00000000	0.00000000	0.00000000	0.00000000	0.00000000	0.00000000	-0.1943401	-0.1793526	0.1022139	0.00000000	0.027366	0.055845	-0.13055765	0.00000000	-0.1474225	-0.0631061	-0.055601	0.0293091	0.00000000	0.00000000
74.000	0.00000000	0.00000000	0.00000000	0.00000000	0.00000000	0.00000000	0.00000000	-0.1168032	0.00000000	0.00000000	0.00000000	0.00000000	0.00000000	0.00000000	0.00000000	0.00000000	0.00000000	0.00000000	0.00000000	0.00000000	0.00000000	0.00000000	0.00000000	-0.1942106	-0.1791199	0.1005076	0.00000000	0.024179	0.051445	-0.13047646	0.00000000	-0.1474042	-0.0622405	-0.054187	0.0296915	0.00000000	0.00000000
75.000	0.00000000	0.00000000	0.00000000	0.00000000	0.00000000	0.00000000	0.00000000	-0.1151121	0.00000000	0.00000000	0.00000000	0.00000000	0.00000000	0.00000000	0.00000000	0.00000000	0.00000000	0.00000000	0.00000000	0.00000000	0.00000000	0.00000000	0.00000000	-0.1940794	-0.1788894	0.0987267	0.00000000	0.020960	0.046918	-0.13039365	0.00000000	-0.1473796	-0.0613657	-0.052769	0.0300672	0.00000000	0.00000000
76.000	0.00000000	0.00000000	0.00000000	0.00000000	0.00000000	0.00000000	0.00000000	-0.1134094	0.00000000	0.00000000	0.00000000	0.00000000	0.00000000	0.00000000	0.00000000	0.00000000	0.00000000	0.00000000	0.00000000	0.00000000	0.00000000	0.00000000	0.00000000	-0.1939466	-0.1786614	0.0968702	0.00000000	0.017715	0.042272	-0.13030927	0.00000000	-0.1473475	-0.0604817	-0.051345	0.0304358	0.00000000	0.00000000
77.000	0.00000000	0.00000000	0.00000000	0.00000000	0.00000000	0.00000000	0.00000000	-0.1116952	0.00000000	0.00000000	0.00000000	0.00000000	0.00000000	0.00000000	0.00000000	0.00000000	0.00000000	0.00000000	0.00000000	0.00000000	0.00000000	0.00000000	0.00000000	-0.1938124	-0.1784358	0.0949373	0.00000000	0.014446	0.037516	-0.13022343	0.00000000	-0.1473092	-0.0595889	-0.049918	0.0307974	0.00000000	0.00000000
78.000	0.00000000	0.00000000	0.00000000	0.00000000	0.00000000	0.00000000	0.00000000	-0.1099699	0.00000000	0.00000000	0.00000000	0.00000000	0.00000000	0.00000000	0.00000000	0.00000000	0.00000000	0.00000000	0.00000000	0.00000000	0.00000000	0.00000000	0.00000000	-0.1936770	-0.1782131	0.0929272	0.00000000	0.011158	0.032659	-0.13013619	0.00000000	-0.1472633	-0.0586874	-0.048486	0.0311517	0.00000000	0.00000000
79.000	0.00000000	0.00000000	0.00000000	0.00000000	0.00000000	0.00000000	0.00000000	-0.1082335	0.00000000	0.00000000	0.00000000	0.00000000	0.00000000	0.00000000	0.00000000	0.00000000	0.00000000	0.00000000	0.00000000	0.00000000	0.00000000	0.00000000	0.00000000	-0.1935398	-0.1779924	0.0908394	0.00000000	0.007856	0.027713	-0.13004764	0.00000000	-0.1472110	-0.0577774	-0.047049	0.0314988	0.00000000	0.00000000
80.000	0.00000000	0.00000000	0.00000000	0.00000000	0.00000000	0.00000000	0.00000000	-0.1064865	0.00000000	0.00000000	0.00000000	0.00000000	0.00000000	0.00000000	0.00000000	0.00000000	0.00000000	0.00000000	0.00000000	0.00000000	0.00000000	0.00000000	0.00000000	-0.1934021	-0.1777753	0.0886734	0.00000000	0.004543	0.022690	-0.12995787	0.00000000	-0.1471530	-0.0568591	-0.045609	0.0318383	0.00000000	0.00000000
81.000	0.00000000	0.00000000	0.00000000	0.00000000	0.00000000	0.00000000	0.00000000	-0.1047288	0.00000000	0.00000000	0.00000000	0.00000000	0.00000000	0.00000000	0.00000000	0.00000000	0.00000000	0.00000000	0.00000000	0.00000000	0.00000000	0.00000000	0.00000000	-0.1932627	-0.1775604	0.0864287	0.00000000	0.001224	0.017602	-0.12986697	0.00000000	-0.1470877	-0.0559326	-0.044165	0.0321703	0.00000000	0.00000000
82.000	0.00000000	0.00000000	0.00000000	0.00000000	0.00000000	0.00000000	0.00000000	-0.1029609	0.00000000	0.00000000	0.00000000	0.00000000	0.00000000	0.00000000	0.00000000	0.00000000	0.00000000	0.00000000	0.00000000	0.00000000	0.00000000	0.00000000	0.00000000	-0.1931226	-0.1773494	0.0841052	0.00000000	-0.002097	0.012464	-0.12977502	0.00000000	-0.1470173	-0.0549982	-0.042717	0.0324945	0.00000000	0.00000000
83.000	0.00000000	0.00000000	0.00000000	0.00000000	0.00000000	0.00000000	0.00000000	-0.1011828	0.00000000	0.00000000	0.00000000	0.00000000	0.00000000	0.00000000	0.00000000	0.00000000	0.00000000	0.00000000	0.00000000	0.00000000	0.00000000	0.00000000	0.00000000	-0.1929821	-0.1771407	0.0817029	0.00000000	-0.005415	0.007289	-0.12968566	0.00000000	-0.1469398	-0.0540561	-0.041265	0.0328110	0.00000000	0.00000000
84.000	0.00000000	0.00000000	0.00000000	0.00000000	0.00000000	0.00000000	0.00000000	-0.0993948	0.00000000	0.00000000	0.00000000	0.00000000	0.00000000	0.00000000	0.00000000	0.00000000	0.00000000	0.00000000	0.00000000	0.00000000	0.00000000	0.00000000	0.00000000	-0.1928403	-0.1769358	0.0792219	0.00000000	-0.008726	0.002093	-0.12959745	0.00000000	-0.1468562	-0.0531063	-0.039810	0.0331195	0.00000000	0.00000000
85.000	0.00000000	0.00000000	0.00000000	0.00000000	0.00000000	0.00000000	0.00000000	-0.0975972	0.00000000	0.00000000	0.00000000	0.00000000	0.00000000	0.00000000	0.00000000	0.00000000	0.00000000	0.00000000	0.00000000	0.00000000	0.00000000	0.00000000	0.00000000	-0.1926986	-0.1767344	0.0766624	0.00000000	-0.012025	-0.003109	-0.12950821	0.00000000	-0.1467669	-0.0521491	-0.038351	0.0334199	0.00000000	0.00000000
86.000	0.00000000	0.00000000	0.00000000	0.00000000	0.00000000	0.00000000	0.00000000	-0.0957900	0.00000000	0.00000000	0.00000000	0.00000000	0.00000000	0.00000000	0.00000000	0.00000000	0.00000000	0.00000000	0.00000000	0.00000000	0.00000000	0.00000000	0.00000000	-0.1925561	-0.1765366	0.0740250	0.00000000	-0.015308	-0.008302	-0.12941904	0.00000000	-0.1466731	-0.0511847	-0.036889	0.0337121	0.00000000	0.00000000
87.000	0.00000000	0.00000000	0.00000000	0.00000000	0.00000000	0.00000000	0.00000000	-0.0939736	0.00000000	0.00000000	0.00000000	0.00000000	0.00000000	0.00000000	0.00000000	0.00000000	0.00000000	0.00000000	0.00000000	0.00000000	0.00000000	0.00000000	0.00000000	-0.1924134	-0.1763426	0.0713105	0.00000000	-0.018571	-0.013471	-0.12932886	0.00000000	-0.1465726	-0.0502132	-0.035423	0.0339959	0.00000000	0.00000000
88.000	0.00000000	0.00000000	0.00000000	0.00000000	0.00000000	0.00000000	0.00000000	-0.0921480	0.00000000	0.00000000	0.00000000	0.00000000	0.00000000	0.00000000	0.00000000	0.00000000	0.00000000	0.00000000	0.00000000	0.00000000	0.00000000	0.00000000	0.00000000	-0.1922706	-0.1761524	0.0685197	0.00000000	-0.021810	-0.018601	-0.12923885	0.00000000	-0.1464666	-0.0492348	-0.033955	0.0342714	0.00000000	0.00000000
89.000	0.00000000	0.00000000	0.00000000	0.00000000	0.00000000	0.00000000	0.00000000	-0.0903136	0.00000000	0.00000000	0.00000000	0.00000000	0.00000000	0.00000000	0.00000000	0.00000000	0.00000000	0.00000000	0.00000000	0.00000000	0.00000000	0.00000000	0.00000000	-0.1921281	-0.1759663	0.0656540	0.00000000	-0.025020	-0.023677	-0.12915031	0.00000000	-0.1463568	-0.0482496	-0.032484	0.0345382	0.00000000	0.00000000
90.000	0.00000000	0.00000000	0.00000000	0.00000000	0.00000000	0.00000000	0.00000000	-0.0884705	0.00000000	0.00000000	0.00000000	0.00000000	0.00000000	0.00000000	0.00000000	0.00000000	0.00000000	0.00000000	0.00000000	0.00000000	0.00000000	0.00000000	0.00000000	-0.1919851	-0.1757844	0.0627147	0.00000000	-0.028198	-0.028687	-0.12906094	0.00000000	-0.1462405	-0.0472579	-0.031010	0.0347964	0.00000000	0.00000000
