# Supplementary material for: The evolution of pelvic limb muscle moment arms in bird-line archosaurs
Source: Sci Adv. 2021 Mar 19;7(12):eabe2778. doi: 10.1126/sciadv.abe2778 (PMC7978429; doi:10.1126/sciadv.abe2778)
Supplement: Data file S7 [file abe2778_Data_file_S7.zip › supp data/SIMM_moment_arm_raw_data/Crocodylus_hipAbAll_15Ab.plt]

# Output plot file made by SIMM 6.0.2
# Curves and events from plot data files are not reproduced in this file.

title hip_abduction moment arm vs. hip_extension


# This file contains 38 columns of data. The first
# column is the x-variable, followed by 37 y-variable[s].

hip_extension (deg)	IT1|hip_abduction moment arm	IT2A|hip_abduction moment arm	IT2P|hip_abduction moment arm	IT3|hip_abduction moment arm	FMTE|hip_abduction moment arm	FMTI|hip_abduction moment arm	AMB1|hip_abduction moment arm	AMBtendon|hip_abduction moment arm	ILFB|hip_abduction moment arm	PIFI2a|hip_abduction moment arm	PIFI1|hip_abduction moment arm	IF|hip_abduction moment arm	FTI1|hip_abduction moment arm	FTI3|hip_abduction moment arm	FTE|hip_abduction moment arm	ADD1|hip_abduction moment arm	ADD2|hip_abduction moment arm	PIFE1|hip_abduction moment arm	PIFE2|hip_abduction moment arm	PIFE3|hip_abduction moment arm	ISTR|hip_abduction moment arm	CFB|hip_abduction moment arm	CFL|hip_abduction moment arm	GL|hip_abduction moment arm	GM|hip_abduction moment arm	EDL|hip_abduction moment arm	EDB|hip_abduction moment arm	EHL|hip_abduction moment arm	TA|hip_abduction moment arm	FDL|hip_abduction moment arm	FDB|hip_abduction moment arm	FHL|hip_abduction moment arm	FL|hip_abduction moment arm	FLtendon|hip_abduction moment arm	FB|hip_abduction moment arm	PIFI2b|hip_abduction moment arm	AMB2|hip_abduction moment arm	
-45.000	-0.1201117	-0.168425	-0.1498182	-0.017421	0.00000000	0.00000000	-0.0151656	0.00000000	-0.017222	-0.087164	-0.054450	-0.1443933	0.530938	0.158115	-0.0300280	0.361706	0.294060	0.015078	0.028194	0.0877624	0.163594	0.252764	0.183943	0.00000000	0.00000000	0.00000000	0.00000000	0.00000000	0.00000000	0.00000000	0.00000000	0.00000000	0.00000000	0.00000000	0.00000000	-0.108841	-0.009107
-43.000	-0.1168090	-0.165500	-0.1538952	-0.027259	0.00000000	0.00000000	-0.0140849	0.00000000	-0.020992	-0.085595	-0.052678	-0.1482831	0.541612	0.157366	-0.0323741	0.368235	0.294011	0.016462	0.029782	0.0897739	0.165920	0.245902	0.179259	0.00000000	0.00000000	0.00000000	0.00000000	0.00000000	0.00000000	0.00000000	0.00000000	0.00000000	0.00000000	0.00000000	0.00000000	-0.106396	-0.005408
-41.000	-0.1136034	-0.162677	-0.1578216	-0.036779	0.00000000	0.00000000	-0.0129903	0.00000000	-0.024709	-0.083924	-0.050848	-0.1519738	0.551173	0.156394	-0.0346683	0.374465	0.293532	0.017958	0.031473	0.0911516	0.168134	0.238994	0.174503	0.00000000	0.00000000	0.00000000	0.00000000	0.00000000	0.00000000	0.00000000	0.00000000	0.00000000	0.00000000	0.00000000	0.00000000	-0.103836	-0.001601
-39.000	-0.1104980	-0.159942	-0.1616019	-0.045988	0.00000000	0.00000000	-0.0118828	0.00000000	-0.028367	-0.082149	-0.048958	-0.1554780	0.559407	0.155205	-0.0369104	0.380350	0.292628	0.019567	0.033265	0.0924675	0.170226	0.232063	0.169692	0.00000000	0.00000000	0.00000000	0.00000000	0.00000000	0.00000000	0.00000000	0.00000000	0.00000000	0.00000000	0.00000000	0.00000000	-0.101165	0.002313
-37.000	-0.1074941	-0.157284	-0.1652404	-0.054895	0.00000000	0.00000000	-0.0107637	0.00000000	-0.031965	-0.080272	-0.046971	-0.1588069	0.566105	0.153807	-0.0391006	0.385848	0.291305	0.021289	0.035161	0.0937188	0.172186	0.225130	0.164840	0.00000000	0.00000000	0.00000000	0.00000000	0.00000000	0.00000000	0.00000000	0.00000000	0.00000000	0.00000000	0.00000000	0.00000000	-0.098385	0.006334
-35.000	-0.1045914	-0.154691	-0.1687406	-0.063509	0.00000000	0.00000000	-0.0096342	0.00000000	-0.035501	-0.078293	-0.044966	-0.1619704	0.571082	0.152210	-0.0412392	0.390912	0.289574	0.023124	0.037159	0.0949023	0.174004	0.218213	0.159961	0.00000000	0.00000000	0.00000000	0.00000000	0.00000000	0.00000000	0.00000000	0.00000000	0.00000000	0.00000000	0.00000000	0.00000000	-0.095498	0.010463
-33.000	-0.1017886	-0.152154	-0.1721056	-0.071839	0.00000000	0.00000000	-0.0084954	0.00000000	-0.038970	-0.076211	-0.042970	-0.1649771	0.574187	0.150427	-0.0433265	0.395499	0.287449	0.025074	0.039260	0.0960151	0.175669	0.211330	0.155066	0.00000000	0.00000000	0.00000000	0.00000000	0.00000000	0.00000000	0.00000000	0.00000000	0.00000000	0.00000000	0.00000000	0.00000000	-0.092508	0.014697
-31.000	-0.0990835	-0.149663	-0.1753381	-0.079893	0.00000000	0.00000000	-0.0073489	0.00000000	-0.042373	-0.074028	-0.040764	-0.1678347	0.575312	0.148470	-0.0453629	0.399569	0.284945	0.027140	0.041511	0.0970540	0.177170	0.204497	0.150168	0.00000000	0.00000000	0.00000000	0.00000000	0.00000000	0.00000000	0.00000000	0.00000000	0.00000000	0.00000000	0.00000000	0.00000000	-0.089416	0.019037
-29.000	-0.0964732	-0.147210	-0.1784403	-0.087679	0.00000000	0.00000000	-0.0061959	0.00000000	-0.045707	-0.071744	-0.038519	-0.1705497	0.574403	0.146351	-0.0473488	0.403081	0.282082	0.029321	0.043758	0.0980158	0.178494	0.197727	0.145278	0.00000000	0.00000000	0.00000000	0.00000000	0.00000000	0.00000000	0.00000000	0.00000000	0.00000000	0.00000000	0.00000000	0.00000000	-0.086227	0.023480
-27.000	-0.0939546	-0.144786	-0.1814142	-0.095205	0.00000000	0.00000000	-0.0050381	0.00000000	-0.048970	-0.069358	-0.036201	-0.1731489	0.571464	0.144087	-0.0492849	0.406003	0.278880	0.031621	0.046175	0.0988973	0.179629	0.191033	0.140406	0.00000000	0.00000000	0.00000000	0.00000000	0.00000000	0.00000000	0.00000000	0.00000000	0.00000000	0.00000000	0.00000000	0.00000000	-0.082942	0.028025
-25.000	-0.0915240	-0.142384	-0.1842614	-0.102478	0.00000000	0.00000000	-0.0038770	0.00000000	-0.052162	-0.066873	-0.033798	-0.1756217	0.566556	0.141690	-0.0511715	0.408303	0.275362	0.034040	0.048703	0.0996952	0.180563	0.184427	0.135560	0.00000000	0.00000000	0.00000000	0.00000000	0.00000000	0.00000000	0.00000000	0.00000000	0.00000000	0.00000000	0.00000000	0.00000000	-0.079564	0.032670
-23.000	-0.0891777	-0.139997	-0.1869830	-0.109524	0.00000000	0.00000000	-0.0027143	0.00000000	-0.055282	-0.064287	-0.031304	-0.1779249	0.559796	0.139177	-0.0530092	0.409958	0.271551	0.036597	0.051322	0.1004063	0.181285	0.177917	0.130749	0.00000000	0.00000000	0.00000000	0.00000000	0.00000000	0.00000000	0.00000000	0.00000000	0.00000000	0.00000000	0.00000000	0.00000000	-0.076098	0.037409
-21.000	-0.0869121	-0.137619	-0.1895800	-0.116341	0.00000000	0.00000000	-0.0015518	0.00000000	-0.058329	-0.061603	-0.028715	-0.1801009	0.551343	0.136562	-0.0547985	0.410950	0.267471	0.039217	0.054045	0.1010273	0.181780	0.171863	0.125981	0.00000000	0.00000000	0.00000000	0.00000000	0.00000000	0.00000000	0.00000000	0.00000000	0.00000000	0.00000000	0.00000000	0.00000000	-0.072545	0.042241
-19.000	-0.0847233	-0.135244	-0.1920749	-0.122904	0.00000000	0.00000000	-0.0003912	0.00000000	-0.061303	-0.058820	-0.026024	-0.1821592	0.541392	0.133859	-0.0565399	0.411268	0.263148	0.042025	0.056869	0.1015548	0.182037	0.166011	0.121262	0.00000000	0.00000000	0.00000000	0.00000000	0.00000000	0.00000000	0.00000000	0.00000000	0.00000000	0.00000000	0.00000000	0.00000000	-0.068909	0.047159
-17.000	-0.0826075	-0.132867	-0.1944350	-0.129241	0.00000000	0.00000000	0.0007655	0.00000000	-0.064202	-0.055940	-0.023225	-0.1841032	0.530159	0.131082	-0.0582339	0.410907	0.258606	0.044935	0.059794	0.1019857	0.182044	0.160230	0.116598	0.00000000	0.00000000	0.00000000	0.00000000	0.00000000	0.00000000	0.00000000	0.00000000	0.00000000	0.00000000	0.00000000	0.00000000	-0.065194	0.052157
-15.000	-0.0805611	-0.130481	-0.1966634	-0.135356	0.00000000	0.00000000	0.0019164	0.00000000	-0.067027	-0.052963	-0.020311	-0.1859575	0.517869	0.128245	-0.0598811	0.409873	0.253870	0.047972	0.062819	0.1023166	0.181791	0.154520	0.111995	0.00000000	0.00000000	0.00000000	0.00000000	0.00000000	0.00000000	0.00000000	0.00000000	0.00000000	0.00000000	0.00000000	0.00000000	-0.061401	0.057230
-13.000	-0.0785805	-0.128084	-0.1987677	-0.141255	0.00000000	0.00000000	0.0030593	0.00000000	-0.069777	-0.049890	-0.017274	-0.1877183	0.504746	0.125361	-0.0614818	0.408176	0.248964	0.051137	0.065941	0.1025443	0.181265	0.148883	0.107457	0.00000000	0.00000000	0.00000000	0.00000000	0.00000000	0.00000000	0.00000000	0.00000000	0.00000000	0.00000000	0.00000000	0.00000000	-0.057535	0.062368
-11.000	-0.0766622	-0.125642	-0.2007473	-0.146943	0.00000000	0.00000000	0.0041922	0.00000000	-0.072453	-0.046723	-0.014107	-0.1893463	0.491002	0.122441	-0.0630365	0.405833	0.243911	0.054431	0.069158	0.1026657	0.180457	0.143372	0.102990	0.00000000	0.00000000	0.00000000	0.00000000	0.00000000	0.00000000	0.00000000	0.00000000	0.00000000	0.00000000	0.00000000	0.00000000	-0.053599	0.067563
-9.000	-0.0748028	-0.123216	-0.2026017	-0.152424	0.00000000	0.00000000	0.0053128	0.00000000	-0.075053	-0.043463	-0.010801	-0.1908667	0.476833	0.119497	-0.0645457	0.402869	0.238734	0.057856	0.072465	0.1026777	0.179360	0.137987	0.098595	0.00000000	0.00000000	0.00000000	0.00000000	0.00000000	0.00000000	0.00000000	0.00000000	0.00000000	0.00000000	0.00000000	0.00000000	-0.049597	0.072802
-7.000	-0.0729992	-0.120763	-0.2043299	-0.157702	0.00000000	0.00000000	0.0064188	0.00000000	-0.077578	-0.040110	-0.007346	-0.1922811	0.462414	0.116540	-0.0660096	0.399314	0.233455	0.061412	0.075860	0.1025774	0.177966	0.132698	0.094278	0.00000000	0.00000000	0.00000000	0.00000000	0.00000000	0.00000000	0.00000000	0.00000000	0.00000000	0.00000000	0.00000000	0.00000000	-0.045531	0.078075
-5.000	-0.0712482	-0.118279	-0.2059308	-0.162780	0.00000000	0.00000000	0.0075081	0.00000000	-0.080028	-0.036666	-0.003733	-0.1935906	0.447897	0.113577	-0.0674288	0.395202	0.228092	0.065099	0.079337	0.1023620	0.176270	0.127519	0.090040	0.00000000	0.00000000	0.00000000	0.00000000	0.00000000	0.00000000	0.00000000	0.00000000	0.00000000	0.00000000	0.00000000	0.00000000	-0.041405	0.083366
-3.000	-0.0695469	-0.115761	-0.2074029	-0.167661	0.00000000	0.00000000	0.0085780	0.00000000	-0.082467	-0.033132	0.000049	-0.1947963	0.433410	0.110619	-0.0688036	0.390572	0.222666	0.068919	0.082890	0.1020288	0.174268	0.122463	0.085885	0.00000000	0.00000000	0.00000000	0.00000000	0.00000000	0.00000000	0.00000000	0.00000000	0.00000000	0.00000000	0.00000000	0.00000000	-0.037223	0.088660
-1.000	-0.0678924	-0.113207	-0.2087445	-0.172350	0.00000000	0.00000000	0.0096264	0.00000000	-0.084982	-0.029511	0.004011	-0.1958989	0.419059	0.107673	-0.0700551	0.385466	0.217193	0.072869	0.086512	0.1015753	0.171959	0.117524	0.081814	0.00000000	0.00000000	0.00000000	0.00000000	0.00000000	0.00000000	0.00000000	0.00000000	0.00000000	0.00000000	0.00000000	0.00000000	-0.032989	0.093940
1.000	-0.0662821	-0.110614	-0.2099537	-0.176848	0.00000000	0.00000000	0.0106506	0.00000000	-0.087505	-0.025804	0.008165	-0.1968990	0.404928	0.104745	-0.0708964	0.379927	0.211691	0.076949	0.090195	0.1009993	0.169344	0.112717	0.077829	0.00000000	0.00000000	0.00000000	0.00000000	0.00000000	0.00000000	0.00000000	0.00000000	0.00000000	0.00000000	0.00000000	0.00000000	-0.028706	0.099186
3.000	-0.0647828	-0.109833	-0.2110281	-0.181158	0.00000000	0.00000000	0.0116483	0.00000000	-0.090043	-0.022013	0.012523	-0.1977970	0.391085	0.101843	-0.0717129	0.374001	0.206174	0.081157	0.093930	0.1002989	0.166426	0.108036	0.073932	0.00000000	0.00000000	0.00000000	0.00000000	0.00000000	0.00000000	0.00000000	0.00000000	0.00000000	0.00000000	0.00000000	0.00000000	-0.024378	0.104378
5.000	-0.0639310	-0.109490	-0.2119651	-0.185282	0.00000000	0.00000000	0.0126170	0.00000000	-0.092594	-0.018140	0.017099	-0.1985931	0.377579	0.098971	-0.0725062	0.367730	0.200655	0.085488	0.097706	0.0994724	0.163212	0.103483	0.070124	0.00000000	0.00000000	0.00000000	0.00000000	0.00000000	0.00000000	0.00000000	0.00000000	0.00000000	0.00000000	0.00000000	0.00000000	-0.020008	0.109493
7.000	-0.0630412	-0.109085	-0.2127618	-0.189222	0.00000000	0.00000000	0.0135541	0.00000000	-0.095155	-0.014188	0.021904	-0.1992874	0.364448	0.096134	-0.0734214	0.361161	0.195147	0.089939	0.101510	0.0985183	0.159710	0.099063	0.066646	0.00000000	0.00000000	0.00000000	0.00000000	0.00000000	0.00000000	0.00000000	0.00000000	0.00000000	0.00000000	0.00000000	0.00000000	-0.015601	0.114508
9.000	-0.0621133	-0.108618	-0.2134147	-0.192979	0.00000000	0.00000000	0.0144573	0.00000000	-0.097724	-0.010157	0.026951	-0.1998796	0.351718	0.093337	-0.0742633	0.354337	0.189661	0.094502	0.105330	0.0974357	0.155929	0.094785	0.063452	0.00000000	0.00000000	0.00000000	0.00000000	0.00000000	0.00000000	0.00000000	0.00000000	0.00000000	0.00000000	0.00000000	0.00000000	-0.011161	0.119396
11.000	-0.0611469	-0.108089	-0.2139203	-0.196556	0.00000000	0.00000000	0.0153240	0.00000000	-0.100298	-0.006053	0.032252	-0.2003695	0.339403	0.090583	-0.0750813	0.347298	0.184208	0.099171	0.109151	0.0962239	0.151885	0.090658	0.060267	0.00000000	0.00000000	0.00000000	0.00000000	0.00000000	0.00000000	0.00000000	0.00000000	0.00000000	0.00000000	0.00000000	0.00000000	-0.006691	0.124132
13.000	-0.0601418	-0.107497	-0.2142742	-0.199952	0.00000000	0.00000000	0.0161520	0.00000000	-0.102875	-0.001876	0.037815	-0.2007566	0.327512	0.087875	-0.0758905	0.340085	0.178796	0.103935	0.112956	0.0948827	0.147591	0.086663	0.057087	0.00000000	0.00000000	0.00000000	0.00000000	0.00000000	0.00000000	0.00000000	0.00000000	0.00000000	0.00000000	0.00000000	0.00000000	-0.002195	0.128688
15.000	-0.0590978	-0.106842	-0.2144717	-0.203169	0.00000000	0.00000000	0.0169389	0.00000000	-0.105453	0.002369	0.043650	-0.2010402	0.316048	0.085215	-0.0766903	0.332733	0.173434	0.108782	0.116729	0.0934124	0.143066	0.082821	0.053910	0.00000000	0.00000000	0.00000000	0.00000000	0.00000000	0.00000000	0.00000000	0.00000000	0.00000000	0.00000000	0.00000000	0.00000000	0.002322	0.133038
17.000	-0.0580147	-0.106123	-0.2145077	-0.206208	0.00000000	0.00000000	0.0176824	0.00000000	-0.108029	0.006679	0.049758	-0.2012195	0.305008	0.082607	-0.0774805	0.325279	0.168127	0.113697	0.120451	0.0918137	0.138328	0.079139	0.050731	0.00000000	0.00000000	0.00000000	0.00000000	0.00000000	0.00000000	0.00000000	0.00000000	0.00000000	0.00000000	0.00000000	0.00000000	0.006856	0.137154
19.000	-0.0568923	-0.105341	-0.2143763	-0.209068	0.00000000	0.00000000	0.0183804	0.00000000	-0.110601	0.011052	0.056140	-0.2012933	0.294386	0.080051	-0.0782609	0.317752	0.162884	0.118664	0.124102	0.0900877	0.133399	0.075600	0.047545	0.00000000	0.00000000	0.00000000	0.00000000	0.00000000	0.00000000	0.00000000	0.00000000	0.00000000	0.00000000	0.00000000	0.00000000	0.011403	0.141010
21.000	-0.0557304	-0.104493	-0.2140710	-0.211750	0.00000000	0.00000000	0.0190310	0.00000000	-0.113166	0.015482	0.062786	-0.2012605	0.284173	0.077549	-0.0790314	0.310182	0.157709	0.123662	0.126936	0.0882364	0.128300	0.072219	0.044351	0.00000000	0.00000000	0.00000000	0.00000000	0.00000000	0.00000000	0.00000000	0.00000000	0.00000000	0.00000000	0.00000000	0.00000000	0.015959	0.144580
23.000	-0.0545288	-0.103581	-0.2135845	-0.214253	0.00000000	0.00000000	0.0196321	0.00000000	-0.115722	0.019965	0.069680	-0.2011196	0.274359	0.075103	-0.0797917	0.302596	0.152608	0.128667	0.128953	0.0862618	0.123053	0.069010	0.041145	0.00000000	0.00000000	0.00000000	0.00000000	0.00000000	0.00000000	0.00000000	0.00000000	0.00000000	0.00000000	0.00000000	0.00000000	0.020519	0.147840
25.000	-0.0532873	-0.102604	-0.2129089	-0.216577	0.00000000	0.00000000	0.0201821	0.00000000	-0.118266	0.024499	0.076796	-0.2008688	0.264932	0.072712	-0.0805417	0.295015	0.147583	0.132597	0.130871	0.0841669	0.117683	0.065973	0.037924	0.00000000	0.00000000	0.00000000	0.00000000	0.00000000	0.00000000	0.00000000	0.00000000	0.00000000	0.00000000	0.00000000	0.00000000	0.025079	0.150771
27.000	-0.0520059	-0.101560	-0.2120353	-0.218722	0.00000000	0.00000000	0.0206792	0.00000000	-0.120796	0.029076	0.084094	-0.2005062	0.255879	0.070379	-0.0812815	0.287462	0.142639	0.135399	0.132684	0.0819550	0.112211	0.063108	0.034688	0.00000000	0.00000000	0.00000000	0.00000000	0.00000000	0.00000000	0.00000000	0.00000000	0.00000000	0.00000000	0.00000000	0.00000000	0.029635	0.153352
29.000	-0.0506845	-0.100450	-0.2109537	-0.220684	0.00000000	0.00000000	0.0211222	0.00000000	-0.123308	0.033693	0.091523	-0.2000296	0.247187	0.068103	-0.0820109	0.279955	0.137780	0.138114	0.134384	0.0796301	0.106662	0.060406	0.031434	0.00000000	0.00000000	0.00000000	0.00000000	0.00000000	0.00000000	0.00000000	0.00000000	0.00000000	0.00000000	0.00000000	0.00000000	0.034182	0.155568
31.000	-0.0493229	-0.099272	-0.2096532	-0.222464	0.00000000	0.00000000	0.0215097	0.00000000	-0.125800	0.038343	0.099015	-0.1994363	0.238841	0.065884	-0.0827299	0.272509	0.133007	0.140733	0.135966	0.0771966	0.101058	0.057911	0.028164	0.00000000	0.00000000	0.00000000	0.00000000	0.00000000	0.00000000	0.00000000	0.00000000	0.00000000	0.00000000	0.00000000	0.00000000	0.038715	0.157408
33.000	-0.0479214	-0.098027	-0.2081217	-0.224058	0.00000000	0.00000000	0.0218406	0.00000000	-0.128269	0.043022	0.106494	-0.1987235	0.230828	0.063723	-0.0834386	0.265138	0.128323	0.143247	0.137422	0.0746597	0.095421	0.055589	0.024876	0.00000000	0.00000000	0.00000000	0.00000000	0.00000000	0.00000000	0.00000000	0.00000000	0.00000000	0.00000000	0.00000000	0.00000000	0.043229	0.158864
35.000	-0.0464798	-0.096714	-0.2063459	-0.225465	0.00000000	0.00000000	0.0221142	0.00000000	-0.130713	0.047722	0.113871	-0.1978879	0.223135	0.061620	-0.0841370	0.257856	0.123729	0.145648	0.138746	0.0720247	0.089772	0.053461	0.021573	0.00000000	0.00000000	0.00000000	0.00000000	0.00000000	0.00000000	0.00000000	0.00000000	0.00000000	0.00000000	0.00000000	0.00000000	0.047721	0.159931
37.000	-0.0449985	-0.095332	-0.2043115	-0.226681	0.00000000	0.00000000	0.0223298	0.00000000	-0.133127	0.052437	0.121053	-0.1969258	0.215749	0.059574	-0.0848250	0.250672	0.119228	0.147925	0.139929	0.0692977	0.084130	0.051546	0.018255	0.00000000	0.00000000	0.00000000	0.00000000	0.00000000	0.00000000	0.00000000	0.00000000	0.00000000	0.00000000	0.00000000	0.00000000	0.052185	0.160609
39.000	-0.0434777	-0.093881	-0.2020094	-0.227702	0.00000000	0.00000000	0.0224868	0.00000000	-0.135509	0.057160	0.127947	-0.1958330	0.208657	0.057586	-0.0855029	0.243594	0.114820	0.150068	0.140966	0.0664852	0.078515	0.049844	0.014924	0.00000000	0.00000000	0.00000000	0.00000000	0.00000000	0.00000000	0.00000000	0.00000000	0.00000000	0.00000000	0.00000000	0.00000000	0.056616	0.160901
41.000	-0.0419178	-0.092360	-0.1994125	-0.228525	0.00000000	0.00000000	0.0225852	0.00000000	-0.137857	0.061884	0.134468	-0.1946048	0.201846	0.055655	-0.0861705	0.236631	0.110506	0.152066	0.141848	0.0635941	0.072943	0.048369	0.011585	0.00000000	0.00000000	0.00000000	0.00000000	0.00000000	0.00000000	0.00000000	0.00000000	0.00000000	0.00000000	0.00000000	0.00000000	0.061010	0.160814
43.000	-0.0403192	-0.090768	-0.1964975	-0.229143	0.00000000	0.00000000	0.0226248	0.00000000	-0.140165	0.066600	0.140544	-0.1932359	0.195305	0.053780	-0.0868281	0.229788	0.106288	0.153909	0.142568	0.0606315	0.067431	0.047096	0.008239	0.00000000	0.00000000	0.00000000	0.00000000	0.00000000	0.00000000	0.00000000	0.00000000	0.00000000	0.00000000	0.00000000	0.00000000	0.065361	0.160359
45.000	-0.0386826	-0.089104	-0.1932521	-0.229551	0.00000000	0.00000000	0.0226059	0.00000000	-0.142433	0.071301	0.146121	-0.1917204	0.189022	0.051962	-0.0874757	0.223070	0.102165	0.155583	0.143118	0.0576050	0.061991	0.046115	0.004892	0.00000000	0.00000000	0.00000000	0.00000000	0.00000000	0.00000000	0.00000000	0.00000000	0.00000000	0.00000000	0.00000000	0.00000000	0.069664	0.159550
47.000	-0.0370089	-0.087369	-0.1896566	-0.229742	0.00000000	0.00000000	0.0225288	0.00000000	-0.144655	0.075978	0.151169	-0.1900514	0.182987	0.050199	-0.0881134	0.216481	0.098138	0.157078	0.143490	0.0545225	0.056638	0.045373	0.001547	0.00000000	0.00000000	0.00000000	0.00000000	0.00000000	0.00000000	0.00000000	0.00000000	0.00000000	0.00000000	0.00000000	0.00000000	0.073916	0.158401
49.000	-0.0352991	-0.085560	-0.1856912	-0.229707	0.00000000	0.00000000	0.0223942	0.00000000	-0.146830	0.080621	0.155677	-0.1882215	0.177190	0.048492	-0.0887414	0.210025	0.094208	0.158379	0.143678	0.0513918	0.051383	0.044936	-0.001790	0.00000000	0.00000000	0.00000000	0.00000000	0.00000000	0.00000000	0.00000000	0.00000000	0.00000000	0.00000000	0.00000000	0.00000000	0.078109	0.156931
51.000	-0.0335544	-0.083678	-0.1813370	-0.229437	0.00000000	0.00000000	0.0222029	0.00000000	-0.148952	0.085221	0.159651	-0.1862221	0.171620	0.046839	-0.0893597	0.203704	0.090374	0.159476	0.143675	0.0482212	0.046236	0.044841	-0.005114	0.00000000	0.00000000	0.00000000	0.00000000	0.00000000	0.00000000	0.00000000	0.00000000	0.00000000	0.00000000	0.00000000	0.00000000	0.082240	0.155158
53.000	-0.0317763	-0.081721	-0.1765770	-0.228920	0.00000000	0.00000000	0.0219557	0.00000000	-0.151020	0.089769	0.163116	-0.1840436	0.166269	0.045241	-0.0899684	0.197518	0.086637	0.160353	0.143472	0.0450189	0.041204	0.045133	-0.008419	0.00000000	0.00000000	0.00000000	0.00000000	0.00000000	0.00000000	0.00000000	0.00000000	0.00000000	0.00000000	0.00000000	0.00000000	0.086303	0.153104
55.000	-0.0299668	-0.079690	-0.1738935	-0.228143	0.00000000	0.00000000	0.0216539	0.00000000	-0.153029	0.094253	0.166103	-0.1816752	0.161127	0.043697	-0.0905678	0.191471	0.082995	0.160999	0.143064	0.0417931	0.036297	0.045817	-0.011698	0.00000000	0.00000000	0.00000000	0.00000000	0.00000000	0.00000000	0.00000000	0.00000000	0.00000000	0.00000000	0.00000000	0.00000000	0.090293	0.150790
57.000	-0.0281277	-0.077582	-0.1724212	-0.227096	0.00000000	0.00000000	0.0212988	0.00000000	-0.154977	0.098664	0.168648	-0.1791048	0.156188	0.042205	-0.0911578	0.185562	0.079451	0.161401	0.142445	0.0385520	0.031519	0.047163	-0.014944	0.00000000	0.00000000	0.00000000	0.00000000	0.00000000	0.00000000	0.00000000	0.00000000	0.00000000	0.00000000	0.00000000	0.00000000	0.094204	0.148236
59.000	-0.0262617	-0.075397	-0.1708322	-0.225743	0.00000000	0.00000000	0.0208918	0.00000000	-0.156860	0.102990	0.170786	-0.1763190	0.151442	0.040767	-0.0917388	0.179791	0.076002	0.161546	0.141609	0.0353037	0.026876	0.049251	-0.018151	0.00000000	0.00000000	0.00000000	0.00000000	0.00000000	0.00000000	0.00000000	0.00000000	0.00000000	0.00000000	0.00000000	0.00000000	0.098031	0.145465
61.000	-0.0243716	-0.073134	-0.1691255	-0.224071	0.00000000	0.00000000	0.0204345	0.00000000	-0.158675	0.107221	0.172550	-0.1733034	0.146883	0.039380	-0.0923104	0.174158	0.072648	0.161421	0.140551	0.0320563	0.022373	0.052498	-0.021312	0.00000000	0.00000000	0.00000000	0.00000000	0.00000000	0.00000000	0.00000000	0.00000000	0.00000000	0.00000000	0.00000000	0.00000000	0.101770	0.142496
63.000	-0.0224606	-0.070793	-0.1673000	-0.222058	0.00000000	0.00000000	0.0199286	0.00000000	-0.160418	0.111345	0.173968	-0.1700404	0.142503	0.038044	-0.0928728	0.168663	0.069391	0.161015	0.139267	0.0288175	0.018012	0.058984	-0.024421	0.00000000	0.00000000	0.00000000	0.00000000	0.00000000	0.00000000	0.00000000	0.00000000	0.00000000	0.00000000	0.00000000	0.00000000	0.105414	0.139351
65.000	-0.0205325	-0.068373	-0.1653546	-0.219672	0.00000000	0.00000000	0.0193759	0.00000000	-0.162086	0.115350	0.175063	-0.1665116	0.138297	0.036760	-0.0934262	0.163306	0.066228	0.160318	0.137753	0.0255948	0.013796	0.021441	-0.027469	0.00000000	0.00000000	0.00000000	0.00000000	0.00000000	0.00000000	0.00000000	0.00000000	0.00000000	0.00000000	0.00000000	0.00000000	0.108959	0.136050
