# Supplementary material for: The evolution of pelvic limb muscle moment arms in bird-line archosaurs
Source: Sci Adv. 2021 Mar 19;7(12):eabe2778. doi: 10.1126/sciadv.abe2778 (PMC7978429; doi:10.1126/sciadv.abe2778)
Supplement: Data file S7 [file abe2778_Data_file_S7.zip › supp data/SIMM_moment_arm_raw_data/Crocodylus_hipExAll_15Ab.plt]

# Output plot file made by SIMM 6.0.2
# Curves and events from plot data files are not reproduced in this file.

title hip_extension moment arm vs. hip_extension


# This file contains 38 columns of data. The first
# column is the x-variable, followed by 37 y-variable[s].

hip_extension (deg)	IT2P|hip_extension moment arm	IT1|hip_extension moment arm	IT2A|hip_extension moment arm	IT3|hip_extension moment arm	FMTE|hip_extension moment arm	FMTI|hip_extension moment arm	AMB1|hip_extension moment arm	AMBtendon|hip_extension moment arm	ILFB|hip_extension moment arm	PIFI2a|hip_extension moment arm	PIFI1|hip_extension moment arm	IF|hip_extension moment arm	FTI1|hip_extension moment arm	FTI3|hip_extension moment arm	FTE|hip_extension moment arm	ADD1|hip_extension moment arm	ADD2|hip_extension moment arm	PIFE1|hip_extension moment arm	PIFE2|hip_extension moment arm	PIFE3|hip_extension moment arm	ISTR|hip_extension moment arm	CFB|hip_extension moment arm	CFL|hip_extension moment arm	GL|hip_extension moment arm	GM|hip_extension moment arm	EDL|hip_extension moment arm	EDB|hip_extension moment arm	EHL|hip_extension moment arm	TA|hip_extension moment arm	FDL|hip_extension moment arm	FDB|hip_extension moment arm	FHL|hip_extension moment arm	FL|hip_extension moment arm	FLtendon|hip_extension moment arm	FB|hip_extension moment arm	PIFI2b|hip_extension moment arm	AMB2|hip_extension moment arm	
-45.000	-0.175151	0.1337405	0.028788	-0.304833	0.00000000	0.00000000	0.184210	0.00000000	-0.2827316	0.0635105	0.119946	-0.207330	0.279272	-0.011895	-0.3997878	0.190477	0.006820	0.1290813	0.1125151	0.107456	0.159234	-0.159449	-0.2268082	0.00000000	0.00000000	0.00000000	0.00000000	0.00000000	0.00000000	0.00000000	0.00000000	0.00000000	0.00000000	0.00000000	0.00000000	-0.0161324	0.221207
-43.000	-0.168748	0.1367790	0.031561	-0.300973	0.00000000	0.00000000	0.184185	0.00000000	-0.2856892	0.0663839	0.124357	-0.202569	0.248318	-0.028403	-0.4019119	0.178927	-0.005972	0.1328472	0.1157733	0.106857	0.157415	-0.165895	-0.2363251	0.00000000	0.00000000	0.00000000	0.00000000	0.00000000	0.00000000	0.00000000	0.00000000	0.00000000	0.00000000	0.00000000	0.00000000	-0.0143765	0.221915
-41.000	-0.162276	0.1395475	0.034443	-0.296830	0.00000000	0.00000000	0.183932	0.00000000	-0.2881849	0.0692087	0.128719	-0.197724	0.215291	-0.044792	-0.4034359	0.166737	-0.018740	0.1365380	0.1189431	0.107222	0.155328	-0.171921	-0.2452727	0.00000000	0.00000000	0.00000000	0.00000000	0.00000000	0.00000000	0.00000000	0.00000000	0.00000000	0.00000000	0.00000000	0.00000000	-0.0126076	0.222376
-39.000	-0.155740	0.1420724	0.037417	-0.292423	0.00000000	0.00000000	0.183448	0.00000000	-0.2902353	0.0719821	0.133029	-0.192799	0.180342	-0.060994	-0.4043942	0.153925	-0.031435	0.1401488	0.1220198	0.107464	0.152965	-0.177530	-0.2536501	0.00000000	0.00000000	0.00000000	0.00000000	0.00000000	0.00000000	0.00000000	0.00000000	0.00000000	0.00000000	0.00000000	0.00000000	-0.0108273	0.222580
-37.000	-0.149142	0.1443777	0.040470	-0.287770	0.00000000	0.00000000	0.182727	0.00000000	-0.2918563	0.0747016	0.137352	-0.187799	0.143687	-0.076945	-0.4048194	0.140516	-0.044007	0.1436748	0.1249984	0.107580	0.150318	-0.182726	-0.2614592	0.00000000	0.00000000	0.00000000	0.00000000	0.00000000	0.00000000	0.00000000	0.00000000	0.00000000	0.00000000	0.00000000	0.00000000	-0.0090373	0.222516
-35.000	-0.142487	0.1464851	0.043590	-0.282885	0.00000000	0.00000000	0.181765	0.00000000	-0.2930640	0.0773647	0.141523	-0.182728	0.105606	-0.092583	-0.4047414	0.126542	-0.056410	0.1471109	0.1278740	0.107565	0.147379	-0.187515	-0.2687039	0.00000000	0.00000000	0.00000000	0.00000000	0.00000000	0.00000000	0.00000000	0.00000000	0.00000000	0.00000000	0.00000000	0.00000000	-0.0072392	0.222173
-33.000	-0.135776	0.1484139	0.046764	-0.277785	0.00000000	0.00000000	0.180558	0.00000000	-0.2938738	0.0799686	0.145492	-0.177590	0.066436	-0.107854	-0.4041881	0.112040	-0.068599	0.1504520	0.1306411	0.107417	0.144142	-0.191903	-0.2753897	0.00000000	0.00000000	0.00000000	0.00000000	0.00000000	0.00000000	0.00000000	0.00000000	0.00000000	0.00000000	0.00000000	0.00000000	-0.0054347	0.221537
-31.000	-0.129014	0.1501817	0.049982	-0.272481	0.00000000	0.00000000	0.179103	0.00000000	-0.2943008	0.0825108	0.149649	-0.172389	0.026563	-0.122704	-0.4031856	0.097057	-0.080531	0.1536925	0.1333817	0.107134	0.140599	-0.195898	-0.2815243	0.00000000	0.00000000	0.00000000	0.00000000	0.00000000	0.00000000	0.00000000	0.00000000	0.00000000	0.00000000	0.00000000	0.00000000	-0.0036252	0.220596
-29.000	-0.122204	0.1518041	0.053235	-0.266985	0.00000000	0.00000000	0.177396	0.00000000	-0.2943596	0.0849886	0.153670	-0.167127	-0.013595	-0.137089	-0.4017577	0.081646	-0.092167	0.1568271	0.1357976	0.106711	0.136746	-0.199509	-0.2871164	0.00000000	0.00000000	0.00000000	0.00000000	0.00000000	0.00000000	0.00000000	0.00000000	0.00000000	0.00000000	0.00000000	0.00000000	-0.0018125	0.219338
-27.000	-0.115347	0.1532952	0.056515	-0.261310	0.00000000	0.00000000	0.175433	0.00000000	-0.2940644	0.0873991	0.157605	-0.161737	-0.053607	-0.150967	-0.3999270	0.065866	-0.103472	0.1598498	0.1382148	0.106147	0.132578	-0.202746	-0.2921759	0.00000000	0.00000000	0.00000000	0.00000000	0.00000000	0.00000000	0.00000000	0.00000000	0.00000000	0.00000000	0.00000000	0.00000000	0.0000018	0.217748
-25.000	-0.108448	0.1546675	0.059812	-0.255465	0.00000000	0.00000000	0.173211	0.00000000	-0.2934289	0.0897397	0.161466	-0.156266	-0.093048	-0.164304	-0.3977140	0.049783	-0.114415	0.1627553	0.1405119	0.105438	0.128090	-0.205618	-0.2967138	0.00000000	0.00000000	0.00000000	0.00000000	0.00000000	0.00000000	0.00000000	0.00000000	0.00000000	0.00000000	0.00000000	0.00000000	0.0018161	0.215813
-23.000	-0.101508	0.1559322	0.063120	-0.249432	0.00000000	0.00000000	0.170729	0.00000000	-0.2924663	0.0920076	0.165247	-0.150893	-0.131521	-0.177072	-0.3951381	0.033467	-0.124967	0.1655825	0.1426498	0.104581	0.123281	-0.208135	-0.3007419	0.00000000	0.00000000	0.00000000	0.00000000	0.00000000	0.00000000	0.00000000	0.00000000	0.00000000	0.00000000	0.00000000	0.00000000	0.0036288	0.213519
-21.000	-0.094531	0.1570995	0.066430	-0.243231	0.00000000	0.00000000	0.167983	0.00000000	-0.2911892	0.0941998	0.168944	-0.145492	-0.168670	-0.189248	-0.3922171	0.016993	-0.135106	0.1681265	0.1446429	0.103575	0.118149	-0.211058	-0.3042723	0.00000000	0.00000000	0.00000000	0.00000000	0.00000000	0.00000000	0.00000000	0.00000000	0.00000000	0.00000000	0.00000000	0.00000000	0.0054382	0.210850
-19.000	-0.087436	0.1581783	0.069737	-0.236916	0.00000000	0.00000000	0.164972	0.00000000	-0.2896099	0.0963135	0.172554	-0.140046	-0.204197	-0.200815	-0.3889677	0.000438	-0.144811	0.1706962	0.1464842	0.102417	0.112695	-0.214776	-0.3073178	0.00000000	0.00000000	0.00000000	0.00000000	0.00000000	0.00000000	0.00000000	0.00000000	0.00000000	0.00000000	0.00000000	0.00000000	0.0072428	0.207793
-17.000	-0.080344	0.1591766	0.073035	-0.230464	0.00000000	0.00000000	0.161696	0.00000000	-0.2877401	0.0983457	0.176070	-0.134555	-0.237865	-0.211760	-0.3854056	-0.016120	-0.154067	0.1730629	0.1481664	0.101104	0.106922	-0.218339	-0.3098915	0.00000000	0.00000000	0.00000000	0.00000000	0.00000000	0.00000000	0.00000000	0.00000000	0.00000000	0.00000000	0.00000000	0.00000000	0.0090409	0.204333
-15.000	-0.073251	0.1601017	0.076316	-0.223880	0.00000000	0.00000000	0.158153	0.00000000	-0.2855909	0.1002936	0.179487	-0.128917	-0.269501	-0.222075	-0.3815450	-0.032600	-0.162861	0.1752763	0.1496823	0.099635	0.100834	-0.221754	-0.3120067	0.00000000	0.00000000	0.00000000	0.00000000	0.00000000	0.00000000	0.00000000	0.00000000	0.00000000	0.00000000	0.00000000	0.00000000	0.0108308	0.200454
-13.000	-0.066132	0.1609600	0.079574	-0.217173	0.00000000	0.00000000	0.154343	0.00000000	-0.2831733	0.1021539	0.182798	-0.123140	-0.298997	-0.231758	-0.3773997	-0.048926	-0.171186	0.1773285	0.1510242	0.098008	0.094438	-0.225033	-0.3136766	0.00000000	0.00000000	0.00000000	0.00000000	0.00000000	0.00000000	0.00000000	0.00000000	0.00000000	0.00000000	0.00000000	0.00000000	0.0126110	0.196144
-11.000	-0.058988	0.1617574	0.082841	-0.210347	0.00000000	0.00000000	0.150267	0.00000000	-0.2804976	0.1039238	0.185996	-0.117437	-0.326299	-0.240810	-0.3729822	-0.065024	-0.179035	0.1792108	0.1521843	0.096222	0.087744	-0.228182	-0.3149147	0.00000000	0.00000000	0.00000000	0.00000000	0.00000000	0.00000000	0.00000000	0.00000000	0.00000000	0.00000000	0.00000000	0.00000000	0.0143799	0.191389
-9.000	-0.051822	0.1624990	0.086025	-0.203410	0.00000000	0.00000000	0.145927	0.00000000	-0.2775736	0.1056000	0.189073	-0.111695	-0.351400	-0.249233	-0.3683045	-0.080821	-0.186407	0.1809141	0.1531546	0.094275	0.080763	-0.231212	-0.3157342	0.00000000	0.00000000	0.00000000	0.00000000	0.00000000	0.00000000	0.00000000	0.00000000	0.00000000	0.00000000	0.00000000	0.00000000	0.0161358	0.186176
-7.000	-0.044638	0.1631896	0.089175	-0.196365	0.00000000	0.00000000	0.141324	0.00000000	-0.2744110	0.1071795	0.192019	-0.105916	-0.374335	-0.257035	-0.3633778	-0.096253	-0.193301	0.1824288	0.1539270	0.092166	0.073511	-0.234121	-0.3161483	0.00000000	0.00000000	0.00000000	0.00000000	0.00000000	0.00000000	0.00000000	0.00000000	0.00000000	0.00000000	0.00000000	0.00000000	0.0178771	0.180493
-5.000	-0.037437	0.1638333	0.092285	-0.189219	0.00000000	0.00000000	0.136462	0.00000000	-0.2710188	0.1086589	0.194825	-0.100101	-0.395168	-0.264225	-0.3582126	-0.111260	-0.199720	0.1837447	0.1544935	0.089896	0.066003	-0.236903	-0.3161699	0.00000000	0.00000000	0.00000000	0.00000000	0.00000000	0.00000000	0.00000000	0.00000000	0.00000000	0.00000000	0.00000000	0.00000000	0.0196022	0.174331
-3.000	-0.030222	0.1644341	0.095348	-0.181976	0.00000000	0.00000000	0.131345	0.00000000	-0.2693582	0.1100351	0.197477	-0.094252	-0.413985	-0.270815	-0.3528187	-0.125788	-0.205669	0.1848512	0.1548461	0.087465	0.058262	-0.239577	-0.3158119	0.00000000	0.00000000	0.00000000	0.00000000	0.00000000	0.00000000	0.00000000	0.00000000	0.00000000	0.00000000	0.00000000	0.00000000	0.0213094	0.167682
-1.000	-0.022997	0.1649953	0.098360	-0.174641	0.00000000	0.00000000	0.125976	0.00000000	-0.2691628	0.1113048	0.199963	-0.088371	-0.430886	-0.276819	-0.3482005	-0.139792	-0.211154	0.1857371	0.1549768	0.084872	0.050308	-0.242145	-0.3150868	0.00000000	0.00000000	0.00000000	0.00000000	0.00000000	0.00000000	0.00000000	0.00000000	0.00000000	0.00000000	0.00000000	0.00000000	0.0229972	0.160540
1.000	-0.015763	0.1655201	0.101314	-0.167218	0.00000000	0.00000000	0.120363	0.00000000	-0.2689749	0.1124647	0.202267	-0.082460	-0.445981	-0.282249	-0.3482362	-0.153231	-0.216182	0.1863906	0.1548781	0.082118	0.042167	-0.244616	-0.3140068	0.00000000	0.00000000	0.00000000	0.00000000	0.00000000	0.00000000	0.00000000	0.00000000	0.00000000	0.00000000	0.00000000	0.00000000	0.0246640	0.152902
3.000	-0.008524	0.1661893	0.105777	-0.159712	0.00000000	0.00000000	0.114510	0.00000000	-0.2687954	0.1135113	0.204372	-0.076520	-0.459383	-0.287122	-0.3482706	-0.166075	-0.220763	0.1867996	0.1545427	0.079207	0.033867	-0.246990	-0.3125839	0.00000000	0.00000000	0.00000000	0.00000000	0.00000000	0.00000000	0.00000000	0.00000000	0.00000000	0.00000000	0.00000000	0.00000000	0.0263080	0.144768
5.000	-0.001283	0.1684400	0.110607	-0.152126	0.00000000	0.00000000	0.108426	0.00000000	-0.2686264	0.1144413	0.206259	-0.070554	-0.471204	-0.291454	-0.3483037	-0.178299	-0.224906	0.1869515	0.1539642	0.076138	0.025437	-0.249273	-0.3108298	0.00000000	0.00000000	0.00000000	0.00000000	0.00000000	0.00000000	0.00000000	0.00000000	0.00000000	0.00000000	0.00000000	0.00000000	0.0279278	0.136142
7.000	0.005957	0.1705559	0.115382	-0.144464	0.00000000	0.00000000	0.102120	0.00000000	-0.2684698	0.1152513	0.207904	-0.064562	-0.481555	-0.295262	-0.3483415	-0.189883	-0.228623	0.1868335	0.1531366	0.072916	0.016909	-0.251475	-0.3101837	0.00000000	0.00000000	0.00000000	0.00000000	0.00000000	0.00000000	0.00000000	0.00000000	0.00000000	0.00000000	0.00000000	0.00000000	0.0295216	0.127033
9.000	0.013193	0.1725315	0.120099	-0.136731	0.00000000	0.00000000	0.095601	0.00000000	-0.2683275	0.1159378	0.209284	-0.058546	-0.490543	-0.298562	-0.3483759	-0.200816	-0.231925	0.1864324	0.1520551	0.069543	0.008314	-0.253591	-0.3108940	0.00000000	0.00000000	0.00000000	0.00000000	0.00000000	0.00000000	0.00000000	0.00000000	0.00000000	0.00000000	0.00000000	0.00000000	0.0310880	0.117454
11.000	0.020422	0.1743611	0.124754	-0.128929	0.00000000	0.00000000	0.088878	0.00000000	-0.2682017	0.1164973	0.210368	-0.052509	-0.498266	-0.301372	-0.3484089	-0.211092	-0.234823	0.1857351	0.1507161	0.066023	-0.000313	-0.255637	-0.3115546	0.00000000	0.00000000	0.00000000	0.00000000	0.00000000	0.00000000	0.00000000	0.00000000	0.00000000	0.00000000	0.00000000	0.00000000	0.0326252	0.107421
13.000	0.027639	0.1760387	0.129345	-0.121063	0.00000000	0.00000000	0.081965	0.00000000	-0.2680943	0.1169264	0.211124	-0.046451	-0.504819	-0.303709	-0.3484413	-0.220710	-0.237330	0.1847289	0.1491173	0.062361	-0.008939	-0.257617	-0.3121670	0.00000000	0.00000000	0.00000000	0.00000000	0.00000000	0.00000000	0.00000000	0.00000000	0.00000000	0.00000000	0.00000000	0.00000000	0.0341318	0.096959
15.000	0.034842	0.1775582	0.133868	-0.113136	0.00000000	0.00000000	0.074874	0.00000000	-0.2680074	0.1172215	0.211517	-0.040375	-0.510289	-0.305589	-0.3484730	-0.229671	-0.239458	0.1834013	0.1472581	0.058562	-0.017530	-0.259541	-0.3127289	0.00000000	0.00000000	0.00000000	0.00000000	0.00000000	0.00000000	0.00000000	0.00000000	0.00000000	0.00000000	0.00000000	0.00000000	0.0356060	0.086094
17.000	0.042027	0.1789131	0.138321	-0.105151	0.00000000	0.00000000	0.067617	0.00000000	-0.2679432	0.1173791	0.211507	-0.034283	-0.514757	-0.307029	-0.3485039	-0.237984	-0.241218	0.1817409	0.1451395	0.054632	-0.026052	-0.261406	-0.3132390	0.00000000	0.00000000	0.00000000	0.00000000	0.00000000	0.00000000	0.00000000	0.00000000	0.00000000	0.00000000	0.00000000	0.00000000	0.0370464	0.074862
19.000	0.049188	0.1800966	0.142699	-0.097111	0.00000000	0.00000000	0.060209	0.00000000	-0.2679037	0.1173958	0.211050	-0.028175	-0.518295	-0.308046	-0.3485342	-0.245658	-0.242624	0.1797373	0.1427630	0.050578	-0.034474	-0.263225	-0.3136967	0.00000000	0.00000000	0.00000000	0.00000000	0.00000000	0.00000000	0.00000000	0.00000000	0.00000000	0.00000000	0.00000000	0.00000000	0.0384512	0.063300
21.000	0.056322	0.1811015	0.147001	-0.089020	0.00000000	0.00000000	0.052665	0.00000000	-0.2678909	0.1172682	0.210101	-0.022055	-0.520972	-0.308655	-0.3485638	-0.252706	-0.243687	0.1773820	0.1412246	0.046407	-0.042763	-0.264996	-0.3141019	0.00000000	0.00000000	0.00000000	0.00000000	0.00000000	0.00000000	0.00000000	0.00000000	0.00000000	0.00000000	0.00000000	0.00000000	0.0398190	0.051454
23.000	0.063423	0.1819205	0.151222	-0.080880	0.00000000	0.00000000	0.045002	0.00000000	-0.2679070	0.1169928	0.208612	-0.015923	-0.522848	-0.308871	-0.3485927	-0.259142	-0.244418	0.1746662	0.1405412	0.042128	-0.050891	-0.266723	-0.3144552	0.00000000	0.00000000	0.00000000	0.00000000	0.00000000	0.00000000	0.00000000	0.00000000	0.00000000	0.00000000	0.00000000	0.00000000	0.0411482	0.039372
25.000	0.070485	0.1825459	0.155358	-0.072695	0.00000000	0.00000000	0.037235	0.00000000	-0.2679539	0.1165663	0.206534	-0.009783	-0.523981	-0.308710	-0.3486210	-0.264984	-0.244831	0.1727856	0.1396619	0.037748	-0.058830	-0.268419	-0.3147579	0.00000000	0.00000000	0.00000000	0.00000000	0.00000000	0.00000000	0.00000000	0.00000000	0.00000000	0.00000000	0.00000000	0.00000000	0.0424372	0.027105
27.000	0.077503	0.1829695	0.159407	-0.064468	0.00000000	0.00000000	0.029383	0.00000000	-0.2680336	0.1159854	0.203821	-0.003635	-0.524420	-0.308186	-0.3486486	-0.270249	-0.244936	0.1718079	0.1385812	0.033277	-0.066556	-0.270090	-0.3150114	0.00000000	0.00000000	0.00000000	0.00000000	0.00000000	0.00000000	0.00000000	0.00000000	0.00000000	0.00000000	0.00000000	0.00000000	0.0436845	0.014711
29.000	0.084469	0.1831829	0.163365	-0.056202	0.00000000	0.00000000	0.021462	0.00000000	-0.2681480	0.1152469	0.200435	0.002519	-0.524213	-0.307313	-0.3486755	-0.274955	-0.244744	0.1705774	0.1372940	0.028725	-0.074045	-0.271721	-0.3152178	0.00000000	0.00000000	0.00000000	0.00000000	0.00000000	0.00000000	0.00000000	0.00000000	0.00000000	0.00000000	0.00000000	0.00000000	0.0448884	0.002247
31.000	0.091375	0.1831774	0.167227	-0.047900	0.00000000	0.00000000	0.013492	0.00000000	-0.2682990	0.1143478	0.196341	0.008675	-0.523401	-0.306105	-0.3487018	-0.279122	-0.244266	0.1690852	0.1357949	0.024103	-0.081279	-0.273325	-0.3153794	0.00000000	0.00000000	0.00000000	0.00000000	0.00000000	0.00000000	0.00000000	0.00000000	0.00000000	0.00000000	0.00000000	0.00000000	0.0460476	-0.010228
33.000	0.098213	0.1829438	0.170990	-0.039564	0.00000000	0.00000000	0.005490	0.00000000	-0.2684884	0.1132852	0.191523	0.014833	-0.522022	-0.304574	-0.3487274	-0.282769	-0.243512	0.1673221	0.1340790	0.019420	-0.088239	-0.274913	-0.3154988	0.00000000	0.00000000	0.00000000	0.00000000	0.00000000	0.00000000	0.00000000	0.00000000	0.00000000	0.00000000	0.00000000	0.00000000	0.0471604	-0.022654
35.000	0.104971	0.1824726	0.174650	-0.031198	0.00000000	0.00000000	-0.002525	0.00000000	-0.2687178	0.1120564	0.185978	0.020989	-0.520113	-0.302733	-0.3487524	-0.285916	-0.242493	0.1652792	0.1321416	0.014690	-0.094912	-0.276481	-0.3155789	0.00000000	0.00000000	0.00000000	0.00000000	0.00000000	0.00000000	0.00000000	0.00000000	0.00000000	0.00000000	0.00000000	0.00000000	0.0482253	-0.034973
37.000	0.111637	0.1817541	0.178202	-0.022806	0.00000000	0.00000000	-0.010534	0.00000000	-0.2689888	0.1106587	0.179724	0.027142	-0.517703	-0.300594	-0.3487768	-0.288581	-0.241218	0.1629475	0.1299781	0.009922	-0.101286	-0.278029	-0.3156229	0.00000000	0.00000000	0.00000000	0.00000000	0.00000000	0.00000000	0.00000000	0.00000000	0.00000000	0.00000000	0.00000000	0.00000000	0.0492409	-0.047128
39.000	0.118161	0.1807781	0.181643	-0.014389	0.00000000	0.00000000	-0.018519	0.00000000	-0.2693029	0.1090899	0.172798	0.033288	-0.514823	-0.298168	-0.3488006	-0.290784	-0.239697	0.1603182	0.1275843	0.005130	-0.107351	-0.279573	-0.3156341	0.00000000	0.00000000	0.00000000	0.00000000	0.00000000	0.00000000	0.00000000	0.00000000	0.00000000	0.00000000	0.00000000	0.00000000	0.0502057	-0.059065
41.000	0.124585	0.1795343	0.184967	-0.005951	0.00000000	0.00000000	-0.026460	0.00000000	-0.2696613	0.1073479	0.165260	0.039425	-0.511499	-0.295467	-0.3488239	-0.292543	-0.237939	0.1573829	0.1249565	0.000324	-0.113101	-0.281090	-0.3156158	0.00000000	0.00000000	0.00000000	0.00000000	0.00000000	0.00000000	0.00000000	0.00000000	0.00000000	0.00000000	0.00000000	0.00000000	0.0511182	-0.070734
43.000	0.130906	0.1780118	0.188169	0.002504	0.00000000	0.00000000	-0.034340	0.00000000	-0.2700652	0.1054309	0.157184	0.045549	-0.507754	-0.292500	-0.3488465	-0.293877	-0.235953	0.1541333	0.1220913	-0.004482	-0.118532	-0.282594	-0.3155718	0.00000000	0.00000000	0.00000000	0.00000000	0.00000000	0.00000000	0.00000000	0.00000000	0.00000000	0.00000000	0.00000000	0.00000000	0.0519771	-0.082090
45.000	0.137064	0.1762000	0.191245	0.010972	0.00000000	0.00000000	-0.042140	0.00000000	-0.2705156	0.1033376	0.148656	0.051658	-0.503612	-0.289278	-0.3488686	-0.294802	-0.233747	0.1505619	0.1189861	-0.009277	-0.123641	-0.284099	-0.3155055	0.00000000	0.00000000	0.00000000	0.00000000	0.00000000	0.00000000	0.00000000	0.00000000	0.00000000	0.00000000	0.00000000	0.00000000	0.0527808	-0.093091
47.000	0.143033	0.1740878	0.194190	0.019450	0.00000000	0.00000000	-0.049843	0.00000000	-0.2710134	0.1010668	0.139769	0.057747	-0.499092	-0.285812	-0.3488902	-0.295337	-0.231329	0.1466617	0.1156388	-0.014049	-0.128426	-0.285592	-0.3154206	0.00000000	0.00000000	0.00000000	0.00000000	0.00000000	0.00000000	0.00000000	0.00000000	0.00000000	0.00000000	0.00000000	0.00000000	0.0535280	-0.103702
49.000	0.148783	0.1716642	0.196997	0.027930	0.00000000	0.00000000	-0.057433	0.00000000	-0.2715591	0.0986181	0.130613	0.063812	-0.494213	-0.282109	-0.3489112	-0.295496	-0.228707	0.1424268	0.1120482	-0.018785	-0.132891	-0.287076	-0.3153210	0.00000000	0.00000000	0.00000000	0.00000000	0.00000000	0.00000000	0.00000000	0.00000000	0.00000000	0.00000000	0.00000000	0.00000000	0.0542173	-0.113892
51.000	0.154282	0.1689181	0.199661	0.036411	0.00000000	0.00000000	-0.064893	0.00000000	-0.2721533	0.0959910	0.121271	0.069848	-0.488993	-0.278179	-0.3489317	-0.295297	-0.225889	0.1378521	0.1082136	-0.023475	-0.137036	-0.288549	-0.3152102	0.00000000	0.00000000	0.00000000	0.00000000	0.00000000	0.00000000	0.00000000	0.00000000	0.00000000	0.00000000	0.00000000	0.00000000	0.0548475	-0.123637
53.000	0.159490	0.1658388	0.202177	0.044886	0.00000000	0.00000000	-0.072207	0.00000000	-0.2727960	0.0931861	0.111815	0.075851	-0.483448	-0.274032	-0.3489517	-0.294753	-0.222883	0.1329338	0.1041357	-0.028106	-0.140867	-0.290008	-0.3150920	0.00000000	0.00000000	0.00000000	0.00000000	0.00000000	0.00000000	0.00000000	0.00000000	0.00000000	0.00000000	0.00000000	0.00000000	0.0554172	-0.132917
55.000	0.165274	0.1624157	0.204537	0.053347	0.00000000	0.00000000	-0.079362	0.00000000	-0.2734874	0.0902041	0.102304	0.081812	-0.477592	-0.269674	-0.3489713	-0.293880	-0.219694	0.1276698	0.0998159	-0.032668	-0.144386	-0.291454	-0.3149698	0.00000000	0.00000000	0.00000000	0.00000000	0.00000000	0.00000000	0.00000000	0.00000000	0.00000000	0.00000000	0.00000000	0.00000000	0.0559251	-0.141718
57.000	0.171442	0.1586389	0.206735	0.061716	0.00000000	0.00000000	-0.086343	0.00000000	-0.2742271	0.0870466	0.092785	0.087724	-0.471439	-0.265115	-0.3489903	-0.292690	-0.216331	0.1220594	0.0952570	-0.037150	-0.147602	-0.292887	-0.3148473	0.00000000	0.00000000	0.00000000	0.00000000	0.00000000	0.00000000	0.00000000	0.00000000	0.00000000	0.00000000	0.00000000	0.00000000	0.0563701	-0.150030
59.000	0.177539	0.1544988	0.208764	0.070208	0.00000000	0.00000000	-0.093137	0.00000000	-0.2750148	0.0837155	0.083292	0.093580	-0.465003	-0.260361	-0.3490089	-0.291198	-0.212799	0.1161041	0.0904628	-0.041543	-0.150519	-0.294303	-0.3147277	0.00000000	0.00000000	0.00000000	0.00000000	0.00000000	0.00000000	0.00000000	0.00000000	0.00000000	0.00000000	0.00000000	0.00000000	0.0567509	-0.157846
61.000	0.183563	0.1499872	0.210616	0.078656	0.00000000	0.00000000	-0.099733	0.00000000	-0.2758497	0.0802136	0.073852	0.099366	-0.458294	-0.255421	-0.3490270	-0.289415	-0.209105	0.1098073	0.0854385	-0.045837	-0.153146	-0.295701	-0.3146138	0.00000000	0.00000000	0.00000000	0.00000000	0.00000000	0.00000000	0.00000000	0.00000000	0.00000000	0.00000000	0.00000000	0.00000000	0.0570665	-0.165167
63.000	0.189510	0.1450966	0.212284	0.087022	0.00000000	0.00000000	-0.106119	0.00000000	-0.2767308	0.0765444	0.064484	0.105073	-0.451325	-0.250302	-0.3490446	-0.287353	-0.205255	0.1031751	0.0801908	-0.050023	-0.155489	-0.297077	-0.3145087	0.00000000	0.00000000	0.00000000	0.00000000	0.00000000	0.00000000	0.00000000	0.00000000	0.00000000	0.00000000	0.00000000	0.00000000	0.0573156	-0.171993
65.000	0.195376	0.1398211	0.213759	0.095310	0.00000000	0.00000000	-0.112286	0.00000000	-0.2776569	0.0727119	0.055204	0.110685	-0.444106	-0.245010	-0.3490618	-0.285025	-0.201255	0.0962159	0.0747277	-0.054093	-0.157556	-0.298428	-0.3144155	0.00000000	0.00000000	0.00000000	0.00000000	0.00000000	0.00000000	0.00000000	0.00000000	0.00000000	0.00000000	0.00000000	0.00000000	0.0574974	-0.178330
