# Supplementary material for: The evolution of pelvic limb muscle moment arms in bird-line archosaurs
Source: Sci Adv. 2021 Mar 19;7(12):eabe2778. doi: 10.1126/sciadv.abe2778 (PMC7978429; doi:10.1126/sciadv.abe2778)
Supplement: Data file S7 [file abe2778_Data_file_S7.zip › supp data/SIMM_moment_arm_raw_data/Crocodylus_hipRoAll_15Ab.plt]

# Output plot file made by SIMM 6.0.2
# Curves and events from plot data files are not reproduced in this file.

title hip_rotation moment arm vs. hip_extension


# This file contains 38 columns of data. The first
# column is the x-variable, followed by 37 y-variable[s].

hip_extension (deg)	IT2P|hip_rotation moment arm	IT1|hip_rotation moment arm	IT2A|hip_rotation moment arm	IT3|hip_rotation moment arm	FMTE|hip_rotation moment arm	FMTI|hip_rotation moment arm	AMB1|hip_rotation moment arm	AMBtendon|hip_rotation moment arm	ILFB|hip_rotation moment arm	PIFI2a|hip_rotation moment arm	PIFI1|hip_rotation moment arm	IF|hip_rotation moment arm	FTI1|hip_rotation moment arm	FTI3|hip_rotation moment arm	FTE|hip_rotation moment arm	ADD1|hip_rotation moment arm	ADD2|hip_rotation moment arm	PIFE1|hip_rotation moment arm	PIFE2|hip_rotation moment arm	PIFE3|hip_rotation moment arm	ISTR|hip_rotation moment arm	CFB|hip_rotation moment arm	CFL|hip_rotation moment arm	GL|hip_rotation moment arm	GM|hip_rotation moment arm	EDL|hip_rotation moment arm	EDB|hip_rotation moment arm	EHL|hip_rotation moment arm	TA|hip_rotation moment arm	FDL|hip_rotation moment arm	FDB|hip_rotation moment arm	FHL|hip_rotation moment arm	FL|hip_rotation moment arm	FLtendon|hip_rotation moment arm	FB|hip_rotation moment arm	PIFI2b|hip_rotation moment arm	AMB2|hip_rotation moment arm	
-45.000	-0.107923	-0.0436055	-0.0546384	-0.136910	0.00000000	0.00000000	-0.0177518	0.00000000	-0.0235775	0.0342278	0.0069182	-0.072677	-0.139088	-0.0336966	0.03525206	0.0087274	-0.0031926	-0.0120618	-0.021030	-0.0557314	-0.0930600	-0.1356171	-0.0392890	0.00000000	0.00000000	0.00000000	0.00000000	0.00000000	0.00000000	0.00000000	0.00000000	0.00000000	0.00000000	0.00000000	0.00000000	0.0671370	0.0464140
-43.000	-0.106599	-0.0420348	-0.0530064	-0.136093	0.00000000	0.00000000	-0.0175566	0.00000000	-0.0230015	0.0366012	0.0070176	-0.070752	-0.137821	-0.0313230	0.03588804	0.0080009	-0.0044198	-0.0116967	-0.020858	-0.0572930	-0.0972607	-0.1344364	-0.0385431	0.00000000	0.00000000	0.00000000	0.00000000	0.00000000	0.00000000	0.00000000	0.00000000	0.00000000	0.00000000	0.00000000	0.00000000	0.0702581	0.0478374
-41.000	-0.105207	-0.0405203	-0.0513885	-0.135122	0.00000000	0.00000000	-0.0173405	0.00000000	-0.0223930	0.0389536	0.0071128	-0.068803	-0.136097	-0.0289155	0.03646966	0.0072387	-0.0056392	-0.0113489	-0.020709	-0.0599369	-0.1015099	-0.1331463	-0.0377740	0.00000000	0.00000000	0.00000000	0.00000000	0.00000000	0.00000000	0.00000000	0.00000000	0.00000000	0.00000000	0.00000000	0.00000000	0.0732954	0.0492424
-39.000	-0.103751	-0.0390618	-0.0497831	-0.134006	0.00000000	0.00000000	-0.0171031	0.00000000	-0.0217542	0.0412833	0.0072036	-0.066831	-0.133889	-0.0264845	0.03699946	0.0064423	-0.0068459	-0.0110199	-0.020585	-0.0626109	-0.1058011	-0.1317556	-0.0369847	0.00000000	0.00000000	0.00000000	0.00000000	0.00000000	0.00000000	0.00000000	0.00000000	0.00000000	0.00000000	0.00000000	0.00000000	0.0762464	0.0506265
-37.000	-0.102232	-0.0376586	-0.0481889	-0.132752	0.00000000	0.00000000	-0.0168443	0.00000000	-0.0210876	0.0435883	0.0072908	-0.064837	-0.131179	-0.0240405	0.03747981	0.0056133	-0.0080354	-0.0107108	-0.020487	-0.0653126	-0.1101274	-0.1302731	-0.0361780	0.00000000	0.00000000	0.00000000	0.00000000	0.00000000	0.00000000	0.00000000	0.00000000	0.00000000	0.00000000	0.00000000	0.00000000	0.0791087	0.0519873
-35.000	-0.100654	-0.0363093	-0.0466045	-0.131370	0.00000000	0.00000000	-0.0165639	0.00000000	-0.0203951	0.0458665	0.0073714	-0.062822	-0.127960	-0.0215939	0.03791295	0.0047540	-0.0092033	-0.0104233	-0.020418	-0.0680393	-0.1144807	-0.1287068	-0.0353566	0.00000000	0.00000000	0.00000000	0.00000000	0.00000000	0.00000000	0.00000000	0.00000000	0.00000000	0.00000000	0.00000000	0.00000000	0.0818798	0.0533220
-33.000	-0.099017	-0.0350123	-0.0450287	-0.129865	0.00000000	0.00000000	-0.0162620	0.00000000	-0.0196789	0.0481161	0.0074445	-0.060787	-0.124239	-0.0191549	0.03830098	0.0038669	-0.0103454	-0.0101589	-0.020380	-0.0707884	-0.1188521	-0.1270649	-0.0345230	0.00000000	0.00000000	0.00000000	0.00000000	0.00000000	0.00000000	0.00000000	0.00000000	0.00000000	0.00000000	0.00000000	0.00000000	0.0845573	0.0546276
-31.000	-0.097324	-0.0337657	-0.0434602	-0.128245	0.00000000	0.00000000	-0.0159383	0.00000000	-0.0189409	0.0503348	0.0075162	-0.058734	-0.120037	-0.0167331	0.03864588	0.0029549	-0.0114580	-0.0099193	-0.020354	-0.0735568	-0.1232319	-0.1253549	-0.0336796	0.00000000	0.00000000	0.00000000	0.00000000	0.00000000	0.00000000	0.00000000	0.00000000	0.00000000	0.00000000	0.00000000	0.00000000	0.0871390	0.0559010
-29.000	-0.095577	-0.0325674	-0.0418980	-0.126516	0.00000000	0.00000000	-0.0155929	0.00000000	-0.0181827	0.0525208	0.0075811	-0.056663	-0.115390	-0.0143378	0.03894948	0.0020216	-0.0125375	-0.0097064	-0.020412	-0.0763413	-0.1276093	-0.1235838	-0.0328287	0.00000000	0.00000000	0.00000000	0.00000000	0.00000000	0.00000000	0.00000000	0.00000000	0.00000000	0.00000000	0.00000000	0.00000000	0.0896226	0.0571387
-27.000	-0.093778	-0.0314153	-0.0403409	-0.124683	0.00000000	0.00000000	-0.0152258	0.00000000	-0.0174062	0.0546718	0.0076396	-0.054549	-0.110345	-0.0119774	0.03921352	0.0010707	-0.0135808	-0.0095223	-0.020479	-0.0791387	-0.1319725	-0.1217585	-0.0319723	0.00000000	0.00000000	0.00000000	0.00000000	0.00000000	0.00000000	0.00000000	0.00000000	0.00000000	0.00000000	0.00000000	0.00000000	0.0920060	0.0583369
-25.000	-0.091927	-0.0303072	-0.0387880	-0.122751	0.00000000	0.00000000	-0.0148370	0.00000000	-0.0166129	0.0567858	0.0076917	-0.052408	-0.104964	-0.0096599	0.03943960	0.0001061	-0.0145851	-0.0093689	-0.020584	-0.0819453	-0.1363085	-0.1198851	-0.0311123	0.00000000	0.00000000	0.00000000	0.00000000	0.00000000	0.00000000	0.00000000	0.00000000	0.00000000	0.00000000	0.00000000	0.00000000	0.0942869	0.0594916
-23.000	-0.090026	-0.0292408	-0.0372384	-0.120716	0.00000000	0.00000000	-0.0144265	0.00000000	-0.0158043	0.0588605	0.0077370	-0.050310	-0.099313	-0.0073924	0.03962924	-0.0008677	-0.0155482	-0.0092378	-0.020738	-0.0847574	-0.1406035	-0.1179697	-0.0302507	0.00000000	0.00000000	0.00000000	0.00000000	0.00000000	0.00000000	0.00000000	0.00000000	0.00000000	0.00000000	0.00000000	0.00000000	0.0964635	0.0605986
-21.000	-0.088077	-0.0282141	-0.0356914	-0.118585	0.00000000	0.00000000	-0.0139946	0.00000000	-0.0149818	0.0608938	0.0077751	-0.048206	-0.093464	-0.0051813	0.03978384	-0.0018462	-0.0164680	-0.0091789	-0.020939	-0.0875708	-0.1448426	-0.1162605	-0.0293889	0.00000000	0.00000000	0.00000000	0.00000000	0.00000000	0.00000000	0.00000000	0.00000000	0.00000000	0.00000000	0.00000000	0.00000000	0.0985336	0.0616532
-19.000	-0.086055	-0.0272249	-0.0341461	-0.116380	0.00000000	0.00000000	-0.0135415	0.00000000	-0.0141467	0.0628833	0.0078056	-0.046090	-0.087491	-0.0030320	0.03990473	-0.0028248	-0.0173430	-0.0091197	-0.021191	-0.0903814	-0.1490099	-0.1148618	-0.0285285	0.00000000	0.00000000	0.00000000	0.00000000	0.00000000	0.00000000	0.00000000	0.00000000	0.00000000	0.00000000	0.00000000	0.00000000	0.1004953	0.0626503
-17.000	-0.083997	-0.0262711	-0.0326021	-0.114093	0.00000000	0.00000000	-0.0130673	0.00000000	-0.0133003	0.0648269	0.0078280	-0.043961	-0.081464	-0.0009495	0.03999312	-0.0037989	-0.0181721	-0.0091158	-0.021498	-0.0931847	-0.1530887	-0.1134559	-0.0276710	0.00000000	0.00000000	0.00000000	0.00000000	0.00000000	0.00000000	0.00000000	0.00000000	0.00000000	0.00000000	0.00000000	0.00000000	0.1023468	0.0635848
-15.000	-0.081903	-0.0253509	-0.0310586	-0.111729	0.00000000	0.00000000	-0.0125723	0.00000000	-0.0124438	0.0667220	0.0078418	-0.041779	-0.075447	0.0010624	0.04005019	-0.0047638	-0.0189543	-0.0091569	-0.021863	-0.0959758	-0.1570615	-0.1120453	-0.0268176	0.00000000	0.00000000	0.00000000	0.00000000	0.00000000	0.00000000	0.00000000	0.00000000	0.00000000	0.00000000	0.00000000	0.00000000	0.1040863	0.0644511
-13.000	-0.079764	-0.0244623	-0.0295152	-0.109289	0.00000000	0.00000000	-0.0120570	0.00000000	-0.0115783	0.0685664	0.0078465	-0.039549	-0.069499	0.0030004	0.04007700	-0.0057149	-0.0196892	-0.0092463	-0.022290	-0.0987499	-0.1609100	-0.1106322	-0.0259694	0.00000000	0.00000000	0.00000000	0.00000000	0.00000000	0.00000000	0.00000000	0.00000000	0.00000000	0.00000000	0.00000000	0.00000000	0.1057120	0.0652430
-11.000	-0.077582	-0.0236035	-0.0279545	-0.106778	0.00000000	0.00000000	-0.0115218	0.00000000	-0.0107048	0.0703575	0.0078414	-0.037351	-0.063668	0.0048617	0.04007458	-0.0066481	-0.0203765	-0.0093880	-0.022783	-0.1015017	-0.1646155	-0.1092187	-0.0251274	0.00000000	0.00000000	0.00000000	0.00000000	0.00000000	0.00000000	0.00000000	0.00000000	0.00000000	0.00000000	0.00000000	0.00000000	0.1072222	0.0659545
-9.000	-0.075357	-0.0227729	-0.0264166	-0.104198	0.00000000	0.00000000	-0.0109672	0.00000000	-0.0098244	0.0720930	0.0078258	-0.035143	-0.057995	0.0066446	0.04004387	-0.0075593	-0.0210164	-0.0095859	-0.023348	-0.1042258	-0.1681591	-0.1078068	-0.0242927	0.00000000	0.00000000	0.00000000	0.00000000	0.00000000	0.00000000	0.00000000	0.00000000	0.00000000	0.00000000	0.00000000	0.00000000	0.1086154	0.0665789
-7.000	-0.073090	-0.0219687	-0.0248759	-0.101552	0.00000000	0.00000000	-0.0103938	0.00000000	-0.0089380	0.0737702	0.0077991	-0.032924	-0.052512	0.0083475	0.03998577	-0.0084449	-0.0216091	-0.0098447	-0.023988	-0.1069165	-0.1715218	-0.1064019	-0.0234661	0.00000000	0.00000000	0.00000000	0.00000000	0.00000000	0.00000000	0.00000000	0.00000000	0.00000000	0.00000000	0.00000000	0.00000000	0.1098899	0.0671094
-5.000	-0.070783	-0.0211895	-0.0233326	-0.098843	0.00000000	0.00000000	-0.0098022	0.00000000	-0.0080464	0.0753866	0.0077603	-0.030696	-0.047242	0.0099697	0.03990112	-0.0093015	-0.0221551	-0.0101690	-0.024708	-0.1095678	-0.1746847	-0.1050135	-0.0226484	0.00000000	0.00000000	0.00000000	0.00000000	0.00000000	0.00000000	0.00000000	0.00000000	0.00000000	0.00000000	0.00000000	0.00000000	0.1110443	0.0675390
-3.000	-0.068434	-0.0204338	-0.0217868	-0.096073	0.00000000	0.00000000	-0.0091931	0.00000000	-0.0073257	0.0769396	0.0077086	-0.028458	-0.042203	0.0115108	0.03979072	-0.0101263	-0.0226551	-0.0105641	-0.025514	-0.1121738	-0.1776294	-0.1036381	-0.0218401	0.00000000	0.00000000	0.00000000	0.00000000	0.00000000	0.00000000	0.00000000	0.00000000	0.00000000	0.00000000	0.00000000	0.00000000	0.1120772	0.0678606
-1.000	-0.066046	-0.0197001	-0.0202387	-0.093244	0.00000000	0.00000000	-0.0085675	0.00000000	-0.0067306	0.0784264	0.0076431	-0.026212	-0.037404	0.0129707	0.03971148	-0.0109169	-0.0231100	-0.0110354	-0.026409	-0.1147280	-0.1803384	-0.1022814	-0.0210421	0.00000000	0.00000000	0.00000000	0.00000000	0.00000000	0.00000000	0.00000000	0.00000000	0.00000000	0.00000000	0.00000000	0.00000000	0.1129873	0.0680668
1.000	-0.063618	-0.0189872	-0.0186887	-0.090359	0.00000000	0.00000000	-0.0079261	0.00000000	-0.0061342	0.0798443	0.0075626	-0.023959	-0.032851	0.0143498	0.03988670	-0.0116711	-0.0235206	-0.0115890	-0.027401	-0.1172240	-0.1827951	-0.1009448	-0.0202548	0.00000000	0.00000000	0.00000000	0.00000000	0.00000000	0.00000000	0.00000000	0.00000000	0.00000000	0.00000000	0.00000000	0.00000000	0.1137731	0.0681506
3.000	-0.061152	-0.0183135	-0.0174761	-0.087420	0.00000000	0.00000000	-0.0072699	0.00000000	-0.0055351	0.0811905	0.0074659	-0.021698	-0.028544	0.0156489	0.04005674	-0.0123876	-0.0238881	-0.0122311	-0.028493	-0.1196552	-0.1849845	-0.0996332	-0.0194787	0.00000000	0.00000000	0.00000000	0.00000000	0.00000000	0.00000000	0.00000000	0.00000000	0.00000000	0.00000000	0.00000000	0.00000000	0.1144336	0.0681048
5.000	-0.058646	-0.0178272	-0.0163446	-0.084428	0.00000000	0.00000000	-0.0066001	0.00000000	-0.0049342	0.0824622	0.0073518	-0.019431	-0.024482	0.0168689	0.04022192	-0.0130651	-0.0242137	-0.0129686	-0.029690	-0.1220148	-0.1868929	-0.0983499	-0.0187143	0.00000000	0.00000000	0.00000000	0.00000000	0.00000000	0.00000000	0.00000000	0.00000000	0.00000000	0.00000000	0.00000000	0.00000000	0.1149676	0.0679226
7.000	-0.056103	-0.0173322	-0.0152024	-0.081387	0.00000000	0.00000000	-0.0059177	0.00000000	-0.0043321	0.0836565	0.0072188	-0.017158	-0.020659	0.0180109	0.04041246	-0.0137028	-0.0244984	-0.0138085	-0.030999	-0.1242961	-0.1885090	-0.0970953	-0.0186030	0.00000000	0.00000000	0.00000000	0.00000000	0.00000000	0.00000000	0.00000000	0.00000000	0.00000000	0.00000000	0.00000000	0.00000000	0.1153740	0.0675978
9.000	-0.053522	-0.0168288	-0.0140502	-0.078296	0.00000000	0.00000000	-0.0052240	0.00000000	-0.0037297	0.0847704	0.0070655	-0.014880	-0.017070	0.0190763	0.04058771	-0.0143004	-0.0247436	-0.0147584	-0.032423	-0.1264921	-0.1898233	-0.0958776	-0.0190854	0.00000000	0.00000000	0.00000000	0.00000000	0.00000000	0.00000000	0.00000000	0.00000000	0.00000000	0.00000000	0.00000000	0.00000000	0.1156519	0.0671244
11.000	-0.050903	-0.0163172	-0.0128883	-0.075159	0.00000000	0.00000000	-0.0045202	0.00000000	-0.0031276	0.0858010	0.0068903	-0.012597	-0.013705	0.0200665	0.04075798	-0.0148577	-0.0249504	-0.0158260	-0.033967	-0.1285960	-0.1908288	-0.0946945	-0.0195480	0.00000000	0.00000000	0.00000000	0.00000000	0.00000000	0.00000000	0.00000000	0.00000000	0.00000000	0.00000000	0.00000000	0.00000000	0.1158003	0.0664975
13.000	-0.048246	-0.0157975	-0.0117173	-0.071977	0.00000000	0.00000000	-0.0038078	0.00000000	-0.0025266	0.0867453	0.0066915	-0.010310	-0.010557	0.0209832	0.04092635	-0.0153749	-0.0251202	-0.0170195	-0.035636	-0.1306009	-0.1915209	-0.0935479	-0.0199846	0.00000000	0.00000000	0.00000000	0.00000000	0.00000000	0.00000000	0.00000000	0.00000000	0.00000000	0.00000000	0.00000000	0.00000000	0.1158185	0.0657129
15.000	-0.045553	-0.0152701	-0.0105377	-0.068752	0.00000000	0.00000000	-0.0030881	0.00000000	-0.0019275	0.0876001	0.0064674	-0.008020	-0.007616	0.0218280	0.04109277	-0.0158525	-0.0252543	-0.0183472	-0.037432	-0.1325000	-0.1918977	-0.0924386	-0.0203984	0.00000000	0.00000000	0.00000000	0.00000000	0.00000000	0.00000000	0.00000000	0.00000000	0.00000000	0.00000000	0.00000000	0.00000000	0.1157056	0.0647678
17.000	-0.042822	-0.0147351	-0.0093498	-0.065484	0.00000000	0.00000000	-0.0023627	0.00000000	-0.0013309	0.0883624	0.0062163	-0.005728	-0.004873	0.0226026	0.04125718	-0.0162911	-0.0253539	-0.0198172	-0.039361	-0.1342868	-0.1919595	-0.0913722	-0.0207908	0.00000000	0.00000000	0.00000000	0.00000000	0.00000000	0.00000000	0.00000000	0.00000000	0.00000000	0.00000000	0.00000000	0.00000000	0.1154610	0.0636603
19.000	-0.040054	-0.0141930	-0.0081543	-0.062176	0.00000000	0.00000000	-0.0016331	0.00000000	-0.0007378	0.0890290	0.0059365	-0.003433	-0.002318	0.0233089	0.04141952	-0.0166916	-0.0254202	-0.0214380	-0.041423	-0.1359547	-0.1917096	-0.0903469	-0.0211620	0.00000000	0.00000000	0.00000000	0.00000000	0.00000000	0.00000000	0.00000000	0.00000000	0.00000000	0.00000000	0.00000000	0.00000000	0.1150841	0.0623901
21.000	-0.037249	-0.0136440	-0.0069517	-0.058828	0.00000000	0.00000000	-0.0009008	0.00000000	-0.0001488	0.0895969	0.0056267	-0.001138	0.000058	0.0239486	0.04157975	-0.0170548	-0.0254545	-0.0232175	-0.044283	-0.1374977	-0.1911535	-0.0893683	-0.0215111	0.00000000	0.00000000	0.00000000	0.00000000	0.00000000	0.00000000	0.00000000	0.00000000	0.00000000	0.00000000	0.00000000	0.00000000	0.1145744	0.0609585
23.000	-0.034406	-0.0130883	-0.0057425	-0.055444	0.00000000	0.00000000	-0.0001677	0.00000000	0.0004353	0.0900628	0.0052856	0.001158	0.002264	0.0245235	0.04173786	-0.0173818	-0.0254580	-0.0251636	-0.047864	-0.1389097	-0.1902987	-0.0884398	-0.0218358	0.00000000	0.00000000	0.00000000	0.00000000	0.00000000	0.00000000	0.00000000	0.00000000	0.00000000	0.00000000	0.00000000	0.00000000	0.1139316	0.0593682
25.000	-0.031527	-0.0125265	-0.0045273	-0.052022	0.00000000	0.00000000	0.0005648	0.00000000	0.0010137	0.0904235	0.0049124	0.003453	0.004308	0.0250354	0.04189383	-0.0176738	-0.0254319	-0.0279880	-0.051495	-0.1401853	-0.1891553	-0.0875563	-0.0221335	0.00000000	0.00000000	0.00000000	0.00000000	0.00000000	0.00000000	0.00000000	0.00000000	0.00000000	0.00000000	0.00000000	0.00000000	0.1131554	0.0576238
27.000	-0.028610	-0.0119589	-0.0033067	-0.048566	0.00000000	0.00000000	0.0012948	0.00000000	0.0015855	0.0906761	0.0045069	0.005747	0.006200	0.0254861	0.04204762	-0.0179320	-0.0253773	-0.0316101	-0.055172	-0.1413193	-0.1877347	-0.0867197	-0.0224005	0.00000000	0.00000000	0.00000000	0.00000000	0.00000000	0.00000000	0.00000000	0.00000000	0.00000000	0.00000000	0.00000000	0.00000000	0.1122454	0.0557313
29.000	-0.025656	-0.0113859	-0.0020811	-0.045075	0.00000000	0.00000000	0.0020207	0.00000000	0.0021500	0.0908172	0.0040698	0.008039	0.007946	0.0258774	0.04219925	-0.0181576	-0.0252953	-0.0353045	-0.058890	-0.1423071	-0.1860503	-0.0859430	-0.0226328	0.00000000	0.00000000	0.00000000	0.00000000	0.00000000	0.00000000	0.00000000	0.00000000	0.00000000	0.00000000	0.00000000	0.00000000	0.1112018	0.0536985
31.000	-0.022664	-0.0108080	-0.0008513	-0.041552	0.00000000	0.00000000	0.0027408	0.00000000	0.0027063	0.0908439	0.0036025	0.010329	0.009554	0.0262111	0.04234870	-0.0183517	-0.0251869	-0.0390684	-0.062646	-0.1431445	-0.1841163	-0.0852229	-0.0228260	0.00000000	0.00000000	0.00000000	0.00000000	0.00000000	0.00000000	0.00000000	0.00000000	0.00000000	0.00000000	0.00000000	0.00000000	0.1100243	0.0515346
33.000	-0.019636	-0.0102258	0.0003822	-0.037997	0.00000000	0.00000000	0.0034534	0.00000000	0.0032537	0.0907530	0.0031074	0.012614	0.011031	0.0264887	0.04249598	-0.0185157	-0.0250533	-0.0428983	-0.066433	-0.1438279	-0.1819483	-0.0845548	-0.0229752	0.00000000	0.00000000	0.00000000	0.00000000	0.00000000	0.00000000	0.00000000	0.00000000	0.00000000	0.00000000	0.00000000	0.00000000	0.1087133	0.0492501
35.000	-0.016570	-0.0096397	0.0016187	-0.034411	0.00000000	0.00000000	0.0041568	0.00000000	0.0037912	0.0905417	0.0025882	0.014894	0.012385	0.0267120	0.04264110	-0.0186508	-0.0248954	-0.0467904	-0.070247	-0.1443544	-0.1795624	-0.0839465	-0.0230756	0.00000000	0.00000000	0.00000000	0.00000000	0.00000000	0.00000000	0.00000000	0.00000000	0.00000000	0.00000000	0.00000000	0.00000000	0.1072688	0.0468567
37.000	-0.013469	-0.0090504	0.0028575	-0.030796	0.00000000	0.00000000	0.0048493	0.00000000	0.0043180	0.0902069	0.0020492	0.017169	0.013620	0.0268826	0.04278406	-0.0187582	-0.0247141	-0.0507401	-0.074081	-0.1447216	-0.1769753	-0.0833999	-0.0231222	0.00000000	0.00000000	0.00000000	0.00000000	0.00000000	0.00000000	0.00000000	0.00000000	0.00000000	0.00000000	0.00000000	0.00000000	0.1056912	0.0443670
39.000	-0.010349	-0.0084586	0.0040979	-0.027153	0.00000000	0.00000000	0.0055294	0.00000000	0.0048333	0.0897460	0.0014958	0.019436	0.014744	0.0270021	0.04292487	-0.0188391	-0.0245105	-0.0547421	-0.077930	-0.1449278	-0.1742038	-0.0829089	-0.0231100	0.00000000	0.00000000	0.00000000	0.00000000	0.00000000	0.00000000	0.00000000	0.00000000	0.00000000	0.00000000	0.00000000	0.00000000	0.1039811	0.0417941
41.000	-0.007185	-0.0078650	0.0053393	-0.023483	0.00000000	0.00000000	0.0061954	0.00000000	0.0053362	0.0891562	0.0009339	0.021695	0.015760	0.0270720	0.04306356	-0.0188946	-0.0242853	-0.0587905	-0.081785	-0.1449721	-0.1712647	-0.0824911	-0.0230339	0.00000000	0.00000000	0.00000000	0.00000000	0.00000000	0.00000000	0.00000000	0.00000000	0.00000000	0.00000000	0.00000000	0.00000000	0.1021389	0.0391518
43.000	-0.003974	-0.0072703	0.0065808	-0.019786	0.00000000	0.00000000	0.0068459	0.00000000	0.0058260	0.0884351	0.0003691	0.023945	0.016676	0.0270939	0.04320014	-0.0189258	-0.0240394	-0.0628786	-0.085640	-0.1448543	-0.1681746	-0.0821396	-0.0228893	0.00000000	0.00000000	0.00000000	0.00000000	0.00000000	0.00000000	0.00000000	0.00000000	0.00000000	0.00000000	0.00000000	0.00000000	0.1001655	0.0364538
45.000	-0.000735	-0.0066756	0.0078216	-0.016064	0.00000000	0.00000000	0.0074795	0.00000000	0.0063016	0.0875805	-0.0001928	0.026183	0.017494	0.0270691	0.04333463	-0.0189339	-0.0237737	-0.0669987	-0.089485	-0.1445746	-0.1649496	-0.0818489	-0.0226716	0.00000000	0.00000000	0.00000000	0.00000000	0.00000000	0.00000000	0.00000000	0.00000000	0.00000000	0.00000000	0.00000000	0.00000000	0.0980616	0.0337138
47.000	0.002529	-0.0060818	0.0090609	-0.012318	0.00000000	0.00000000	0.0080948	0.00000000	0.0067624	0.0865901	-0.0007469	0.028409	0.018220	0.0269990	0.04346705	-0.0189197	-0.0234889	-0.0711424	-0.093314	-0.1441343	-0.1616055	-0.0816283	-0.0223764	0.00000000	0.00000000	0.00000000	0.00000000	0.00000000	0.00000000	0.00000000	0.00000000	0.00000000	0.00000000	0.00000000	0.00000000	0.0958283	0.0309452
49.000	0.005810	-0.0054898	0.0102979	-0.008550	0.00000000	0.00000000	0.0086906	0.00000000	0.0072075	0.0854623	-0.0012894	0.030620	0.018858	0.0268851	0.04359743	-0.0188844	-0.0231859	-0.0753002	-0.097114	-0.1435351	-0.1581574	-0.0814789	-0.0220000	0.00000000	0.00000000	0.00000000	0.00000000	0.00000000	0.00000000	0.00000000	0.00000000	0.00000000	0.00000000	0.00000000	0.00000000	0.0934668	0.0281608
51.000	0.009103	-0.0049009	0.0115316	-0.004760	0.00000000	0.00000000	0.0092655	0.00000000	0.0076360	0.0841953	-0.0018173	0.032814	0.019411	0.0267287	0.04372579	-0.0188288	-0.0228652	-0.0794617	-0.100878	-0.1427796	-0.1546195	-0.0814040	-0.0215387	0.00000000	0.00000000	0.00000000	0.00000000	0.00000000	0.00000000	0.00000000	0.00000000	0.00000000	0.00000000	0.00000000	0.00000000	0.0909782	0.0253729
53.000	0.012396	-0.0043162	0.0127610	-0.000951	0.00000000	0.00000000	0.0098187	0.00000000	0.0080473	0.0827881	-0.0023288	0.034989	0.019884	0.0265310	0.04385215	-0.0187539	-0.0225277	-0.0836156	-0.104595	-0.1418708	-0.1510053	-0.0814061	-0.0209895	0.00000000	0.00000000	0.00000000	0.00000000	0.00000000	0.00000000	0.00000000	0.00000000	0.00000000	0.00000000	0.00000000	0.00000000	0.0883640	0.0225927
55.000	0.015338	-0.0037372	0.0139850	0.002876	0.00000000	0.00000000	0.0103490	0.00000000	0.0084404	0.0812397	-0.0028227	0.037142	0.020280	0.0262932	0.04397655	-0.0186604	-0.0221740	-0.0877495	-0.108253	-0.1408125	-0.1473277	-0.0814864	-0.0203499	0.00000000	0.00000000	0.00000000	0.00000000	0.00000000	0.00000000	0.00000000	0.00000000	0.00000000	0.00000000	0.00000000	0.00000000	0.0856259	0.0198308
57.000	0.018095	-0.0031652	0.0152027	0.006686	0.00000000	0.00000000	0.0108556	0.00000000	0.0088147	0.0795495	-0.0032988	0.039270	0.020601	0.0260166	0.04409902	-0.0185493	-0.0218048	-0.0918498	-0.111841	-0.1396089	-0.1435984	-0.0816468	-0.0196179	0.00000000	0.00000000	0.00000000	0.00000000	0.00000000	0.00000000	0.00000000	0.00000000	0.00000000	0.00000000	0.00000000	0.00000000	0.0827657	0.0170967
59.000	0.020857	-0.0026019	0.0164128	0.010579	0.00000000	0.00000000	0.0113377	0.00000000	0.0091694	0.0777176	-0.0037572	0.041368	0.020852	0.0257024	0.04421957	-0.0184213	-0.0214207	-0.0959024	-0.115347	-0.1382649	-0.1398286	-0.0818899	-0.0187921	0.00000000	0.00000000	0.00000000	0.00000000	0.00000000	0.00000000	0.00000000	0.00000000	0.00000000	0.00000000	0.00000000	0.00000000	0.0797851	0.0143988
61.000	0.023623	-0.0020490	0.0176140	0.014482	0.00000000	0.00000000	0.0117946	0.00000000	0.0095039	0.0757442	-0.0041982	0.043432	0.021034	0.0253516	0.04433818	-0.0182771	-0.0210222	-0.0998919	-0.118760	-0.1367857	-0.1360284	-0.0822182	-0.0178726	0.00000000	0.00000000	0.00000000	0.00000000	0.00000000	0.00000000	0.00000000	0.00000000	0.00000000	0.00000000	0.00000000	0.00000000	0.0766865	0.0117447
63.000	0.026393	-0.0015081	0.0188050	0.018379	0.00000000	0.00000000	0.0122258	0.00000000	0.0098175	0.0736303	-0.0046222	0.045458	0.021151	0.0249653	0.04445487	-0.0181174	-0.0206100	-0.1038022	-0.122066	-0.1351770	-0.1322072	-0.0826350	-0.0168592	0.00000000	0.00000000	0.00000000	0.00000000	0.00000000	0.00000000	0.00000000	0.00000000	0.00000000	0.00000000	0.00000000	0.00000000	0.0734720	0.0091409
65.000	0.029165	-0.0009813	0.0199844	0.022276	0.00000000	0.00000000	0.0126306	0.00000000	0.0101096	0.0713772	-0.0050295	0.047439	0.021205	0.0245447	0.04456966	-0.0179429	-0.0201847	-0.1076166	-0.125253	-0.1334447	-0.1283736	-0.0831441	-0.0157519	0.00000000	0.00000000	0.00000000	0.00000000	0.00000000	0.00000000	0.00000000	0.00000000	0.00000000	0.00000000	0.00000000	0.00000000	0.0701442	0.0065931
