# Supplementary material for: The evolution of pelvic limb muscle moment arms in bird-line archosaurs
Source: Sci Adv. 2021 Mar 19;7(12):eabe2778. doi: 10.1126/sciadv.abe2778 (PMC7978429; doi:10.1126/sciadv.abe2778)
Supplement: Data file S7 [file abe2778_Data_file_S7.zip › supp data/SIMM_moment_arm_raw_data/Crocodylus_kneeExAll.plt]

# Output plot file made by SIMM 6.0.2
# Curves and events from plot data files are not reproduced in this file.

title knee_angle moment arm vs. knee_angle


# This file contains 38 columns of data. The first
# column is the x-variable, followed by 37 y-variable[s].

knee_angle (deg)	IT1|knee_angle moment arm	IT2A|knee_angle moment arm	IT2P|knee_angle moment arm	IT3|knee_angle moment arm	FMTE|knee_angle moment arm	FMTI|knee_angle moment arm	AMB1|knee_angle moment arm	AMBtendon|knee_angle moment arm	ILFB|knee_angle moment arm	PIFI2a|knee_angle moment arm	PIFI1|knee_angle moment arm	IF|knee_angle moment arm	FTI1|knee_angle moment arm	FTI3|knee_angle moment arm	FTE|knee_angle moment arm	ADD1|knee_angle moment arm	ADD2|knee_angle moment arm	PIFE1|knee_angle moment arm	PIFE2|knee_angle moment arm	PIFE3|knee_angle moment arm	ISTR|knee_angle moment arm	CFB|knee_angle moment arm	CFL|knee_angle moment arm	GL|knee_angle moment arm	GM|knee_angle moment arm	EDL|knee_angle moment arm	EDB|knee_angle moment arm	EHL|knee_angle moment arm	TA|knee_angle moment arm	FDL|knee_angle moment arm	FDB|knee_angle moment arm	FHL|knee_angle moment arm	FL|knee_angle moment arm	FLtendon|knee_angle moment arm	FB|knee_angle moment arm	PIFI2b|knee_angle moment arm	AMB2|knee_angle moment arm	
-90.000	0.1082968	0.1205598	0.1288534	0.1373769	0.1361894	0.1031607	0.1089799	0.00000000	-0.235539	0.00000000	0.00000000	0.00000000	-0.1317646	-0.105195	-0.233971	0.00000000	0.00000000	0.00000000	0.00000000	0.00000000	0.00000000	0.00000000	0.00000000	-0.1355332	0.00000000	0.0862141	0.00000000	0.00000000	0.00000000	-0.1365416	0.00000000	-0.1291706	0.00000000	0.00000000	0.00000000	0.00000000	0.1363436
-88.000	0.1086383	0.1209121	0.1292262	0.1377832	0.1364612	0.1034595	0.1093101	0.00000000	-0.240365	0.00000000	0.00000000	0.00000000	-0.1445869	-0.133149	-0.235611	0.00000000	0.00000000	0.00000000	0.00000000	0.00000000	0.00000000	0.00000000	0.00000000	-0.1370418	0.00000000	0.0877250	0.00000000	0.00000000	0.00000000	-0.1368582	0.00000000	-0.1300007	0.00000000	0.00000000	0.00000000	0.00000000	0.1367526
-86.000	0.1089790	0.1212551	0.1295831	0.1381649	0.1367028	0.1037611	0.1096356	0.00000000	-0.244522	0.00000000	0.00000000	0.00000000	-0.1553324	-0.155206	-0.236519	0.00000000	0.00000000	0.00000000	0.00000000	0.00000000	0.00000000	0.00000000	0.00000000	-0.1382961	0.00000000	0.0891714	0.00000000	0.00000000	0.00000000	-0.1369929	0.00000000	-0.1306285	0.00000000	0.00000000	0.00000000	0.00000000	0.1371393
-84.000	0.1093184	0.1215889	0.1299224	0.1385202	0.1369131	0.1040688	0.1099550	0.00000000	-0.248062	0.00000000	0.00000000	0.00000000	-0.1642727	-0.172241	-0.236931	0.00000000	0.00000000	0.00000000	0.00000000	0.00000000	0.00000000	0.00000000	0.00000000	-0.1393111	0.00000000	0.0905506	0.00000000	0.00000000	0.00000000	-0.1369574	0.00000000	-0.1310655	0.00000000	0.00000000	0.00000000	0.00000000	0.1374995
-82.000	0.1096558	0.1219091	0.1302400	0.1388472	0.1370894	0.1043793	0.1102668	0.00000000	-0.251034	0.00000000	0.00000000	0.00000000	-0.1716698	-0.185267	-0.236989	0.00000000	0.00000000	0.00000000	0.00000000	0.00000000	0.00000000	0.00000000	0.00000000	-0.1401008	0.00000000	0.0918599	0.00000000	0.00000000	0.00000000	-0.1367625	0.00000000	-0.1313226	0.00000000	0.00000000	0.00000000	0.00000000	0.1378326
-80.000	0.1099893	0.1222173	0.1305369	0.1391440	0.1372305	0.1046893	0.1105698	0.00000000	-0.253482	0.00000000	0.00000000	0.00000000	-0.1777602	-0.195196	-0.236778	0.00000000	0.00000000	0.00000000	0.00000000	0.00000000	0.00000000	0.00000000	0.00000000	-0.1406783	0.00000000	0.0930966	0.00000000	0.00000000	0.00000000	-0.1364179	0.00000000	-0.1314098	0.00000000	0.00000000	0.00000000	0.00000000	0.1381360
-78.000	0.1103188	0.1225107	0.1308092	0.1394080	0.1373337	0.1050021	0.1108625	0.00000000	-0.255446	0.00000000	0.00000000	0.00000000	-0.1827492	-0.202762	-0.236356	0.00000000	0.00000000	0.00000000	0.00000000	0.00000000	0.00000000	0.00000000	0.00000000	-0.1410559	0.00000000	0.0942578	0.00000000	0.00000000	0.00000000	-0.1359328	0.00000000	-0.1313365	0.00000000	0.00000000	0.00000000	0.00000000	0.1384117
-76.000	0.1106426	0.1227868	0.1310579	0.1396384	0.1373978	0.1053125	0.1111437	0.00000000	-0.256964	0.00000000	0.00000000	0.00000000	-0.1868105	-0.208526	-0.235758	0.00000000	0.00000000	0.00000000	0.00000000	0.00000000	0.00000000	0.00000000	0.00000000	-0.1412450	0.00000000	0.0953404	0.00000000	0.00000000	0.00000000	-0.1353151	0.00000000	-0.1311115	0.00000000	0.00000000	0.00000000	0.00000000	0.1386549
-74.000	0.1109608	0.1230472	0.1312804	0.1398334	0.1374204	0.1056235	0.1114122	0.00000000	-0.258068	0.00000000	0.00000000	0.00000000	-0.1900888	-0.212908	-0.235013	0.00000000	0.00000000	0.00000000	0.00000000	0.00000000	0.00000000	0.00000000	0.00000000	-0.1412562	0.00000000	0.0963412	0.00000000	0.00000000	0.00000000	-0.1345725	0.00000000	-0.1307428	0.00000000	0.00000000	0.00000000	0.00000000	0.1388629
-72.000	0.1112722	0.1232894	0.1314753	0.1399928	0.1373996	0.1059324	0.1116667	0.00000000	-0.258790	0.00000000	0.00000000	0.00000000	-0.1927037	-0.216218	-0.234137	0.00000000	0.00000000	0.00000000	0.00000000	0.00000000	0.00000000	0.00000000	0.00000000	-0.1410995	0.00000000	0.0972571	0.00000000	0.00000000	0.00000000	-0.1337118	0.00000000	-0.1302381	0.00000000	0.00000000	0.00000000	0.00000000	0.1390342
-70.000	0.1115759	0.1235124	0.1316425	0.1401135	0.1373339	0.1062383	0.1119062	0.00000000	-0.259157	0.00000000	0.00000000	0.00000000	-0.1947535	-0.218686	-0.233144	0.00000000	0.00000000	0.00000000	0.00000000	0.00000000	0.00000000	0.00000000	0.00000000	-0.1407840	0.00000000	0.0980846	0.00000000	0.00000000	0.00000000	-0.1327394	0.00000000	-0.1296043	0.00000000	0.00000000	0.00000000	0.00000000	0.1391673
-68.000	0.1118719	0.1237142	0.1317787	0.1401931	0.1372212	0.1065406	0.1121297	0.00000000	-0.259194	0.00000000	0.00000000	0.00000000	-0.1963191	-0.220482	-0.232044	0.00000000	0.00000000	0.00000000	0.00000000	0.00000000	0.00000000	0.00000000	0.00000000	-0.1403182	0.00000000	0.0988200	0.00000000	0.00000000	0.00000000	-0.1316610	0.00000000	-0.1288480	0.00000000	0.00000000	0.00000000	0.00000000	0.1392607
-66.000	0.1121600	0.1238964	0.1318848	0.1402302	0.1370599	0.1068369	0.1123382	0.00000000	-0.258923	0.00000000	0.00000000	0.00000000	-0.1974669	-0.221735	-0.230845	0.00000000	0.00000000	0.00000000	0.00000000	0.00000000	0.00000000	0.00000000	0.00000000	-0.1397101	0.00000000	0.0994598	0.00000000	0.00000000	0.00000000	-0.1304820	0.00000000	-0.1279752	0.00000000	0.00000000	0.00000000	0.00000000	0.1393129
-64.000	0.1124396	0.1240569	0.1319580	0.1402235	0.1368482	0.1071301	0.1125271	0.00000000	-0.258366	0.00000000	0.00000000	0.00000000	-0.1982515	-0.222543	-0.229553	0.00000000	0.00000000	0.00000000	0.00000000	0.00000000	0.00000000	0.00000000	0.00000000	-0.1389670	0.00000000	0.0999999	0.00000000	0.00000000	0.00000000	-0.1292073	0.00000000	-0.1269916	0.00000000	0.00000000	0.00000000	0.00000000	0.1393227
-62.000	0.1127103	0.1241963	0.1319992	0.1401715	0.1365845	0.1074180	0.1126977	0.00000000	-0.257539	0.00000000	0.00000000	0.00000000	-0.1987182	-0.222978	-0.228171	0.00000000	0.00000000	0.00000000	0.00000000	0.00000000	0.00000000	0.00000000	0.00000000	-0.1380956	0.00000000	0.1004363	0.00000000	0.00000000	0.00000000	-0.1278415	0.00000000	-0.1259025	0.00000000	0.00000000	0.00000000	0.00000000	0.1392890
-60.000	0.1129728	0.1243121	0.1320069	0.1400732	0.1362673	0.1077004	0.1128493	0.00000000	-0.256460	0.00000000	0.00000000	0.00000000	-0.1989044	-0.223099	-0.226705	0.00000000	0.00000000	0.00000000	0.00000000	0.00000000	0.00000000	0.00000000	0.00000000	-0.1371025	0.00000000	0.1007649	0.00000000	0.00000000	0.00000000	-0.1263889	0.00000000	-0.1247127	0.00000000	0.00000000	0.00000000	0.00000000	0.1392105
-58.000	0.1132260	0.1244058	0.1319802	0.1399275	0.1358951	0.1079781	0.1129833	0.00000000	-0.255145	0.00000000	0.00000000	0.00000000	-0.1988413	-0.222951	-0.225156	0.00000000	0.00000000	0.00000000	0.00000000	0.00000000	0.00000000	0.00000000	0.00000000	-0.1359933	0.00000000	0.1009812	0.00000000	0.00000000	0.00000000	-0.1248534	0.00000000	-0.1234269	0.00000000	0.00000000	0.00000000	0.00000000	0.1390864
-56.000	0.1134712	0.1244762	0.1319190	0.1397335	0.1354662	0.1082484	0.1130976	0.00000000	-0.253607	0.00000000	0.00000000	0.00000000	-0.1985552	-0.222568	-0.223528	0.00000000	0.00000000	0.00000000	0.00000000	0.00000000	0.00000000	0.00000000	0.00000000	-0.1347738	0.00000000	0.1010806	0.00000000	0.00000000	0.00000000	-0.1232386	0.00000000	-0.1220495	0.00000000	0.00000000	0.00000000	0.00000000	0.1389158
-54.000	0.1137079	0.1245234	0.1318227	0.1394905	0.1349799	0.1085126	0.1131907	0.00000000	-0.251858	0.00000000	0.00000000	0.00000000	-0.1980680	-0.221979	-0.221822	0.00000000	0.00000000	0.00000000	0.00000000	0.00000000	0.00000000	0.00000000	0.00000000	-0.1334489	0.00000000	0.1010584	0.00000000	0.00000000	0.00000000	-0.1215479	0.00000000	-0.1205844	0.00000000	0.00000000	0.00000000	0.00000000	0.1386980
-52.000	0.1139367	0.1245473	0.1316917	0.1391977	0.1344350	0.1087718	0.1132656	0.00000000	-0.249910	0.00000000	0.00000000	0.00000000	-0.1973982	-0.221206	-0.220041	0.00000000	0.00000000	0.00000000	0.00000000	0.00000000	0.00000000	0.00000000	0.00000000	-0.1320236	0.00000000	0.1009096	0.00000000	0.00000000	0.00000000	-0.1197847	0.00000000	-0.1190354	0.00000000	0.00000000	0.00000000	0.00000000	0.1384324
-50.000	0.1141579	0.1245488	0.1315250	0.1388546	0.1338298	0.1090239	0.1133223	0.00000000	-0.247774	0.00000000	0.00000000	0.00000000	-0.1965616	-0.220268	-0.218187	0.00000000	0.00000000	0.00000000	0.00000000	0.00000000	0.00000000	0.00000000	0.00000000	-0.1305022	0.00000000	0.1006292	0.00000000	0.00000000	0.00000000	-0.1179519	0.00000000	-0.1174061	0.00000000	0.00000000	0.00000000	0.00000000	0.1381187
-48.000	0.1143720	0.1245270	0.1313238	0.1384612	0.1331634	0.1092713	0.1133586	0.00000000	-0.245460	0.00000000	0.00000000	0.00000000	-0.1955718	-0.219180	-0.216260	0.00000000	0.00000000	0.00000000	0.00000000	0.00000000	0.00000000	0.00000000	0.00000000	-0.1288890	0.00000000	0.1002119	0.00000000	0.00000000	0.00000000	-0.1160523	0.00000000	-0.1156999	0.00000000	0.00000000	0.00000000	0.00000000	0.1377566
-46.000	0.1145797	0.1244821	0.1310877	0.1380171	0.1324347	0.1095132	0.1133776	0.00000000	-0.242975	0.00000000	0.00000000	0.00000000	-0.1944403	-0.217954	-0.214262	0.00000000	0.00000000	0.00000000	0.00000000	0.00000000	0.00000000	0.00000000	0.00000000	-0.1271880	0.00000000	0.0996523	0.00000000	0.00000000	0.00000000	-0.1140886	0.00000000	-0.1139199	0.00000000	0.00000000	0.00000000	0.00000000	0.1373462
-44.000	0.1147820	0.1244163	0.1308173	0.1375225	0.1316434	0.1097500	0.1133789	0.00000000	-0.240329	0.00000000	0.00000000	0.00000000	-0.1931771	-0.216601	-0.212194	0.00000000	0.00000000	0.00000000	0.00000000	0.00000000	0.00000000	0.00000000	0.00000000	-0.1254029	0.00000000	0.0989448	0.00000000	0.00000000	0.00000000	-0.1120633	0.00000000	-0.1120692	0.00000000	0.00000000	0.00000000	0.00000000	0.1368875
-42.000	0.1149796	0.1243307	0.1305136	0.1369776	0.1307891	0.1099831	0.1133634	0.00000000	-0.237528	0.00000000	0.00000000	0.00000000	-0.1917910	-0.215129	-0.210058	0.00000000	0.00000000	0.00000000	0.00000000	0.00000000	0.00000000	0.00000000	0.00000000	-0.1235371	0.00000000	0.0980838	0.00000000	0.00000000	0.00000000	-0.1099789	0.00000000	-0.1101506	0.00000000	0.00000000	0.00000000	0.00000000	0.1363809
-40.000	0.1151734	0.1242251	0.1301763	0.1363830	0.1298713	0.1102114	0.1133339	0.00000000	-0.234580	0.00000000	0.00000000	0.00000000	-0.1902894	-0.213546	-0.207855	0.00000000	0.00000000	0.00000000	0.00000000	0.00000000	0.00000000	0.00000000	0.00000000	-0.1215940	0.00000000	0.0970636	0.00000000	0.00000000	0.00000000	-0.1078376	0.00000000	-0.1081668	0.00000000	0.00000000	0.00000000	0.00000000	0.1358270
-38.000	0.1153642	0.1241000	0.1298074	0.1357393	0.1288899	0.1104372	0.1132891	0.00000000	-0.231492	0.00000000	0.00000000	0.00000000	-0.1886791	-0.211858	-0.205585	0.00000000	0.00000000	0.00000000	0.00000000	0.00000000	0.00000000	0.00000000	0.00000000	-0.1195768	0.00000000	0.0958783	0.00000000	0.00000000	0.00000000	-0.1056416	0.00000000	-0.1061204	0.00000000	0.00000000	0.00000000	0.00000000	0.1352265
-36.000	0.1155531	0.1239576	0.1294081	0.1350474	0.1278449	0.1106604	0.1132321	0.00000000	-0.228269	0.00000000	0.00000000	0.00000000	-0.1869659	-0.210071	-0.203250	0.00000000	0.00000000	0.00000000	0.00000000	0.00000000	0.00000000	0.00000000	0.00000000	-0.1174884	0.00000000	0.0945222	0.00000000	0.00000000	0.00000000	-0.1033930	0.00000000	-0.1040139	0.00000000	0.00000000	0.00000000	0.00000000	0.1345804
-34.000	0.1157411	0.1237991	0.1289796	0.1343085	0.1267366	0.1108824	0.1131643	0.00000000	-0.224916	0.00000000	0.00000000	0.00000000	-0.1851550	-0.208188	-0.200850	0.00000000	0.00000000	0.00000000	0.00000000	0.00000000	0.00000000	0.00000000	0.00000000	-0.1153317	0.00000000	0.0929895	0.00000000	0.00000000	0.00000000	-0.1010938	0.00000000	-0.1018496	0.00000000	0.00000000	0.00000000	0.00000000	0.1338898
-32.000	0.1159293	0.1236260	0.1285232	0.1335237	0.1255651	0.1111035	0.1130874	0.00000000	-0.221440	0.00000000	0.00000000	0.00000000	-0.1832512	-0.206216	-0.198388	0.00000000	0.00000000	0.00000000	0.00000000	0.00000000	0.00000000	0.00000000	0.00000000	-0.1131093	0.00000000	0.0912747	0.00000000	0.00000000	0.00000000	-0.0987459	0.00000000	-0.0996298	0.00000000	0.00000000	0.00000000	0.00000000	0.1331561
-30.000	0.1161186	0.1234395	0.1280406	0.1326947	0.1243310	0.1113246	0.1130032	0.00000000	-0.217845	0.00000000	0.00000000	0.00000000	-0.1812587	-0.204156	-0.195863	0.00000000	0.00000000	0.00000000	0.00000000	0.00000000	0.00000000	0.00000000	0.00000000	-0.1108239	0.00000000	0.0893724	0.00000000	0.00000000	0.00000000	-0.0963511	0.00000000	-0.0973567	0.00000000	0.00000000	0.00000000	0.00000000	0.1323808
-28.000	0.1163103	0.1232412	0.1275334	0.1318231	0.1230349	0.1115470	0.1129135	0.00000000	-0.214136	0.00000000	0.00000000	0.00000000	-0.1791811	-0.202012	-0.193277	0.00000000	0.00000000	0.00000000	0.00000000	0.00000000	0.00000000	0.00000000	0.00000000	-0.1084778	0.00000000	0.0872774	0.00000000	0.00000000	0.00000000	-0.0939598	0.00000000	-0.0959735	0.00000000	0.00000000	0.00000000	0.00000000	0.1315655
-26.000	0.1165052	0.1230326	0.1270033	0.1309106	0.1216774	0.1117702	0.1128205	0.00000000	-0.210318	0.00000000	0.00000000	0.00000000	-0.1770220	-0.199788	-0.190630	0.00000000	0.00000000	0.00000000	0.00000000	0.00000000	0.00000000	0.00000000	0.00000000	-0.1060736	0.00000000	0.0849850	0.00000000	0.00000000	0.00000000	-0.0942911	0.00000000	-0.0960254	0.00000000	0.00000000	0.00000000	0.00000000	0.1307122
-24.000	0.1166995	0.1228153	0.1264521	0.1299594	0.1202597	0.1119972	0.1127243	0.00000000	-0.206394	0.00000000	0.00000000	0.00000000	-0.1747845	-0.197486	-0.187924	0.00000000	0.00000000	0.00000000	0.00000000	0.00000000	0.00000000	0.00000000	0.00000000	-0.1036134	0.00000000	0.0824911	0.00000000	0.00000000	0.00000000	-0.0946382	0.00000000	-0.0960824	0.00000000	0.00000000	0.00000000	0.00000000	0.1298228
-22.000	0.1169079	0.1225909	0.1258819	0.1289715	0.1187827	0.1122289	0.1126307	0.00000000	-0.202368	0.00000000	0.00000000	0.00000000	-0.1724715	-0.195109	-0.185159	0.00000000	0.00000000	0.00000000	0.00000000	0.00000000	0.00000000	0.00000000	0.00000000	-0.1010994	0.00000000	0.0797919	0.00000000	0.00000000	0.00000000	-0.0950005	0.00000000	-0.0961446	0.00000000	0.00000000	0.00000000	0.00000000	0.1288996
-20.000	0.1171220	0.1223613	0.1252946	0.1279492	0.1172478	0.1124659	0.1125416	0.00000000	-0.198245	0.00000000	0.00000000	0.00000000	-0.1700856	-0.192658	-0.182337	0.00000000	0.00000000	0.00000000	0.00000000	0.00000000	0.00000000	0.00000000	0.00000000	-0.0985338	0.00000000	0.0768848	0.00000000	0.00000000	0.00000000	-0.0953775	0.00000000	-0.0962119	0.00000000	0.00000000	0.00000000	0.00000000	0.1279447
-18.000	0.1173429	0.1221280	0.1246921	0.1268947	0.1156563	0.1127091	0.1124585	0.00000000	-0.194027	0.00000000	0.00000000	0.00000000	-0.1676294	-0.190135	-0.179458	0.00000000	0.00000000	0.00000000	0.00000000	0.00000000	0.00000000	0.00000000	0.00000000	-0.0959186	0.00000000	0.0737678	0.00000000	0.00000000	0.00000000	-0.0957686	0.00000000	-0.0962843	0.00000000	0.00000000	0.00000000	0.00000000	0.1269605
-16.000	0.1184677	0.1218929	0.1240767	0.1258105	0.1140096	0.1129591	0.1123830	0.00000000	-0.189720	0.00000000	0.00000000	0.00000000	-0.1651052	-0.187544	-0.176524	0.00000000	0.00000000	0.00000000	0.00000000	0.00000000	0.00000000	0.00000000	0.00000000	-0.0932558	0.00000000	0.0704402	0.00000000	0.00000000	0.00000000	-0.0961729	0.00000000	-0.0963616	0.00000000	0.00000000	0.00000000	0.00000000	0.1259494
-14.000	0.1210880	0.1230041	0.1234503	0.1246990	0.1123094	0.1132166	0.1137225	0.00000000	-0.185325	0.00000000	0.00000000	0.00000000	-0.1625151	-0.184885	-0.173535	0.00000000	0.00000000	0.00000000	0.00000000	0.00000000	0.00000000	0.00000000	0.00000000	-0.0926894	0.00000000	0.0669023	0.00000000	0.00000000	0.00000000	-0.0965845	0.00000000	-0.0964435	0.00000000	0.00000000	0.00000000	0.00000000	0.1249138
-12.000	0.1236682	0.1254703	0.1241138	0.1263614	0.1105575	0.1134822	0.1160930	0.00000000	-0.180845	0.00000000	0.00000000	0.00000000	-0.1598612	-0.182161	-0.170492	0.00000000	0.00000000	0.00000000	0.00000000	0.00000000	0.00000000	0.00000000	0.00000000	-0.0932191	0.00000000	0.0631561	0.00000000	0.00000000	0.00000000	-0.0970082	0.00000000	-0.0965296	0.00000000	0.00000000	0.00000000	0.00000000	0.1262556
-10.000	0.1262073	0.1278956	0.1263484	0.1281036	0.1087555	0.1148183	0.1184095	0.00000000	-0.176286	0.00000000	0.00000000	0.00000000	-0.1571455	-0.179372	-0.167397	0.00000000	0.00000000	0.00000000	0.00000000	0.00000000	0.00000000	0.00000000	0.00000000	-0.0937711	0.00000000	0.0592050	0.00000000	0.00000000	0.00000000	-0.0974449	0.00000000	-0.0966196	0.00000000	0.00000000	0.00000000	0.00000000	0.1281546
-8.000	0.1287043	0.1302790	0.1285348	0.1297792	0.1069056	0.1170868	0.1206701	0.00000000	-0.171648	0.00000000	0.00000000	0.00000000	-0.1543699	-0.176521	-0.164250	0.00000000	0.00000000	0.00000000	0.00000000	0.00000000	0.00000000	0.00000000	0.00000000	-0.0943445	0.00000000	0.0550542	0.00000000	0.00000000	0.00000000	-0.0978909	0.00000000	-0.0967128	0.00000000	0.00000000	0.00000000	0.00000000	0.1299910
-6.000	0.1311580	0.1326195	0.1306717	0.1313853	0.1050095	0.1193096	0.1228725	0.00000000	-0.166936	0.00000000	0.00000000	0.00000000	-0.1515360	-0.173610	-0.161052	0.00000000	0.00000000	0.00000000	0.00000000	0.00000000	0.00000000	0.00000000	0.00000000	-0.0949318	0.00000000	0.0507105	0.00000000	0.00000000	0.00000000	-0.0983448	0.00000000	-0.0968088	0.00000000	0.00000000	0.00000000	0.00000000	0.1317621
-4.000	0.1335673	0.1349162	0.1327573	0.1329186	0.1030696	0.1214851	0.1250145	0.00000000	-0.162151	0.00000000	0.00000000	0.00000000	-0.1486457	-0.170638	-0.157805	0.00000000	0.00000000	0.00000000	0.00000000	0.00000000	0.00000000	0.00000000	0.00000000	-0.0955424	0.00000000	0.0461830	0.00000000	0.00000000	0.00000000	-0.0988053	0.00000000	-0.0969068	0.00000000	0.00000000	0.00000000	0.00000000	0.1334651
-2.000	0.1359312	0.1371680	0.1347901	0.1343759	0.1010872	0.1236117	0.1270937	0.00000000	-0.157298	0.00000000	0.00000000	0.00000000	-0.1457005	-0.167609	-0.154509	0.00000000	0.00000000	0.00000000	0.00000000	0.00000000	0.00000000	0.00000000	0.00000000	-0.0961706	0.00000000	0.0414826	0.00000000	0.00000000	0.00000000	-0.0992709	0.00000000	-0.0970042	0.00000000	0.00000000	0.00000000	0.00000000	0.1350971
0.000	0.1382486	0.1393739	0.1367684	0.1357533	0.0990606	0.1256880	0.1291076	0.00000000	-0.152377	0.00000000	0.00000000	0.00000000	-0.1427022	-0.164523	-0.151166	0.00000000	0.00000000	0.00000000	0.00000000	0.00000000	0.00000000	0.00000000	0.00000000	-0.0968152	0.00000000	0.0366221	0.00000000	0.00000000	0.00000000	-0.0997398	0.00000000	-0.0971014	0.00000000	0.00000000	0.00000000	0.00000000	0.1366547
2.000	0.1405182	0.1415329	0.1386902	0.1370467	0.0970087	0.1277121	0.1310535	0.00000000	-0.147394	0.00000000	0.00000000	0.00000000	-0.1396522	-0.161382	-0.147776	0.00000000	0.00000000	0.00000000	0.00000000	0.00000000	0.00000000	0.00000000	0.00000000	-0.0974746	0.00000000	0.0316167	0.00000000	0.00000000	0.00000000	-0.1002106	0.00000000	-0.0971995	0.00000000	0.00000000	0.00000000	0.00000000	0.1381346
4.000	0.1427388	0.1436438	0.1405536	0.1382516	0.0958854	0.1296823	0.1329284	0.00000000	-0.142349	0.00000000	0.00000000	0.00000000	-0.1365520	-0.158187	-0.144341	0.00000000	0.00000000	0.00000000	0.00000000	0.00000000	0.00000000	0.00000000	0.00000000	-0.0981471	0.00000000	0.0264830	0.00000000	0.00000000	0.00000000	-0.1006813	0.00000000	-0.0972970	0.00000000	0.00000000	0.00000000	0.00000000	0.1395327
6.000	0.1449092	0.1457055	0.1423564	0.1393631	0.0954008	0.1315965	0.1347295	0.00000000	-0.137245	0.00000000	0.00000000	0.00000000	-0.1334032	-0.154940	-0.140861	0.00000000	0.00000000	0.00000000	0.00000000	0.00000000	0.00000000	0.00000000	0.00000000	-0.0988307	0.00000000	0.0212398	0.00000000	0.00000000	0.00000000	-0.1011503	0.00000000	-0.0973933	0.00000000	0.00000000	0.00000000	0.00000000	0.1408450
8.000	0.1470281	0.1477169	0.1440964	0.1403756	0.0947731	0.1334529	0.1364534	0.00000000	-0.132085	0.00000000	0.00000000	0.00000000	-0.1302072	-0.151641	-0.137338	0.00000000	0.00000000	0.00000000	0.00000000	0.00000000	0.00000000	0.00000000	0.00000000	-0.0995236	0.00000000	0.0159072	0.00000000	0.00000000	0.00000000	-0.1016157	0.00000000	-0.0974871	0.00000000	0.00000000	0.00000000	0.00000000	0.1420666
10.000	0.1490941	0.1496767	0.1457710	0.1412832	0.0939957	0.1352491	0.1380965	0.00000000	-0.126872	0.00000000	0.00000000	0.00000000	-0.1269654	-0.148293	-0.133773	0.00000000	0.00000000	0.00000000	0.00000000	0.00000000	0.00000000	0.00000000	0.00000000	-0.1002236	0.00000000	0.0105068	0.00000000	0.00000000	0.00000000	-0.1020756	0.00000000	-0.0975779	0.00000000	0.00000000	0.00000000	0.00000000	0.1431926
