# Supplementary material for: The evolution of pelvic limb muscle moment arms in bird-line archosaurs
Source: Sci Adv. 2021 Mar 19;7(12):eabe2778. doi: 10.1126/sciadv.abe2778 (PMC7978429; doi:10.1126/sciadv.abe2778)
Supplement: Data file S7 [file abe2778_Data_file_S7.zip › supp data/SIMM_moment_arm_raw_data/Dilophosaurus_ankleExAll.plt]

# Output plot file made by SIMM 6.0.2
# Curves and events from plot data files are not reproduced in this file.

title ankle_angle moment arm vs. ankle_angle


# This file contains 38 columns of data. The first
# column is the x-variable, followed by 37 y-variable[s].

ankle_angle (deg)	IT1|ankle_angle moment arm	IT2A|ankle_angle moment arm	IT2P|ankle_angle moment arm	IT3|ankle_angle moment arm	FMTE|ankle_angle moment arm	FMTI|ankle_angle moment arm	AMB|ankle_angle moment arm	AMBtendon|ankle_angle moment arm	ILFB|ankle_angle moment arm	PIFI1|ankle_angle moment arm	PIFI2|ankle_angle moment arm	IFE|ankle_angle moment arm	ITCA|ankle_angle moment arm	ITCP|ankle_angle moment arm	FTI1|ankle_angle moment arm	FTI3|ankle_angle moment arm	FTE|ankle_angle moment arm	ADD1|ankle_angle moment arm	ADD2|ankle_angle moment arm	PIFE1|ankle_angle moment arm	PIFE2|ankle_angle moment arm	PIFE3|ankle_angle moment arm	ISTR|ankle_angle moment arm	CFB|ankle_angle moment arm	CFL|ankle_angle moment arm	GL|ankle_angle moment arm	GM|ankle_angle moment arm	EDL|ankle_angle moment arm	EDB|ankle_angle moment arm	EHL|ankle_angle moment arm	TA|ankle_angle moment arm	FDL|ankle_angle moment arm	FDB|ankle_angle moment arm	FHL|ankle_angle moment arm	FL|ankle_angle moment arm	FLtendon|ankle_angle moment arm	FB|ankle_angle moment arm	
0.000	0.00000000	0.00000000	0.00000000	0.00000000	0.00000000	0.00000000	0.00000000	-0.04240211	0.00000000	0.00000000	0.00000000	0.00000000	0.00000000	0.00000000	0.00000000	0.00000000	0.00000000	0.00000000	0.00000000	0.00000000	0.00000000	0.00000000	0.00000000	0.00000000	0.00000000	-0.05881219	-0.06050061	0.0318149	0.00000000	0.0341144	0.0341809	-0.04498679	0.00000000	-0.04560971	0.01265005	-0.03355380	0.0092593
1.000	0.00000000	0.00000000	0.00000000	0.00000000	0.00000000	0.00000000	0.00000000	-0.04245471	0.00000000	0.00000000	0.00000000	0.00000000	0.00000000	0.00000000	0.00000000	0.00000000	0.00000000	0.00000000	0.00000000	0.00000000	0.00000000	0.00000000	0.00000000	0.00000000	0.00000000	-0.05884832	-0.06047130	0.0321808	0.00000000	0.0345112	0.0345143	-0.04498271	0.00000000	-0.04557465	0.01293008	-0.03358601	0.0095247
2.000	0.00000000	0.00000000	0.00000000	0.00000000	0.00000000	0.00000000	0.00000000	-0.04250723	0.00000000	0.00000000	0.00000000	0.00000000	0.00000000	0.00000000	0.00000000	0.00000000	0.00000000	0.00000000	0.00000000	0.00000000	0.00000000	0.00000000	0.00000000	0.00000000	0.00000000	-0.05888515	-0.06044202	0.0325435	0.00000000	0.0349038	0.0348439	-0.04497885	0.00000000	-0.04553944	0.01320758	-0.03361863	0.0097885
3.000	0.00000000	0.00000000	0.00000000	0.00000000	0.00000000	0.00000000	0.00000000	-0.04255991	0.00000000	0.00000000	0.00000000	0.00000000	0.00000000	0.00000000	0.00000000	0.00000000	0.00000000	0.00000000	0.00000000	0.00000000	0.00000000	0.00000000	0.00000000	0.00000000	0.00000000	-0.05892265	-0.06041278	0.0329030	0.00000000	0.0352922	0.0351696	-0.04497515	0.00000000	-0.04550411	0.01348246	-0.03365168	0.0100507
4.000	0.00000000	0.00000000	0.00000000	0.00000000	0.00000000	0.00000000	0.00000000	-0.04261250	0.00000000	0.00000000	0.00000000	0.00000000	0.00000000	0.00000000	0.00000000	0.00000000	0.00000000	0.00000000	0.00000000	0.00000000	0.00000000	0.00000000	0.00000000	0.00000000	0.00000000	-0.05896082	-0.06038360	0.0332591	0.00000000	0.0356762	0.0354913	-0.04497171	0.00000000	-0.04546865	0.01375466	-0.03368513	0.0103111
5.000	0.00000000	0.00000000	0.00000000	0.00000000	0.00000000	0.00000000	0.00000000	-0.04266526	0.00000000	0.00000000	0.00000000	0.00000000	0.00000000	0.00000000	0.00000000	0.00000000	0.00000000	0.00000000	0.00000000	0.00000000	0.00000000	0.00000000	0.00000000	0.00000000	0.00000000	-0.05899963	-0.06035447	0.0336119	0.00000000	0.0360558	0.0358091	-0.04496850	0.00000000	-0.04543307	0.01402412	-0.03371898	0.0105697
6.000	0.00000000	0.00000000	0.00000000	0.00000000	0.00000000	0.00000000	0.00000000	-0.04271809	0.00000000	0.00000000	0.00000000	0.00000000	0.00000000	0.00000000	0.00000000	0.00000000	0.00000000	0.00000000	0.00000000	0.00000000	0.00000000	0.00000000	0.00000000	0.00000000	0.00000000	-0.05903907	-0.06032540	0.0339613	0.00000000	0.0364309	0.0361227	-0.04496557	0.00000000	-0.04539740	0.01429078	-0.03375323	0.0108266
7.000	0.00000000	0.00000000	0.00000000	0.00000000	0.00000000	0.00000000	0.00000000	-0.04277107	0.00000000	0.00000000	0.00000000	0.00000000	0.00000000	0.00000000	0.00000000	0.00000000	0.00000000	0.00000000	0.00000000	0.00000000	0.00000000	0.00000000	0.00000000	0.00000000	0.00000000	-0.05907911	-0.06029640	0.0343072	0.00000000	0.0368014	0.0364323	-0.04496289	0.00000000	-0.04536162	0.01455455	-0.03378786	0.0110815
8.000	0.00000000	0.00000000	0.00000000	0.00000000	0.00000000	0.00000000	0.00000000	-0.04282409	0.00000000	0.00000000	0.00000000	0.00000000	0.00000000	0.00000000	0.00000000	0.00000000	0.00000000	0.00000000	0.00000000	0.00000000	0.00000000	0.00000000	0.00000000	0.00000000	0.00000000	-0.05911974	-0.06026747	0.0346495	0.00000000	0.0371672	0.0367375	-0.04496049	0.00000000	-0.04532576	0.01481539	-0.03382287	0.0113345
9.000	0.00000000	0.00000000	0.00000000	0.00000000	0.00000000	0.00000000	0.00000000	-0.04287720	0.00000000	0.00000000	0.00000000	0.00000000	0.00000000	0.00000000	0.00000000	0.00000000	0.00000000	0.00000000	0.00000000	0.00000000	0.00000000	0.00000000	0.00000000	0.00000000	0.00000000	-0.05916093	-0.06023863	0.0349882	0.00000000	0.0375282	0.0370385	-0.04495833	0.00000000	-0.04528983	0.01507321	-0.03385824	0.0115855
10.000	0.00000000	0.00000000	0.00000000	0.00000000	0.00000000	0.00000000	0.00000000	-0.04293038	0.00000000	0.00000000	0.00000000	0.00000000	0.00000000	0.00000000	0.00000000	0.00000000	0.00000000	0.00000000	0.00000000	0.00000000	0.00000000	0.00000000	0.00000000	0.00000000	0.00000000	-0.05920267	-0.06020986	0.0353233	0.00000000	0.0378843	0.0373350	-0.04495641	0.00000000	-0.04525382	0.01532796	-0.03389398	0.0118344
11.000	0.00000000	0.00000000	0.00000000	0.00000000	0.00000000	0.00000000	0.00000000	-0.04298366	0.00000000	0.00000000	0.00000000	0.00000000	0.00000000	0.00000000	0.00000000	0.00000000	0.00000000	0.00000000	0.00000000	0.00000000	0.00000000	0.00000000	0.00000000	0.00000000	0.00000000	-0.05924492	-0.06018118	0.0356547	0.00000000	0.0382355	0.0376271	-0.04495474	0.00000000	-0.04521775	0.01557957	-0.03393007	0.0120813
12.000	0.00000000	0.00000000	0.00000000	0.00000000	0.00000000	0.00000000	0.00000000	-0.04303695	0.00000000	0.00000000	0.00000000	0.00000000	0.00000000	0.00000000	0.00000000	0.00000000	0.00000000	0.00000000	0.00000000	0.00000000	0.00000000	0.00000000	0.00000000	0.00000000	0.00000000	-0.05928766	-0.06015260	0.0359822	0.00000000	0.0385816	0.0379146	-0.04495330	0.00000000	-0.04518162	0.01582796	-0.03396649	0.0123260
13.000	0.00000000	0.00000000	0.00000000	0.00000000	0.00000000	0.00000000	0.00000000	-0.04309027	0.00000000	0.00000000	0.00000000	0.00000000	0.00000000	0.00000000	0.00000000	0.00000000	0.00000000	0.00000000	0.00000000	0.00000000	0.00000000	0.00000000	0.00000000	0.00000000	0.00000000	-0.05933088	-0.06012410	0.0363059	0.00000000	0.0389225	0.0381974	-0.04495210	0.00000000	-0.04514545	0.01607307	-0.03400325	0.0125686
14.000	0.00000000	0.00000000	0.00000000	0.00000000	0.00000000	0.00000000	0.00000000	-0.04314362	0.00000000	0.00000000	0.00000000	0.00000000	0.00000000	0.00000000	0.00000000	0.00000000	0.00000000	0.00000000	0.00000000	0.00000000	0.00000000	0.00000000	0.00000000	0.00000000	0.00000000	-0.05937455	-0.06009571	0.0366257	0.00000000	0.0392581	0.0384755	-0.04495113	0.00000000	-0.04510924	0.01631483	-0.03404032	0.0128088
15.000	0.00000000	0.00000000	0.00000000	0.00000000	0.00000000	0.00000000	0.00000000	-0.04319698	0.00000000	0.00000000	0.00000000	0.00000000	0.00000000	0.00000000	0.00000000	0.00000000	0.00000000	0.00000000	0.00000000	0.00000000	0.00000000	0.00000000	0.00000000	0.00000000	0.00000000	-0.05941863	-0.06006741	0.0369415	0.00000000	0.0395883	0.0387487	-0.04495040	0.00000000	-0.04507300	0.01655318	-0.03407770	0.0130468
16.000	0.00000000	0.00000000	0.00000000	0.00000000	0.00000000	0.00000000	0.00000000	-0.04325034	0.00000000	0.00000000	0.00000000	0.00000000	0.00000000	0.00000000	0.00000000	0.00000000	0.00000000	0.00000000	0.00000000	0.00000000	0.00000000	0.00000000	0.00000000	0.00000000	0.00000000	-0.05946311	-0.06003922	0.0372532	0.00000000	0.0399130	0.0390170	-0.04494989	0.00000000	-0.04503673	0.01678804	-0.03411538	0.0132824
17.000	0.00000000	0.00000000	0.00000000	0.00000000	0.00000000	0.00000000	0.00000000	-0.04330364	0.00000000	0.00000000	0.00000000	0.00000000	0.00000000	0.00000000	0.00000000	0.00000000	0.00000000	0.00000000	0.00000000	0.00000000	0.00000000	0.00000000	0.00000000	0.00000000	0.00000000	-0.05950795	-0.06001113	0.0375607	0.00000000	0.0402321	0.0392802	-0.04494960	0.00000000	-0.04500044	0.01701934	-0.03415334	0.0135155
18.000	0.00000000	0.00000000	0.00000000	0.00000000	0.00000000	0.00000000	0.00000000	-0.04335696	0.00000000	0.00000000	0.00000000	0.00000000	0.00000000	0.00000000	0.00000000	0.00000000	0.00000000	0.00000000	0.00000000	0.00000000	0.00000000	0.00000000	0.00000000	0.00000000	0.00000000	-0.05955313	-0.05998314	0.0378641	0.00000000	0.0405455	0.0395382	-0.04494954	0.00000000	-0.04496414	0.01724701	-0.03419157	0.0137462
19.000	0.00000000	0.00000000	0.00000000	0.00000000	0.00000000	0.00000000	0.00000000	-0.04341023	0.00000000	0.00000000	0.00000000	0.00000000	0.00000000	0.00000000	0.00000000	0.00000000	0.00000000	0.00000000	0.00000000	0.00000000	0.00000000	0.00000000	0.00000000	0.00000000	0.00000000	-0.05959862	-0.05995526	0.0381631	0.00000000	0.0408530	0.0397909	-0.04494968	0.00000000	-0.04492783	0.01747099	-0.03423007	0.0139744
20.000	0.00000000	0.00000000	0.00000000	0.00000000	0.00000000	0.00000000	0.00000000	-0.04346339	0.00000000	0.00000000	0.00000000	0.00000000	0.00000000	0.00000000	0.00000000	0.00000000	0.00000000	0.00000000	0.00000000	0.00000000	0.00000000	0.00000000	0.00000000	0.00000000	0.00000000	-0.05964440	-0.05992749	0.0384578	0.00000000	0.0411546	0.0400383	-0.04495004	0.00000000	-0.04489152	0.01769120	-0.03426881	0.0141999
21.000	0.00000000	0.00000000	0.00000000	0.00000000	0.00000000	0.00000000	0.00000000	-0.04351653	0.00000000	0.00000000	0.00000000	0.00000000	0.00000000	0.00000000	0.00000000	0.00000000	0.00000000	0.00000000	0.00000000	0.00000000	0.00000000	0.00000000	0.00000000	0.00000000	0.00000000	-0.05969042	-0.05989982	0.0387480	0.00000000	0.0414500	0.0402801	-0.04495060	0.00000000	-0.04485522	0.01790757	-0.03430778	0.0144228
22.000	0.00000000	0.00000000	0.00000000	0.00000000	0.00000000	0.00000000	0.00000000	-0.04356952	0.00000000	0.00000000	0.00000000	0.00000000	0.00000000	0.00000000	0.00000000	0.00000000	0.00000000	0.00000000	0.00000000	0.00000000	0.00000000	0.00000000	0.00000000	0.00000000	0.00000000	-0.05973667	-0.05987226	0.0390337	0.00000000	0.0417392	0.0405163	-0.04495136	0.00000000	-0.04481893	0.01812003	-0.03434698	0.0146431
23.000	0.00000000	0.00000000	0.00000000	0.00000000	0.00000000	0.00000000	0.00000000	-0.04362228	0.00000000	0.00000000	0.00000000	0.00000000	0.00000000	0.00000000	0.00000000	0.00000000	0.00000000	0.00000000	0.00000000	0.00000000	0.00000000	0.00000000	0.00000000	0.00000000	0.00000000	-0.05978311	-0.05984481	0.0393147	0.00000000	0.0420221	0.0407467	-0.04495231	0.00000000	-0.04478265	0.01832851	-0.03438638	0.0148605
24.000	0.00000000	0.00000000	0.00000000	0.00000000	0.00000000	0.00000000	0.00000000	-0.04367506	0.00000000	0.00000000	0.00000000	0.00000000	0.00000000	0.00000000	0.00000000	0.00000000	0.00000000	0.00000000	0.00000000	0.00000000	0.00000000	0.00000000	0.00000000	0.00000000	0.00000000	-0.05982971	-0.05981746	0.0395910	0.00000000	0.0422984	0.0409712	-0.04495345	0.00000000	-0.04474640	0.01853294	-0.03442597	0.0150751
25.000	0.00000000	0.00000000	0.00000000	0.00000000	0.00000000	0.00000000	0.00000000	-0.04372776	0.00000000	0.00000000	0.00000000	0.00000000	0.00000000	0.00000000	0.00000000	0.00000000	0.00000000	0.00000000	0.00000000	0.00000000	0.00000000	0.00000000	0.00000000	0.00000000	0.00000000	-0.05987645	-0.05979021	0.0398624	0.00000000	0.0425681	0.0411897	-0.04495477	0.00000000	-0.04471017	0.01873325	-0.03446575	0.0152869
26.000	0.00000000	0.00000000	0.00000000	0.00000000	0.00000000	0.00000000	0.00000000	-0.04378012	0.00000000	0.00000000	0.00000000	0.00000000	0.00000000	0.00000000	0.00000000	0.00000000	0.00000000	0.00000000	0.00000000	0.00000000	0.00000000	0.00000000	0.00000000	0.00000000	0.00000000	-0.05992328	-0.05976307	0.0401290	0.00000000	0.0428309	0.0414019	-0.04495626	0.00000000	-0.04467398	0.01892936	-0.03450568	0.0154957
27.000	0.00000000	0.00000000	0.00000000	0.00000000	0.00000000	0.00000000	0.00000000	-0.04383245	0.00000000	0.00000000	0.00000000	0.00000000	0.00000000	0.00000000	0.00000000	0.00000000	0.00000000	0.00000000	0.00000000	0.00000000	0.00000000	0.00000000	0.00000000	0.00000000	0.00000000	-0.05997018	-0.05973603	0.0403905	0.00000000	0.0430869	0.0416078	-0.04495792	0.00000000	-0.04463782	0.01912120	-0.03454576	0.0157015
28.000	0.00000000	0.00000000	0.00000000	0.00000000	0.00000000	0.00000000	0.00000000	-0.04388452	0.00000000	0.00000000	0.00000000	0.00000000	0.00000000	0.00000000	0.00000000	0.00000000	0.00000000	0.00000000	0.00000000	0.00000000	0.00000000	0.00000000	0.00000000	0.00000000	0.00000000	-0.06001712	-0.05970909	0.0406469	0.00000000	0.0433356	0.0418071	-0.04495973	0.00000000	-0.04460171	0.01930869	-0.03458598	0.0159042
29.000	0.00000000	0.00000000	0.00000000	0.00000000	0.00000000	0.00000000	0.00000000	-0.04393634	0.00000000	0.00000000	0.00000000	0.00000000	0.00000000	0.00000000	0.00000000	0.00000000	0.00000000	0.00000000	0.00000000	0.00000000	0.00000000	0.00000000	0.00000000	0.00000000	0.00000000	-0.06006406	-0.05968225	0.0408980	0.00000000	0.0435771	0.0419998	-0.04496170	0.00000000	-0.04456564	0.01949178	-0.03462632	0.0161038
30.000	0.00000000	0.00000000	0.00000000	0.00000000	0.00000000	0.00000000	0.00000000	-0.04398802	0.00000000	0.00000000	0.00000000	0.00000000	0.00000000	0.00000000	0.00000000	0.00000000	0.00000000	0.00000000	0.00000000	0.00000000	0.00000000	0.00000000	0.00000000	0.00000000	0.00000000	-0.06011097	-0.05965550	0.0411438	0.00000000	0.0438112	0.0421855	-0.04496381	0.00000000	-0.04452962	0.01967037	-0.03466675	0.0163002
31.000	0.00000000	0.00000000	0.00000000	0.00000000	0.00000000	0.00000000	0.00000000	-0.04403955	0.00000000	0.00000000	0.00000000	0.00000000	0.00000000	0.00000000	0.00000000	0.00000000	0.00000000	0.00000000	0.00000000	0.00000000	0.00000000	0.00000000	0.00000000	0.00000000	0.00000000	-0.06015782	-0.05962884	0.0413841	0.00000000	0.0440376	0.0423642	-0.04496605	0.00000000	-0.04449366	0.01984440	-0.03470727	0.0164934
32.000	0.00000000	0.00000000	0.00000000	0.00000000	0.00000000	0.00000000	0.00000000	-0.04409069	0.00000000	0.00000000	0.00000000	0.00000000	0.00000000	0.00000000	0.00000000	0.00000000	0.00000000	0.00000000	0.00000000	0.00000000	0.00000000	0.00000000	0.00000000	0.00000000	0.00000000	-0.06020458	-0.05960228	0.0416188	0.00000000	0.0442562	0.0425357	-0.04496841	0.00000000	-0.04445776	0.02001379	-0.03474787	0.0166833
33.000	0.00000000	0.00000000	0.00000000	0.00000000	0.00000000	0.00000000	0.00000000	-0.04414158	0.00000000	0.00000000	0.00000000	0.00000000	0.00000000	0.00000000	0.00000000	0.00000000	0.00000000	0.00000000	0.00000000	0.00000000	0.00000000	0.00000000	0.00000000	0.00000000	0.00000000	-0.06025122	-0.05957580	0.0418478	0.00000000	0.0444667	0.0426996	-0.04497088	0.00000000	-0.04442192	0.02017847	-0.03478851	0.0168698
34.000	0.00000000	0.00000000	0.00000000	0.00000000	0.00000000	0.00000000	0.00000000	-0.04419213	0.00000000	0.00000000	0.00000000	0.00000000	0.00000000	0.00000000	0.00000000	0.00000000	0.00000000	0.00000000	0.00000000	0.00000000	0.00000000	0.00000000	0.00000000	0.00000000	0.00000000	-0.06029770	-0.05954940	0.0420709	0.00000000	0.0446691	0.0428559	-0.04497347	0.00000000	-0.04438615	0.02033836	-0.03482919	0.0170529
35.000	0.00000000	0.00000000	0.00000000	0.00000000	0.00000000	0.00000000	0.00000000	-0.04424246	0.00000000	0.00000000	0.00000000	0.00000000	0.00000000	0.00000000	0.00000000	0.00000000	0.00000000	0.00000000	0.00000000	0.00000000	0.00000000	0.00000000	0.00000000	0.00000000	0.00000000	-0.06034398	-0.05952309	0.0422879	0.00000000	0.0448630	0.0430042	-0.04497614	0.00000000	-0.04435045	0.02049339	-0.03486990	0.0172324
36.000	0.00000000	0.00000000	0.00000000	0.00000000	0.00000000	0.00000000	0.00000000	-0.04429262	0.00000000	0.00000000	0.00000000	0.00000000	0.00000000	0.00000000	0.00000000	0.00000000	0.00000000	0.00000000	0.00000000	0.00000000	0.00000000	0.00000000	0.00000000	0.00000000	0.00000000	-0.06039005	-0.05949685	0.0424988	0.00000000	0.0450482	0.0431444	-0.04497891	0.00000000	-0.04431483	0.02064349	-0.03491060	0.0174084
37.000	0.00000000	0.00000000	0.00000000	0.00000000	0.00000000	0.00000000	0.00000000	-0.04434240	0.00000000	0.00000000	0.00000000	0.00000000	0.00000000	0.00000000	0.00000000	0.00000000	0.00000000	0.00000000	0.00000000	0.00000000	0.00000000	0.00000000	0.00000000	0.00000000	0.00000000	-0.06043586	-0.05947069	0.0427034	0.00000000	0.0452246	0.0432762	-0.04498176	0.00000000	-0.04427929	0.02078857	-0.03495129	0.0175808
38.000	0.00000000	0.00000000	0.00000000	0.00000000	0.00000000	0.00000000	0.00000000	-0.04439178	0.00000000	0.00000000	0.00000000	0.00000000	0.00000000	0.00000000	0.00000000	0.00000000	0.00000000	0.00000000	0.00000000	0.00000000	0.00000000	0.00000000	0.00000000	0.00000000	0.00000000	-0.06048139	-0.05944460	0.0429015	0.00000000	0.0453919	0.0433992	-0.04498466	0.00000000	-0.04424383	0.02092857	-0.03499195	0.0177495
39.000	0.00000000	0.00000000	0.00000000	0.00000000	0.00000000	0.00000000	0.00000000	-0.04444087	0.00000000	0.00000000	0.00000000	0.00000000	0.00000000	0.00000000	0.00000000	0.00000000	0.00000000	0.00000000	0.00000000	0.00000000	0.00000000	0.00000000	0.00000000	0.00000000	0.00000000	-0.06052659	-0.05941857	0.0430929	0.00000000	0.0455499	0.0435133	-0.04498763	0.00000000	-0.04420846	0.02106340	-0.03503257	0.0179144
40.000	0.00000000	0.00000000	0.00000000	0.00000000	0.00000000	0.00000000	0.00000000	-0.04448952	0.00000000	0.00000000	0.00000000	0.00000000	0.00000000	0.00000000	0.00000000	0.00000000	0.00000000	0.00000000	0.00000000	0.00000000	0.00000000	0.00000000	0.00000000	0.00000000	0.00000000	-0.06057145	-0.05939261	0.0432774	0.00000000	0.0456982	0.0436181	-0.04499064	0.00000000	-0.04417319	0.02119299	-0.03507311	0.0180755
41.000	0.00000000	0.00000000	0.00000000	0.00000000	0.00000000	0.00000000	0.00000000	-0.04453779	0.00000000	0.00000000	0.00000000	0.00000000	0.00000000	0.00000000	0.00000000	0.00000000	0.00000000	0.00000000	0.00000000	0.00000000	0.00000000	0.00000000	0.00000000	0.00000000	0.00000000	-0.06061593	-0.05936670	0.0434550	0.00000000	0.0458367	0.0437132	-0.04499370	0.00000000	-0.04413800	0.02131727	-0.03511358	0.0182327
42.000	0.00000000	0.00000000	0.00000000	0.00000000	0.00000000	0.00000000	0.00000000	-0.04458561	0.00000000	0.00000000	0.00000000	0.00000000	0.00000000	0.00000000	0.00000000	0.00000000	0.00000000	0.00000000	0.00000000	0.00000000	0.00000000	0.00000000	0.00000000	0.00000000	0.00000000	-0.06065999	-0.05934086	0.0436252	0.00000000	0.0459650	0.0437984	-0.04499678	0.00000000	-0.04410292	0.02143615	-0.03515394	0.0183859
43.000	0.00000000	0.00000000	0.00000000	0.00000000	0.00000000	0.00000000	0.00000000	-0.04463320	0.00000000	0.00000000	0.00000000	0.00000000	0.00000000	0.00000000	0.00000000	0.00000000	0.00000000	0.00000000	0.00000000	0.00000000	0.00000000	0.00000000	0.00000000	0.00000000	0.00000000	-0.06070361	-0.05931506	0.0437880	0.00000000	0.0460829	0.0438733	-0.04499987	0.00000000	-0.04406793	0.02154957	-0.03519418	0.0185350
44.000	0.00000000	0.00000000	0.00000000	0.00000000	0.00000000	0.00000000	0.00000000	-0.04468021	0.00000000	0.00000000	0.00000000	0.00000000	0.00000000	0.00000000	0.00000000	0.00000000	0.00000000	0.00000000	0.00000000	0.00000000	0.00000000	0.00000000	0.00000000	0.00000000	0.00000000	-0.06074676	-0.05928931	0.0439431	0.00000000	0.0461900	0.0439376	-0.04500298	0.00000000	-0.04403305	0.02165744	-0.03523429	0.0186801
45.000	0.00000000	0.00000000	0.00000000	0.00000000	0.00000000	0.00000000	0.00000000	-0.04472691	0.00000000	0.00000000	0.00000000	0.00000000	0.00000000	0.00000000	0.00000000	0.00000000	0.00000000	0.00000000	0.00000000	0.00000000	0.00000000	0.00000000	0.00000000	0.00000000	0.00000000	-0.06078940	-0.05926361	0.0440903	0.00000000	0.0462861	0.0439907	-0.04500609	0.00000000	-0.04399829	0.02175970	-0.03527425	0.0188210
46.000	0.00000000	0.00000000	0.00000000	0.00000000	0.00000000	0.00000000	0.00000000	-0.04477312	0.00000000	0.00000000	0.00000000	0.00000000	0.00000000	0.00000000	0.00000000	0.00000000	0.00000000	0.00000000	0.00000000	0.00000000	0.00000000	0.00000000	0.00000000	0.00000000	0.00000000	-0.06083151	-0.05923795	0.0442292	0.00000000	0.0463708	0.0440323	-0.04500916	0.00000000	-0.04396363	0.02185625	-0.03531403	0.0189577
47.000	0.00000000	0.00000000	0.00000000	0.00000000	0.00000000	0.00000000	0.00000000	-0.04481886	0.00000000	0.00000000	0.00000000	0.00000000	0.00000000	0.00000000	0.00000000	0.00000000	0.00000000	0.00000000	0.00000000	0.00000000	0.00000000	0.00000000	0.00000000	0.00000000	0.00000000	-0.06087306	-0.05921233	0.0443597	0.00000000	0.0464438	0.0440619	-0.04501222	0.00000000	-0.04392909	0.02194703	-0.03535362	0.0190900
48.000	0.00000000	0.00000000	0.00000000	0.00000000	0.00000000	0.00000000	0.00000000	-0.04486398	0.00000000	0.00000000	0.00000000	0.00000000	0.00000000	0.00000000	0.00000000	0.00000000	0.00000000	0.00000000	0.00000000	0.00000000	0.00000000	0.00000000	0.00000000	0.00000000	0.00000000	-0.06091402	-0.05918674	0.0444815	0.00000000	0.0465047	0.0440790	-0.04501526	0.00000000	-0.04389467	0.02203196	-0.03539301	0.0192179
49.000	0.00000000	0.00000000	0.00000000	0.00000000	0.00000000	0.00000000	0.00000000	-0.04490859	0.00000000	0.00000000	0.00000000	0.00000000	0.00000000	0.00000000	0.00000000	0.00000000	0.00000000	0.00000000	0.00000000	0.00000000	0.00000000	0.00000000	0.00000000	0.00000000	0.00000000	-0.06095436	-0.05916118	0.0445942	0.00000000	0.0465531	0.0440831	-0.04501822	0.00000000	-0.04386037	0.02211097	-0.03543217	0.0193414
50.000	0.00000000	0.00000000	0.00000000	0.00000000	0.00000000	0.00000000	0.00000000	-0.04495280	0.00000000	0.00000000	0.00000000	0.00000000	0.00000000	0.00000000	0.00000000	0.00000000	0.00000000	0.00000000	0.00000000	0.00000000	0.00000000	0.00000000	0.00000000	0.00000000	0.00000000	-0.06099405	-0.05913566	0.0446975	0.00000000	0.0465887	0.0440737	-0.04502115	0.00000000	-0.04382621	0.02218397	-0.03547109	0.0194603
51.000	0.00000000	0.00000000	0.00000000	0.00000000	0.00000000	0.00000000	0.00000000	-0.04499646	0.00000000	0.00000000	0.00000000	0.00000000	0.00000000	0.00000000	0.00000000	0.00000000	0.00000000	0.00000000	0.00000000	0.00000000	0.00000000	0.00000000	0.00000000	0.00000000	0.00000000	-0.06103308	-0.05911015	0.0447911	0.00000000	0.0466110	0.0440502	-0.04502402	0.00000000	-0.04379217	0.02225089	-0.03550975	0.0195746
52.000	0.00000000	0.00000000	0.00000000	0.00000000	0.00000000	0.00000000	0.00000000	-0.04503957	0.00000000	0.00000000	0.00000000	0.00000000	0.00000000	0.00000000	0.00000000	0.00000000	0.00000000	0.00000000	0.00000000	0.00000000	0.00000000	0.00000000	0.00000000	0.00000000	0.00000000	-0.06107140	-0.05908467	0.0448746	0.00000000	0.0466196	0.0440120	-0.04502678	0.00000000	-0.04375826	0.02231166	-0.03554813	0.0196842
53.000	0.00000000	0.00000000	0.00000000	0.00000000	0.00000000	0.00000000	0.00000000	-0.04508198	0.00000000	0.00000000	0.00000000	0.00000000	0.00000000	0.00000000	0.00000000	0.00000000	0.00000000	0.00000000	0.00000000	0.00000000	0.00000000	0.00000000	0.00000000	0.00000000	0.00000000	-0.06110900	-0.05905921	0.0449477	0.00000000	0.0466140	0.0439583	-0.04502951	0.00000000	-0.04372450	0.02236620	-0.03558622	0.0197891
54.000	0.00000000	0.00000000	0.00000000	0.00000000	0.00000000	0.00000000	0.00000000	-0.04512393	0.00000000	0.00000000	0.00000000	0.00000000	0.00000000	0.00000000	0.00000000	0.00000000	0.00000000	0.00000000	0.00000000	0.00000000	0.00000000	0.00000000	0.00000000	0.00000000	0.00000000	-0.06114585	-0.05903377	0.0450098	0.00000000	0.0465938	0.0438885	-0.04503209	0.00000000	-0.04369088	0.02241443	-0.03562399	0.0198891
55.000	0.00000000	0.00000000	0.00000000	0.00000000	0.00000000	0.00000000	0.00000000	-0.04516528	0.00000000	0.00000000	0.00000000	0.00000000	0.00000000	0.00000000	0.00000000	0.00000000	0.00000000	0.00000000	0.00000000	0.00000000	0.00000000	0.00000000	0.00000000	0.00000000	0.00000000	-0.06118192	-0.05900835	0.0450606	0.00000000	0.0465585	0.0438019	-0.04503455	0.00000000	-0.04365740	0.02245628	-0.03566143	0.0199842
56.000	0.00000000	0.00000000	0.00000000	0.00000000	0.00000000	0.00000000	0.00000000	-0.04520602	0.00000000	0.00000000	0.00000000	0.00000000	0.00000000	0.00000000	0.00000000	0.00000000	0.00000000	0.00000000	0.00000000	0.00000000	0.00000000	0.00000000	0.00000000	0.00000000	0.00000000	-0.06121720	-0.05898293	0.0450997	0.00000000	0.0465076	0.0436976	-0.04503697	0.00000000	-0.04362408	0.02249168	-0.03569853	0.0200743
57.000	0.00000000	0.00000000	0.00000000	0.00000000	0.00000000	0.00000000	0.00000000	-0.04524613	0.00000000	0.00000000	0.00000000	0.00000000	0.00000000	0.00000000	0.00000000	0.00000000	0.00000000	0.00000000	0.00000000	0.00000000	0.00000000	0.00000000	0.00000000	0.00000000	0.00000000	-0.06125166	-0.05895753	0.0451264	0.00000000	0.0464405	0.0435747	-0.04503919	0.00000000	-0.04359091	0.02252055	-0.03573527	0.0201593
58.000	0.00000000	0.00000000	0.00000000	0.00000000	0.00000000	0.00000000	0.00000000	-0.04528560	0.00000000	0.00000000	0.00000000	0.00000000	0.00000000	0.00000000	0.00000000	0.00000000	0.00000000	0.00000000	0.00000000	0.00000000	0.00000000	0.00000000	0.00000000	0.00000000	0.00000000	-0.06128528	-0.05893214	0.0451402	0.00000000	0.0463567	0.0434324	-0.04504132	0.00000000	-0.04355790	0.02254282	-0.03577162	0.0202392
59.000	0.00000000	0.00000000	0.00000000	0.00000000	0.00000000	0.00000000	0.00000000	-0.04532442	0.00000000	0.00000000	0.00000000	0.00000000	0.00000000	0.00000000	0.00000000	0.00000000	0.00000000	0.00000000	0.00000000	0.00000000	0.00000000	0.00000000	0.00000000	0.00000000	0.00000000	-0.06131804	-0.05890676	0.0451406	0.00000000	0.0462556	0.0432697	-0.04504325	0.00000000	-0.04352505	0.02255841	-0.03580758	0.0203139
60.000	0.00000000	0.00000000	0.00000000	0.00000000	0.00000000	0.00000000	0.00000000	-0.04536268	0.00000000	0.00000000	0.00000000	0.00000000	0.00000000	0.00000000	0.00000000	0.00000000	0.00000000	0.00000000	0.00000000	0.00000000	0.00000000	0.00000000	0.00000000	0.00000000	0.00000000	-0.06134992	-0.05888139	0.0451270	0.00000000	0.0461365	0.0430856	-0.04504508	0.00000000	-0.04349237	0.02256725	-0.03584313	0.0203832
61.000	0.00000000	0.00000000	0.00000000	0.00000000	0.00000000	0.00000000	0.00000000	-0.04540026	0.00000000	0.00000000	0.00000000	0.00000000	0.00000000	0.00000000	0.00000000	0.00000000	0.00000000	0.00000000	0.00000000	0.00000000	0.00000000	0.00000000	0.00000000	0.00000000	0.00000000	-0.06138089	-0.05885602	0.0450986	0.00000000	0.0459988	0.0428790	-0.04504674	0.00000000	-0.04345986	0.02256928	-0.03587824	0.0204471
62.000	0.00000000	0.00000000	0.00000000	0.00000000	0.00000000	0.00000000	0.00000000	-0.04543724	0.00000000	0.00000000	0.00000000	0.00000000	0.00000000	0.00000000	0.00000000	0.00000000	0.00000000	0.00000000	0.00000000	0.00000000	0.00000000	0.00000000	0.00000000	0.00000000	0.00000000	-0.06141094	-0.05883064	0.0450549	0.00000000	0.0458419	0.0426486	-0.04504819	0.00000000	-0.04342752	0.02256441	-0.03591291	0.0205056
63.000	0.00000000	0.00000000	0.00000000	0.00000000	0.00000000	0.00000000	0.00000000	-0.04547342	0.00000000	0.00000000	0.00000000	0.00000000	0.00000000	0.00000000	0.00000000	0.00000000	0.00000000	0.00000000	0.00000000	0.00000000	0.00000000	0.00000000	0.00000000	0.00000000	0.00000000	-0.06144006	-0.05880530	0.0449949	0.00000000	0.0456651	0.0423933	-0.04504950	0.00000000	-0.04339537	0.02255259	-0.03594712	0.0205585
64.000	0.00000000	0.00000000	0.00000000	0.00000000	0.00000000	0.00000000	0.00000000	-0.04550897	0.00000000	0.00000000	0.00000000	0.00000000	0.00000000	0.00000000	0.00000000	0.00000000	0.00000000	0.00000000	0.00000000	0.00000000	0.00000000	0.00000000	0.00000000	0.00000000	0.00000000	-0.06146822	-0.05877993	0.0449180	0.00000000	0.0454676	0.0421116	-0.04505062	0.00000000	-0.04336341	0.02253374	-0.03598086	0.0206058
65.000	0.00000000	0.00000000	0.00000000	0.00000000	0.00000000	0.00000000	0.00000000	-0.04554371	0.00000000	0.00000000	0.00000000	0.00000000	0.00000000	0.00000000	0.00000000	0.00000000	0.00000000	0.00000000	0.00000000	0.00000000	0.00000000	0.00000000	0.00000000	0.00000000	0.00000000	-0.06149541	-0.05875461	0.0448231	0.00000000	0.0452486	0.0418023	-0.04505156	0.00000000	-0.04333163	0.02250779	-0.03601410	0.0206474
66.000	0.00000000	0.00000000	0.00000000	0.00000000	0.00000000	0.00000000	0.00000000	-0.04557779	0.00000000	0.00000000	0.00000000	0.00000000	0.00000000	0.00000000	0.00000000	0.00000000	0.00000000	0.00000000	0.00000000	0.00000000	0.00000000	0.00000000	0.00000000	0.00000000	0.00000000	-0.06152161	-0.05872930	0.0447095	0.00000000	0.0450074	0.0414639	-0.04505223	0.00000000	-0.04330005	0.02247468	-0.03604684	0.0206832
67.000	0.00000000	0.00000000	0.00000000	0.00000000	0.00000000	0.00000000	0.00000000	-0.04561104	0.00000000	0.00000000	0.00000000	0.00000000	0.00000000	0.00000000	0.00000000	0.00000000	0.00000000	0.00000000	0.00000000	0.00000000	0.00000000	0.00000000	0.00000000	0.00000000	0.00000000	-0.06154681	-0.05870397	0.0445760	0.00000000	0.0447432	0.0410946	-0.04505276	0.00000000	-0.04326868	0.02243435	-0.03607905	0.0207130
68.000	0.00000000	0.00000000	0.00000000	0.00000000	0.00000000	0.00000000	0.00000000	-0.04564362	0.00000000	0.00000000	0.00000000	0.00000000	0.00000000	0.00000000	0.00000000	0.00000000	0.00000000	0.00000000	0.00000000	0.00000000	0.00000000	0.00000000	0.00000000	0.00000000	0.00000000	-0.06157100	-0.05867869	0.0444217	0.00000000	0.0444551	0.0406930	-0.04505305	0.00000000	-0.04323751	0.02238672	-0.03611073	0.0207370
69.000	0.00000000	0.00000000	0.00000000	0.00000000	0.00000000	0.00000000	0.00000000	-0.04567534	0.00000000	0.00000000	0.00000000	0.00000000	0.00000000	0.00000000	0.00000000	0.00000000	0.00000000	0.00000000	0.00000000	0.00000000	0.00000000	0.00000000	0.00000000	0.00000000	0.00000000	-0.06159417	-0.05865340	0.0442452	0.00000000	0.0441421	0.0402571	-0.04505308	0.00000000	-0.04320655	0.02233174	-0.03614186	0.0207548
70.000	0.00000000	0.00000000	0.00000000	0.00000000	0.00000000	0.00000000	0.00000000	-0.04570637	0.00000000	0.00000000	0.00000000	0.00000000	0.00000000	0.00000000	0.00000000	0.00000000	0.00000000	0.00000000	0.00000000	0.00000000	0.00000000	0.00000000	0.00000000	0.00000000	0.00000000	-0.06161630	-0.05862818	0.0440455	0.00000000	0.0438035	0.0397852	-0.04505293	0.00000000	-0.04317581	0.02226935	-0.03617243	0.0207666
71.000	0.00000000	0.00000000	0.00000000	0.00000000	0.00000000	0.00000000	0.00000000	-0.04573655	0.00000000	0.00000000	0.00000000	0.00000000	0.00000000	0.00000000	0.00000000	0.00000000	0.00000000	0.00000000	0.00000000	0.00000000	0.00000000	0.00000000	0.00000000	0.00000000	0.00000000	-0.06163738	-0.05860297	0.0438211	0.00000000	0.0434383	0.0392753	-0.04505231	0.00000000	-0.04314530	0.02219949	-0.03620242	0.0207721
72.000	0.00000000	0.00000000	0.00000000	0.00000000	0.00000000	0.00000000	0.00000000	-0.04576600	0.00000000	0.00000000	0.00000000	0.00000000	0.00000000	0.00000000	0.00000000	0.00000000	0.00000000	0.00000000	0.00000000	0.00000000	0.00000000	0.00000000	0.00000000	0.00000000	0.00000000	-0.06165737	-0.05857777	0.0435706	0.00000000	0.0430454	0.0387255	-0.04505169	0.00000000	-0.04311501	0.02212210	-0.03623182	0.0207714
73.000	0.00000000	0.00000000	0.00000000	0.00000000	0.00000000	0.00000000	0.00000000	-0.04579459	0.00000000	0.00000000	0.00000000	0.00000000	0.00000000	0.00000000	0.00000000	0.00000000	0.00000000	0.00000000	0.00000000	0.00000000	0.00000000	0.00000000	0.00000000	0.00000000	0.00000000	-0.06167635	-0.05855263	0.0432924	0.00000000	0.0426239	0.0381335	-0.04505057	0.00000000	-0.04308497	0.02203712	-0.03626063	0.0207642
74.000	0.00000000	0.00000000	0.00000000	0.00000000	0.00000000	0.00000000	0.00000000	-0.04582244	0.00000000	0.00000000	0.00000000	0.00000000	0.00000000	0.00000000	0.00000000	0.00000000	0.00000000	0.00000000	0.00000000	0.00000000	0.00000000	0.00000000	0.00000000	0.00000000	0.00000000	-0.06169424	-0.05852751	0.0429850	0.00000000	0.0421727	0.0374971	-0.04504927	0.00000000	-0.04305516	0.02194450	-0.03628881	0.0207506
75.000	0.00000000	0.00000000	0.00000000	0.00000000	0.00000000	0.00000000	0.00000000	-0.04584941	0.00000000	0.00000000	0.00000000	0.00000000	0.00000000	0.00000000	0.00000000	0.00000000	0.00000000	0.00000000	0.00000000	0.00000000	0.00000000	0.00000000	0.00000000	0.00000000	0.00000000	-0.06171103	-0.05850224	0.0426465	0.00000000	0.0416909	0.0368143	-0.04504783	0.00000000	-0.04302561	0.02184420	-0.03631637	0.0207305
76.000	0.00000000	0.00000000	0.00000000	0.00000000	0.00000000	0.00000000	0.00000000	-0.04587563	0.00000000	0.00000000	0.00000000	0.00000000	0.00000000	0.00000000	0.00000000	0.00000000	0.00000000	0.00000000	0.00000000	0.00000000	0.00000000	0.00000000	0.00000000	0.00000000	0.00000000	-0.06172673	-0.05847699	0.0422751	0.00000000	0.0411772	0.0360825	-0.04504582	0.00000000	-0.04299631	0.02173615	-0.03634330	0.0207037
77.000	0.00000000	0.00000000	0.00000000	0.00000000	0.00000000	0.00000000	0.00000000	-0.04590097	0.00000000	0.00000000	0.00000000	0.00000000	0.00000000	0.00000000	0.00000000	0.00000000	0.00000000	0.00000000	0.00000000	0.00000000	0.00000000	0.00000000	0.00000000	0.00000000	0.00000000	-0.06174137	-0.05845162	0.0418687	0.00000000	0.0406307	0.0352995	-0.04504365	0.00000000	-0.04296727	0.02162033	-0.03636957	0.0206702
78.000	0.00000000	0.00000000	0.00000000	0.00000000	0.00000000	0.00000000	0.00000000	-0.04592555	0.00000000	0.00000000	0.00000000	0.00000000	0.00000000	0.00000000	0.00000000	0.00000000	0.00000000	0.00000000	0.00000000	0.00000000	0.00000000	0.00000000	0.00000000	0.00000000	0.00000000	-0.06175489	-0.05842626	0.0414253	0.00000000	0.0400502	0.0344629	-0.04504130	0.00000000	-0.04293851	0.02149668	-0.03639519	0.0206300
79.000	0.00000000	0.00000000	0.00000000	0.00000000	0.00000000	0.00000000	0.00000000	-0.04594924	0.00000000	0.00000000	0.00000000	0.00000000	0.00000000	0.00000000	0.00000000	0.00000000	0.00000000	0.00000000	0.00000000	0.00000000	0.00000000	0.00000000	0.00000000	0.00000000	0.00000000	-0.06176736	-0.05840126	0.0409424	0.00000000	0.0394346	0.0335703	-0.04503858	0.00000000	-0.04291002	0.02136516	-0.03642013	0.0205828
80.000	0.00000000	0.00000000	0.00000000	0.00000000	0.00000000	0.00000000	0.00000000	-0.04597215	0.00000000	0.00000000	0.00000000	0.00000000	0.00000000	0.00000000	0.00000000	0.00000000	0.00000000	0.00000000	0.00000000	0.00000000	0.00000000	0.00000000	0.00000000	0.00000000	0.00000000	-0.06177866	-0.05837605	0.0404177	0.00000000	0.0387829	0.0326195	-0.04503571	0.00000000	-0.04288182	0.02122573	-0.03644440	0.0205287
81.000	0.00000000	0.00000000	0.00000000	0.00000000	0.00000000	0.00000000	0.00000000	-0.04599418	0.00000000	0.00000000	0.00000000	0.00000000	0.00000000	0.00000000	0.00000000	0.00000000	0.00000000	0.00000000	0.00000000	0.00000000	0.00000000	0.00000000	0.00000000	0.00000000	0.00000000	-0.06178887	-0.05835074	0.0398487	0.00000000	0.0380938	0.0316082	-0.04503244	0.00000000	-0.04285391	0.02107837	-0.03646798	0.0204676
82.000	0.00000000	0.00000000	0.00000000	0.00000000	0.00000000	0.00000000	0.00000000	-0.04601541	0.00000000	0.00000000	0.00000000	0.00000000	0.00000000	0.00000000	0.00000000	0.00000000	0.00000000	0.00000000	0.00000000	0.00000000	0.00000000	0.00000000	0.00000000	0.00000000	0.00000000	-0.06179804	-0.05832598	0.0392326	0.00000000	0.0373663	0.0305344	-0.04502865	0.00000000	-0.04282630	0.02092303	-0.03649086	0.0203994
83.000	0.00000000	0.00000000	0.00000000	0.00000000	0.00000000	0.00000000	0.00000000	-0.04603576	0.00000000	0.00000000	0.00000000	0.00000000	0.00000000	0.00000000	0.00000000	0.00000000	0.00000000	0.00000000	0.00000000	0.00000000	0.00000000	0.00000000	0.00000000	0.00000000	0.00000000	-0.06180601	-0.05830107	0.0385666	0.00000000	0.0365994	0.0293961	-0.04502481	0.00000000	-0.04279900	0.02075970	-0.03651303	0.0203240
84.000	0.00000000	0.00000000	0.00000000	0.00000000	0.00000000	0.00000000	0.00000000	-0.04605531	0.00000000	0.00000000	0.00000000	0.00000000	0.00000000	0.00000000	0.00000000	0.00000000	0.00000000	0.00000000	0.00000000	0.00000000	0.00000000	0.00000000	0.00000000	0.00000000	0.00000000	-0.06181299	-0.05827634	0.0378477	0.00000000	0.0357921	0.0281916	-0.04502066	0.00000000	-0.04277201	0.02058834	-0.03653449	0.0202413
85.000	0.00000000	0.00000000	0.00000000	0.00000000	0.00000000	0.00000000	0.00000000	-0.04607399	0.00000000	0.00000000	0.00000000	0.00000000	0.00000000	0.00000000	0.00000000	0.00000000	0.00000000	0.00000000	0.00000000	0.00000000	0.00000000	0.00000000	0.00000000	0.00000000	0.00000000	-0.06181887	-0.05825170	0.0370730	0.00000000	0.0349433	0.0269197	-0.04501622	0.00000000	-0.04274535	0.02040894	-0.03655523	0.0201513
86.000	0.00000000	0.00000000	0.00000000	0.00000000	0.00000000	0.00000000	0.00000000	-0.04609185	0.00000000	0.00000000	0.00000000	0.00000000	0.00000000	0.00000000	0.00000000	0.00000000	0.00000000	0.00000000	0.00000000	0.00000000	0.00000000	0.00000000	0.00000000	0.00000000	0.00000000	-0.06182356	-0.05822720	0.0362393	0.00000000	0.0340522	0.0255793	-0.04501177	0.00000000	-0.04271903	0.02022147	-0.03657523	0.0200539
87.000	0.00000000	0.00000000	0.00000000	0.00000000	0.00000000	0.00000000	0.00000000	-0.04610885	0.00000000	0.00000000	0.00000000	0.00000000	0.00000000	0.00000000	0.00000000	0.00000000	0.00000000	0.00000000	0.00000000	0.00000000	0.00000000	0.00000000	0.00000000	0.00000000	0.00000000	-0.06182726	-0.05820285	0.0353433	0.00000000	0.0331178	0.0241699	-0.04500678	0.00000000	-0.04269304	0.02002594	-0.03659450	0.0199490
88.000	0.00000000	0.00000000	0.00000000	0.00000000	0.00000000	0.00000000	0.00000000	-0.04612503	0.00000000	0.00000000	0.00000000	0.00000000	0.00000000	0.00000000	0.00000000	0.00000000	0.00000000	0.00000000	0.00000000	0.00000000	0.00000000	0.00000000	0.00000000	0.00000000	0.00000000	-0.06182979	-0.05817868	0.0343820	0.00000000	0.0321396	0.0226915	-0.04500149	0.00000000	-0.04266741	0.01982232	-0.03661303	0.0198365
89.000	0.00000000	0.00000000	0.00000000	0.00000000	0.00000000	0.00000000	0.00000000	-0.04614036	0.00000000	0.00000000	0.00000000	0.00000000	0.00000000	0.00000000	0.00000000	0.00000000	0.00000000	0.00000000	0.00000000	0.00000000	0.00000000	0.00000000	0.00000000	0.00000000	0.00000000	-0.06183135	-0.05815470	0.0333520	0.00000000	0.0311168	0.0211448	-0.04499591	0.00000000	-0.04264214	0.01961061	-0.03663081	0.0197165
90.000	0.00000000	0.00000000	0.00000000	0.00000000	0.00000000	0.00000000	0.00000000	-0.04615485	0.00000000	0.00000000	0.00000000	0.00000000	0.00000000	0.00000000	0.00000000	0.00000000	0.00000000	0.00000000	0.00000000	0.00000000	0.00000000	0.00000000	0.00000000	0.00000000	0.00000000	-0.06183185	-0.05813092	0.0322503	0.00000000	0.0300490	0.0195310	-0.04499004	0.00000000	-0.04261724	0.01939082	-0.03664783	0.0195888
