# Supplementary material for: The evolution of pelvic limb muscle moment arms in bird-line archosaurs
Source: Sci Adv. 2021 Mar 19;7(12):eabe2778. doi: 10.1126/sciadv.abe2778 (PMC7978429; doi:10.1126/sciadv.abe2778)
Supplement: Data file S7 [file abe2778_Data_file_S7.zip › supp data/SIMM_moment_arm_raw_data/Dilophosaurus_hipAbAll_15Ab.plt]

# Output plot file made by SIMM 6.0.2
# Curves and events from plot data files are not reproduced in this file.

title hip_abduction moment arm vs. hip_extension


# This file contains 38 columns of data. The first
# column is the x-variable, followed by 37 y-variable[s].

hip_extension (deg)	IT1|hip_abduction moment arm	IT2A|hip_abduction moment arm	IT2P|hip_abduction moment arm	IT3|hip_abduction moment arm	FMTE|hip_abduction moment arm	FMTI|hip_abduction moment arm	AMB|hip_abduction moment arm	AMBtendon|hip_abduction moment arm	ILFB|hip_abduction moment arm	PIFI1|hip_abduction moment arm	PIFI2|hip_abduction moment arm	IFE|hip_abduction moment arm	ITCA|hip_abduction moment arm	ITCP|hip_abduction moment arm	FTI1|hip_abduction moment arm	FTI3|hip_abduction moment arm	FTE|hip_abduction moment arm	ADD1|hip_abduction moment arm	ADD2|hip_abduction moment arm	PIFE1|hip_abduction moment arm	PIFE2|hip_abduction moment arm	PIFE3|hip_abduction moment arm	ISTR|hip_abduction moment arm	CFB|hip_abduction moment arm	CFL|hip_abduction moment arm	GL|hip_abduction moment arm	GM|hip_abduction moment arm	EDL|hip_abduction moment arm	EDB|hip_abduction moment arm	EHL|hip_abduction moment arm	TA|hip_abduction moment arm	FDL|hip_abduction moment arm	FDB|hip_abduction moment arm	FHL|hip_abduction moment arm	FL|hip_abduction moment arm	FLtendon|hip_abduction moment arm	FB|hip_abduction moment arm	
-45.000	-0.0830034	-0.1079905	-0.0893447	-0.0611926	0.00000000	0.00000000	-0.0221471	0.00000000	-0.0334984	-0.0701317	-0.068057	-0.0526190	-0.0671963	-0.0485105	0.199190	0.0427757	-0.04821435	0.1127506	0.148486	0.0032807	0.0035853	0.0480552	0.076396	0.0029248	0.0465953	0.00000000	0.00000000	0.00000000	0.00000000	0.00000000	0.00000000	0.00000000	0.00000000	0.00000000	0.00000000	0.00000000	0.00000000
-43.000	-0.0786197	-0.1070391	-0.0900807	-0.0630961	0.00000000	0.00000000	-0.0220243	0.00000000	-0.0352494	-0.0686720	-0.066964	-0.0553264	-0.0672806	-0.0505742	0.195027	0.0421057	-0.04842498	0.1133563	0.144948	0.0028751	0.0033237	0.0487515	0.076369	0.0004810	0.0441842	0.00000000	0.00000000	0.00000000	0.00000000	0.00000000	0.00000000	0.00000000	0.00000000	0.00000000	0.00000000	0.00000000	0.00000000
-41.000	-0.0752673	-0.1060744	-0.0907933	-0.0649880	0.00000000	0.00000000	-0.0218873	0.00000000	-0.0369560	-0.0673675	-0.065908	-0.0578737	-0.0673269	-0.0524959	0.189826	0.0414134	-0.04864105	0.1138016	0.141199	0.0024996	0.0030869	0.0494185	0.076232	-0.0018706	0.0417746	0.00000000	0.00000000	0.00000000	0.00000000	0.00000000	0.00000000	0.00000000	0.00000000	0.00000000	0.00000000	0.00000000	0.00000000
-39.000	-0.0725520	-0.1050988	-0.0914831	-0.0668009	0.00000000	0.00000000	-0.0217361	0.00000000	-0.0386180	-0.0661876	-0.064871	-0.0602741	-0.0673357	-0.0542732	0.183807	0.0407010	-0.04886250	0.1140826	0.137283	0.0021531	0.0028745	0.0500541	0.075981	-0.0041343	0.0393729	0.00000000	0.00000000	0.00000000	0.00000000	0.00000000	0.00000000	0.00000000	0.00000000	0.00000000	0.00000000	0.00000000	0.00000000
-37.000	-0.0702591	-0.1041145	-0.0921509	-0.0685610	0.00000000	0.00000000	-0.0215708	0.00000000	-0.0402358	-0.0651089	-0.063839	-0.0625317	-0.0673063	-0.0559052	0.177198	0.0399709	-0.04908914	0.1141971	0.133238	0.0018346	0.0026860	0.0506560	0.075610	-0.0063141	0.0369845	0.00000000	0.00000000	0.00000000	0.00000000	0.00000000	0.00000000	0.00000000	0.00000000	0.00000000	0.00000000	0.00000000	0.00000000
-35.000	-0.0682627	-0.1031238	-0.0927970	-0.0702731	0.00000000	0.00000000	-0.0213915	0.00000000	-0.0418094	-0.0641130	-0.062803	-0.0646524	-0.0672384	-0.0573921	0.170209	0.0392254	-0.04932071	0.1141442	0.129103	0.0015431	0.0025212	0.0512219	0.075115	-0.0084135	0.0346145	0.00000000	0.00000000	0.00000000	0.00000000	0.00000000	0.00000000	0.00000000	0.00000000	0.00000000	0.00000000	0.00000000	0.00000000
-33.000	-0.0664842	-0.1021284	-0.0934218	-0.0719392	0.00000000	0.00000000	-0.0211980	0.00000000	-0.0433391	-0.0631845	-0.061755	-0.0666425	-0.0671314	-0.0587349	0.163024	0.0384666	-0.04955689	0.1139247	0.124907	0.0012779	0.0023799	0.0517492	0.074492	-0.0104359	0.0322674	0.00000000	0.00000000	0.00000000	0.00000000	0.00000000	0.00000000	0.00000000	0.00000000	0.00000000	0.00000000	0.00000000	0.00000000
-31.000	-0.0649752	-0.1011302	-0.0940257	-0.0735606	0.00000000	0.00000000	-0.0209906	0.00000000	-0.0448249	-0.0623112	-0.060688	-0.0685084	-0.0669858	-0.0599358	0.155795	0.0376966	-0.04979728	0.1135408	0.120681	0.0010385	0.0022619	0.0522354	0.073736	-0.0123842	0.0299469	0.00000000	0.00000000	0.00000000	0.00000000	0.00000000	0.00000000	0.00000000	0.00000000	0.00000000	0.00000000	0.00000000	0.00000000
-29.000	-0.0636059	-0.1001307	-0.0946089	-0.0751386	0.00000000	0.00000000	-0.0207692	0.00000000	-0.0462672	-0.0614831	-0.059596	-0.0702556	-0.0668006	-0.0609975	0.148639	0.0369174	-0.05004145	0.1129963	0.116448	0.0008242	0.0021672	0.0526775	0.072845	-0.0142614	0.0276566	0.00000000	0.00000000	0.00000000	0.00000000	0.00000000	0.00000000	0.00000000	0.00000000	0.00000000	0.00000000	0.00000000	0.00000000
-27.000	-0.0623011	-0.0991314	-0.0951715	-0.0766742	0.00000000	0.00000000	-0.0205338	0.00000000	-0.0476661	-0.0606912	-0.058477	-0.0718891	-0.0665763	-0.0619232	0.141643	0.0361311	-0.05028893	0.1122963	0.112230	0.0006348	0.0020959	0.0530727	0.071815	-0.0160699	0.0253995	0.00000000	0.00000000	0.00000000	0.00000000	0.00000000	0.00000000	0.00000000	0.00000000	0.00000000	0.00000000	0.00000000	0.00000000
-25.000	-0.0610522	-0.0981336	-0.0957137	-0.0781684	0.00000000	0.00000000	-0.0202847	0.00000000	-0.0490218	-0.0599285	-0.057326	-0.0734136	-0.0663119	-0.0627167	0.134870	0.0353394	-0.05053923	0.1114473	0.108044	0.0004697	0.0020479	0.0534178	0.070644	-0.0178744	0.0231780	0.00000000	0.00000000	0.00000000	0.00000000	0.00000000	0.00000000	0.00000000	0.00000000	0.00000000	0.00000000	0.00000000	0.00000000
-23.000	-0.0598621	-0.0971385	-0.0962451	-0.0796218	0.00000000	0.00000000	-0.0200217	0.00000000	-0.0503345	-0.0591887	-0.056141	-0.0748332	-0.0660078	-0.0633820	0.128358	0.0345442	-0.05079184	0.1104566	0.103905	0.0003289	0.0020236	0.0537095	0.069331	-0.0202724	0.0209943	0.00000000	0.00000000	0.00000000	0.00000000	0.00000000	0.00000000	0.00000000	0.00000000	0.00000000	0.00000000	0.00000000	0.00000000
-21.000	-0.0587221	-0.0961472	-0.0967418	-0.0810350	0.00000000	0.00000000	-0.0197450	0.00000000	-0.0516045	-0.0584724	-0.054919	-0.0761516	-0.0656633	-0.0639232	0.122130	0.0337471	-0.05104625	0.1093327	0.099824	0.0002122	0.0020231	0.0539445	0.067876	-0.0226170	0.0188505	0.00000000	0.00000000	0.00000000	0.00000000	0.00000000	0.00000000	0.00000000	0.00000000	0.00000000	0.00000000	0.00000000	0.00000000
-19.000	-0.0576284	-0.0951605	-0.0972173	-0.0824085	0.00000000	0.00000000	-0.0194547	0.00000000	-0.0528320	-0.0577620	-0.053658	-0.0773722	-0.0652784	-0.0643447	0.116198	0.0329497	-0.05130192	0.1080847	0.095811	0.0001194	0.0020470	0.0541192	0.066278	-0.0249105	0.0167479	0.00000000	0.00000000	0.00000000	0.00000000	0.00000000	0.00000000	0.00000000	0.00000000	0.00000000	0.00000000	0.00000000	0.00000000
-17.000	-0.0565775	-0.0941793	-0.0976726	-0.0837427	0.00000000	0.00000000	-0.0191509	0.00000000	-0.0540171	-0.0570607	-0.052356	-0.0784981	-0.0648532	-0.0646510	0.110563	0.0321534	-0.05155834	0.1067222	0.091873	0.0000507	0.0021000	0.0542299	0.064540	-0.0271554	0.0146879	0.00000000	0.00000000	0.00000000	0.00000000	0.00000000	0.00000000	0.00000000	0.00000000	0.00000000	0.00000000	0.00000000	0.00000000
-15.000	-0.0555665	-0.0932043	-0.0981124	-0.0850378	0.00000000	0.00000000	-0.0188336	0.00000000	-0.0552699	-0.0563643	-0.051011	-0.0795320	-0.0643869	-0.0648463	0.105220	0.0313597	-0.05181498	0.1052552	0.088016	0.0000075	0.0021672	0.0542729	0.062665	-0.0293540	0.0126716	0.00000000	0.00000000	0.00000000	0.00000000	0.00000000	0.00000000	0.00000000	0.00000000	0.00000000	0.00000000	0.00000000	0.00000000
-13.000	-0.0545924	-0.0922363	-0.0985373	-0.0862941	0.00000000	0.00000000	-0.0185030	0.00000000	-0.0565495	-0.0556698	-0.049623	-0.0804764	-0.0638795	-0.0649278	0.100160	0.0305698	-0.05205365	0.1036939	0.084244	-0.0000149	0.0022663	0.0542445	0.060656	-0.0315087	0.0106998	0.00000000	0.00000000	0.00000000	0.00000000	0.00000000	0.00000000	0.00000000	0.00000000	0.00000000	0.00000000	0.00000000	0.00000000
-11.000	-0.0536526	-0.0912757	-0.0989356	-0.0875116	0.00000000	0.00000000	-0.0181592	0.00000000	-0.0578257	-0.0549739	-0.048190	-0.0813334	-0.0633310	-0.0649187	0.095371	0.0297849	-0.05221023	0.1020485	0.080559	-0.0000105	0.0023907	0.0541407	0.058518	-0.0336217	0.0087732	0.00000000	0.00000000	0.00000000	0.00000000	0.00000000	0.00000000	0.00000000	0.00000000	0.00000000	0.00000000	0.00000000	0.00000000
-9.000	-0.0527449	-0.0902886	-0.0993129	-0.0886903	0.00000000	0.00000000	-0.0178023	0.00000000	-0.0591064	-0.0542740	-0.046710	-0.0821045	-0.0627413	-0.0648104	0.090840	0.0290061	-0.05236030	0.1003291	0.076964	0.0000182	0.0025418	0.0539579	0.056259	-0.0356953	0.0068922	0.00000000	0.00000000	0.00000000	0.00000000	0.00000000	0.00000000	0.00000000	0.00000000	0.00000000	0.00000000	0.00000000	0.00000000
-7.000	-0.0518671	-0.0893139	-0.0996689	-0.0898302	0.00000000	0.00000000	-0.0174324	0.00000000	-0.0603909	-0.0535677	-0.045184	-0.0827929	-0.0621098	-0.0646075	0.086553	0.0282345	-0.05250432	0.0985455	0.073459	0.0000722	0.0027202	0.0536923	0.053884	-0.0377318	0.0050574	0.00000000	0.00000000	0.00000000	0.00000000	0.00000000	0.00000000	0.00000000	0.00000000	0.00000000	0.00000000	0.00000000	0.00000000
-5.000	-0.0510404	-0.0883995	-0.1000035	-0.0909313	0.00000000	0.00000000	-0.0170497	0.00000000	-0.0616787	-0.0528526	-0.043610	-0.0833977	-0.0614366	-0.0643144	0.082495	0.0274709	-0.05264276	0.0967071	0.070044	0.0001517	0.0029269	0.0533402	0.051403	-0.0397335	0.0032689	0.00000000	0.00000000	0.00000000	0.00000000	0.00000000	0.00000000	0.00000000	0.00000000	0.00000000	0.00000000	0.00000000	0.00000000
-3.000	-0.0506213	-0.0874899	-0.1003163	-0.0919933	0.00000000	0.00000000	-0.0166544	0.00000000	-0.0629689	-0.0521264	-0.041987	-0.0839236	-0.0607215	-0.0641879	0.078652	0.0267163	-0.05277599	0.0948231	0.066720	0.0002574	0.0031626	0.0528983	0.048825	-0.0417264	0.0015269	0.00000000	0.00000000	0.00000000	0.00000000	0.00000000	0.00000000	0.00000000	0.00000000	0.00000000	0.00000000	0.00000000	0.00000000
-1.000	-0.0503439	-0.0865857	-0.1006070	-0.0930161	0.00000000	0.00000000	-0.0162466	0.00000000	-0.0642609	-0.0513876	-0.040315	-0.0843725	-0.0599642	-0.0643460	0.075011	0.0259714	-0.05290439	0.0929019	0.063485	0.0003900	0.0034284	0.0523635	0.046160	-0.0436872	-0.0001686	0.00000000	0.00000000	0.00000000	0.00000000	0.00000000	0.00000000	0.00000000	0.00000000	0.00000000	0.00000000	0.00000000	0.00000000
1.000	-0.0500433	-0.0856874	-0.1008754	-0.0939993	0.00000000	0.00000000	-0.0158265	0.00000000	-0.0655539	-0.0506350	-0.038593	-0.0847461	-0.0591650	-0.0644359	0.071559	0.0252369	-0.05302830	0.0909515	0.060338	0.0005502	0.0037254	0.0517331	0.043420	-0.0456215	-0.0018175	0.00000000	0.00000000	0.00000000	0.00000000	0.00000000	0.00000000	0.00000000	0.00000000	0.00000000	0.00000000	0.00000000	0.00000000
3.000	-0.0497193	-0.0847955	-0.1011211	-0.0949426	0.00000000	0.00000000	-0.0153943	0.00000000	-0.0668472	-0.0498662	-0.036820	-0.0850453	-0.0583232	-0.0644579	0.068284	0.0245136	-0.05314800	0.0889794	0.057278	0.0007388	0.0040548	0.0510046	0.040615	-0.0475240	-0.0034829	0.00000000	0.00000000	0.00000000	0.00000000	0.00000000	0.00000000	0.00000000	0.00000000	0.00000000	0.00000000	0.00000000	0.00000000
5.000	-0.0493720	-0.0839106	-0.1013435	-0.0958457	0.00000000	0.00000000	-0.0149501	0.00000000	-0.0681398	-0.0490800	-0.034997	-0.0852703	-0.0574388	-0.0644120	0.065173	0.0238019	-0.05326379	0.0869924	0.054303	0.0009569	0.0044179	0.0501763	0.037758	-0.0493994	-0.0051491	0.00000000	0.00000000	0.00000000	0.00000000	0.00000000	0.00000000	0.00000000	0.00000000	0.00000000	0.00000000	0.00000000	0.00000000
7.000	-0.0490011	-0.0830331	-0.1015424	-0.0967080	0.00000000	0.00000000	-0.0144944	0.00000000	-0.0694309	-0.0482737	-0.033123	-0.0854220	-0.0565118	-0.0642984	0.062216	0.0231025	-0.05338715	0.0849968	0.051411	0.0012055	0.0048162	0.0492470	0.034860	-0.0512497	-0.0068105	0.00000000	0.00000000	0.00000000	0.00000000	0.00000000	0.00000000	0.00000000	0.00000000	0.00000000	0.00000000	0.00000000	0.00000000
9.000	-0.0486065	-0.0821636	-0.1017172	-0.0975291	0.00000000	0.00000000	-0.0140272	0.00000000	-0.0707195	-0.0474472	-0.031197	-0.0855015	-0.0555420	-0.0641175	0.059404	0.0224157	-0.05351146	0.0829984	0.048601	0.0014860	0.0052513	0.0482163	0.031934	-0.0530789	-0.0084748	0.00000000	0.00000000	0.00000000	0.00000000	0.00000000	0.00000000	0.00000000	0.00000000	0.00000000	0.00000000	0.00000000	0.00000000
11.000	-0.0481881	-0.0813027	-0.1018674	-0.0983083	0.00000000	0.00000000	-0.0135488	0.00000000	-0.0720046	-0.0465988	-0.029219	-0.0855096	-0.0545293	-0.0638694	0.056727	0.0217421	-0.05363700	0.0810023	0.045871	0.0017997	0.0057250	0.0470845	0.028992	-0.0548907	-0.0101414	0.00000000	0.00000000	0.00000000	0.00000000	0.00000000	0.00000000	0.00000000	0.00000000	0.00000000	0.00000000	0.00000000	0.00000000
13.000	-0.0477457	-0.0804508	-0.1019923	-0.0990450	0.00000000	0.00000000	-0.0130595	0.00000000	-0.0732853	-0.0457271	-0.027189	-0.0854471	-0.0534736	-0.0635544	0.054177	0.0210821	-0.05375327	0.0790131	0.043219	0.0021483	0.0062391	0.0458528	0.026044	-0.0566848	-0.0118120	0.00000000	0.00000000	0.00000000	0.00000000	0.00000000	0.00000000	0.00000000	0.00000000	0.00000000	0.00000000	0.00000000	0.00000000
15.000	-0.0472792	-0.0796087	-0.1020913	-0.0997385	0.00000000	0.00000000	-0.0125597	0.00000000	-0.0745604	-0.0448308	-0.025106	-0.0853149	-0.0523747	-0.0631730	0.051745	0.0204359	-0.05387360	0.0770351	0.040644	0.0025335	0.0067959	0.0445233	0.023103	-0.0584642	-0.0134877	0.00000000	0.00000000	0.00000000	0.00000000	0.00000000	0.00000000	0.00000000	0.00000000	0.00000000	0.00000000	0.00000000	0.00000000
17.000	-0.0467883	-0.0787768	-0.1021635	-0.1003879	0.00000000	0.00000000	-0.0120495	0.00000000	-0.0758288	-0.0439084	-0.022972	-0.0851135	-0.0512327	-0.0627254	0.049425	0.0198039	-0.05398527	0.0750717	0.038142	0.0029573	0.0073977	0.0430989	0.020178	-0.0602286	-0.0151699	0.00000000	0.00000000	0.00000000	0.00000000	0.00000000	0.00000000	0.00000000	0.00000000	0.00000000	0.00000000	0.00000000	0.00000000
19.000	-0.0462729	-0.0785790	-0.1022081	-0.1009923	0.00000000	0.00000000	-0.0115295	0.00000000	-0.0770893	-0.0429586	-0.020785	-0.0848436	-0.0500472	-0.0622120	0.047210	0.0191864	-0.05409546	0.0731264	0.035713	0.0034222	0.0080469	0.0415838	0.017279	-0.0619753	-0.0168597	0.00000000	0.00000000	0.00000000	0.00000000	0.00000000	0.00000000	0.00000000	0.00000000	0.00000000	0.00000000	0.00000000	0.00000000
21.000	-0.0457328	-0.0784962	-0.1022241	-0.1015507	0.00000000	0.00000000	-0.0109998	0.00000000	-0.0783407	-0.0419799	-0.018546	-0.0845058	-0.0488182	-0.0616334	0.045094	0.0185835	-0.05420419	0.0712020	0.033354	0.0039305	0.0087465	0.0399827	0.014417	-0.0637081	-0.0185679	0.00000000	0.00000000	0.00000000	0.00000000	0.00000000	0.00000000	0.00000000	0.00000000	0.00000000	0.00000000	0.00000000	0.00000000
23.000	-0.0451677	-0.0784013	-0.1022104	-0.1020620	0.00000000	0.00000000	-0.0104610	0.00000000	-0.0795817	-0.0409711	-0.016267	-0.0841006	-0.0475457	-0.0609898	0.043071	0.0179956	-0.05430835	0.0693009	0.031064	0.0044854	0.0094995	0.0383016	0.011598	-0.0654319	-0.0202930	0.00000000	0.00000000	0.00000000	0.00000000	0.00000000	0.00000000	0.00000000	0.00000000	0.00000000	0.00000000	0.00000000	0.00000000
25.000	-0.0445774	-0.0782945	-0.1021657	-0.1025248	0.00000000	0.00000000	-0.0099133	0.00000000	-0.0808108	-0.0399306	-0.013922	-0.0836284	-0.0462296	-0.0602820	0.041136	0.0174228	-0.05441075	0.0674253	0.028841	0.0050899	0.0103091	0.0365470	0.008831	-0.0671801	-0.0220291	0.00000000	0.00000000	0.00000000	0.00000000	0.00000000	0.00000000	0.00000000	0.00000000	0.00000000	0.00000000	0.00000000	0.00000000
27.000	-0.0439616	-0.0781758	-0.1020884	-0.1029377	0.00000000	0.00000000	-0.0093574	0.00000000	-0.0820269	-0.0388572	-0.011525	-0.0830898	-0.0448697	-0.0595102	0.039284	0.0168653	-0.05451160	0.0655770	0.026684	0.0057479	0.0111792	0.0347263	0.006122	-0.0689345	-0.0237443	0.00000000	0.00000000	0.00000000	0.00000000	0.00000000	0.00000000	0.00000000	0.00000000	0.00000000	0.00000000	0.00000000	0.00000000
29.000	-0.0433200	-0.0780456	-0.1019770	-0.1032991	0.00000000	0.00000000	-0.0087935	0.00000000	-0.0832283	-0.0377495	-0.009074	-0.0824851	-0.0434661	-0.0586753	0.037511	0.0163232	-0.05460703	0.0637576	0.024591	0.0064636	0.0121135	0.0328475	0.003477	-0.0706891	-0.0254259	0.00000000	0.00000000	0.00000000	0.00000000	0.00000000	0.00000000	0.00000000	0.00000000	0.00000000	0.00000000	0.00000000	0.00000000
31.000	-0.0426523	-0.0779040	-0.1018293	-0.1036072	0.00000000	0.00000000	-0.0082223	0.00000000	-0.0844137	-0.0366060	-0.006573	-0.0818145	-0.0420185	-0.0577777	0.035813	0.0157965	-0.05470055	0.0619685	0.022561	0.0072418	0.0131163	0.0309191	0.000902	-0.0724411	-0.0270955	0.00000000	0.00000000	0.00000000	0.00000000	0.00000000	0.00000000	0.00000000	0.00000000	0.00000000	0.00000000	0.00000000	0.00000000
33.000	-0.0419580	-0.0777513	-0.1016431	-0.1038599	0.00000000	0.00000000	-0.0076443	0.00000000	-0.0855814	-0.0354254	-0.004021	-0.0810785	-0.0405270	-0.0568180	0.034186	0.0152856	-0.05479655	0.0602106	0.020592	0.0080878	0.0141924	0.0289500	-0.001600	-0.0741890	-0.0287495	0.00000000	0.00000000	0.00000000	0.00000000	0.00000000	0.00000000	0.00000000	0.00000000	0.00000000	0.00000000	0.00000000	0.00000000
35.000	-0.0412369	-0.0775876	-0.1014156	-0.1040548	0.00000000	0.00000000	-0.0070599	0.00000000	-0.0867300	-0.0342063	-0.001420	-0.0802772	-0.0389916	-0.0557970	0.032626	0.0147903	-0.05488676	0.0584850	0.018682	0.0090079	0.0153464	0.0269492	-0.004025	-0.0759335	-0.0304682	0.00000000	0.00000000	0.00000000	0.00000000	0.00000000	0.00000000	0.00000000	0.00000000	0.00000000	0.00000000	0.00000000	0.00000000
37.000	-0.0404884	-0.0774133	-0.1011437	-0.1041894	0.00000000	0.00000000	-0.0064699	0.00000000	-0.0878578	-0.0329472	0.001229	-0.0794108	-0.0374123	-0.0547154	0.031131	0.0143108	-0.05497541	0.0567924	0.016831	0.0100091	0.0165836	0.0249259	-0.006369	-0.0776597	-0.0322140	0.00000000	0.00000000	0.00000000	0.00000000	0.00000000	0.00000000	0.00000000	0.00000000	0.00000000	0.00000000	0.00000000	0.00000000
39.000	-0.0397120	-0.0772286	-0.1008235	-0.1042606	0.00000000	0.00000000	-0.0058749	0.00000000	-0.0889632	-0.0316468	0.003926	-0.0784796	-0.0357889	-0.0535738	0.029697	0.0138471	-0.05505751	0.0551334	0.015037	0.0110993	0.0179091	0.0228891	-0.008631	-0.0793740	-0.0339515	0.00000000	0.00000000	0.00000000	0.00000000	0.00000000	0.00000000	0.00000000	0.00000000	0.00000000	0.00000000	0.00000000	0.00000000
41.000	-0.0389073	-0.0770338	-0.1004505	-0.1042648	0.00000000	0.00000000	-0.0052754	0.00000000	-0.0900445	-0.0303036	0.006668	-0.0774835	-0.0341215	-0.0523731	0.028322	0.0133993	-0.05514267	0.0535084	0.013300	0.0122876	0.0193283	0.0208477	-0.010809	-0.0810851	-0.0356611	0.00000000	0.00000000	0.00000000	0.00000000	0.00000000	0.00000000	0.00000000	0.00000000	0.00000000	0.00000000	0.00000000	0.00000000
43.000	-0.0380736	-0.0768291	-0.1000194	-0.1041982	0.00000000	0.00000000	-0.0046723	0.00000000	-0.0911000	-0.0289164	0.009207	-0.0764227	-0.0324101	-0.0511141	0.027004	0.0129673	-0.05522645	0.0519178	0.011617	0.0135842	0.0208463	0.0188100	-0.012901	-0.0827919	-0.0373370	0.00000000	0.00000000	0.00000000	0.00000000	0.00000000	0.00000000	0.00000000	0.00000000	0.00000000	0.00000000	0.00000000	0.00000000
45.000	-0.0372103	-0.0766149	-0.0995236	-0.1040561	0.00000000	0.00000000	-0.0040663	0.00000000	-0.0921281	-0.0274839	0.011577	-0.0752971	-0.0306547	-0.0497976	0.025739	0.0125514	-0.05530872	0.0503618	0.009989	0.0150005	0.0224676	0.0167842	-0.014907	-0.0844862	-0.0389910	0.00000000	0.00000000	0.00000000	0.00000000	0.00000000	0.00000000	0.00000000	0.00000000	0.00000000	0.00000000	0.00000000	0.00000000
47.000	-0.0363167	-0.0763914	-0.0989552	-0.1038331	0.00000000	0.00000000	-0.0034582	0.00000000	-0.0931269	-0.0260048	0.013987	-0.0741067	-0.0288553	-0.0484245	0.024526	0.0121513	-0.05538420	0.0488407	0.008413	0.0165493	0.0241958	0.0147777	-0.016826	-0.0861286	-0.0406183	0.00000000	0.00000000	0.00000000	0.00000000	0.00000000	0.00000000	0.00000000	0.00000000	0.00000000	0.00000000	0.00000000	0.00000000
49.000	-0.0353919	-0.0761590	-0.0983046	-0.1035233	0.00000000	0.00000000	-0.0028488	0.00000000	-0.0940948	-0.0244779	0.016436	-0.0728514	-0.0270119	-0.0469958	0.023363	0.0117672	-0.05546357	0.0473543	0.006890	0.0182445	0.0260329	0.0127974	-0.018659	-0.0877206	-0.0422143	0.00000000	0.00000000	0.00000000	0.00000000	0.00000000	0.00000000	0.00000000	0.00000000	0.00000000	0.00000000	0.00000000	0.00000000
51.000	-0.0344351	-0.0759181	-0.0975598	-0.1031194	0.00000000	0.00000000	-0.0022390	0.00000000	-0.0950301	-0.0229025	0.018923	-0.0715310	-0.0251246	-0.0455124	0.022247	0.0113991	-0.05554168	0.0459029	0.005418	0.0201011	0.0279783	0.0108498	-0.020405	-0.0892702	-0.0437732	0.00000000	0.00000000	0.00000000	0.00000000	0.00000000	0.00000000	0.00000000	0.00000000	0.00000000	0.00000000	0.00000000	0.00000000
53.000	-0.0334452	-0.0756689	-0.0967064	-0.1026132	0.00000000	0.00000000	-0.0016297	0.00000000	-0.0959310	-0.0212775	0.021445	-0.0701453	-0.0231934	-0.0439753	0.021178	0.0110469	-0.05561260	0.0444863	0.003996	0.0221342	0.0300279	0.0089403	-0.022065	-0.0907407	-0.0452896	0.00000000	0.00000000	0.00000000	0.00000000	0.00000000	0.00000000	0.00000000	0.00000000	0.00000000	0.00000000	0.00000000	0.00000000
55.000	-0.0324213	-0.0754118	-0.0957261	-0.1019952	0.00000000	0.00000000	-0.0010219	0.00000000	-0.0967958	-0.0196024	0.024001	-0.0686939	-0.0212184	-0.0423855	0.020153	0.0107106	-0.05568810	0.0431045	0.002624	0.0243586	0.0321727	0.0070740	-0.023640	-0.0921105	-0.0467578	0.00000000	0.00000000	0.00000000	0.00000000	0.00000000	0.00000000	0.00000000	0.00000000	0.00000000	0.00000000	0.00000000	0.00000000
57.000	-0.0313620	-0.0751473	-0.0945966	-0.1012543	0.00000000	0.00000000	-0.0004167	0.00000000	-0.0976229	-0.0178769	0.026590	-0.0671766	-0.0191998	-0.0407442	0.019172	0.0103902	-0.05575612	0.0417574	0.001301	0.0267865	0.0343972	0.0052552	-0.025131	-0.0933079	-0.0481715	0.00000000	0.00000000	0.00000000	0.00000000	0.00000000	0.00000000	0.00000000	0.00000000	0.00000000	0.00000000	0.00000000	0.00000000
59.000	-0.0302662	-0.0748756	-0.0932926	-0.1003781	0.00000000	0.00000000	0.0001851	0.00000000	-0.0984107	-0.0164739	0.029209	-0.0655929	-0.0171377	-0.0390526	0.018232	0.0100857	-0.05582925	0.0404447	0.000027	0.0294246	0.0366778	0.0034875	-0.026539	-0.0942537	-0.0495248	0.00000000	0.00000000	0.00000000	0.00000000	0.00000000	0.00000000	0.00000000	0.00000000	0.00000000	0.00000000	0.00000000	0.00000000
61.000	-0.0291321	-0.0745971	-0.0917764	-0.0993526	0.00000000	0.00000000	0.0007821	0.00000000	-0.0991576	-0.0154409	0.031856	-0.0639421	-0.0150323	-0.0373117	0.017333	0.0097970	-0.05589467	0.0391664	-0.001200	0.0322704	0.0389820	0.0017740	-0.027866	-0.0947634	-0.0508113	0.00000000	0.00000000	0.00000000	0.00000000	0.00000000	0.00000000	0.00000000	0.00000000	0.00000000	0.00000000	0.00000000	0.00000000
63.000	-0.0279583	-0.0743123	-0.0899860	-0.0981626	0.00000000	0.00000000	0.0013734	0.00000000	-0.0998620	-0.0143747	0.034528	-0.0622237	-0.0128837	-0.0355228	0.016472	0.0095242	-0.05596554	0.0379222	-0.002380	0.0353057	0.0412682	0.0001172	-0.029112	-0.0944773	-0.0520247	0.00000000	0.00000000	0.00000000	0.00000000	0.00000000	0.00000000	0.00000000	0.00000000	0.00000000	0.00000000	0.00000000	0.00000000
65.000	-0.0267429	-0.0740216	-0.0878850	-0.0968080	0.00000000	0.00000000	0.0019577	0.00000000	-0.1005225	-0.0132746	0.037222	-0.0604370	-0.0106922	-0.0336872	0.015650	0.0092672	-0.05602844	0.0367119	-0.003514	0.0384903	0.0434875	-0.0014809	-0.030279	-0.0919212	-0.0531587	0.00000000	0.00000000	0.00000000	0.00000000	0.00000000	0.00000000	0.00000000	0.00000000	0.00000000	0.00000000	0.00000000	0.00000000
