# Supplementary material for: The evolution of pelvic limb muscle moment arms in bird-line archosaurs
Source: Sci Adv. 2021 Mar 19;7(12):eabe2778. doi: 10.1126/sciadv.abe2778 (PMC7978429; doi:10.1126/sciadv.abe2778)
Supplement: Data file S7 [file abe2778_Data_file_S7.zip › supp data/SIMM_moment_arm_raw_data/Dilophosaurus_hipExAll_15Ab.plt]

# Output plot file made by SIMM 6.0.2
# Curves and events from plot data files are not reproduced in this file.

title hip_extension moment arm vs. hip_extension


# This file contains 38 columns of data. The first
# column is the x-variable, followed by 37 y-variable[s].

hip_extension (deg)	IT1|hip_extension moment arm	IT2A|hip_extension moment arm	IT2P|hip_extension moment arm	IT3|hip_extension moment arm	FMTE|hip_extension moment arm	FMTI|hip_extension moment arm	AMB|hip_extension moment arm	AMBtendon|hip_extension moment arm	ILFB|hip_extension moment arm	PIFI1|hip_extension moment arm	PIFI2|hip_extension moment arm	IFE|hip_extension moment arm	ITCA|hip_extension moment arm	ITCP|hip_extension moment arm	FTI1|hip_extension moment arm	FTI3|hip_extension moment arm	FTE|hip_extension moment arm	ADD1|hip_extension moment arm	ADD2|hip_extension moment arm	PIFE1|hip_extension moment arm	PIFE2|hip_extension moment arm	PIFE3|hip_extension moment arm	ISTR|hip_extension moment arm	CFB|hip_extension moment arm	CFL|hip_extension moment arm	GL|hip_extension moment arm	GM|hip_extension moment arm	EDL|hip_extension moment arm	EDB|hip_extension moment arm	EHL|hip_extension moment arm	TA|hip_extension moment arm	FDL|hip_extension moment arm	FDB|hip_extension moment arm	FHL|hip_extension moment arm	FL|hip_extension moment arm	FLtendon|hip_extension moment arm	FB|hip_extension moment arm	
-45.000	0.088678	0.0619370	-0.069107	-0.143234	0.00000000	0.00000000	0.0339479	0.00000000	-0.1509788	-0.0125098	0.0041530	-0.075909	-0.0045232	0.0162638	-0.057229	-0.0571900	-0.17669786	0.026396	-0.0933334	-0.004374	-0.0087034	0.057003	0.056766	-0.1501704	-0.1433070	0.00000000	0.00000000	0.00000000	0.00000000	0.00000000	0.00000000	0.00000000	0.00000000	0.00000000	0.00000000	0.00000000	0.00000000
-43.000	0.089928	0.0614224	-0.066453	-0.140622	0.00000000	0.00000000	0.0364454	0.00000000	-0.1500761	-0.0117815	0.0056504	-0.074946	-0.0038075	0.0142366	-0.082116	-0.0605366	-0.17890409	0.019705	-0.1027029	-0.001689	-0.0060101	0.057014	0.055171	-0.1488550	-0.1479047	0.00000000	0.00000000	0.00000000	0.00000000	0.00000000	0.00000000	0.00000000	0.00000000	0.00000000	0.00000000	0.00000000	0.00000000
-41.000	0.090810	0.0609689	-0.063771	-0.137868	0.00000000	0.00000000	0.0389164	0.00000000	-0.1490309	-0.0108836	0.0071957	-0.073898	-0.0030883	0.0122904	-0.105493	-0.0637434	-0.18076182	0.012931	-0.1114749	0.001001	-0.0033144	0.056955	0.053447	-0.1474460	-0.1521421	0.00000000	0.00000000	0.00000000	0.00000000	0.00000000	0.00000000	0.00000000	0.00000000	0.00000000	0.00000000	0.00000000	0.00000000
-39.000	0.091479	0.0605748	-0.061064	-0.135122	0.00000000	0.00000000	0.0413592	0.00000000	-0.1478493	-0.0098574	0.0087728	-0.072769	-0.0023658	0.0104301	-0.127090	-0.0668063	-0.18229169	0.006103	-0.1196409	0.003693	-0.0006179	0.056822	0.051591	-0.1459482	-0.1560260	0.00000000	0.00000000	0.00000000	0.00000000	0.00000000	0.00000000	0.00000000	0.00000000	0.00000000	0.00000000	0.00000000	0.00000000
-37.000	0.092012	0.0602381	-0.058332	-0.132335	0.00000000	0.00000000	0.0437717	0.00000000	-0.1465372	-0.0087336	0.0103699	-0.071567	-0.0016403	0.0086596	-0.146754	-0.0697223	-0.18351315	-0.000751	-0.1272015	0.006385	0.0020779	0.056614	0.049603	-0.1443659	-0.1595646	0.00000000	0.00000000	0.00000000	0.00000000	0.00000000	0.00000000	0.00000000	0.00000000	0.00000000	0.00000000	0.00000000	0.00000000
-35.000	0.092455	0.0599568	-0.055576	-0.129504	0.00000000	0.00000000	0.0461519	0.00000000	-0.1451000	-0.0075343	0.0119786	-0.070299	-0.0009123	0.0069814	-0.164437	-0.0724888	-0.18444444	-0.007602	-0.1341646	0.009077	0.0047714	0.056326	0.047483	-0.1427031	-0.1627665	0.00000000	0.00000000	0.00000000	0.00000000	0.00000000	0.00000000	0.00000000	0.00000000	0.00000000	0.00000000	0.00000000	0.00000000
-33.000	0.092832	0.0597287	-0.052797	-0.126629	0.00000000	0.00000000	0.0484978	0.00000000	-0.1435430	-0.0062743	0.0135927	-0.068968	-0.0001818	0.0053972	-0.180171	-0.0751038	-0.18510261	-0.014420	-0.1405443	0.011766	0.0074612	0.055956	0.045231	-0.1409634	-0.1656412	0.00000000	0.00000000	0.00000000	0.00000000	0.00000000	0.00000000	0.00000000	0.00000000	0.00000000	0.00000000	0.00000000	0.00000000
-31.000	0.093139	0.0595518	-0.049996	-0.123710	0.00000000	0.00000000	0.0508075	0.00000000	-0.1418711	-0.0049661	0.0152071	-0.067580	0.0005506	0.0039079	-0.194049	-0.0775661	-0.18550355	-0.021178	-0.1463590	0.014450	0.0101457	0.055500	0.042848	-0.1391501	-0.1681984	0.00000000	0.00000000	0.00000000	0.00000000	0.00000000	0.00000000	0.00000000	0.00000000	0.00000000	0.00000000	0.00000000	0.00000000
-29.000	0.093407	0.0594238	-0.047175	-0.120750	0.00000000	0.00000000	0.0530788	0.00000000	-0.1400889	-0.0036201	0.0168181	-0.066138	0.0012847	0.0025133	-0.206197	-0.0798750	-0.18566202	-0.027847	-0.1516308	0.017129	0.0128234	0.054955	0.040336	-0.1372663	-0.1704482	0.00000000	0.00000000	0.00000000	0.00000000	0.00000000	0.00000000	0.00000000	0.00000000	0.00000000	0.00000000	0.00000000	0.00000000
-27.000	0.093655	0.0593425	-0.044334	-0.117748	0.00000000	0.00000000	0.0553098	0.00000000	-0.1382010	-0.0022426	0.0184224	-0.064645	0.0020202	0.0012130	-0.216761	-0.0820303	-0.18559177	-0.034403	-0.1563836	0.019801	0.0154928	0.054318	0.037698	-0.1353147	-0.1724008	0.00000000	0.00000000	0.00000000	0.00000000	0.00000000	0.00000000	0.00000000	0.00000000	0.00000000	0.00000000	0.00000000	0.00000000
-25.000	0.093884	0.0593058	-0.041475	-0.114708	0.00000000	0.00000000	0.0574984	0.00000000	-0.1362116	-0.0008399	0.0200174	-0.063104	0.0027568	0.0000058	-0.225893	-0.0840322	-0.18530553	-0.040818	-0.1606428	0.022463	0.0181522	0.053586	0.034938	-0.1333668	-0.1740666	0.00000000	0.00000000	0.00000000	0.00000000	0.00000000	0.00000000	0.00000000	0.00000000	0.00000000	0.00000000	0.00000000	0.00000000
-23.000	0.094094	0.0593114	-0.038535	-0.111628	0.00000000	0.00000000	0.0596424	0.00000000	-0.1341248	0.0005831	0.0216008	-0.061519	0.0034941	-0.0011099	-0.233741	-0.0858816	-0.18481512	-0.047073	-0.1644344	0.025115	0.0208002	0.052755	0.032062	-0.1320844	-0.1754557	0.00000000	0.00000000	0.00000000	0.00000000	0.00000000	0.00000000	0.00000000	0.00000000	0.00000000	0.00000000	0.00000000	0.00000000
-21.000	0.094289	0.0593572	-0.035671	-0.108511	0.00000000	0.00000000	0.0617398	0.00000000	-0.1319445	0.0020076	0.0231707	-0.059891	0.0042317	-0.0021361	-0.240445	-0.0875794	-0.18413149	-0.053145	-0.1677843	0.027755	0.0234350	0.051823	0.029075	-0.1307553	-0.1765782	0.00000000	0.00000000	0.00000000	0.00000000	0.00000000	0.00000000	0.00000000	0.00000000	0.00000000	0.00000000	0.00000000	0.00000000
-19.000	0.094470	0.0594410	-0.032801	-0.105358	0.00000000	0.00000000	0.0637884	0.00000000	-0.1296743	0.0034626	0.0247252	-0.058223	0.0049695	-0.0030749	-0.246132	-0.0891272	-0.18326481	-0.059016	-0.1707178	0.030382	0.0260578	0.050785	0.025985	-0.1293826	-0.1774442	0.00000000	0.00000000	0.00000000	0.00000000	0.00000000	0.00000000	0.00000000	0.00000000	0.00000000	0.00000000	0.00000000	0.00000000
-17.000	0.094640	0.0595608	-0.029917	-0.102169	0.00000000	0.00000000	0.0657862	0.00000000	-0.1273178	0.0049265	0.0262627	-0.056517	0.0057069	-0.0039288	-0.250915	-0.0905267	-0.18222451	-0.064671	-0.1732597	0.032994	0.0287027	0.049640	0.022801	-0.1279693	-0.1780632	0.00000000	0.00000000	0.00000000	0.00000000	0.00000000	0.00000000	0.00000000	0.00000000	0.00000000	0.00000000	0.00000000	0.00000000
-15.000	0.094798	0.0597145	-0.026985	-0.098945	0.00000000	0.00000000	0.0677307	0.00000000	-0.1270953	0.0063987	0.0277816	-0.054776	0.0064437	-0.0047002	-0.254898	-0.0917799	-0.18101935	-0.070097	-0.1754334	0.035635	0.0312400	0.048383	0.019532	-0.1265183	-0.1784449	0.00000000	0.00000000	0.00000000	0.00000000	0.00000000	0.00000000	0.00000000	0.00000000	0.00000000	0.00000000	0.00000000	0.00000000
-13.000	0.094945	0.0599002	-0.023994	-0.095688	0.00000000	0.00000000	0.0696200	0.00000000	-0.1269735	0.0078762	0.0292806	-0.053001	0.0071795	-0.0053870	-0.258169	-0.0928891	-0.17992163	-0.075283	-0.1772615	0.038154	0.0338110	0.047014	0.016189	-0.1250326	-0.1785983	0.00000000	0.00000000	0.00000000	0.00000000	0.00000000	0.00000000	0.00000000	0.00000000	0.00000000	0.00000000	0.00000000	0.00000000
-11.000	0.095084	0.0601158	-0.021036	-0.092399	0.00000000	0.00000000	0.0714517	0.00000000	-0.1268566	0.0093581	0.0307581	-0.051194	0.0079139	-0.0060042	-0.260807	-0.0938568	-0.17992382	-0.080219	-0.1787649	0.040721	0.0363559	0.045529	0.012783	-0.1235151	-0.1785324	0.00000000	0.00000000	0.00000000	0.00000000	0.00000000	0.00000000	0.00000000	0.00000000	0.00000000	0.00000000	0.00000000	0.00000000
-9.000	0.095214	0.0603720	-0.018068	-0.089078	0.00000000	0.00000000	0.0732236	0.00000000	-0.1267450	0.0108426	0.0322129	-0.049361	0.0086467	-0.0065463	-0.262879	-0.0946855	-0.17992588	-0.084901	-0.1799636	0.043256	0.0388776	0.043927	0.009328	-0.1219687	-0.1782558	0.00000000	0.00000000	0.00000000	0.00000000	0.00000000	0.00000000	0.00000000	0.00000000	0.00000000	0.00000000	0.00000000	0.00000000
-7.000	0.095336	0.0606532	-0.015092	-0.085727	0.00000000	0.00000000	0.0749334	0.00000000	-0.1266395	0.0123281	0.0336436	-0.047498	0.0093773	-0.0070161	-0.264444	-0.0953781	-0.17992784	-0.089323	-0.1808761	0.045768	0.0413743	0.042206	0.005835	-0.1203964	-0.1777766	0.00000000	0.00000000	0.00000000	0.00000000	0.00000000	0.00000000	0.00000000	0.00000000	0.00000000	0.00000000	0.00000000	0.00000000
-5.000	0.095448	0.0609401	-0.012108	-0.082346	0.00000000	0.00000000	0.0765787	0.00000000	-0.1265409	0.0138138	0.0350488	-0.045621	0.0101055	-0.0074165	-0.265553	-0.0959374	-0.17992969	-0.093484	-0.1815196	0.048255	0.0438443	0.040367	0.002319	-0.1188012	-0.1771030	0.00000000	0.00000000	0.00000000	0.00000000	0.00000000	0.00000000	0.00000000	0.00000000	0.00000000	0.00000000	0.00000000	0.00000000
-3.000	0.098295	0.0612514	-0.009117	-0.078937	0.00000000	0.00000000	0.0781573	0.00000000	-0.1264501	0.0152985	0.0364272	-0.043719	0.0108308	-0.0073412	-0.266252	-0.0963664	-0.17993145	-0.097382	-0.1819103	0.050716	0.0462856	0.038408	-0.001206	-0.1171754	-0.1762424	0.00000000	0.00000000	0.00000000	0.00000000	0.00000000	0.00000000	0.00000000	0.00000000	0.00000000	0.00000000	0.00000000	0.00000000
-1.000	0.101973	0.0615855	-0.006121	-0.075501	0.00000000	0.00000000	0.0796667	0.00000000	-0.1263679	0.0167804	0.0377774	-0.041794	0.0115530	-0.0066630	-0.266578	-0.0966680	-0.17993313	-0.101018	-0.1820630	0.053149	0.0486963	0.036331	-0.004726	-0.1155332	-0.1752022	0.00000000	0.00000000	0.00000000	0.00000000	0.00000000	0.00000000	0.00000000	0.00000000	0.00000000	0.00000000	0.00000000	0.00000000
1.000	0.105615	0.0619408	-0.003120	-0.072038	0.00000000	0.00000000	0.0811046	0.00000000	-0.1262955	0.0182573	0.0390981	-0.039840	0.0122715	-0.0059790	-0.266565	-0.0968455	-0.17993473	-0.104396	-0.1819915	0.055552	0.0510744	0.034137	-0.008227	-0.1138764	-0.1739895	0.00000000	0.00000000	0.00000000	0.00000000	0.00000000	0.00000000	0.00000000	0.00000000	0.00000000	0.00000000	0.00000000	0.00000000
3.000	0.109220	0.0623156	-0.000115	-0.068550	0.00000000	0.00000000	0.0824685	0.00000000	-0.1262336	0.0197290	0.0403878	-0.037857	0.0129860	-0.0052900	-0.266242	-0.0969018	-0.17993626	-0.107518	-0.1817086	0.057923	0.0534177	0.031829	-0.011696	-0.1122119	-0.1738925	0.00000000	0.00000000	0.00000000	0.00000000	0.00000000	0.00000000	0.00000000	0.00000000	0.00000000	0.00000000	0.00000000	0.00000000
5.000	0.112787	0.0627084	0.002891	-0.065037	0.00000000	0.00000000	0.0837559	0.00000000	-0.1261833	0.0211940	0.0416453	-0.035854	0.0136960	-0.0045966	-0.265635	-0.0968401	-0.17993771	-0.110388	-0.1812261	0.060261	0.0557242	0.029410	-0.015119	-0.1105424	-0.1739175	0.00000000	0.00000000	0.00000000	0.00000000	0.00000000	0.00000000	0.00000000	0.00000000	0.00000000	0.00000000	0.00000000	0.00000000
7.000	0.116314	0.0631179	0.005900	-0.061501	0.00000000	0.00000000	0.0849645	0.00000000	-0.1261456	0.0226531	0.0428689	-0.033831	0.0144013	-0.0038992	-0.264766	-0.0966636	-0.17993925	-0.113012	-0.1805548	0.062564	0.0579914	0.026885	-0.018483	-0.1088718	-0.1739288	0.00000000	0.00000000	0.00000000	0.00000000	0.00000000	0.00000000	0.00000000	0.00000000	0.00000000	0.00000000	0.00000000	0.00000000
9.000	0.119800	0.0635425	0.008909	-0.057943	0.00000000	0.00000000	0.0860916	0.00000000	-0.1261213	0.0241030	0.0440571	-0.031791	0.0151013	-0.0031986	-0.263654	-0.0963753	-0.17994078	-0.115395	-0.1797049	0.064829	0.0602170	0.024261	-0.021777	-0.1072034	-0.1739178	0.00000000	0.00000000	0.00000000	0.00000000	0.00000000	0.00000000	0.00000000	0.00000000	0.00000000	0.00000000	0.00000000	0.00000000
11.000	0.123243	0.0639809	0.011917	-0.054363	0.00000000	0.00000000	0.0871347	0.00000000	-0.1261117	0.0255427	0.0452086	-0.029733	0.0157955	-0.0024952	-0.262318	-0.0959785	-0.17994230	-0.117543	-0.1786858	0.067055	0.0623986	0.021543	-0.024989	-0.1055407	-0.1738886	0.00000000	0.00000000	0.00000000	0.00000000	0.00000000	0.00000000	0.00000000	0.00000000	0.00000000	0.00000000	0.00000000	0.00000000
13.000	0.126642	0.0644319	0.014924	-0.050763	0.00000000	0.00000000	0.0880914	0.00000000	-0.1261176	0.0269713	0.0463217	-0.027660	0.0164837	-0.0017898	-0.260771	-0.0954761	-0.17994370	-0.119464	-0.1775061	0.069240	0.0645334	0.018740	-0.028109	-0.1038895	-0.1738416	0.00000000	0.00000000	0.00000000	0.00000000	0.00000000	0.00000000	0.00000000	0.00000000	0.00000000	0.00000000	0.00000000	0.00000000
15.000	0.129995	0.0648942	0.017928	-0.047144	0.00000000	0.00000000	0.0889589	0.00000000	-0.1261400	0.0283877	0.0473948	-0.025573	0.0171653	-0.0010828	-0.259029	-0.0948712	-0.17994512	-0.121163	-0.1761739	0.071382	0.0666185	0.015862	-0.031130	-0.1022545	-0.1737778	0.00000000	0.00000000	0.00000000	0.00000000	0.00000000	0.00000000	0.00000000	0.00000000	0.00000000	0.00000000	0.00000000	0.00000000
17.000	0.133301	0.0653667	0.020929	-0.043506	0.00000000	0.00000000	0.0897348	0.00000000	-0.1261800	0.0297909	0.0484263	-0.023472	0.0178399	-0.0003749	-0.257102	-0.0941670	-0.17994643	-0.122648	-0.1746966	0.073477	0.0686510	0.012917	-0.034042	-0.1006424	-0.1736980	0.00000000	0.00000000	0.00000000	0.00000000	0.00000000	0.00000000	0.00000000	0.00000000	0.00000000	0.00000000	0.00000000	0.00000000
19.000	0.136558	0.0675436	0.023926	-0.039851	0.00000000	0.00000000	0.0904164	0.00000000	-0.1262385	0.0311797	0.0494144	-0.021359	0.0185070	0.0003332	-0.255001	-0.0933662	-0.17994770	-0.123927	-0.1730812	0.075524	0.0706276	0.009919	-0.036839	-0.0990617	-0.1736032	0.00000000	0.00000000	0.00000000	0.00000000	0.00000000	0.00000000	0.00000000	0.00000000	0.00000000	0.00000000	0.00000000	0.00000000
21.000	0.139764	0.0700305	0.026917	-0.036181	0.00000000	0.00000000	0.0910011	0.00000000	-0.1263164	0.0325529	0.0503566	-0.019235	0.0191662	0.0010411	-0.252737	-0.0924720	-0.17994894	-0.125005	-0.1713341	0.077520	0.0725447	0.006878	-0.039516	-0.0975180	-0.1734876	0.00000000	0.00000000	0.00000000	0.00000000	0.00000000	0.00000000	0.00000000	0.00000000	0.00000000	0.00000000	0.00000000	0.00000000
23.000	0.142919	0.0724811	0.029902	-0.032495	0.00000000	0.00000000	0.0914863	0.00000000	-0.1264148	0.0339094	0.0512464	-0.017101	0.0198169	0.0017482	-0.250317	-0.0914871	-0.17995012	-0.125891	-0.1694613	0.079463	0.0743986	0.003808	-0.042068	-0.0960167	-0.1733551	0.00000000	0.00000000	0.00000000	0.00000000	0.00000000	0.00000000	0.00000000	0.00000000	0.00000000	0.00000000	0.00000000	0.00000000
25.000	0.146019	0.0748936	0.032879	-0.028795	0.00000000	0.00000000	0.0918694	0.00000000	-0.1265344	0.0352478	0.0520940	-0.014957	0.0204587	0.0024537	-0.247751	-0.0904145	-0.17995126	-0.126590	-0.1674686	0.081349	0.0761849	0.000721	-0.044492	-0.0945487	-0.1732121	0.00000000	0.00000000	0.00000000	0.00000000	0.00000000	0.00000000	0.00000000	0.00000000	0.00000000	0.00000000	0.00000000	0.00000000
27.000	0.149065	0.0772663	0.035849	-0.025082	0.00000000	0.00000000	0.0921477	0.00000000	-0.1266763	0.0365667	0.0528912	-0.012806	0.0210910	0.0031572	-0.245044	-0.0892570	-0.17995237	-0.127111	-0.1653611	0.083175	0.0778992	-0.002369	-0.046786	-0.0931334	-0.1730788	0.00000000	0.00000000	0.00000000	0.00000000	0.00000000	0.00000000	0.00000000	0.00000000	0.00000000	0.00000000	0.00000000	0.00000000
29.000	0.152052	0.0795975	0.038809	-0.021358	0.00000000	0.00000000	0.0923188	0.00000000	-0.1268410	0.0378647	0.0536359	-0.010648	0.0217133	0.0038580	-0.242203	-0.0880172	-0.17995341	-0.127459	-0.1631438	0.084937	0.0795362	-0.005449	-0.048948	-0.0917849	-0.1729605	0.00000000	0.00000000	0.00000000	0.00000000	0.00000000	0.00000000	0.00000000	0.00000000	0.00000000	0.00000000	0.00000000	0.00000000
31.000	0.154981	0.0818853	0.041759	-0.017623	0.00000000	0.00000000	0.0923799	0.00000000	-0.1270296	0.0391402	0.0543254	-0.008485	0.0223251	0.0045556	-0.239234	-0.0866979	-0.17995442	-0.127641	-0.1608214	0.086632	0.0810902	-0.008505	-0.050977	-0.0905163	-0.1728437	0.00000000	0.00000000	0.00000000	0.00000000	0.00000000	0.00000000	0.00000000	0.00000000	0.00000000	0.00000000	0.00000000	0.00000000
33.000	0.157849	0.0841278	0.044698	-0.013879	0.00000000	0.00000000	0.0923285	0.00000000	-0.1272426	0.0403915	0.0549574	-0.006317	0.0229259	0.0052493	-0.236143	-0.0853018	-0.17995544	-0.127664	-0.1583983	0.088255	0.0825548	-0.011525	-0.052875	-0.0893414	-0.1727304	0.00000000	0.00000000	0.00000000	0.00000000	0.00000000	0.00000000	0.00000000	0.00000000	0.00000000	0.00000000	0.00000000	0.00000000
35.000	0.160654	0.0863231	0.047624	-0.010128	0.00000000	0.00000000	0.0921623	0.00000000	-0.1274806	0.0416170	0.0555297	-0.004145	0.0235150	0.0059386	-0.232935	-0.0838315	-0.17995640	-0.127533	-0.1558785	0.089800	0.0839229	-0.014496	-0.054640	-0.0882743	-0.1725836	0.00000000	0.00000000	0.00000000	0.00000000	0.00000000	0.00000000	0.00000000	0.00000000	0.00000000	0.00000000	0.00000000	0.00000000
37.000	0.163393	0.0884692	0.050537	-0.006370	0.00000000	0.00000000	0.0918786	0.00000000	-0.1277443	0.0428146	0.0560400	-0.001971	0.0240919	0.0066228	-0.229614	-0.0822895	-0.17995732	-0.127255	-0.1532661	0.091263	0.0851862	-0.017406	-0.056276	-0.0873388	-0.1724260	0.00000000	0.00000000	0.00000000	0.00000000	0.00000000	0.00000000	0.00000000	0.00000000	0.00000000	0.00000000	0.00000000	0.00000000
39.000	0.166066	0.0905641	0.053436	-0.002608	0.00000000	0.00000000	0.0914752	0.00000000	-0.1280342	0.0439824	0.0564858	0.000205	0.0246560	0.0073014	-0.226185	-0.0806783	-0.17995817	-0.126835	-0.1505646	0.092636	0.0863354	-0.020246	-0.057783	-0.0865492	-0.1722756	0.00000000	0.00000000	0.00000000	0.00000000	0.00000000	0.00000000	0.00000000	0.00000000	0.00000000	0.00000000	0.00000000	0.00000000
41.000	0.168668	0.0926055	0.056318	0.001157	0.00000000	0.00000000	0.0909498	0.00000000	-0.1283505	0.0451181	0.0568648	0.002380	0.0252066	0.0079738	-0.222652	-0.0790004	-0.17995904	-0.126279	-0.1477777	0.093912	0.0873601	-0.023004	-0.059164	-0.0859214	-0.1721407	0.00000000	0.00000000	0.00000000	0.00000000	0.00000000	0.00000000	0.00000000	0.00000000	0.00000000	0.00000000	0.00000000	0.00000000
43.000	0.171199	0.0945914	0.059183	0.004922	0.00000000	0.00000000	0.0903001	0.00000000	-0.1286937	0.0462195	0.0572939	0.004555	0.0257432	0.0086393	-0.219018	-0.0772582	-0.17995989	-0.125591	-0.1449088	0.095080	0.0882482	-0.025673	-0.060422	-0.0854797	-0.1720233	0.00000000	0.00000000	0.00000000	0.00000000	0.00000000	0.00000000	0.00000000	0.00000000	0.00000000	0.00000000	0.00000000	0.00000000
45.000	0.173655	0.0965195	0.062028	0.008686	0.00000000	0.00000000	0.0895241	0.00000000	-0.1290639	0.0472839	0.0577648	0.006728	0.0262651	0.0092974	-0.215287	-0.0754541	-0.17996071	-0.124778	-0.1419609	0.096131	0.0889861	-0.028245	-0.061558	-0.0852553	-0.1719189	0.00000000	0.00000000	0.00000000	0.00000000	0.00000000	0.00000000	0.00000000	0.00000000	0.00000000	0.00000000	0.00000000	0.00000000
47.000	0.176033	0.0983872	0.064850	0.012446	0.00000000	0.00000000	0.0886199	0.00000000	-0.1294613	0.0483088	0.0581775	0.008897	0.0267715	0.0099474	-0.211463	-0.0735904	-0.17996146	-0.123843	-0.1389373	0.097050	0.0895583	-0.030714	-0.062578	-0.0852985	-0.1718296	0.00000000	0.00000000	0.00000000	0.00000000	0.00000000	0.00000000	0.00000000	0.00000000	0.00000000	0.00000000	0.00000000	0.00000000
49.000	0.178331	0.1001922	0.067647	0.016198	0.00000000	0.00000000	0.0875856	0.00000000	-0.1298857	0.0492912	0.0585301	0.011062	0.0272618	0.0105888	-0.207548	-0.0716694	-0.17996224	-0.122792	-0.1358407	0.097821	0.0899475	-0.033074	-0.063483	-0.0856455	-0.1717576	0.00000000	0.00000000	0.00000000	0.00000000	0.00000000	0.00000000	0.00000000	0.00000000	0.00000000	0.00000000	0.00000000	0.00000000
51.000	0.180545	0.1019319	0.070414	0.019938	0.00000000	0.00000000	0.0864196	0.00000000	-0.1303371	0.0502280	0.0588205	0.013222	0.0277352	0.0112209	-0.203547	-0.0696934	-0.17996300	-0.121629	-0.1326742	0.098425	0.0901347	-0.035322	-0.064276	-0.0863393	-0.1717051	0.00000000	0.00000000	0.00000000	0.00000000	0.00000000	0.00000000	0.00000000	0.00000000	0.00000000	0.00000000	0.00000000	0.00000000
53.000	0.182671	0.1036036	0.073147	0.023663	0.00000000	0.00000000	0.0851206	0.00000000	-0.1308152	0.0511159	0.0590467	0.015374	0.0281909	0.0118432	-0.199461	-0.0676645	-0.17996368	-0.120358	-0.1294403	0.098836	0.0900994	-0.037454	-0.064963	-0.0874548	-0.1716741	0.00000000	0.00000000	0.00000000	0.00000000	0.00000000	0.00000000	0.00000000	0.00000000	0.00000000	0.00000000	0.00000000	0.00000000
55.000	0.184707	0.1052044	0.075837	0.027366	0.00000000	0.00000000	0.0836872	0.00000000	-0.1313195	0.0519515	0.0592066	0.017518	0.0286282	0.0124551	-0.195293	-0.0655849	-0.17996440	-0.118984	-0.1261418	0.099025	0.0898204	-0.039468	-0.065545	-0.0890785	-0.1716664	0.00000000	0.00000000	0.00000000	0.00000000	0.00000000	0.00000000	0.00000000	0.00000000	0.00000000	0.00000000	0.00000000	0.00000000
57.000	0.186647	0.1067315	0.078472	0.031040	0.00000000	0.00000000	0.0821187	0.00000000	-0.1318497	0.0527311	0.0592981	0.019652	0.0290463	0.0130559	-0.191047	-0.0634568	-0.17996504	-0.117510	-0.1227812	0.098955	0.0892771	-0.041363	-0.066026	-0.0913466	-0.1716841	0.00000000	0.00000000	0.00000000	0.00000000	0.00000000	0.00000000	0.00000000	0.00000000	0.00000000	0.00000000	0.00000000	0.00000000
59.000	0.188487	0.1081816	0.081020	0.034677	0.00000000	0.00000000	0.0804142	0.00000000	-0.1324049	0.0536789	0.0593191	0.021775	0.0294442	0.0136451	-0.186725	-0.0612824	-0.17996572	-0.115941	-0.1193610	0.098585	0.0884516	-0.043139	-0.066410	-0.0944512	-0.1717286	0.00000000	0.00000000	0.00000000	0.00000000	0.00000000	0.00000000	0.00000000	0.00000000	0.00000000	0.00000000	0.00000000	0.00000000
61.000	0.190222	0.1095515	0.083482	0.038264	0.00000000	0.00000000	0.0785734	0.00000000	-0.1329845	0.0548427	0.0592674	0.023885	0.0298211	0.0142220	-0.182330	-0.0590635	-0.17996633	-0.114279	-0.1158835	0.097865	0.0873316	-0.044796	-0.066699	-0.0987334	-0.1718017	0.00000000	0.00000000	0.00000000	0.00000000	0.00000000	0.00000000	0.00000000	0.00000000	0.00000000	0.00000000	0.00000000	0.00000000
63.000	0.191846	0.1108377	0.085915	0.041786	0.00000000	0.00000000	0.0765963	0.00000000	-0.1335875	0.0559825	0.0591407	0.025981	0.0301759	0.0147860	-0.177863	-0.0568024	-0.17996698	-0.112528	-0.1123510	0.096744	0.0859142	-0.046336	-0.066899	-0.1048979	-0.1719045	0.00000000	0.00000000	0.00000000	0.00000000	0.00000000	0.00000000	0.00000000	0.00000000	0.00000000	0.00000000	0.00000000	0.00000000
65.000	0.193352	0.1120368	0.088184	0.045168	0.00000000	0.00000000	0.0744832	0.00000000	-0.1342127	0.0570973	0.0589368	0.028061	0.0305078	0.0153366	-0.173328	-0.0545010	-0.17996755	-0.110693	-0.1087660	0.095172	0.0842102	-0.047759	-0.067010	-0.1154957	-0.1720385	0.00000000	0.00000000	0.00000000	0.00000000	0.00000000	0.00000000	0.00000000	0.00000000	0.00000000	0.00000000	0.00000000	0.00000000
