# Supplementary material for: The evolution of pelvic limb muscle moment arms in bird-line archosaurs
Source: Sci Adv. 2021 Mar 19;7(12):eabe2778. doi: 10.1126/sciadv.abe2778 (PMC7978429; doi:10.1126/sciadv.abe2778)
Supplement: Data file S7 [file abe2778_Data_file_S7.zip › supp data/SIMM_moment_arm_raw_data/Dilophosaurus_hipRoAll_15Ab.plt]

# Output plot file made by SIMM 6.0.2
# Curves and events from plot data files are not reproduced in this file.

title hip_rotation moment arm vs. hip_extension


# This file contains 38 columns of data. The first
# column is the x-variable, followed by 37 y-variable[s].

hip_extension (deg)	IT1|hip_rotation moment arm	IT2A|hip_rotation moment arm	IT2P|hip_rotation moment arm	IT3|hip_rotation moment arm	FMTE|hip_rotation moment arm	FMTI|hip_rotation moment arm	AMB|hip_rotation moment arm	AMBtendon|hip_rotation moment arm	ILFB|hip_rotation moment arm	PIFI1|hip_rotation moment arm	PIFI2|hip_rotation moment arm	IFE|hip_rotation moment arm	ITCA|hip_rotation moment arm	ITCP|hip_rotation moment arm	FTI1|hip_rotation moment arm	FTI3|hip_rotation moment arm	FTE|hip_rotation moment arm	ADD1|hip_rotation moment arm	ADD2|hip_rotation moment arm	PIFE1|hip_rotation moment arm	PIFE2|hip_rotation moment arm	PIFE3|hip_rotation moment arm	ISTR|hip_rotation moment arm	CFB|hip_rotation moment arm	CFL|hip_rotation moment arm	GL|hip_rotation moment arm	GM|hip_rotation moment arm	EDL|hip_rotation moment arm	EDB|hip_rotation moment arm	EHL|hip_rotation moment arm	TA|hip_rotation moment arm	FDL|hip_rotation moment arm	FDB|hip_rotation moment arm	FHL|hip_rotation moment arm	FL|hip_rotation moment arm	FLtendon|hip_rotation moment arm	FB|hip_rotation moment arm	
-45.000	-0.0217839	-0.0231020	-0.0301460	-0.0472038	0.00000000	0.00000000	-0.00521624	0.00000000	-0.0158501	-0.0053612	0.0042911	-0.0453887	-0.0037309	-0.061373	-0.0286485	-0.00122272	0.02591770	0.00231373	-0.00515854	-0.0061847	-0.0083732	-0.0351559	-0.0637334	-0.0264973	-0.0140633	0.00000000	0.00000000	0.00000000	0.00000000	0.00000000	0.00000000	0.00000000	0.00000000	0.00000000	0.00000000	0.00000000	0.00000000
-43.000	-0.0206334	-0.0228964	-0.0298668	-0.0467974	0.00000000	0.00000000	-0.00537600	0.00000000	-0.0153622	-0.0050769	0.0055295	-0.0434632	-0.0023152	-0.058884	-0.0243146	-0.00070559	0.02616042	0.00265420	-0.00542469	-0.0065884	-0.0087877	-0.0367390	-0.0661441	-0.0257714	-0.0134923	0.00000000	0.00000000	0.00000000	0.00000000	0.00000000	0.00000000	0.00000000	0.00000000	0.00000000	0.00000000	0.00000000	0.00000000
-41.000	-0.0197536	-0.0226832	-0.0295782	-0.0463515	0.00000000	0.00000000	-0.00553210	0.00000000	-0.0148619	-0.0047317	0.0068085	-0.0415279	-0.0008955	-0.056301	-0.0200048	-0.00020072	0.02637280	0.00299353	-0.00566792	-0.0069885	-0.0091986	-0.0383475	-0.0685376	-0.0250482	-0.0129171	0.00000000	0.00000000	0.00000000	0.00000000	0.00000000	0.00000000	0.00000000	0.00000000	0.00000000	0.00000000	0.00000000	0.00000000
-39.000	-0.0190409	-0.0224632	-0.0292806	-0.0458958	0.00000000	0.00000000	-0.00568440	0.00000000	-0.0143502	-0.0043404	0.0081143	-0.0395804	0.0005276	-0.053640	-0.0157989	0.00029098	0.02655669	0.00333025	-0.00588853	-0.0073847	-0.0096057	-0.0399806	-0.0709064	-0.0243276	-0.0123392	0.00000000	0.00000000	0.00000000	0.00000000	0.00000000	0.00000000	0.00000000	0.00000000	0.00000000	0.00000000	0.00000000	0.00000000
-37.000	-0.0184392	-0.0222371	-0.0289742	-0.0454216	0.00000000	0.00000000	-0.00583277	0.00000000	-0.0138279	-0.0039143	0.0094368	-0.0376260	0.0019537	-0.050917	-0.0117604	0.00076871	0.02671381	0.00366293	-0.00608708	-0.0077768	-0.0100089	-0.0416368	-0.0732425	-0.0236096	-0.0117604	0.00000000	0.00000000	0.00000000	0.00000000	0.00000000	0.00000000	0.00000000	0.00000000	0.00000000	0.00000000	0.00000000	0.00000000
-35.000	-0.0179152	-0.0220056	-0.0286594	-0.0449282	0.00000000	0.00000000	-0.00597707	0.00000000	-0.0132958	-0.0034611	0.0107690	-0.0356679	0.0033820	-0.048146	-0.0079354	0.00123176	0.02684575	0.00399014	-0.00626433	-0.0081647	-0.0104080	-0.0433149	-0.0755373	-0.0228941	-0.0111820	0.00000000	0.00000000	0.00000000	0.00000000	0.00000000	0.00000000	0.00000000	0.00000000	0.00000000	0.00000000	0.00000000	0.00000000
-33.000	-0.0174485	-0.0217693	-0.0283363	-0.0444161	0.00000000	0.00000000	-0.00611716	0.00000000	-0.0127545	-0.0029863	0.0121055	-0.0337079	0.0048118	-0.045339	-0.0043532	0.00167950	0.02695398	0.00431051	-0.00642118	-0.0085483	-0.0108030	-0.0450131	-0.0777816	-0.0221811	-0.0106053	0.00000000	0.00000000	0.00000000	0.00000000	0.00000000	0.00000000	0.00000000	0.00000000	0.00000000	0.00000000	0.00000000	0.00000000
-31.000	-0.0170524	-0.0215287	-0.0280053	-0.0438859	0.00000000	0.00000000	-0.00625292	0.00000000	-0.0122049	-0.0024943	0.0134422	-0.0317471	0.0062427	-0.042509	-0.0010288	0.00211139	0.02703986	0.00462275	-0.00655865	-0.0089274	-0.0111938	-0.0467295	-0.0799658	-0.0214706	-0.0100314	0.00000000	0.00000000	0.00000000	0.00000000	0.00000000	0.00000000	0.00000000	0.00000000	0.00000000	0.00000000	0.00000000	0.00000000
-29.000	-0.0166931	-0.0212846	-0.0276665	-0.0433380	0.00000000	0.00000000	-0.00638419	0.00000000	-0.0116476	-0.0019888	0.0147756	-0.0297865	0.0076738	-0.039667	0.0020344	0.00252696	0.02710464	0.00492565	-0.00667781	-0.0093018	-0.0115802	-0.0484620	-0.0820800	-0.0207623	-0.0094614	0.00000000	0.00000000	0.00000000	0.00000000	0.00000000	0.00000000	0.00000000	0.00000000	0.00000000	0.00000000	0.00000000	0.00000000
-27.000	-0.0163506	-0.0210373	-0.0273203	-0.0427730	0.00000000	0.00000000	-0.00651086	0.00000000	-0.0110832	-0.0014720	0.0161031	-0.0278270	0.0091047	-0.036823	0.0048411	0.00292583	0.02714944	0.00521811	-0.00677976	-0.0096714	-0.0119622	-0.0502080	-0.0841138	-0.0200565	-0.0088963	0.00000000	0.00000000	0.00000000	0.00000000	0.00000000	0.00000000	0.00000000	0.00000000	0.00000000	0.00000000	0.00000000	0.00000000
-25.000	-0.0160229	-0.0207873	-0.0269667	-0.0421912	0.00000000	0.00000000	-0.00663277	0.00000000	-0.0105123	-0.0009463	0.0174224	-0.0258694	0.0105345	-0.033987	0.0074018	0.00330770	0.02717533	0.00549916	-0.00686557	-0.0100360	-0.0123396	-0.0519647	-0.0860567	-0.0193521	-0.0083367	0.00000000	0.00000000	0.00000000	0.00000000	0.00000000	0.00000000	0.00000000	0.00000000	0.00000000	0.00000000	0.00000000	0.00000000
-23.000	-0.0157105	-0.0205351	-0.0265976	-0.0415930	0.00000000	0.00000000	-0.00674979	0.00000000	-0.0099355	-0.0004133	0.0187317	-0.0239144	0.0119628	-0.031166	0.0097302	0.00367231	0.02718326	0.00576795	-0.00693634	-0.0103956	-0.0127124	-0.0537291	-0.0878982	-0.0186412	-0.0077834	0.00000000	0.00000000	0.00000000	0.00000000	0.00000000	0.00000000	0.00000000	0.00000000	0.00000000	0.00000000	0.00000000	0.00000000
-21.000	-0.0154114	-0.0202811	-0.0262337	-0.0409788	0.00000000	0.00000000	-0.00686178	0.00000000	-0.0093532	0.0001200	0.0200292	-0.0219628	0.0133886	-0.028367	0.0118420	0.00401948	0.02717412	0.00602375	-0.00699307	-0.0107499	-0.0130804	-0.0554973	-0.0896277	-0.0179332	-0.0072370	0.00000000	0.00000000	0.00000000	0.00000000	0.00000000	0.00000000	0.00000000	0.00000000	0.00000000	0.00000000	0.00000000	0.00000000
-19.000	-0.0151243	-0.0200257	-0.0258642	-0.0403490	0.00000000	0.00000000	-0.00696860	0.00000000	-0.0087661	0.0006644	0.0213134	-0.0200152	0.0148115	-0.025598	0.0137536	0.00434911	0.02714871	0.00626599	-0.00703676	-0.0110989	-0.0134438	-0.0572656	-0.0912349	-0.0172281	-0.0066981	0.00000000	0.00000000	0.00000000	0.00000000	0.00000000	0.00000000	0.00000000	0.00000000	0.00000000	0.00000000	0.00000000	0.00000000
-17.000	-0.0148485	-0.0197693	-0.0254882	-0.0397038	0.00000000	0.00000000	-0.00707012	0.00000000	-0.0081747	0.0012121	0.0225829	-0.0180725	0.0162306	-0.022863	0.0154810	0.00466111	0.02710779	0.00649422	-0.00706833	-0.0114425	-0.0138044	-0.0590293	-0.0927098	-0.0165260	-0.0061671	0.00000000	0.00000000	0.00000000	0.00000000	0.00000000	0.00000000	0.00000000	0.00000000	0.00000000	0.00000000	0.00000000	0.00000000
-15.000	-0.0145832	-0.0195121	-0.0251010	-0.0390436	0.00000000	0.00000000	-0.00716618	0.00000000	-0.0078890	0.0017628	0.0238363	-0.0161352	0.0176454	-0.020169	0.0170396	0.00495547	0.02705202	0.00670812	-0.00708865	-0.0117829	-0.0141552	-0.0607836	-0.0940430	-0.0158268	-0.0056444	0.00000000	0.00000000	0.00000000	0.00000000	0.00000000	0.00000000	0.00000000	0.00000000	0.00000000	0.00000000	0.00000000	0.00000000
-13.000	-0.0143275	-0.0192545	-0.0247011	-0.0383687	0.00000000	0.00000000	-0.00725666	0.00000000	-0.0076129	0.0023154	0.0250725	-0.0142040	0.0190550	-0.017518	0.0184440	0.00523222	0.02700224	0.00690748	-0.00709852	-0.0121121	-0.0145040	-0.0625232	-0.0952257	-0.0151306	-0.0051304	0.00000000	0.00000000	0.00000000	0.00000000	0.00000000	0.00000000	0.00000000	0.00000000	0.00000000	0.00000000	0.00000000	0.00000000
-11.000	-0.0140809	-0.0189967	-0.0243010	-0.0376793	0.00000000	0.00000000	-0.00734140	0.00000000	-0.0073383	0.0028696	0.0262903	-0.0122807	0.0204588	-0.014916	0.0197075	0.00549142	0.02703480	0.00709222	-0.00709869	-0.0124391	-0.0148474	-0.0642420	-0.0962502	-0.0144374	-0.0046254	0.00000000	0.00000000	0.00000000	0.00000000	0.00000000	0.00000000	0.00000000	0.00000000	0.00000000	0.00000000	0.00000000	0.00000000
-9.000	-0.0138427	-0.0187294	-0.0238949	-0.0369758	0.00000000	0.00000000	-0.00742026	0.00000000	-0.0070636	0.0034249	0.0274885	-0.0103678	0.0218561	-0.012366	0.0208422	0.00573318	0.02706600	0.00726237	-0.00708986	-0.0127596	-0.0151858	-0.0659338	-0.0971097	-0.0137473	-0.0041296	0.00000000	0.00000000	0.00000000	0.00000000	0.00000000	0.00000000	0.00000000	0.00000000	0.00000000	0.00000000	0.00000000	0.00000000
-7.000	-0.0136123	-0.0184636	-0.0234829	-0.0362584	0.00000000	0.00000000	-0.00749311	0.00000000	-0.0067890	0.0039806	0.0286660	-0.0084629	0.0232460	-0.009869	0.0218594	0.00595764	0.02709595	0.00741802	-0.00707265	-0.0130741	-0.0155191	-0.0675916	-0.0977985	-0.0130602	-0.0036432	0.00000000	0.00000000	0.00000000	0.00000000	0.00000000	0.00000000	0.00000000	0.00000000	0.00000000	0.00000000	0.00000000	0.00000000
-5.000	-0.0133953	-0.0182127	-0.0230651	-0.0355273	0.00000000	0.00000000	-0.00755979	0.00000000	-0.0065148	0.0045364	0.0298216	-0.0065780	0.0246278	-0.007430	0.0227688	0.00616494	0.02712472	0.00755937	-0.00704765	-0.0133826	-0.0158473	-0.0692082	-0.0983124	-0.0123764	-0.0031664	0.00000000	0.00000000	0.00000000	0.00000000	0.00000000	0.00000000	0.00000000	0.00000000	0.00000000	0.00000000	0.00000000	0.00000000
-3.000	-0.0132853	-0.0179613	-0.0226416	-0.0347828	0.00000000	0.00000000	-0.00762016	0.00000000	-0.0062413	0.0050920	0.0309542	-0.0047040	0.0260009	-0.005231	0.0235796	0.00635529	0.02715242	0.00768668	-0.00701540	-0.0136850	-0.0161705	-0.0707756	-0.0986484	-0.0116890	-0.0026993	0.00000000	0.00000000	0.00000000	0.00000000	0.00000000	0.00000000	0.00000000	0.00000000	0.00000000	0.00000000	0.00000000	0.00000000
-1.000	-0.0132125	-0.0177097	-0.0222125	-0.0340251	0.00000000	0.00000000	-0.00767407	0.00000000	-0.0059687	0.0056468	0.0320627	-0.0028394	0.0273644	-0.003307	0.0242997	0.00652890	0.02717911	0.00780025	-0.00697638	-0.0139811	-0.0164886	-0.0722858	-0.0988052	-0.0110054	-0.0022420	0.00000000	0.00000000	0.00000000	0.00000000	0.00000000	0.00000000	0.00000000	0.00000000	0.00000000	0.00000000	0.00000000	0.00000000
1.000	-0.0131336	-0.0174581	-0.0217780	-0.0332545	0.00000000	0.00000000	-0.00772139	0.00000000	-0.0056974	0.0061997	0.0331459	-0.0009799	0.0287175	-0.001383	0.0249364	0.00668598	0.02720486	0.00790046	-0.00693103	-0.0142710	-0.0168017	-0.0737302	-0.0987826	-0.0103247	-0.0017947	0.00000000	0.00000000	0.00000000	0.00000000	0.00000000	0.00000000	0.00000000	0.00000000	0.00000000	0.00000000	0.00000000	0.00000000
3.000	-0.0130486	-0.0172069	-0.0213381	-0.0324711	0.00000000	0.00000000	-0.00776197	0.00000000	-0.0054276	0.0067510	0.0342026	0.0008745	0.0300594	0.000539	0.0254961	0.00682679	0.02722974	0.00798769	-0.00687978	-0.0145546	-0.0171099	-0.0751002	-0.0985821	-0.0096491	-0.0015751	0.00000000	0.00000000	0.00000000	0.00000000	0.00000000	0.00000000	0.00000000	0.00000000	0.00000000	0.00000000	0.00000000	0.00000000
5.000	-0.0129575	-0.0169562	-0.0208929	-0.0316752	0.00000000	0.00000000	-0.00779565	0.00000000	-0.0051596	0.0073000	0.0352317	0.0027175	0.0313893	0.002457	0.0259845	0.00695159	0.02725380	0.00806237	-0.00682299	-0.0148319	-0.0174133	-0.0763869	-0.0982068	-0.0089782	-0.0013587	0.00000000	0.00000000	0.00000000	0.00000000	0.00000000	0.00000000	0.00000000	0.00000000	0.00000000	0.00000000	0.00000000	0.00000000
7.000	-0.0128601	-0.0167062	-0.0204425	-0.0308670	0.00000000	0.00000000	-0.00782230	0.00000000	-0.0048939	0.0078470	0.0362319	0.0045481	0.0327065	0.004370	0.0264069	0.00706063	0.02727944	0.00812495	-0.00676100	-0.0151029	-0.0177120	-0.0775815	-0.0976606	-0.0083123	-0.0011129	0.00000000	0.00000000	0.00000000	0.00000000	0.00000000	0.00000000	0.00000000	0.00000000	0.00000000	0.00000000	0.00000000	0.00000000
9.000	-0.0127566	-0.0164572	-0.0199870	-0.0300466	0.00000000	0.00000000	-0.00784176	0.00000000	-0.0046307	0.0083908	0.0372019	0.0063655	0.0340100	0.006276	0.0267679	0.00715420	0.02730527	0.00817589	-0.00669414	-0.0153677	-0.0180062	-0.0786752	-0.0969492	-0.0076510	-0.0008630	0.00000000	0.00000000	0.00000000	0.00000000	0.00000000	0.00000000	0.00000000	0.00000000	0.00000000	0.00000000	0.00000000	0.00000000
11.000	-0.0126467	-0.0162095	-0.0195263	-0.0292143	0.00000000	0.00000000	-0.00785390	0.00000000	-0.0043703	0.0089311	0.0381406	0.0081690	0.0352990	0.008174	0.0270717	0.00723258	0.02733135	0.00821563	-0.00662268	-0.0156263	-0.0182960	-0.0796596	-0.0960789	-0.0069943	-0.0005968	0.00000000	0.00000000	0.00000000	0.00000000	0.00000000	0.00000000	0.00000000	0.00000000	0.00000000	0.00000000	0.00000000	0.00000000
13.000	-0.0125306	-0.0159632	-0.0190605	-0.0283702	0.00000000	0.00000000	-0.00785857	0.00000000	-0.0041132	0.0094675	0.0390466	0.0099581	0.0365726	0.010062	0.0273220	0.00729606	0.02735551	0.00824466	-0.00654690	-0.0158787	-0.0185818	-0.0805268	-0.0950574	-0.0063432	-0.0003130	0.00000000	0.00000000	0.00000000	0.00000000	0.00000000	0.00000000	0.00000000	0.00000000	0.00000000	0.00000000	0.00000000	0.00000000
15.000	-0.0124082	-0.0157185	-0.0185897	-0.0275144	0.00000000	0.00000000	-0.00785562	0.00000000	-0.0038596	0.0099998	0.0399185	0.0117319	0.0378300	0.011939	0.0275222	0.00734495	0.02738050	0.00826342	-0.00646704	-0.0161251	-0.0188637	-0.0812694	-0.0938928	-0.0056978	-0.0000095	0.00000000	0.00000000	0.00000000	0.00000000	0.00000000	0.00000000	0.00000000	0.00000000	0.00000000	0.00000000	0.00000000	0.00000000
17.000	-0.0122794	-0.0154758	-0.0181138	-0.0266472	0.00000000	0.00000000	-0.00784492	0.00000000	-0.0036101	0.0105274	0.0407549	0.0134897	0.0390703	0.013802	0.0276754	0.00737952	0.02740370	0.00827237	-0.00638333	-0.0163656	-0.0191422	-0.0818808	-0.0925940	-0.0050595	0.0003157	0.00000000	0.00000000	0.00000000	0.00000000	0.00000000	0.00000000	0.00000000	0.00000000	0.00000000	0.00000000	0.00000000	0.00000000
19.000	-0.0121441	-0.0152773	-0.0176329	-0.0257687	0.00000000	0.00000000	-0.00782633	0.00000000	-0.0033649	0.0110499	0.0415545	0.0152309	0.0402924	0.015650	0.0277843	0.00740010	0.02742659	0.00827196	-0.00629596	-0.0166005	-0.0194176	-0.0823554	-0.0911703	-0.0044302	0.0006645	0.00000000	0.00000000	0.00000000	0.00000000	0.00000000	0.00000000	0.00000000	0.00000000	0.00000000	0.00000000	0.00000000	0.00000000
21.000	-0.0120024	-0.0150867	-0.0171467	-0.0248789	0.00000000	0.00000000	-0.00779970	0.00000000	-0.0031245	0.0115671	0.0423151	0.0169547	0.0414956	0.017483	0.0278515	0.00740696	0.02744917	0.00826261	-0.00620514	-0.0168300	-0.0196905	-0.0826886	-0.0896315	-0.0038102	0.0010197	0.00000000	0.00000000	0.00000000	0.00000000	0.00000000	0.00000000	0.00000000	0.00000000	0.00000000	0.00000000	0.00000000	0.00000000
23.000	-0.0118541	-0.0148956	-0.0166554	-0.0239781	0.00000000	0.00000000	-0.00776491	0.00000000	-0.0028892	0.0120784	0.0430314	0.0186603	0.0426787	0.019297	0.0278792	0.00740043	0.02747081	0.00824475	-0.00611105	-0.0170543	-0.0199613	-0.0828771	-0.0879873	-0.0031992	0.0013920	0.00000000	0.00000000	0.00000000	0.00000000	0.00000000	0.00000000	0.00000000	0.00000000	0.00000000	0.00000000	0.00000000	0.00000000
25.000	-0.0116991	-0.0147040	-0.0161586	-0.0230663	0.00000000	0.00000000	-0.00772182	0.00000000	-0.0026594	0.0125833	0.0437117	0.0203470	0.0438409	0.021093	0.0278695	0.00738079	0.02749207	0.00821876	-0.00601384	-0.0172739	-0.0202307	-0.0829188	-0.0862473	-0.0025891	0.0017975	0.00000000	0.00000000	0.00000000	0.00000000	0.00000000	0.00000000	0.00000000	0.00000000	0.00000000	0.00000000	0.00000000	0.00000000
27.000	-0.0115375	-0.0145122	-0.0156564	-0.0221436	0.00000000	0.00000000	-0.00767030	0.00000000	-0.0024357	0.0130814	0.0443492	0.0220140	0.0449811	0.022867	0.0278244	0.00734835	0.02751302	0.00818505	-0.00591368	-0.0174893	-0.0204995	-0.0828129	-0.0844215	-0.0019867	0.0022887	0.00000000	0.00000000	0.00000000	0.00000000	0.00000000	0.00000000	0.00000000	0.00000000	0.00000000	0.00000000	0.00000000	0.00000000
29.000	-0.0113691	-0.0143202	-0.0151485	-0.0212100	0.00000000	0.00000000	-0.00761024	0.00000000	-0.0022183	0.0135722	0.0449421	0.0236606	0.0460983	0.024619	0.0277455	0.00730340	0.02753283	0.00814398	-0.00581070	-0.0177009	-0.0207686	-0.0825602	-0.0825191	-0.0013959	0.0028763	0.00000000	0.00000000	0.00000000	0.00000000	0.00000000	0.00000000	0.00000000	0.00000000	0.00000000	0.00000000	0.00000000	0.00000000
31.000	-0.0111939	-0.0141284	-0.0146346	-0.0202657	0.00000000	0.00000000	-0.00754152	0.00000000	-0.0020077	0.0140550	0.0454883	0.0252858	0.0471914	0.026347	0.0276346	0.00724624	0.02755225	0.00809591	-0.00570506	-0.0179095	-0.0210390	-0.0821626	-0.0805495	-0.0008193	0.0035212	0.00000000	0.00000000	0.00000000	0.00000000	0.00000000	0.00000000	0.00000000	0.00000000	0.00000000	0.00000000	0.00000000	0.00000000
33.000	-0.0110117	-0.0139368	-0.0141144	-0.0193106	0.00000000	0.00000000	-0.00746402	0.00000000	-0.0018043	0.0145294	0.0459859	0.0268888	0.0482594	0.028050	0.0274929	0.00717716	0.02757219	0.00804118	-0.00559686	-0.0181160	-0.0213118	-0.0816235	-0.0785214	-0.0002598	0.0042258	0.00000000	0.00000000	0.00000000	0.00000000	0.00000000	0.00000000	0.00000000	0.00000000	0.00000000	0.00000000	0.00000000	0.00000000
35.000	-0.0108224	-0.0137456	-0.0135875	-0.0183448	0.00000000	0.00000000	-0.00737764	0.00000000	-0.0016086	0.0149945	0.0464329	0.0284689	0.0493010	0.029726	0.0273219	0.00709646	0.02759092	0.00798010	-0.00548624	-0.0183213	-0.0215884	-0.0809474	-0.0764431	0.0002805	0.0048932	0.00000000	0.00000000	0.00000000	0.00000000	0.00000000	0.00000000	0.00000000	0.00000000	0.00000000	0.00000000	0.00000000	0.00000000
37.000	-0.0106260	-0.0135552	-0.0130534	-0.0173683	0.00000000	0.00000000	-0.00728229	0.00000000	-0.0014208	0.0154498	0.0468275	0.0300251	0.0503153	0.031373	0.0271229	0.00700441	0.02760932	0.00791299	-0.00537331	-0.0185265	-0.0218705	-0.0801400	-0.0743227	0.0007943	0.0055817	0.00000000	0.00000000	0.00000000	0.00000000	0.00000000	0.00000000	0.00000000	0.00000000	0.00000000	0.00000000	0.00000000	0.00000000
39.000	-0.0104222	-0.0133655	-0.0125115	-0.0163810	0.00000000	0.00000000	-0.00717788	0.00000000	-0.0012415	0.0158946	0.0471677	0.0315565	0.0513009	0.032991	0.0268971	0.00690131	0.02762636	0.00784013	-0.00525817	-0.0187332	-0.0221597	-0.0792078	-0.0721675	0.0012806	0.0063343	0.00000000	0.00000000	0.00000000	0.00000000	0.00000000	0.00000000	0.00000000	0.00000000	0.00000000	0.00000000	0.00000000	0.00000000
41.000	-0.0102111	-0.0131770	-0.0119612	-0.0153829	0.00000000	0.00000000	-0.00706433	0.00000000	-0.0010710	0.0163280	0.0474515	0.0330622	0.0522567	0.034577	0.0266454	0.00678743	0.02764404	0.00776181	-0.00514093	-0.0189430	-0.0224583	-0.0781584	-0.0699846	0.0017382	0.0071686	0.00000000	0.00000000	0.00000000	0.00000000	0.00000000	0.00000000	0.00000000	0.00000000	0.00000000	0.00000000	0.00000000	0.00000000
43.000	-0.0099923	-0.0129898	-0.0114015	-0.0143740	0.00000000	0.00000000	-0.00694159	0.00000000	-0.0009097	0.0167491	0.0477796	0.0345412	0.0531813	0.036130	0.0263689	0.00666306	0.02766144	0.00767829	-0.00502169	-0.0191580	-0.0227687	-0.0769997	-0.0677803	0.0021629	0.0080855	0.00000000	0.00000000	0.00000000	0.00000000	0.00000000	0.00000000	0.00000000	0.00000000	0.00000000	0.00000000	0.00000000	0.00000000
45.000	-0.0097657	-0.0128041	-0.0108314	-0.0133542	0.00000000	0.00000000	-0.00680961	0.00000000	-0.0007580	0.0171572	0.0481447	0.0359924	0.0540736	0.037650	0.0260686	0.00652846	0.02767851	0.00758982	-0.00490053	-0.0193806	-0.0230934	-0.0757404	-0.0655607	0.0025476	0.0090703	0.00000000	0.00000000	0.00000000	0.00000000	0.00000000	0.00000000	0.00000000	0.00000000	0.00000000	0.00000000	0.00000000	0.00000000
47.000	-0.0095311	-0.0126202	-0.0102497	-0.0123233	0.00000000	0.00000000	-0.00666834	0.00000000	-0.0006163	0.0175511	0.0484606	0.0374149	0.0549321	0.039133	0.0257453	0.00638391	0.02769418	0.00749664	-0.00477756	-0.0196138	-0.0234357	-0.0743894	-0.0633312	0.0028755	0.0101250	0.00000000	0.00000000	0.00000000	0.00000000	0.00000000	0.00000000	0.00000000	0.00000000	0.00000000	0.00000000	0.00000000	0.00000000
49.000	-0.0092884	-0.0124382	-0.0096548	-0.0112814	0.00000000	0.00000000	-0.00651777	0.00000000	-0.0004848	0.0179298	0.0487258	0.0388075	0.0557555	0.040579	0.0254000	0.00622968	0.02771066	0.00739898	-0.00465285	-0.0198611	-0.0237991	-0.0729555	-0.0610968	0.0031408	0.0112509	0.00000000	0.00000000	0.00000000	0.00000000	0.00000000	0.00000000	0.00000000	0.00000000	0.00000000	0.00000000	0.00000000	0.00000000
51.000	-0.0090373	-0.0122586	-0.0090449	-0.0102284	0.00000000	0.00000000	-0.00635790	0.00000000	-0.0003640	0.0182922	0.0489386	0.0401691	0.0565422	0.041987	0.0250332	0.00606602	0.02772687	0.00729705	-0.00452650	-0.0201267	-0.0241875	-0.0714480	-0.0588621	0.0033375	0.0124492	0.00000000	0.00000000	0.00000000	0.00000000	0.00000000	0.00000000	0.00000000	0.00000000	0.00000000	0.00000000	0.00000000	0.00000000
53.000	-0.0087775	-0.0120816	-0.0084178	-0.0091642	0.00000000	0.00000000	-0.00618874	0.00000000	-0.0002540	0.0186372	0.0490973	0.0414984	0.0572908	0.043354	0.0246459	0.00589321	0.02774159	0.00719105	-0.00439857	-0.0204154	-0.0246051	-0.0698756	-0.0566312	0.0034454	0.0137207	0.00000000	0.00000000	0.00000000	0.00000000	0.00000000	0.00000000	0.00000000	0.00000000	0.00000000	0.00000000	0.00000000	0.00000000
55.000	-0.0085088	-0.0119073	-0.0077709	-0.0080890	0.00000000	0.00000000	-0.00601035	0.00000000	-0.0001553	0.0189633	0.0492002	0.0427942	0.0579997	0.044680	0.0242387	0.00571150	0.02775726	0.00708119	-0.00426915	-0.0207332	-0.0250566	-0.0682472	-0.0544080	0.0034451	0.0150655	0.00000000	0.00000000	0.00000000	0.00000000	0.00000000	0.00000000	0.00000000	0.00000000	0.00000000	0.00000000	0.00000000	0.00000000
57.000	-0.0082308	-0.0117362	-0.0071015	-0.0070028	0.00000000	0.00000000	-0.00582277	0.00000000	-0.0000680	0.0192693	0.0492455	0.0440551	0.0586674	0.045963	0.0238122	0.00552113	0.02777137	0.00696765	-0.00413831	-0.0210866	-0.0255471	-0.0665710	-0.0521957	0.0032984	0.0164834	0.00000000	0.00000000	0.00000000	0.00000000	0.00000000	0.00000000	0.00000000	0.00000000	0.00000000	0.00000000	0.00000000	0.00000000
59.000	-0.0079432	-0.0115686	-0.0064095	-0.0059062	0.00000000	0.00000000	-0.00562609	0.00000000	0.0000076	0.0196340	0.0492315	0.0452797	0.0592920	0.047201	0.0233671	0.00532238	0.02778655	0.00685060	-0.00400613	-0.0214834	-0.0260817	-0.0648551	-0.0499974	0.0029560	0.0179737	0.00000000	0.00000000	0.00000000	0.00000000	0.00000000	0.00000000	0.00000000	0.00000000	0.00000000	0.00000000	0.00000000	0.00000000
61.000	-0.0076456	-0.0114047	-0.0056871	-0.0048004	0.00000000	0.00000000	-0.00542044	0.00000000	0.0000713	0.0200744	0.0491564	0.0464664	0.0598719	0.048394	0.0229040	0.00511548	0.02780012	0.00673022	-0.00387268	-0.0219319	-0.0266658	-0.0631069	-0.0478158	0.0023216	0.0195350	0.00000000	0.00000000	0.00000000	0.00000000	0.00000000	0.00000000	0.00000000	0.00000000	0.00000000	0.00000000	0.00000000	0.00000000
63.000	-0.0073375	-0.0112449	-0.0049113	-0.0036869	0.00000000	0.00000000	-0.00520595	0.00000000	0.0001230	0.0205063	0.0490183	0.0476136	0.0604051	0.049540	0.0224235	0.00490067	0.02781483	0.00660667	-0.00373803	-0.0224412	-0.0273046	-0.0613336	-0.0456535	0.0011999	0.0211655	0.00000000	0.00000000	0.00000000	0.00000000	0.00000000	0.00000000	0.00000000	0.00000000	0.00000000	0.00000000	0.00000000	0.00000000
65.000	-0.0070185	-0.0110896	-0.0040971	-0.0025860	0.00000000	0.00000000	-0.00498279	0.00000000	0.0001624	0.0209294	0.0488154	0.0487195	0.0608898	0.050637	0.0219261	0.00467821	0.02782788	0.00648011	-0.00360225	-0.0230204	-0.0280036	-0.0595417	-0.0435125	-0.0011498	0.0228625	0.00000000	0.00000000	0.00000000	0.00000000	0.00000000	0.00000000	0.00000000	0.00000000	0.00000000	0.00000000	0.00000000	0.00000000
