# Supplementary material for: The evolution of pelvic limb muscle moment arms in bird-line archosaurs
Source: Sci Adv. 2021 Mar 19;7(12):eabe2778. doi: 10.1126/sciadv.abe2778 (PMC7978429; doi:10.1126/sciadv.abe2778)
Supplement: Data file S7 [file abe2778_Data_file_S7.zip › supp data/SIMM_moment_arm_raw_data/Dilophosaurus_kneeExAll.plt]

# Output plot file made by SIMM 6.0.2
# Curves and events from plot data files are not reproduced in this file.

title knee_angle moment arm vs. knee_angle


# This file contains 38 columns of data. The first
# column is the x-variable, followed by 37 y-variable[s].

knee_angle (deg)	IT1|knee_angle moment arm	IT2A|knee_angle moment arm	IT2P|knee_angle moment arm	IT3|knee_angle moment arm	FMTE|knee_angle moment arm	FMTI|knee_angle moment arm	AMB|knee_angle moment arm	AMBtendon|knee_angle moment arm	ILFB|knee_angle moment arm	PIFI1|knee_angle moment arm	PIFI2|knee_angle moment arm	IFE|knee_angle moment arm	ITCA|knee_angle moment arm	ITCP|knee_angle moment arm	FTI1|knee_angle moment arm	FTI3|knee_angle moment arm	FTE|knee_angle moment arm	ADD1|knee_angle moment arm	ADD2|knee_angle moment arm	PIFE1|knee_angle moment arm	PIFE2|knee_angle moment arm	PIFE3|knee_angle moment arm	ISTR|knee_angle moment arm	CFB|knee_angle moment arm	CFL|knee_angle moment arm	GL|knee_angle moment arm	GM|knee_angle moment arm	EDL|knee_angle moment arm	EDB|knee_angle moment arm	EHL|knee_angle moment arm	TA|knee_angle moment arm	FDL|knee_angle moment arm	FDB|knee_angle moment arm	FHL|knee_angle moment arm	FL|knee_angle moment arm	FLtendon|knee_angle moment arm	FB|knee_angle moment arm	
-90.000	0.07788326	0.06819393	0.06849540	0.05897717	0.05837406	0.05774161	0.05778885	0.00000000	-0.0925668	0.00000000	0.00000000	0.00000000	0.00000000	0.00000000	-0.0908271	-0.0662720	-0.0715012	0.00000000	0.00000000	0.00000000	0.00000000	0.00000000	0.00000000	0.00000000	0.00000000	-0.05494950	0.00000000	0.0319625	0.00000000	0.00000000	0.00000000	-0.06003498	0.00000000	-0.05690941	0.00000000	0.00000000	0.00000000
-88.000	0.07792809	0.06823092	0.06851146	0.05894618	0.05836738	0.05781016	0.05785779	0.00000000	-0.0924231	0.00000000	0.00000000	0.00000000	0.00000000	0.00000000	-0.0919875	-0.0693386	-0.0752934	0.00000000	0.00000000	0.00000000	0.00000000	0.00000000	0.00000000	0.00000000	0.00000000	-0.05521250	0.00000000	0.0326269	0.00000000	0.00000000	0.00000000	-0.06033211	0.00000000	-0.05736232	0.00000000	0.00000000	0.00000000
-86.000	0.07797352	0.06826808	0.06852705	0.05891358	0.05835993	0.05787964	0.05792771	0.00000000	-0.0921899	0.00000000	0.00000000	0.00000000	0.00000000	0.00000000	-0.0929320	-0.0719374	-0.0784001	0.00000000	0.00000000	0.00000000	0.00000000	0.00000000	0.00000000	0.00000000	0.00000000	-0.05538665	0.00000000	0.0332718	0.00000000	0.00000000	0.00000000	-0.06053881	0.00000000	-0.05771782	0.00000000	0.00000000	0.00000000
-84.000	0.07802037	0.06830542	0.06854220	0.05887948	0.05835172	0.05795007	0.05799863	0.00000000	-0.0918764	0.00000000	0.00000000	0.00000000	0.00000000	0.00000000	-0.0936817	-0.0741271	-0.0809334	0.00000000	0.00000000	0.00000000	0.00000000	0.00000000	0.00000000	0.00000000	0.00000000	-0.05548047	0.00000000	0.0338962	0.00000000	0.00000000	0.00000000	-0.06066091	0.00000000	-0.05798223	0.00000000	0.00000000	0.00000000
-82.000	0.07806793	0.06834287	0.06855698	0.05884395	0.05834285	0.05802147	0.05807056	0.00000000	-0.0914905	0.00000000	0.00000000	0.00000000	0.00000000	0.00000000	-0.0942550	-0.0759604	-0.0829887	0.00000000	0.00000000	0.00000000	0.00000000	0.00000000	0.00000000	0.00000000	0.00000000	-0.05550138	0.00000000	0.0344995	0.00000000	0.00000000	0.00000000	-0.06070378	0.00000000	-0.05816140	0.00000000	0.00000000	0.00000000
-80.000	0.07811610	0.06838058	0.06857144	0.05880712	0.05833328	0.05809366	0.05814316	0.00000000	-0.0910383	0.00000000	0.00000000	0.00000000	0.00000000	0.00000000	-0.0946682	-0.0774832	-0.0846447	0.00000000	0.00000000	0.00000000	0.00000000	0.00000000	0.00000000	0.00000000	0.00000000	-0.05545579	0.00000000	0.0350807	0.00000000	0.00000000	0.00000000	-0.06067234	0.00000000	-0.05826072	0.00000000	0.00000000	0.00000000
-78.000	0.07816476	0.06841859	0.06858566	0.05876906	0.05832294	0.05816667	0.05821682	0.00000000	-0.0905254	0.00000000	0.00000000	0.00000000	0.00000000	0.00000000	-0.0949356	-0.0787356	-0.0859661	0.00000000	0.00000000	0.00000000	0.00000000	0.00000000	0.00000000	0.00000000	0.00000000	-0.05534933	0.00000000	0.0356388	0.00000000	0.00000000	0.00000000	-0.06057111	0.00000000	-0.05828514	0.00000000	0.00000000	0.00000000
-76.000	0.07821417	0.06845691	0.06859971	0.05873003	0.05831220	0.05824070	0.05829155	0.00000000	-0.0899562	0.00000000	0.00000000	0.00000000	0.00000000	0.00000000	-0.0950698	-0.0797518	-0.0870056	0.00000000	0.00000000	0.00000000	0.00000000	0.00000000	0.00000000	0.00000000	0.00000000	-0.05518687	0.00000000	0.0361730	0.00000000	0.00000000	0.00000000	-0.06040421	0.00000000	-0.05823922	0.00000000	0.00000000	0.00000000
-74.000	0.07826436	0.06849561	0.06861361	0.05869001	0.05830096	0.05831577	0.05836734	0.00000000	-0.0893345	0.00000000	0.00000000	0.00000000	0.00000000	0.00000000	-0.0950821	-0.0805611	-0.0878061	0.00000000	0.00000000	0.00000000	0.00000000	0.00000000	0.00000000	0.00000000	0.00000000	-0.05497271	0.00000000	0.0366821	0.00000000	0.00000000	0.00000000	-0.06017546	0.00000000	-0.05812716	0.00000000	0.00000000	0.00000000
-72.000	0.07831513	0.06853472	0.06862748	0.05864901	0.05828944	0.05839187	0.05844421	0.00000000	-0.0886637	0.00000000	0.00000000	0.00000000	0.00000000	0.00000000	-0.0949821	-0.0811883	-0.0884024	0.00000000	0.00000000	0.00000000	0.00000000	0.00000000	0.00000000	0.00000000	0.00000000	-0.05471062	0.00000000	0.0371652	0.00000000	0.00000000	0.00000000	-0.05988834	0.00000000	-0.05795281	0.00000000	0.00000000	0.00000000
-70.000	0.07836680	0.06857427	0.06864136	0.05860737	0.05827716	0.05846901	0.05852215	0.00000000	-0.0879466	0.00000000	0.00000000	0.00000000	0.00000000	0.00000000	-0.0947786	-0.0816547	-0.0888230	0.00000000	0.00000000	0.00000000	0.00000000	0.00000000	0.00000000	0.00000000	0.00000000	-0.05440393	0.00000000	0.0376211	0.00000000	0.00000000	0.00000000	-0.05954607	0.00000000	-0.05771970	0.00000000	0.00000000	0.00000000
-68.000	0.07841929	0.06861434	0.06865529	0.05856495	0.05826489	0.05854718	0.05860114	0.00000000	-0.0871857	0.00000000	0.00000000	0.00000000	0.00000000	0.00000000	-0.0944792	-0.0819783	-0.0890910	0.00000000	0.00000000	0.00000000	0.00000000	0.00000000	0.00000000	0.00000000	0.00000000	-0.05445042	0.00000000	0.0380486	0.00000000	0.00000000	0.00000000	-0.05915159	0.00000000	-0.05743109	0.00000000	0.00000000	0.00000000
-66.000	0.07847266	0.06865493	0.06866932	0.05852210	0.05825209	0.05862639	0.05868119	0.00000000	-0.0863832	0.00000000	0.00000000	0.00000000	0.00000000	0.00000000	-0.0940909	-0.0821744	-0.0892255	0.00000000	0.00000000	0.00000000	0.00000000	0.00000000	0.00000000	0.00000000	0.00000000	-0.05457270	0.00000000	0.0384464	0.00000000	0.00000000	0.00000000	-0.05870762	0.00000000	-0.05708999	0.00000000	0.00000000	0.00000000
-64.000	0.07852691	0.06869609	0.06868359	0.05847865	0.05823916	0.05870661	0.05876226	0.00000000	-0.0855409	0.00000000	0.00000000	0.00000000	0.00000000	0.00000000	-0.0936195	-0.0822561	-0.0892424	0.00000000	0.00000000	0.00000000	0.00000000	0.00000000	0.00000000	0.00000000	0.00000000	-0.05469770	0.00000000	0.0388133	0.00000000	0.00000000	0.00000000	-0.05821668	0.00000000	-0.05669915	0.00000000	0.00000000	0.00000000
-62.000	0.07858214	0.06873781	0.06869796	0.05843468	0.05822576	0.05878784	0.05884433	0.00000000	-0.0846606	0.00000000	0.00000000	0.00000000	0.00000000	0.00000000	-0.0930705	-0.0822346	-0.0891547	0.00000000	0.00000000	0.00000000	0.00000000	0.00000000	0.00000000	0.00000000	0.00000000	-0.05482413	0.00000000	0.0391477	0.00000000	0.00000000	0.00000000	-0.05768108	0.00000000	-0.05626114	0.00000000	0.00000000	0.00000000
-60.000	0.07863832	0.06878015	0.06871276	0.05839047	0.05821233	0.05887005	0.05892739	0.00000000	-0.0837438	0.00000000	0.00000000	0.00000000	0.00000000	0.00000000	-0.0924488	-0.0821196	-0.0889732	0.00000000	0.00000000	0.00000000	0.00000000	0.00000000	0.00000000	0.00000000	0.00000000	-0.05495214	0.00000000	0.0394482	0.00000000	0.00000000	0.00000000	-0.05710298	0.00000000	-0.05577831	0.00000000	0.00000000	0.00000000
-58.000	0.07869552	0.06882306	0.06872771	0.05834609	0.05819867	0.05895322	0.05901138	0.00000000	-0.0827919	0.00000000	0.00000000	0.00000000	0.00000000	0.00000000	-0.0917587	-0.0819192	-0.0887071	0.00000000	0.00000000	0.00000000	0.00000000	0.00000000	0.00000000	0.00000000	0.00000000	-0.05508149	0.00000000	0.0397133	0.00000000	0.00000000	0.00000000	-0.05648436	0.00000000	-0.05525284	0.00000000	0.00000000	0.00000000
-56.000	0.07875373	0.06886661	0.06874295	0.05830144	0.05818480	0.05903730	0.05909627	0.00000000	-0.0818061	0.00000000	0.00000000	0.00000000	0.00000000	0.00000000	-0.0910040	-0.0816406	-0.0883641	0.00000000	0.00000000	0.00000000	0.00000000	0.00000000	0.00000000	0.00000000	0.00000000	-0.05521193	0.00000000	0.0399411	0.00000000	0.00000000	0.00000000	-0.05582708	0.00000000	-0.05468677	0.00000000	0.00000000	0.00000000
-54.000	0.07881295	0.06891090	0.06875858	0.05825674	0.05817073	0.05912228	0.05918201	0.00000000	-0.0807876	0.00000000	0.00000000	0.00000000	0.00000000	0.00000000	-0.0901884	-0.0812901	-0.0879508	0.00000000	0.00000000	0.00000000	0.00000000	0.00000000	0.00000000	0.00000000	0.00000000	-0.05534320	0.00000000	0.0401299	0.00000000	0.00000000	0.00000000	-0.05513288	0.00000000	-0.05408198	0.00000000	0.00000000	0.00000000
-52.000	0.07887323	0.06895578	0.06877463	0.05821182	0.05815644	0.05920809	0.05926854	0.00000000	-0.0797375	0.00000000	0.00000000	0.00000000	0.00000000	0.00000000	-0.0893149	-0.0808730	-0.0874726	0.00000000	0.00000000	0.00000000	0.00000000	0.00000000	0.00000000	0.00000000	0.00000000	-0.05547502	0.00000000	0.0402778	0.00000000	0.00000000	0.00000000	-0.05515480	0.00000000	-0.05344022	0.00000000	0.00000000	0.00000000
-50.000	0.07893455	0.06900119	0.06879096	0.05816699	0.05814192	0.05929468	0.05935580	0.00000000	-0.0786566	0.00000000	0.00000000	0.00000000	0.00000000	0.00000000	-0.0883865	-0.0803940	-0.0869345	0.00000000	0.00000000	0.00000000	0.00000000	0.00000000	0.00000000	0.00000000	0.00000000	-0.05560712	0.00000000	0.0403828	0.00000000	0.00000000	0.00000000	-0.05524847	0.00000000	-0.05297166	0.00000000	0.00000000	0.00000000
-48.000	0.07899691	0.06904735	0.06880769	0.05812231	0.05812737	0.05938200	0.05944371	0.00000000	-0.0775460	0.00000000	0.00000000	0.00000000	0.00000000	0.00000000	-0.0874059	-0.0798573	-0.0863404	0.00000000	0.00000000	0.00000000	0.00000000	0.00000000	0.00000000	0.00000000	0.00000000	-0.05573921	0.00000000	0.0404425	0.00000000	0.00000000	0.00000000	-0.05534159	0.00000000	-0.05307420	0.00000000	0.00000000	0.00000000
-46.000	0.07906029	0.06909393	0.06882464	0.05807751	0.05811233	0.05946998	0.05953221	0.00000000	-0.0764064	0.00000000	0.00000000	0.00000000	0.00000000	0.00000000	-0.0863754	-0.0792664	-0.0856940	0.00000000	0.00000000	0.00000000	0.00000000	0.00000000	0.00000000	0.00000000	0.00000000	-0.05587100	0.00000000	0.0404548	0.00000000	0.00000000	0.00000000	-0.05543399	0.00000000	-0.05317298	0.00000000	0.00000000	0.00000000
-44.000	0.07912467	0.06914118	0.06884213	0.05803273	0.05809696	0.05955853	0.05962121	0.00000000	-0.0752387	0.00000000	0.00000000	0.00000000	0.00000000	0.00000000	-0.0852972	-0.0786248	-0.0849985	0.00000000	0.00000000	0.00000000	0.00000000	0.00000000	0.00000000	0.00000000	0.00000000	-0.05600219	0.00000000	0.0404172	0.00000000	0.00000000	0.00000000	-0.05552553	0.00000000	-0.05327076	0.00000000	0.00000000	0.00000000
-42.000	0.07919002	0.06918885	0.06885964	0.05798815	0.05808146	0.05964760	0.05971060	0.00000000	-0.0740437	0.00000000	0.00000000	0.00000000	0.00000000	0.00000000	-0.0841735	-0.0779351	-0.0842564	0.00000000	0.00000000	0.00000000	0.00000000	0.00000000	0.00000000	0.00000000	0.00000000	-0.05613249	0.00000000	0.0403271	0.00000000	0.00000000	0.00000000	-0.05561605	0.00000000	-0.05336387	0.00000000	0.00000000	0.00000000
-40.000	0.07925631	0.06923704	0.06887700	0.05794369	0.05806552	0.05973707	0.05980030	0.00000000	-0.0728221	0.00000000	0.00000000	0.00000000	0.00000000	0.00000000	-0.0830062	-0.0771999	-0.0834704	0.00000000	0.00000000	0.00000000	0.00000000	0.00000000	0.00000000	0.00000000	0.00000000	-0.05626160	0.00000000	0.0401816	0.00000000	0.00000000	0.00000000	-0.05570542	0.00000000	-0.05345372	0.00000000	0.00000000	0.00000000
-38.000	0.07932357	0.06928560	0.06889373	0.05789928	0.05804888	0.05982685	0.05989019	0.00000000	-0.0715745	0.00000000	0.00000000	0.00000000	0.00000000	0.00000000	-0.0817969	-0.0764217	-0.0826424	0.00000000	0.00000000	0.00000000	0.00000000	0.00000000	0.00000000	0.00000000	0.00000000	-0.05638922	0.00000000	0.0399778	0.00000000	0.00000000	0.00000000	-0.05579357	0.00000000	-0.05354033	0.00000000	0.00000000	0.00000000
-36.000	0.07939160	0.06933445	0.06891050	0.05785493	0.05803103	0.05991684	0.05998015	0.00000000	-0.0703018	0.00000000	0.00000000	0.00000000	0.00000000	0.00000000	-0.0805473	-0.0756024	-0.0817745	0.00000000	0.00000000	0.00000000	0.00000000	0.00000000	0.00000000	0.00000000	0.00000000	-0.05651507	0.00000000	0.0397128	0.00000000	0.00000000	0.00000000	-0.05588034	0.00000000	-0.05362371	0.00000000	0.00000000	0.00000000
-34.000	0.07946041	0.06938358	0.06892725	0.05781062	0.05801248	0.06000693	0.06007008	0.00000000	-0.0690044	0.00000000	0.00000000	0.00000000	0.00000000	0.00000000	-0.0792591	-0.0747439	-0.0808683	0.00000000	0.00000000	0.00000000	0.00000000	0.00000000	0.00000000	0.00000000	0.00000000	-0.05663885	0.00000000	0.0393831	0.00000000	0.00000000	0.00000000	-0.05596553	0.00000000	-0.05370389	0.00000000	0.00000000	0.00000000
-32.000	0.07953001	0.06943186	0.06894392	0.05776638	0.05799315	0.06009700	0.06015983	0.00000000	-0.0676832	0.00000000	0.00000000	0.00000000	0.00000000	0.00000000	-0.0779336	-0.0738480	-0.0799255	0.00000000	0.00000000	0.00000000	0.00000000	0.00000000	0.00000000	0.00000000	0.00000000	-0.05676028	0.00000000	0.0389854	0.00000000	0.00000000	0.00000000	-0.05604900	0.00000000	-0.05378088	0.00000000	0.00000000	0.00000000
-30.000	0.07960026	0.06948014	0.06896043	0.05772210	0.05797294	0.06018692	0.06024927	0.00000000	-0.0663386	0.00000000	0.00000000	0.00000000	0.00000000	0.00000000	-0.0765722	-0.0729162	-0.0789475	0.00000000	0.00000000	0.00000000	0.00000000	0.00000000	0.00000000	0.00000000	0.00000000	-0.05687908	0.00000000	0.0385161	0.00000000	0.00000000	0.00000000	-0.05613058	0.00000000	-0.05385469	0.00000000	0.00000000	0.00000000
-28.000	0.07967107	0.06952832	0.06897670	0.05767828	0.05795174	0.06027655	0.06033825	0.00000000	-0.0649714	0.00000000	0.00000000	0.00000000	0.00000000	0.00000000	-0.0751762	-0.0719499	-0.0779356	0.00000000	0.00000000	0.00000000	0.00000000	0.00000000	0.00000000	0.00000000	0.00000000	-0.05699499	0.00000000	0.0379716	0.00000000	0.00000000	0.00000000	-0.05621008	0.00000000	-0.05392535	0.00000000	0.00000000	0.00000000
-26.000	0.07974233	0.06957632	0.06899264	0.05763541	0.05792943	0.06036576	0.06042663	0.00000000	-0.0635820	0.00000000	0.00000000	0.00000000	0.00000000	0.00000000	-0.0737468	-0.0709505	-0.0768909	0.00000000	0.00000000	0.00000000	0.00000000	0.00000000	0.00000000	0.00000000	0.00000000	-0.05710760	0.00000000	0.0373480	0.00000000	0.00000000	0.00000000	-0.05628736	0.00000000	-0.05399286	0.00000000	0.00000000	0.00000000
-24.000	0.07981395	0.06962402	0.06900816	0.05759262	0.05790591	0.06045440	0.06051425	0.00000000	-0.0621712	0.00000000	0.00000000	0.00000000	0.00000000	0.00000000	-0.0722853	-0.0699193	-0.0758146	0.00000000	0.00000000	0.00000000	0.00000000	0.00000000	0.00000000	0.00000000	0.00000000	-0.05721649	0.00000000	0.0366415	0.00000000	0.00000000	0.00000000	-0.05636227	0.00000000	-0.05405725	0.00000000	0.00000000	0.00000000
-22.000	0.07988600	0.06967131	0.06902313	0.05754985	0.05788107	0.06054231	0.06060095	0.00000000	-0.0608317	0.00000000	0.00000000	0.00000000	0.00000000	0.00000000	-0.0707926	-0.0688573	-0.0747077	0.00000000	0.00000000	0.00000000	0.00000000	0.00000000	0.00000000	0.00000000	0.00000000	-0.05732170	0.00000000	0.0358481	0.00000000	0.00000000	0.00000000	-0.05643463	0.00000000	-0.05411851	0.00000000	0.00000000	0.00000000
-20.000	0.07995800	0.06971807	0.06903745	0.05750702	0.05785476	0.06062935	0.06068656	0.00000000	-0.0609516	0.00000000	0.00000000	0.00000000	0.00000000	0.00000000	-0.0692700	-0.0677657	-0.0735713	0.00000000	0.00000000	0.00000000	0.00000000	0.00000000	0.00000000	0.00000000	0.00000000	-0.05742317	0.00000000	0.0349640	0.00000000	0.00000000	0.00000000	-0.05650424	0.00000000	-0.05417667	0.00000000	0.00000000	0.00000000
-18.000	0.08003017	0.06976417	0.06905098	0.05746405	0.05782687	0.06071534	0.06077090	0.00000000	-0.0610617	0.00000000	0.00000000	0.00000000	0.00000000	0.00000000	-0.0677185	-0.0666454	-0.0724061	0.00000000	0.00000000	0.00000000	0.00000000	0.00000000	0.00000000	0.00000000	0.00000000	-0.05752034	0.00000000	0.0339854	0.00000000	0.00000000	0.00000000	-0.05657106	0.00000000	-0.05423174	0.00000000	0.00000000	0.00000000
-16.000	0.08010220	0.06980948	0.06906358	0.05742083	0.05779724	0.06080011	0.06085379	0.00000000	-0.0611618	0.00000000	0.00000000	0.00000000	0.00000000	0.00000000	-0.0661390	-0.0654975	-0.0712132	0.00000000	0.00000000	0.00000000	0.00000000	0.00000000	0.00000000	0.00000000	0.00000000	-0.05761318	0.00000000	0.0329088	0.00000000	0.00000000	0.00000000	-0.05663493	0.00000000	-0.05428374	0.00000000	0.00000000	0.00000000
-14.000	0.08017403	0.06985384	0.06907510	0.05747416	0.05776573	0.06088350	0.06093506	0.00000000	-0.0612519	0.00000000	0.00000000	0.00000000	0.00000000	0.00000000	-0.0645325	-0.0643228	-0.0699933	0.00000000	0.00000000	0.00000000	0.00000000	0.00000000	0.00000000	0.00000000	0.00000000	-0.05770172	0.00000000	0.0317306	0.00000000	0.00000000	0.00000000	-0.05669565	0.00000000	-0.05433268	0.00000000	0.00000000	0.00000000
-12.000	0.08024549	0.06989711	0.06908538	0.05848519	0.05773219	0.06096532	0.06101451	0.00000000	-0.0613320	0.00000000	0.00000000	0.00000000	0.00000000	0.00000000	-0.0629000	-0.0631222	-0.0687471	0.00000000	0.00000000	0.00000000	0.00000000	0.00000000	0.00000000	0.00000000	0.00000000	-0.05778558	0.00000000	0.0304481	0.00000000	0.00000000	0.00000000	-0.05675309	0.00000000	-0.05437858	0.00000000	0.00000000	0.00000000
-10.000	0.08031648	0.06993912	0.06909425	0.05946631	0.05769648	0.06104539	0.06109196	0.00000000	-0.0614022	0.00000000	0.00000000	0.00000000	0.00000000	0.00000000	-0.0612424	-0.0618965	-0.0674756	0.00000000	0.00000000	0.00000000	0.00000000	0.00000000	0.00000000	0.00000000	0.00000000	-0.05786440	0.00000000	0.0290589	0.00000000	0.00000000	0.00000000	-0.05680726	0.00000000	-0.05442147	0.00000000	0.00000000	0.00000000
-8.000	0.08038668	0.06997971	0.06910151	0.06041633	0.05765845	0.06112352	0.06116720	0.00000000	-0.0614621	0.00000000	0.00000000	0.00000000	0.00000000	0.00000000	-0.0595606	-0.0606466	-0.0661793	0.00000000	0.00000000	0.00000000	0.00000000	0.00000000	0.00000000	0.00000000	0.00000000	-0.05793847	0.00000000	0.0275611	0.00000000	0.00000000	0.00000000	-0.05685792	0.00000000	-0.05446135	0.00000000	0.00000000	0.00000000
-6.000	0.08045620	0.07003808	0.06910696	0.06133395	0.05761794	0.06119953	0.06124005	0.00000000	-0.0615116	0.00000000	0.00000000	0.00000000	0.00000000	0.00000000	-0.0578554	-0.0593732	-0.0648591	0.00000000	0.00000000	0.00000000	0.00000000	0.00000000	0.00000000	0.00000000	0.00000000	-0.05800746	0.00000000	0.0259539	0.00000000	0.00000000	0.00000000	-0.05690514	0.00000000	-0.05449827	0.00000000	0.00000000	0.00000000
-4.000	0.08052460	0.07096846	0.06911040	0.06221781	0.05757481	0.06127322	0.06131029	0.00000000	-0.0615511	0.00000000	0.00000000	0.00000000	0.00000000	0.00000000	-0.0561277	-0.0580771	-0.0635155	0.00000000	0.00000000	0.00000000	0.00000000	0.00000000	0.00000000	0.00000000	0.00000000	-0.05807098	0.00000000	0.0242374	0.00000000	0.00000000	0.00000000	-0.05694856	0.00000000	-0.05453225	0.00000000	0.00000000	0.00000000
-2.000	0.08059154	0.07186613	0.06911159	0.06306645	0.05752892	0.06134441	0.06137773	0.00000000	-0.0615806	0.00000000	0.00000000	0.00000000	0.00000000	0.00000000	-0.0543784	-0.0567589	-0.0621493	0.00000000	0.00000000	0.00000000	0.00000000	0.00000000	0.00000000	0.00000000	0.00000000	-0.05812947	0.00000000	0.0224130	0.00000000	0.00000000	0.00000000	-0.05698850	0.00000000	-0.05456332	0.00000000	0.00000000	0.00000000
0.000	0.08065645	0.07272974	0.06911028	0.06387831	0.05748013	0.06141289	0.06144217	0.00000000	-0.0616004	0.00000000	0.00000000	0.00000000	0.00000000	0.00000000	-0.0526083	-0.0554194	-0.0607611	0.00000000	0.00000000	0.00000000	0.00000000	0.00000000	0.00000000	0.00000000	0.00000000	-0.05818260	0.00000000	0.0204832	0.00000000	0.00000000	0.00000000	-0.05702448	0.00000000	-0.05459152	0.00000000	0.00000000	0.00000000
2.000	0.08071985	0.07355783	0.06910622	0.06465171	0.05742831	0.06147848	0.06150339	0.00000000	-0.0616105	0.00000000	0.00000000	0.00000000	0.00000000	0.00000000	-0.0508181	-0.0540593	-0.0593515	0.00000000	0.00000000	0.00000000	0.00000000	0.00000000	0.00000000	0.00000000	0.00000000	-0.05823032	0.00000000	0.0184523	0.00000000	0.00000000	0.00000000	-0.05705667	0.00000000	-0.05461690	0.00000000	0.00000000	0.00000000
4.000	0.08078158	0.07434879	0.06909911	0.06538486	0.05737333	0.06154102	0.06156120	0.00000000	-0.0616112	0.00000000	0.00000000	0.00000000	0.00000000	0.00000000	-0.0506707	-0.0526792	-0.0579212	0.00000000	0.00000000	0.00000000	0.00000000	0.00000000	0.00000000	0.00000000	0.00000000	-0.05827256	0.00000000	0.0163259	0.00000000	0.00000000	0.00000000	-0.05708503	0.00000000	-0.05463950	0.00000000	0.00000000	0.00000000
6.000	0.08084146	0.07510086	0.06908864	0.06607580	0.05731333	0.06160018	0.06191017	0.00000000	-0.0616025	0.00000000	0.00000000	0.00000000	0.00000000	0.00000000	-0.0506432	-0.0517245	-0.0564709	0.00000000	0.00000000	0.00000000	0.00000000	0.00000000	0.00000000	0.00000000	0.00000000	-0.05830933	0.00000000	0.0141116	0.00000000	0.00000000	0.00000000	-0.05710955	0.00000000	-0.05465937	0.00000000	0.00000000	0.00000000
8.000	0.08089933	0.07581207	0.06907448	0.06672243	0.05725324	0.06198657	0.06230793	0.00000000	-0.0615846	0.00000000	0.00000000	0.00000000	0.00000000	0.00000000	-0.0506173	-0.0516838	-0.0550010	0.00000000	0.00000000	0.00000000	0.00000000	0.00000000	0.00000000	0.00000000	0.00000000	-0.05834058	0.00000000	0.0118182	0.00000000	0.00000000	0.00000000	-0.05713014	0.00000000	-0.05467658	0.00000000	0.00000000	0.00000000
10.000	0.08095498	0.07648027	0.06925366	0.06732246	0.05739942	0.06258708	0.06265541	0.00000000	-0.0615578	0.00000000	0.00000000	0.00000000	0.00000000	0.00000000	-0.0505933	-0.0516451	-0.0535122	0.00000000	0.00000000	0.00000000	0.00000000	0.00000000	0.00000000	0.00000000	0.00000000	-0.05836596	0.00000000	0.0094566	0.00000000	0.00000000	0.00000000	-0.05714698	0.00000000	-0.05469119	0.00000000	0.00000000	0.00000000
