# Supplementary material for: The evolution of pelvic limb muscle moment arms in bird-line archosaurs
Source: Sci Adv. 2021 Mar 19;7(12):eabe2778. doi: 10.1126/sciadv.abe2778 (PMC7978429; doi:10.1126/sciadv.abe2778)
Supplement: Data file S7 [file abe2778_Data_file_S7.zip › supp data/SIMM_moment_arm_raw_data/Gallus_ankleExAll.plt]

# Output plot file made by SIMM 6.0.2
# Curves and events from plot data files are not reproduced in this file.

title ankle_angle moment arm vs. ankle_angle


# This file contains 36 columns of data. The first
# column is the x-variable, followed by 35 y-variable[s].

ankle_angle (deg)	IT1|ankle_angle moment arm	IT2A|ankle_angle moment arm	IT2P|ankle_angle moment arm	IT3|ankle_angle moment arm	FMTE|ankle_angle moment arm	FMTI|ankle_angle moment arm	AMB|ankle_angle moment arm	AMBtendon|ankle_angle moment arm	ILFB|ankle_angle moment arm	IFI/PIFI1|ankle_angle moment arm	ITCR/PIFI2|ankle_angle moment arm	IFE|ankle_angle moment arm	ITCA|ankle_angle moment arm	ITCP|ankle_angle moment arm	FCM/FTI3|ankle_angle moment arm	FCLP/FTE|ankle_angle moment arm	PIFM/ADD1|ankle_angle moment arm	PIFL/ADD2|ankle_angle moment arm	OL/PIFE1|ankle_angle moment arm	OM/PIFE2|ankle_angle moment arm	ISF/ISTR|ankle_angle moment arm	CFP/CFB|ankle_angle moment arm	CFC/CFL|ankle_angle moment arm	GL|ankle_angle moment arm	GM|ankle_angle moment arm	TC|ankle_angle moment arm	EHL|ankle_angle moment arm	EDL|ankle_angle moment arm	FDL|ankle_angle moment arm	FDB|ankle_angle moment arm	FHL|ankle_angle moment arm	FL|ankle_angle moment arm	FLtendon|ankle_angle moment arm	FB|ankle_angle moment arm	ITM/PIFI2|ankle_angle moment arm	
0.000	0.00000000	0.00000000	0.00000000	0.00000000	0.00000000	0.00000000	0.00000000	-0.01333823	0.00000000	0.00000000	0.00000000	0.00000000	0.00000000	0.00000000	0.00000000	0.00000000	0.00000000	0.00000000	0.00000000	0.00000000	0.00000000	0.00000000	0.00000000	-0.01741674	-0.01846181	0.00599236	0.00559843	0.00569208	-0.01339220	0.00000000	-0.01394559	-0.00294712	-0.01016564	0.00395750	0.00000000
1.000	0.00000000	0.00000000	0.00000000	0.00000000	0.00000000	0.00000000	0.00000000	-0.01331918	0.00000000	0.00000000	0.00000000	0.00000000	0.00000000	0.00000000	0.00000000	0.00000000	0.00000000	0.00000000	0.00000000	0.00000000	0.00000000	0.00000000	0.00000000	-0.01740892	-0.01847763	0.00608393	0.00568828	0.00578671	-0.01339206	0.00000000	-0.01396561	-0.00291623	-0.01014206	0.00398210	0.00000000
2.000	0.00000000	0.00000000	0.00000000	0.00000000	0.00000000	0.00000000	0.00000000	-0.01330043	0.00000000	0.00000000	0.00000000	0.00000000	0.00000000	0.00000000	0.00000000	0.00000000	0.00000000	0.00000000	0.00000000	0.00000000	0.00000000	0.00000000	0.00000000	-0.01740089	-0.01849280	0.00617498	0.00577761	0.00588083	-0.01339216	0.00000000	-0.01398506	-0.00288470	-0.01011853	0.00400575	0.00000000
3.000	0.00000000	0.00000000	0.00000000	0.00000000	0.00000000	0.00000000	0.00000000	-0.01328194	0.00000000	0.00000000	0.00000000	0.00000000	0.00000000	0.00000000	0.00000000	0.00000000	0.00000000	0.00000000	0.00000000	0.00000000	0.00000000	0.00000000	0.00000000	-0.01739268	-0.01850756	0.00626549	0.00586639	0.00597444	-0.01339260	0.00000000	-0.01400382	-0.00285252	-0.01009505	0.00402843	0.00000000
4.000	0.00000000	0.00000000	0.00000000	0.00000000	0.00000000	0.00000000	0.00000000	-0.01326370	0.00000000	0.00000000	0.00000000	0.00000000	0.00000000	0.00000000	0.00000000	0.00000000	0.00000000	0.00000000	0.00000000	0.00000000	0.00000000	0.00000000	0.00000000	-0.01738423	-0.01852172	0.00635546	0.00595463	0.00606752	-0.01339328	0.00000000	-0.01402192	-0.00281971	-0.01007161	0.00405013	0.00000000
5.000	0.00000000	0.00000000	0.00000000	0.00000000	0.00000000	0.00000000	0.00000000	-0.01324569	0.00000000	0.00000000	0.00000000	0.00000000	0.00000000	0.00000000	0.00000000	0.00000000	0.00000000	0.00000000	0.00000000	0.00000000	0.00000000	0.00000000	0.00000000	-0.01737555	-0.01853506	0.00644488	0.00604230	0.00616006	-0.01339419	0.00000000	-0.01403949	-0.00278629	-0.01004821	0.00407083	0.00000000
6.000	0.00000000	0.00000000	0.00000000	0.00000000	0.00000000	0.00000000	0.00000000	-0.01322787	0.00000000	0.00000000	0.00000000	0.00000000	0.00000000	0.00000000	0.00000000	0.00000000	0.00000000	0.00000000	0.00000000	0.00000000	0.00000000	0.00000000	0.00000000	-0.01736661	-0.01854788	0.00653375	0.00612941	0.00625205	-0.01339521	0.00000000	-0.01405629	-0.00275226	-0.01002481	0.00409052	0.00000000
7.000	0.00000000	0.00000000	0.00000000	0.00000000	0.00000000	0.00000000	0.00000000	-0.01321022	0.00000000	0.00000000	0.00000000	0.00000000	0.00000000	0.00000000	0.00000000	0.00000000	0.00000000	0.00000000	0.00000000	0.00000000	0.00000000	0.00000000	0.00000000	-0.01735740	-0.01855978	0.00662204	0.00621593	0.00634349	-0.01339647	0.00000000	-0.01407224	-0.00271763	-0.01000145	0.00410919	0.00000000
8.000	0.00000000	0.00000000	0.00000000	0.00000000	0.00000000	0.00000000	0.00000000	-0.01319272	0.00000000	0.00000000	0.00000000	0.00000000	0.00000000	0.00000000	0.00000000	0.00000000	0.00000000	0.00000000	0.00000000	0.00000000	0.00000000	0.00000000	0.00000000	-0.01734789	-0.01857111	0.00670976	0.00630186	0.00643437	-0.01339785	0.00000000	-0.01408764	-0.00268243	-0.00997809	0.00412681	0.00000000
9.000	0.00000000	0.00000000	0.00000000	0.00000000	0.00000000	0.00000000	0.00000000	-0.01317533	0.00000000	0.00000000	0.00000000	0.00000000	0.00000000	0.00000000	0.00000000	0.00000000	0.00000000	0.00000000	0.00000000	0.00000000	0.00000000	0.00000000	0.00000000	-0.01733809	-0.01858142	0.00679689	0.00638719	0.00652467	-0.01339934	0.00000000	-0.01410179	-0.00264665	-0.00995472	0.00414337	0.00000000
10.000	0.00000000	0.00000000	0.00000000	0.00000000	0.00000000	0.00000000	0.00000000	-0.01315804	0.00000000	0.00000000	0.00000000	0.00000000	0.00000000	0.00000000	0.00000000	0.00000000	0.00000000	0.00000000	0.00000000	0.00000000	0.00000000	0.00000000	0.00000000	-0.01732795	-0.01859085	0.00688343	0.00647190	0.00661438	-0.01340089	0.00000000	-0.01411537	-0.00261031	-0.00993134	0.00415886	0.00000000
11.000	0.00000000	0.00000000	0.00000000	0.00000000	0.00000000	0.00000000	0.00000000	-0.01314080	0.00000000	0.00000000	0.00000000	0.00000000	0.00000000	0.00000000	0.00000000	0.00000000	0.00000000	0.00000000	0.00000000	0.00000000	0.00000000	0.00000000	0.00000000	-0.01731747	-0.01859970	0.00696936	0.00655599	0.00670350	-0.01340249	0.00000000	-0.01412766	-0.00257342	-0.00990795	0.00417326	0.00000000
12.000	0.00000000	0.00000000	0.00000000	0.00000000	0.00000000	0.00000000	0.00000000	-0.01312360	0.00000000	0.00000000	0.00000000	0.00000000	0.00000000	0.00000000	0.00000000	0.00000000	0.00000000	0.00000000	0.00000000	0.00000000	0.00000000	0.00000000	0.00000000	-0.01730666	-0.01860734	0.00705467	0.00663944	0.00679202	-0.01340408	0.00000000	-0.01413923	-0.00253599	-0.00988453	0.00418655	0.00000000
13.000	0.00000000	0.00000000	0.00000000	0.00000000	0.00000000	0.00000000	0.00000000	-0.01310641	0.00000000	0.00000000	0.00000000	0.00000000	0.00000000	0.00000000	0.00000000	0.00000000	0.00000000	0.00000000	0.00000000	0.00000000	0.00000000	0.00000000	0.00000000	-0.01729547	-0.01861404	0.00713936	0.00672225	0.00687992	-0.01340565	0.00000000	-0.01414948	-0.00249803	-0.00986107	0.00419871	0.00000000
14.000	0.00000000	0.00000000	0.00000000	0.00000000	0.00000000	0.00000000	0.00000000	-0.01308919	0.00000000	0.00000000	0.00000000	0.00000000	0.00000000	0.00000000	0.00000000	0.00000000	0.00000000	0.00000000	0.00000000	0.00000000	0.00000000	0.00000000	0.00000000	-0.01728358	-0.01862011	0.00722342	0.00680440	0.00696719	-0.01340716	0.00000000	-0.01415865	-0.00245955	-0.00983759	0.00420974	0.00000000
15.000	0.00000000	0.00000000	0.00000000	0.00000000	0.00000000	0.00000000	0.00000000	-0.01307192	0.00000000	0.00000000	0.00000000	0.00000000	0.00000000	0.00000000	0.00000000	0.00000000	0.00000000	0.00000000	0.00000000	0.00000000	0.00000000	0.00000000	0.00000000	-0.01727161	-0.01862485	0.00730683	0.00688588	0.00705383	-0.01340869	0.00000000	-0.01416707	-0.00242056	-0.00981405	0.00421961	0.00000000
16.000	0.00000000	0.00000000	0.00000000	0.00000000	0.00000000	0.00000000	0.00000000	-0.01305457	0.00000000	0.00000000	0.00000000	0.00000000	0.00000000	0.00000000	0.00000000	0.00000000	0.00000000	0.00000000	0.00000000	0.00000000	0.00000000	0.00000000	0.00000000	-0.01725927	-0.01862859	0.00738959	0.00696668	0.00713983	-0.01340999	0.00000000	-0.01417405	-0.00238108	-0.00979048	0.00422831	0.00000000
17.000	0.00000000	0.00000000	0.00000000	0.00000000	0.00000000	0.00000000	0.00000000	-0.01303711	0.00000000	0.00000000	0.00000000	0.00000000	0.00000000	0.00000000	0.00000000	0.00000000	0.00000000	0.00000000	0.00000000	0.00000000	0.00000000	0.00000000	0.00000000	-0.01724649	-0.01863128	0.00747169	0.00704678	0.00722517	-0.01341114	0.00000000	-0.01417991	-0.00234111	-0.00976682	0.00423582	0.00000000
18.000	0.00000000	0.00000000	0.00000000	0.00000000	0.00000000	0.00000000	0.00000000	-0.01301951	0.00000000	0.00000000	0.00000000	0.00000000	0.00000000	0.00000000	0.00000000	0.00000000	0.00000000	0.00000000	0.00000000	0.00000000	0.00000000	0.00000000	0.00000000	-0.01723333	-0.01863292	0.00755311	0.00712619	0.00730984	-0.01341210	0.00000000	-0.01418503	-0.00230067	-0.00974313	0.00424212	0.00000000
19.000	0.00000000	0.00000000	0.00000000	0.00000000	0.00000000	0.00000000	0.00000000	-0.01300175	0.00000000	0.00000000	0.00000000	0.00000000	0.00000000	0.00000000	0.00000000	0.00000000	0.00000000	0.00000000	0.00000000	0.00000000	0.00000000	0.00000000	0.00000000	-0.01721975	-0.01863351	0.00763384	0.00720487	0.00739384	-0.01341298	0.00000000	-0.01418861	-0.00225976	-0.00971935	0.00424721	0.00000000
20.000	0.00000000	0.00000000	0.00000000	0.00000000	0.00000000	0.00000000	0.00000000	-0.01298380	0.00000000	0.00000000	0.00000000	0.00000000	0.00000000	0.00000000	0.00000000	0.00000000	0.00000000	0.00000000	0.00000000	0.00000000	0.00000000	0.00000000	0.00000000	-0.01720575	-0.01863302	0.00771389	0.00728283	0.00747714	-0.01341349	0.00000000	-0.01419103	-0.00221839	-0.00969553	0.00425105	0.00000000
21.000	0.00000000	0.00000000	0.00000000	0.00000000	0.00000000	0.00000000	0.00000000	-0.01296563	0.00000000	0.00000000	0.00000000	0.00000000	0.00000000	0.00000000	0.00000000	0.00000000	0.00000000	0.00000000	0.00000000	0.00000000	0.00000000	0.00000000	0.00000000	-0.01719091	-0.01863144	0.00779323	0.00736004	0.00755975	-0.01341386	0.00000000	-0.01419229	-0.00217658	-0.00967160	0.00425364	0.00000000
22.000	0.00000000	0.00000000	0.00000000	0.00000000	0.00000000	0.00000000	0.00000000	-0.01294721	0.00000000	0.00000000	0.00000000	0.00000000	0.00000000	0.00000000	0.00000000	0.00000000	0.00000000	0.00000000	0.00000000	0.00000000	0.00000000	0.00000000	0.00000000	-0.01717598	-0.01862883	0.00787185	0.00743650	0.00764165	-0.01341379	0.00000000	-0.01419243	-0.00213434	-0.00964761	0.00425496	0.00000000
23.000	0.00000000	0.00000000	0.00000000	0.00000000	0.00000000	0.00000000	0.00000000	-0.01292851	0.00000000	0.00000000	0.00000000	0.00000000	0.00000000	0.00000000	0.00000000	0.00000000	0.00000000	0.00000000	0.00000000	0.00000000	0.00000000	0.00000000	0.00000000	-0.01716071	-0.01862509	0.00794975	0.00751219	0.00772282	-0.01341354	0.00000000	-0.01419143	-0.00209167	-0.00962354	0.00425499	0.00000000
24.000	0.00000000	0.00000000	0.00000000	0.00000000	0.00000000	0.00000000	0.00000000	-0.01290952	0.00000000	0.00000000	0.00000000	0.00000000	0.00000000	0.00000000	0.00000000	0.00000000	0.00000000	0.00000000	0.00000000	0.00000000	0.00000000	0.00000000	0.00000000	-0.01714452	-0.01862033	0.00802691	0.00758711	0.00780326	-0.01341279	0.00000000	-0.01418927	-0.00204859	-0.00959938	0.00425372	0.00000000
25.000	0.00000000	0.00000000	0.00000000	0.00000000	0.00000000	0.00000000	0.00000000	-0.01289020	0.00000000	0.00000000	0.00000000	0.00000000	0.00000000	0.00000000	0.00000000	0.00000000	0.00000000	0.00000000	0.00000000	0.00000000	0.00000000	0.00000000	0.00000000	-0.01712836	-0.01861444	0.00810332	0.00766123	0.00788296	-0.01341181	0.00000000	-0.01418595	-0.00200511	-0.00957514	0.00425113	0.00000000
26.000	0.00000000	0.00000000	0.00000000	0.00000000	0.00000000	0.00000000	0.00000000	-0.01287054	0.00000000	0.00000000	0.00000000	0.00000000	0.00000000	0.00000000	0.00000000	0.00000000	0.00000000	0.00000000	0.00000000	0.00000000	0.00000000	0.00000000	0.00000000	-0.01711128	-0.01860755	0.00817898	0.00773454	0.00796190	-0.01341026	0.00000000	-0.01418100	-0.00196123	-0.00955069	0.00424720	0.00000000
27.000	0.00000000	0.00000000	0.00000000	0.00000000	0.00000000	0.00000000	0.00000000	-0.01285051	0.00000000	0.00000000	0.00000000	0.00000000	0.00000000	0.00000000	0.00000000	0.00000000	0.00000000	0.00000000	0.00000000	0.00000000	0.00000000	0.00000000	0.00000000	-0.01709421	-0.01859955	0.00825386	0.00780702	0.00804007	-0.01340845	0.00000000	-0.01417533	-0.00191697	-0.00952613	0.00424191	0.00000000
28.000	0.00000000	0.00000000	0.00000000	0.00000000	0.00000000	0.00000000	0.00000000	-0.01283008	0.00000000	0.00000000	0.00000000	0.00000000	0.00000000	0.00000000	0.00000000	0.00000000	0.00000000	0.00000000	0.00000000	0.00000000	0.00000000	0.00000000	0.00000000	-0.01707670	-0.01859053	0.00832796	0.00787868	0.00811746	-0.01340619	0.00000000	-0.01416850	-0.00187233	-0.00950136	0.00423526	0.00000000
29.000	0.00000000	0.00000000	0.00000000	0.00000000	0.00000000	0.00000000	0.00000000	-0.01280924	0.00000000	0.00000000	0.00000000	0.00000000	0.00000000	0.00000000	0.00000000	0.00000000	0.00000000	0.00000000	0.00000000	0.00000000	0.00000000	0.00000000	0.00000000	-0.01705818	-0.01857984	0.00840127	0.00794948	0.00819406	-0.01340327	0.00000000	-0.01416042	-0.00182734	-0.00947664	0.00422723	0.00000000
30.000	0.00000000	0.00000000	0.00000000	0.00000000	0.00000000	0.00000000	0.00000000	-0.01278796	0.00000000	0.00000000	0.00000000	0.00000000	0.00000000	0.00000000	0.00000000	0.00000000	0.00000000	0.00000000	0.00000000	0.00000000	0.00000000	0.00000000	0.00000000	-0.01703955	-0.01856878	0.00847377	0.00801941	0.00826985	-0.01340005	0.00000000	-0.01415120	-0.00178199	-0.00945169	0.00421779	0.00000000
31.000	0.00000000	0.00000000	0.00000000	0.00000000	0.00000000	0.00000000	0.00000000	-0.01276622	0.00000000	0.00000000	0.00000000	0.00000000	0.00000000	0.00000000	0.00000000	0.00000000	0.00000000	0.00000000	0.00000000	0.00000000	0.00000000	0.00000000	0.00000000	-0.01702006	-0.01855669	0.00854545	0.00808846	0.00834483	-0.01339631	0.00000000	-0.01414038	-0.00173630	-0.00942679	0.00420694	0.00000000
32.000	0.00000000	0.00000000	0.00000000	0.00000000	0.00000000	0.00000000	0.00000000	-0.01274402	0.00000000	0.00000000	0.00000000	0.00000000	0.00000000	0.00000000	0.00000000	0.00000000	0.00000000	0.00000000	0.00000000	0.00000000	0.00000000	0.00000000	0.00000000	-0.01700013	-0.01854297	0.00861630	0.00815662	0.00841897	-0.01339204	0.00000000	-0.01412851	-0.00169027	-0.00940185	0.00419465	0.00000000
33.000	0.00000000	0.00000000	0.00000000	0.00000000	0.00000000	0.00000000	0.00000000	-0.01272132	0.00000000	0.00000000	0.00000000	0.00000000	0.00000000	0.00000000	0.00000000	0.00000000	0.00000000	0.00000000	0.00000000	0.00000000	0.00000000	0.00000000	0.00000000	-0.01698034	-0.01852891	0.00868630	0.00822386	0.00849226	-0.01338701	0.00000000	-0.01411615	-0.00164392	-0.00937663	0.00418092	0.00000000
34.000	0.00000000	0.00000000	0.00000000	0.00000000	0.00000000	0.00000000	0.00000000	-0.01269812	0.00000000	0.00000000	0.00000000	0.00000000	0.00000000	0.00000000	0.00000000	0.00000000	0.00000000	0.00000000	0.00000000	0.00000000	0.00000000	0.00000000	0.00000000	-0.01695948	-0.01851396	0.00875545	0.00829017	0.00856470	-0.01338162	0.00000000	-0.01410223	-0.00159726	-0.00935153	0.00416573	0.00000000
35.000	0.00000000	0.00000000	0.00000000	0.00000000	0.00000000	0.00000000	0.00000000	-0.01267439	0.00000000	0.00000000	0.00000000	0.00000000	0.00000000	0.00000000	0.00000000	0.00000000	0.00000000	0.00000000	0.00000000	0.00000000	0.00000000	0.00000000	0.00000000	-0.01693831	-0.01849734	0.00882372	0.00835553	0.00863626	-0.01337566	0.00000000	-0.01408731	-0.00155030	-0.00932616	0.00414906	0.00000000
36.000	0.00000000	0.00000000	0.00000000	0.00000000	0.00000000	0.00000000	0.00000000	-0.01265013	0.00000000	0.00000000	0.00000000	0.00000000	0.00000000	0.00000000	0.00000000	0.00000000	0.00000000	0.00000000	0.00000000	0.00000000	0.00000000	0.00000000	0.00000000	-0.01691675	-0.01848056	0.00889111	0.00841992	0.00870693	-0.01336910	0.00000000	-0.01407143	-0.00150304	-0.00930093	0.00413090	0.00000000
37.000	0.00000000	0.00000000	0.00000000	0.00000000	0.00000000	0.00000000	0.00000000	-0.01262532	0.00000000	0.00000000	0.00000000	0.00000000	0.00000000	0.00000000	0.00000000	0.00000000	0.00000000	0.00000000	0.00000000	0.00000000	0.00000000	0.00000000	0.00000000	-0.01689542	-0.01846219	0.00895759	0.00848333	0.00877669	-0.01336194	0.00000000	-0.01405519	-0.00145550	-0.00927561	0.00411123	0.00000000
38.000	0.00000000	0.00000000	0.00000000	0.00000000	0.00000000	0.00000000	0.00000000	-0.01259995	0.00000000	0.00000000	0.00000000	0.00000000	0.00000000	0.00000000	0.00000000	0.00000000	0.00000000	0.00000000	0.00000000	0.00000000	0.00000000	0.00000000	0.00000000	-0.01687310	-0.01844381	0.00902316	0.00854573	0.00884554	-0.01335416	0.00000000	-0.01403746	-0.00140769	-0.00925010	0.00409005	0.00000000
39.000	0.00000000	0.00000000	0.00000000	0.00000000	0.00000000	0.00000000	0.00000000	-0.01257401	0.00000000	0.00000000	0.00000000	0.00000000	0.00000000	0.00000000	0.00000000	0.00000000	0.00000000	0.00000000	0.00000000	0.00000000	0.00000000	0.00000000	0.00000000	-0.01685034	-0.01842379	0.00908780	0.00860711	0.00891345	-0.01334576	0.00000000	-0.01401883	-0.00135961	-0.00922469	0.00406733	0.00000000
40.000	0.00000000	0.00000000	0.00000000	0.00000000	0.00000000	0.00000000	0.00000000	-0.01254750	0.00000000	0.00000000	0.00000000	0.00000000	0.00000000	0.00000000	0.00000000	0.00000000	0.00000000	0.00000000	0.00000000	0.00000000	0.00000000	0.00000000	0.00000000	-0.01682800	-0.01840295	0.00915149	0.00866745	0.00898041	-0.01333647	0.00000000	-0.01399995	-0.00131127	-0.00919891	0.00404307	0.00000000
41.000	0.00000000	0.00000000	0.00000000	0.00000000	0.00000000	0.00000000	0.00000000	-0.01252040	0.00000000	0.00000000	0.00000000	0.00000000	0.00000000	0.00000000	0.00000000	0.00000000	0.00000000	0.00000000	0.00000000	0.00000000	0.00000000	0.00000000	0.00000000	-0.01680465	-0.01838199	0.00921422	0.00872672	0.00904640	-0.01332679	0.00000000	-0.01397951	-0.00126270	-0.00917344	0.00401725	0.00000000
42.000	0.00000000	0.00000000	0.00000000	0.00000000	0.00000000	0.00000000	0.00000000	-0.01249271	0.00000000	0.00000000	0.00000000	0.00000000	0.00000000	0.00000000	0.00000000	0.00000000	0.00000000	0.00000000	0.00000000	0.00000000	0.00000000	0.00000000	0.00000000	-0.01678099	-0.01835931	0.00927596	0.00878490	0.00911141	-0.01331646	0.00000000	-0.01395837	-0.00121388	-0.00914775	0.00398987	0.00000000
43.000	0.00000000	0.00000000	0.00000000	0.00000000	0.00000000	0.00000000	0.00000000	-0.01246443	0.00000000	0.00000000	0.00000000	0.00000000	0.00000000	0.00000000	0.00000000	0.00000000	0.00000000	0.00000000	0.00000000	0.00000000	0.00000000	0.00000000	0.00000000	-0.01675704	-0.01833592	0.00933670	0.00884197	0.00917541	-0.01330548	0.00000000	-0.01393646	-0.00116484	-0.00912231	0.00396091	0.00000000
44.000	0.00000000	0.00000000	0.00000000	0.00000000	0.00000000	0.00000000	0.00000000	-0.01243555	0.00000000	0.00000000	0.00000000	0.00000000	0.00000000	0.00000000	0.00000000	0.00000000	0.00000000	0.00000000	0.00000000	0.00000000	0.00000000	0.00000000	0.00000000	-0.01673352	-0.01831185	0.00939643	0.00889791	0.00923838	-0.01329386	0.00000000	-0.01391378	-0.00111559	-0.00909662	0.00393035	0.00000000
45.000	0.00000000	0.00000000	0.00000000	0.00000000	0.00000000	0.00000000	0.00000000	-0.01240608	0.00000000	0.00000000	0.00000000	0.00000000	0.00000000	0.00000000	0.00000000	0.00000000	0.00000000	0.00000000	0.00000000	0.00000000	0.00000000	0.00000000	0.00000000	-0.01670892	-0.01828712	0.00945512	0.00895268	0.00930031	-0.01328158	0.00000000	-0.01389102	-0.00106613	-0.00907095	0.00389820	0.00000000
46.000	0.00000000	0.00000000	0.00000000	0.00000000	0.00000000	0.00000000	0.00000000	-0.01237600	0.00000000	0.00000000	0.00000000	0.00000000	0.00000000	0.00000000	0.00000000	0.00000000	0.00000000	0.00000000	0.00000000	0.00000000	0.00000000	0.00000000	0.00000000	-0.01668417	-0.01826177	0.00951275	0.00900628	0.00936118	-0.01326865	0.00000000	-0.01386692	-0.00101647	-0.00904544	0.00386444	0.00000000
47.000	0.00000000	0.00000000	0.00000000	0.00000000	0.00000000	0.00000000	0.00000000	-0.01234533	0.00000000	0.00000000	0.00000000	0.00000000	0.00000000	0.00000000	0.00000000	0.00000000	0.00000000	0.00000000	0.00000000	0.00000000	0.00000000	0.00000000	0.00000000	-0.01665919	-0.01823581	0.00956930	0.00905866	0.00942097	-0.01325507	0.00000000	-0.01384214	-0.00096663	-0.00901984	0.00382906	0.00000000
48.000	0.00000000	0.00000000	0.00000000	0.00000000	0.00000000	0.00000000	0.00000000	-0.01231406	0.00000000	0.00000000	0.00000000	0.00000000	0.00000000	0.00000000	0.00000000	0.00000000	0.00000000	0.00000000	0.00000000	0.00000000	0.00000000	0.00000000	0.00000000	-0.01663475	-0.01820929	0.00962475	0.00910980	0.00947965	-0.01324084	0.00000000	-0.01381664	-0.00091660	-0.00899443	0.00379205	0.00000000
49.000	0.00000000	0.00000000	0.00000000	0.00000000	0.00000000	0.00000000	0.00000000	-0.01228220	0.00000000	0.00000000	0.00000000	0.00000000	0.00000000	0.00000000	0.00000000	0.00000000	0.00000000	0.00000000	0.00000000	0.00000000	0.00000000	0.00000000	0.00000000	-0.01660936	-0.01818233	0.00967908	0.00915967	0.00953719	-0.01322596	0.00000000	-0.01379127	-0.00086641	-0.00896885	0.00375341	0.00000000
50.000	0.00000000	0.00000000	0.00000000	0.00000000	0.00000000	0.00000000	0.00000000	-0.01224976	0.00000000	0.00000000	0.00000000	0.00000000	0.00000000	0.00000000	0.00000000	0.00000000	0.00000000	0.00000000	0.00000000	0.00000000	0.00000000	0.00000000	0.00000000	-0.01658372	-0.01815474	0.00973226	0.00920825	0.00959359	-0.01321044	0.00000000	-0.01376466	-0.00081606	-0.00894336	0.00371314	0.00000000
51.000	0.00000000	0.00000000	0.00000000	0.00000000	0.00000000	0.00000000	0.00000000	-0.01221674	0.00000000	0.00000000	0.00000000	0.00000000	0.00000000	0.00000000	0.00000000	0.00000000	0.00000000	0.00000000	0.00000000	0.00000000	0.00000000	0.00000000	0.00000000	-0.01655881	-0.01812667	0.00978427	0.00925549	0.00964881	-0.01319429	0.00000000	-0.01373741	-0.00076556	-0.00891799	0.00367123	0.00000000
52.000	0.00000000	0.00000000	0.00000000	0.00000000	0.00000000	0.00000000	0.00000000	-0.01218315	0.00000000	0.00000000	0.00000000	0.00000000	0.00000000	0.00000000	0.00000000	0.00000000	0.00000000	0.00000000	0.00000000	0.00000000	0.00000000	0.00000000	0.00000000	-0.01653295	-0.01809813	0.00983507	0.00930137	0.00970282	-0.01317751	0.00000000	-0.01370971	-0.00071492	-0.00889292	0.00362766	0.00000000
53.000	0.00000000	0.00000000	0.00000000	0.00000000	0.00000000	0.00000000	0.00000000	-0.01214901	0.00000000	0.00000000	0.00000000	0.00000000	0.00000000	0.00000000	0.00000000	0.00000000	0.00000000	0.00000000	0.00000000	0.00000000	0.00000000	0.00000000	0.00000000	-0.01650697	-0.01806915	0.00988465	0.00934584	0.00975560	-0.01316012	0.00000000	-0.01368218	-0.00066416	-0.00886793	0.00358245	0.00000000
54.000	0.00000000	0.00000000	0.00000000	0.00000000	0.00000000	0.00000000	0.00000000	-0.01211431	0.00000000	0.00000000	0.00000000	0.00000000	0.00000000	0.00000000	0.00000000	0.00000000	0.00000000	0.00000000	0.00000000	0.00000000	0.00000000	0.00000000	0.00000000	-0.01648171	-0.01803975	0.00993297	0.00938888	0.00980712	-0.01314211	0.00000000	-0.01365344	-0.00061327	-0.00884328	0.00353559	0.00000000
55.000	0.00000000	0.00000000	0.00000000	0.00000000	0.00000000	0.00000000	0.00000000	-0.01207908	0.00000000	0.00000000	0.00000000	0.00000000	0.00000000	0.00000000	0.00000000	0.00000000	0.00000000	0.00000000	0.00000000	0.00000000	0.00000000	0.00000000	0.00000000	-0.01645557	-0.01801005	0.00998000	0.00943044	0.00985736	-0.01312350	0.00000000	-0.01362432	-0.00056226	-0.00881924	0.00348708	0.00000000
56.000	0.00000000	0.00000000	0.00000000	0.00000000	0.00000000	0.00000000	0.00000000	-0.01204332	0.00000000	0.00000000	0.00000000	0.00000000	0.00000000	0.00000000	0.00000000	0.00000000	0.00000000	0.00000000	0.00000000	0.00000000	0.00000000	0.00000000	0.00000000	-0.01643027	-0.01797990	0.01002571	0.00947049	0.00990626	-0.01310431	0.00000000	-0.01359478	-0.00051116	-0.00879559	0.00343692	0.00000000
57.000	0.00000000	0.00000000	0.00000000	0.00000000	0.00000000	0.00000000	0.00000000	-0.01200706	0.00000000	0.00000000	0.00000000	0.00000000	0.00000000	0.00000000	0.00000000	0.00000000	0.00000000	0.00000000	0.00000000	0.00000000	0.00000000	0.00000000	0.00000000	-0.01640403	-0.01794940	0.01007007	0.00950898	0.00995382	-0.01308454	0.00000000	-0.01356548	-0.00045996	-0.00877185	0.00338511	0.00000000
58.000	0.00000000	0.00000000	0.00000000	0.00000000	0.00000000	0.00000000	0.00000000	-0.01197031	0.00000000	0.00000000	0.00000000	0.00000000	0.00000000	0.00000000	0.00000000	0.00000000	0.00000000	0.00000000	0.00000000	0.00000000	0.00000000	0.00000000	0.00000000	-0.01637780	-0.01791859	0.01011303	0.00954586	0.00999998	-0.01306422	0.00000000	-0.01353519	-0.00040868	-0.00874827	0.00333165	0.00000000
59.000	0.00000000	0.00000000	0.00000000	0.00000000	0.00000000	0.00000000	0.00000000	-0.01193308	0.00000000	0.00000000	0.00000000	0.00000000	0.00000000	0.00000000	0.00000000	0.00000000	0.00000000	0.00000000	0.00000000	0.00000000	0.00000000	0.00000000	0.00000000	-0.01635160	-0.01788748	0.01015455	0.00958109	0.01004472	-0.01304334	0.00000000	-0.01350451	-0.00035733	-0.00872489	0.00327655	0.00000000
60.000	0.00000000	0.00000000	0.00000000	0.00000000	0.00000000	0.00000000	0.00000000	-0.01189541	0.00000000	0.00000000	0.00000000	0.00000000	0.00000000	0.00000000	0.00000000	0.00000000	0.00000000	0.00000000	0.00000000	0.00000000	0.00000000	0.00000000	0.00000000	-0.01632640	-0.01785714	0.01019461	0.00961461	0.01008799	-0.01302193	0.00000000	-0.01347354	-0.00030591	-0.00870198	0.00321982	0.00000000
61.000	0.00000000	0.00000000	0.00000000	0.00000000	0.00000000	0.00000000	0.00000000	-0.01185730	0.00000000	0.00000000	0.00000000	0.00000000	0.00000000	0.00000000	0.00000000	0.00000000	0.00000000	0.00000000	0.00000000	0.00000000	0.00000000	0.00000000	0.00000000	-0.01630034	-0.01782551	0.01023314	0.00964638	0.01012975	-0.01300000	0.00000000	-0.01344303	-0.00025444	-0.00867902	0.00316147	0.00000000
62.000	0.00000000	0.00000000	0.00000000	0.00000000	0.00000000	0.00000000	0.00000000	-0.01181877	0.00000000	0.00000000	0.00000000	0.00000000	0.00000000	0.00000000	0.00000000	0.00000000	0.00000000	0.00000000	0.00000000	0.00000000	0.00000000	0.00000000	0.00000000	-0.01627440	-0.01779366	0.01027011	0.00967633	0.01016996	-0.01297758	0.00000000	-0.01341152	-0.00020292	-0.00865631	0.00310149	0.00000000
63.000	0.00000000	0.00000000	0.00000000	0.00000000	0.00000000	0.00000000	0.00000000	-0.01177986	0.00000000	0.00000000	0.00000000	0.00000000	0.00000000	0.00000000	0.00000000	0.00000000	0.00000000	0.00000000	0.00000000	0.00000000	0.00000000	0.00000000	0.00000000	-0.01624860	-0.01776160	0.01030546	0.00970441	0.01020857	-0.01295467	0.00000000	-0.01337981	-0.00015136	-0.00863387	0.00303991	0.00000000
64.000	0.00000000	0.00000000	0.00000000	0.00000000	0.00000000	0.00000000	0.00000000	-0.01174058	0.00000000	0.00000000	0.00000000	0.00000000	0.00000000	0.00000000	0.00000000	0.00000000	0.00000000	0.00000000	0.00000000	0.00000000	0.00000000	0.00000000	0.00000000	-0.01622394	-0.01772939	0.01033914	0.00973055	0.01024553	-0.01293129	0.00000000	-0.01334789	-0.00009978	-0.00861198	0.00297674	0.00000000
65.000	0.00000000	0.00000000	0.00000000	0.00000000	0.00000000	0.00000000	0.00000000	-0.01170097	0.00000000	0.00000000	0.00000000	0.00000000	0.00000000	0.00000000	0.00000000	0.00000000	0.00000000	0.00000000	0.00000000	0.00000000	0.00000000	0.00000000	0.00000000	-0.01619849	-0.01769704	0.01037109	0.00975468	0.01028079	-0.01290747	0.00000000	-0.01331580	-0.00004817	-0.00859011	0.00291198	0.00000000
66.000	0.00000000	0.00000000	0.00000000	0.00000000	0.00000000	0.00000000	0.00000000	-0.01166104	0.00000000	0.00000000	0.00000000	0.00000000	0.00000000	0.00000000	0.00000000	0.00000000	0.00000000	0.00000000	0.00000000	0.00000000	0.00000000	0.00000000	0.00000000	-0.01617327	-0.01766458	0.01040125	0.00977674	0.01031429	-0.01288323	0.00000000	-0.01328428	0.00000344	-0.00856856	0.00284566	0.00000000
67.000	0.00000000	0.00000000	0.00000000	0.00000000	0.00000000	0.00000000	0.00000000	-0.01162082	0.00000000	0.00000000	0.00000000	0.00000000	0.00000000	0.00000000	0.00000000	0.00000000	0.00000000	0.00000000	0.00000000	0.00000000	0.00000000	0.00000000	0.00000000	-0.01614830	-0.01763204	0.01042955	0.00979665	0.01034598	-0.01285857	0.00000000	-0.01325192	0.00005505	-0.00854736	0.00277780	0.00000000
68.000	0.00000000	0.00000000	0.00000000	0.00000000	0.00000000	0.00000000	0.00000000	-0.01158034	0.00000000	0.00000000	0.00000000	0.00000000	0.00000000	0.00000000	0.00000000	0.00000000	0.00000000	0.00000000	0.00000000	0.00000000	0.00000000	0.00000000	0.00000000	-0.01612463	-0.01759944	0.01045592	0.00981432	0.01037579	-0.01283353	0.00000000	-0.01321946	0.00010665	-0.00852682	0.00270840	0.00000000
69.000	0.00000000	0.00000000	0.00000000	0.00000000	0.00000000	0.00000000	0.00000000	-0.01153963	0.00000000	0.00000000	0.00000000	0.00000000	0.00000000	0.00000000	0.00000000	0.00000000	0.00000000	0.00000000	0.00000000	0.00000000	0.00000000	0.00000000	0.00000000	-0.01610024	-0.01756682	0.01048029	0.00982967	0.01040364	-0.01280813	0.00000000	-0.01318694	0.00015823	-0.00850637	0.00263751	0.00000000
70.000	0.00000000	0.00000000	0.00000000	0.00000000	0.00000000	0.00000000	0.00000000	-0.01149872	0.00000000	0.00000000	0.00000000	0.00000000	0.00000000	0.00000000	0.00000000	0.00000000	0.00000000	0.00000000	0.00000000	0.00000000	0.00000000	0.00000000	0.00000000	-0.01607619	-0.01753419	0.01050257	0.00984261	0.01042948	-0.01278238	0.00000000	-0.01315437	0.00020978	-0.00848633	0.00256512	0.00000000
71.000	0.00000000	0.00000000	0.00000000	0.00000000	0.00000000	0.00000000	0.00000000	-0.01145764	0.00000000	0.00000000	0.00000000	0.00000000	0.00000000	0.00000000	0.00000000	0.00000000	0.00000000	0.00000000	0.00000000	0.00000000	0.00000000	0.00000000	0.00000000	-0.01605250	-0.01750158	0.01052267	0.00985305	0.01045322	-0.01275630	0.00000000	-0.01312179	0.00026130	-0.00846673	0.00249128	0.00000000
72.000	0.00000000	0.00000000	0.00000000	0.00000000	0.00000000	0.00000000	0.00000000	-0.01141643	0.00000000	0.00000000	0.00000000	0.00000000	0.00000000	0.00000000	0.00000000	0.00000000	0.00000000	0.00000000	0.00000000	0.00000000	0.00000000	0.00000000	0.00000000	-0.01603030	-0.01746902	0.01054050	0.00986086	0.01047478	-0.01272993	0.00000000	-0.01308921	0.00031276	-0.00844789	0.00241601	0.00000000
73.000	0.00000000	0.00000000	0.00000000	0.00000000	0.00000000	0.00000000	0.00000000	-0.01137511	0.00000000	0.00000000	0.00000000	0.00000000	0.00000000	0.00000000	0.00000000	0.00000000	0.00000000	0.00000000	0.00000000	0.00000000	0.00000000	0.00000000	0.00000000	-0.01600744	-0.01743654	0.01055594	0.00986595	0.01049406	-0.01270328	0.00000000	-0.01305666	0.00036417	-0.00842923	0.00233934	0.00000000
74.000	0.00000000	0.00000000	0.00000000	0.00000000	0.00000000	0.00000000	0.00000000	-0.01133372	0.00000000	0.00000000	0.00000000	0.00000000	0.00000000	0.00000000	0.00000000	0.00000000	0.00000000	0.00000000	0.00000000	0.00000000	0.00000000	0.00000000	0.00000000	-0.01598503	-0.01740416	0.01056890	0.00986820	0.01051097	-0.01267638	0.00000000	-0.01302416	0.00041552	-0.00841108	0.00226130	0.00000000
75.000	0.00000000	0.00000000	0.00000000	0.00000000	0.00000000	0.00000000	0.00000000	-0.01129230	0.00000000	0.00000000	0.00000000	0.00000000	0.00000000	0.00000000	0.00000000	0.00000000	0.00000000	0.00000000	0.00000000	0.00000000	0.00000000	0.00000000	0.00000000	-0.01596313	-0.01737190	0.01057924	0.00986748	0.01052542	-0.01264924	0.00000000	-0.01299174	0.00046679	-0.00839346	0.00218192	0.00000000
76.000	0.00000000	0.00000000	0.00000000	0.00000000	0.00000000	0.00000000	0.00000000	-0.01125089	0.00000000	0.00000000	0.00000000	0.00000000	0.00000000	0.00000000	0.00000000	0.00000000	0.00000000	0.00000000	0.00000000	0.00000000	0.00000000	0.00000000	0.00000000	-0.01594287	-0.01733980	0.01058683	0.00986364	0.01053727	-0.01262190	0.00000000	-0.01295943	0.00051797	-0.00837672	0.00210123	0.00000000
77.000	0.00000000	0.00000000	0.00000000	0.00000000	0.00000000	0.00000000	0.00000000	-0.01120952	0.00000000	0.00000000	0.00000000	0.00000000	0.00000000	0.00000000	0.00000000	0.00000000	0.00000000	0.00000000	0.00000000	0.00000000	0.00000000	0.00000000	0.00000000	-0.01592202	-0.01730788	0.01059152	0.00985656	0.01054643	-0.01259438	0.00000000	-0.01292724	0.00056906	-0.00836025	0.00201928	0.00000000
78.000	0.00000000	0.00000000	0.00000000	0.00000000	0.00000000	0.00000000	0.00000000	-0.01116821	0.00000000	0.00000000	0.00000000	0.00000000	0.00000000	0.00000000	0.00000000	0.00000000	0.00000000	0.00000000	0.00000000	0.00000000	0.00000000	0.00000000	0.00000000	-0.01590177	-0.01727729	0.01059316	0.00984606	0.01055275	-0.01256670	0.00000000	-0.01289519	0.00062005	-0.00834439	0.00193610	0.00000000
79.000	0.00000000	0.00000000	0.00000000	0.00000000	0.00000000	0.00000000	0.00000000	-0.01112703	0.00000000	0.00000000	0.00000000	0.00000000	0.00000000	0.00000000	0.00000000	0.00000000	0.00000000	0.00000000	0.00000000	0.00000000	0.00000000	0.00000000	0.00000000	-0.01588214	-0.01724581	0.01059158	0.00983198	0.01055610	-0.01253889	0.00000000	-0.01286406	0.00067093	-0.00832951	0.00185173	0.00000000
80.000	0.00000000	0.00000000	0.00000000	0.00000000	0.00000000	0.00000000	0.00000000	-0.01108601	0.00000000	0.00000000	0.00000000	0.00000000	0.00000000	0.00000000	0.00000000	0.00000000	0.00000000	0.00000000	0.00000000	0.00000000	0.00000000	0.00000000	0.00000000	-0.01586434	-0.01721458	0.01058659	0.00981415	0.01055632	-0.01251096	0.00000000	-0.01283238	0.00072168	-0.00831496	0.00176621	0.00000000
81.000	0.00000000	0.00000000	0.00000000	0.00000000	0.00000000	0.00000000	0.00000000	-0.01104519	0.00000000	0.00000000	0.00000000	0.00000000	0.00000000	0.00000000	0.00000000	0.00000000	0.00000000	0.00000000	0.00000000	0.00000000	0.00000000	0.00000000	0.00000000	-0.01584603	-0.01718363	0.01057797	0.00979237	0.01055326	-0.01248296	0.00000000	-0.01280091	0.00077230	-0.00830145	0.00167960	0.00000000
82.000	0.00000000	0.00000000	0.00000000	0.00000000	0.00000000	0.00000000	0.00000000	-0.01100460	0.00000000	0.00000000	0.00000000	0.00000000	0.00000000	0.00000000	0.00000000	0.00000000	0.00000000	0.00000000	0.00000000	0.00000000	0.00000000	0.00000000	0.00000000	-0.01582844	-0.01715300	0.01056552	0.00976644	0.01054673	-0.01245490	0.00000000	-0.01276969	0.00082278	-0.00828832	0.00159193	0.00000000
83.000	0.00000000	0.00000000	0.00000000	0.00000000	0.00000000	0.00000000	0.00000000	-0.01096433	0.00000000	0.00000000	0.00000000	0.00000000	0.00000000	0.00000000	0.00000000	0.00000000	0.00000000	0.00000000	0.00000000	0.00000000	0.00000000	0.00000000	0.00000000	-0.01581161	-0.01712271	0.01054897	0.00973613	0.01053654	-0.01242680	0.00000000	-0.01273873	0.00087311	-0.00827630	0.00150325	0.00000000
84.000	0.00000000	0.00000000	0.00000000	0.00000000	0.00000000	0.00000000	0.00000000	-0.01092439	0.00000000	0.00000000	0.00000000	0.00000000	0.00000000	0.00000000	0.00000000	0.00000000	0.00000000	0.00000000	0.00000000	0.00000000	0.00000000	0.00000000	0.00000000	-0.01579678	-0.01709278	0.01052806	0.00970121	0.01052248	-0.01239870	0.00000000	-0.01270805	0.00092328	-0.00826470	0.00141362	0.00000000
85.000	0.00000000	0.00000000	0.00000000	0.00000000	0.00000000	0.00000000	0.00000000	-0.01088481	0.00000000	0.00000000	0.00000000	0.00000000	0.00000000	0.00000000	0.00000000	0.00000000	0.00000000	0.00000000	0.00000000	0.00000000	0.00000000	0.00000000	0.00000000	-0.01578154	-0.01706324	0.01050250	0.00966143	0.01050433	-0.01237062	0.00000000	-0.01267767	0.00097328	-0.00825391	0.00132308	0.00000000
86.000	0.00000000	0.00000000	0.00000000	0.00000000	0.00000000	0.00000000	0.00000000	-0.01084565	0.00000000	0.00000000	0.00000000	0.00000000	0.00000000	0.00000000	0.00000000	0.00000000	0.00000000	0.00000000	0.00000000	0.00000000	0.00000000	0.00000000	0.00000000	-0.01576715	-0.01703412	0.01047195	0.00961650	0.01048184	-0.01234258	0.00000000	-0.01264763	0.00102310	-0.00824395	0.00123169	0.00000000
87.000	0.00000000	0.00000000	0.00000000	0.00000000	0.00000000	0.00000000	0.00000000	-0.01080692	0.00000000	0.00000000	0.00000000	0.00000000	0.00000000	0.00000000	0.00000000	0.00000000	0.00000000	0.00000000	0.00000000	0.00000000	0.00000000	0.00000000	0.00000000	-0.01575494	-0.01700544	0.01043607	0.00956615	0.01045475	-0.01231462	0.00000000	-0.01261793	0.00107273	-0.00823523	0.00113949	0.00000000
88.000	0.00000000	0.00000000	0.00000000	0.00000000	0.00000000	0.00000000	0.00000000	-0.01076868	0.00000000	0.00000000	0.00000000	0.00000000	0.00000000	0.00000000	0.00000000	0.00000000	0.00000000	0.00000000	0.00000000	0.00000000	0.00000000	0.00000000	0.00000000	-0.01574235	-0.01697723	0.01039445	0.00951006	0.01042276	-0.01228676	0.00000000	-0.01258860	0.00112216	-0.00822742	0.00104656	0.00000000
89.000	0.00000000	0.00000000	0.00000000	0.00000000	0.00000000	0.00000000	0.00000000	-0.01073098	0.00000000	0.00000000	0.00000000	0.00000000	0.00000000	0.00000000	0.00000000	0.00000000	0.00000000	0.00000000	0.00000000	0.00000000	0.00000000	0.00000000	0.00000000	-0.01573072	-0.01694953	0.01034665	0.00944789	0.01038555	-0.01225901	0.00000000	-0.01255966	0.00117139	-0.00822014	0.00095294	0.00000000
90.000	0.00000000	0.00000000	0.00000000	0.00000000	0.00000000	0.00000000	0.00000000	-0.01069387	0.00000000	0.00000000	0.00000000	0.00000000	0.00000000	0.00000000	0.00000000	0.00000000	0.00000000	0.00000000	0.00000000	0.00000000	0.00000000	0.00000000	0.00000000	-0.01572009	-0.01692351	0.01029222	0.00937928	0.01034279	-0.01223142	0.00000000	-0.01253112	0.00122040	-0.00821422	0.00085869	0.00000000
