# Supplementary material for: The evolution of pelvic limb muscle moment arms in bird-line archosaurs
Source: Sci Adv. 2021 Mar 19;7(12):eabe2778. doi: 10.1126/sciadv.abe2778 (PMC7978429; doi:10.1126/sciadv.abe2778)
Supplement: Data file S7 [file abe2778_Data_file_S7.zip › supp data/SIMM_moment_arm_raw_data/Gallus_hipAbAll_15Ab.plt]

# Output plot file made by SIMM 6.0.2
# Curves and events from plot data files are not reproduced in this file.

title hip_abduction moment arm vs. hip_extension


# This file contains 36 columns of data. The first
# column is the x-variable, followed by 35 y-variable[s].

hip_extension (deg)	IT1|hip_abduction moment arm	IT2A|hip_abduction moment arm	IT2P|hip_abduction moment arm	IT3|hip_abduction moment arm	FMTE|hip_abduction moment arm	FMTI|hip_abduction moment arm	AMB|hip_abduction moment arm	AMBtendon|hip_abduction moment arm	ILFB|hip_abduction moment arm	IFI/PIFI1|hip_abduction moment arm	ITCR/PIFI2|hip_abduction moment arm	IFE|hip_abduction moment arm	ITCA|hip_abduction moment arm	ITCP|hip_abduction moment arm	FCM/FTI3|hip_abduction moment arm	FCLP/FTE|hip_abduction moment arm	PIFM/ADD1|hip_abduction moment arm	PIFL/ADD2|hip_abduction moment arm	OL/PIFE1|hip_abduction moment arm	OM/PIFE2|hip_abduction moment arm	ISF/ISTR|hip_abduction moment arm	CFP/CFB|hip_abduction moment arm	CFC/CFL|hip_abduction moment arm	GL|hip_abduction moment arm	GM|hip_abduction moment arm	TC|hip_abduction moment arm	EHL|hip_abduction moment arm	EDL|hip_abduction moment arm	FDL|hip_abduction moment arm	FDB|hip_abduction moment arm	FHL|hip_abduction moment arm	FL|hip_abduction moment arm	FLtendon|hip_abduction moment arm	FB|hip_abduction moment arm	ITM/PIFI2|hip_abduction moment arm	
-45.000	-0.0062919	-0.0155010	-0.0176189	-0.0014525	0.00000000	0.00000000	-0.00611699	0.00000000	0.0067904	-0.0009035	-0.0094670	-0.0025464	-0.0109579	-0.0067706	-0.00594057	0.0089554	-0.00345811	-0.00229525	0.0054149	0.00471597	0.0141678	0.0182172	0.0185881	0.00000000	0.00000000	0.00000000	0.00000000	0.00000000	0.00000000	0.00000000	0.00000000	0.00000000	0.00000000	0.00000000	-0.0092535
-43.000	-0.0062251	-0.0152418	-0.0176137	-0.0022894	0.00000000	0.00000000	-0.00606153	0.00000000	0.0064007	-0.0008693	-0.0093030	-0.0029263	-0.0108816	-0.0070540	-0.00604085	0.0085658	-0.00334306	-0.00221020	0.0061090	0.00499235	0.0139571	0.0173208	0.0174051	0.00000000	0.00000000	0.00000000	0.00000000	0.00000000	0.00000000	0.00000000	0.00000000	0.00000000	0.00000000	0.00000000	-0.0091302
-41.000	-0.0061522	-0.0149850	-0.0176062	-0.0030812	0.00000000	0.00000000	-0.00600407	0.00000000	0.0060021	-0.0008317	-0.0091240	-0.0033032	-0.0107924	-0.0073474	-0.00614598	0.0081482	-0.00323436	-0.00213485	0.0068162	0.00527479	0.0137041	0.0164379	0.0162456	0.00000000	0.00000000	0.00000000	0.00000000	0.00000000	0.00000000	0.00000000	0.00000000	0.00000000	0.00000000	0.00000000	-0.0089917
-39.000	-0.0060734	-0.0147294	-0.0175960	-0.0038308	0.00000000	0.00000000	-0.00594465	0.00000000	0.0055959	-0.0007685	-0.0089296	-0.0036767	-0.0106915	-0.0076483	-0.00625450	0.0077085	-0.00313257	-0.00206968	0.0075147	0.00556238	0.0134166	0.0155708	0.0151319	0.00000000	0.00000000	0.00000000	0.00000000	0.00000000	0.00000000	0.00000000	0.00000000	0.00000000	0.00000000	0.00000000	-0.0088376
-37.000	-0.0059884	-0.0144739	-0.0175824	-0.0045413	0.00000000	0.00000000	-0.00588327	0.00000000	0.0050408	-0.0006754	-0.0087195	-0.0040465	-0.0105799	-0.0079537	-0.00636480	0.0072524	-0.00303826	-0.00201516	0.0081829	0.00585350	0.0130953	0.0147215	0.0140743	0.00000000	0.00000000	0.00000000	0.00000000	0.00000000	0.00000000	0.00000000	0.00000000	0.00000000	0.00000000	0.00000000	-0.0086672
-35.000	-0.0058971	-0.0142174	-0.0175648	-0.0052155	0.00000000	0.00000000	-0.00581997	0.00000000	0.0044370	-0.0005774	-0.0084933	-0.0044125	-0.0104577	-0.0082581	-0.00647516	0.0067849	-0.00295201	-0.00197166	0.0088023	0.00614666	0.0127418	0.0138913	0.0130749	0.00000000	0.00000000	0.00000000	0.00000000	0.00000000	0.00000000	0.00000000	0.00000000	0.00000000	0.00000000	0.00000000	-0.0084803
-33.000	-0.0057994	-0.0139591	-0.0175430	-0.0058565	0.00000000	0.00000000	-0.00575477	0.00000000	0.0038072	-0.0004743	-0.0082506	-0.0047742	-0.0103251	-0.0085563	-0.00658386	0.0063106	-0.00287436	-0.00193950	0.0093677	0.00644032	0.0123631	0.0130811	0.0121307	0.00000000	0.00000000	0.00000000	0.00000000	0.00000000	0.00000000	0.00000000	0.00000000	0.00000000	0.00000000	0.00000000	-0.0082763
-31.000	-0.0056952	-0.0136979	-0.0175163	-0.0064668	0.00000000	0.00000000	-0.00568770	0.00000000	0.0031549	-0.0003660	-0.0079911	-0.0051315	-0.0101819	-0.0088423	-0.00668925	0.0058335	-0.00280583	-0.00191893	0.0098627	0.00673260	0.0119627	0.0122913	0.0112370	0.00000000	0.00000000	0.00000000	0.00000000	0.00000000	0.00000000	0.00000000	0.00000000	0.00000000	0.00000000	0.00000000	-0.0080547
-29.000	-0.0055842	-0.0134330	-0.0174843	-0.0070490	0.00000000	0.00000000	-0.00561879	0.00000000	0.0024852	-0.0002525	-0.0077145	-0.0054839	-0.0100279	-0.0091101	-0.00678988	0.0053568	-0.00274690	-0.00191010	0.0102814	0.00702149	0.0115440	0.0115222	0.0103879	0.00000000	0.00000000	0.00000000	0.00000000	0.00000000	0.00000000	0.00000000	0.00000000	0.00000000	0.00000000	0.00000000	-0.0078151
-27.000	-0.0054665	-0.0131635	-0.0174467	-0.0076054	0.00000000	0.00000000	-0.00554807	0.00000000	0.0018034	-0.0001335	-0.0074204	-0.0058313	-0.0098628	-0.0093538	-0.00688455	0.0048834	-0.00269801	-0.00191308	0.0106265	0.00730482	0.0111094	0.0107738	0.0095784	0.00000000	0.00000000	0.00000000	0.00000000	0.00000000	0.00000000	0.00000000	0.00000000	0.00000000	0.00000000	0.00000000	-0.0075571
-25.000	-0.0053417	-0.0128886	-0.0174031	-0.0081379	0.00000000	0.00000000	-0.00547559	0.00000000	0.0011147	-0.0000091	-0.0071085	-0.0061734	-0.0096863	-0.0095691	-0.00697238	0.0044155	-0.00265953	-0.00192784	0.0109016	0.00758033	0.0106614	0.0100460	0.0088037	0.00000000	0.00000000	0.00000000	0.00000000	0.00000000	0.00000000	0.00000000	0.00000000	0.00000000	0.00000000	0.00000000	-0.0072802
-23.000	-0.0052098	-0.0126074	-0.0173531	-0.0086485	0.00000000	0.00000000	-0.00540137	0.00000000	0.0004240	0.0001210	-0.0067785	-0.0065097	-0.0094983	-0.0097521	-0.00705286	0.0039549	-0.00263176	-0.00195429	0.0111120	0.00784577	0.0102021	0.0093383	0.0080597	0.00000000	0.00000000	0.00000000	0.00000000	0.00000000	0.00000000	0.00000000	0.00000000	0.00000000	0.00000000	0.00000000	-0.0069841
-21.000	-0.0050704	-0.0123191	-0.0172963	-0.0091389	0.00000000	0.00000000	-0.00532546	0.00000000	-0.0002646	0.0002569	-0.0064300	-0.0068401	-0.0092983	-0.0098997	-0.00712583	0.0035029	-0.00261493	-0.00199223	0.0112641	0.00809890	0.0097337	0.0086505	0.0073414	0.00000000	0.00000000	0.00000000	0.00000000	0.00000000	0.00000000	0.00000000	0.00000000	0.00000000	0.00000000	0.00000000	-0.0066685
-19.000	-0.0049234	-0.0120229	-0.0172322	-0.0096105	0.00000000	0.00000000	-0.00524791	0.00000000	-0.0009472	0.0003988	-0.0060629	-0.0071643	-0.0090863	-0.0100103	-0.00719148	0.0030606	-0.00260916	-0.00204138	0.0113643	0.00833755	0.0092578	0.0078462	0.0066489	0.00000000	0.00000000	0.00000000	0.00000000	0.00000000	0.00000000	0.00000000	0.00000000	0.00000000	0.00000000	0.00000000	-0.0063331
-17.000	-0.0047686	-0.0117180	-0.0171607	-0.0100646	0.00000000	0.00000000	-0.00516876	0.00000000	-0.0016208	0.0005467	-0.0056769	-0.0074818	-0.0088620	-0.0100837	-0.00725025	0.0026287	-0.00261452	-0.00210139	0.0114187	0.00855976	0.0087761	0.0067944	0.0059783	0.00000000	0.00000000	0.00000000	0.00000000	0.00000000	0.00000000	0.00000000	0.00000000	0.00000000	0.00000000	0.00000000	-0.0059777
-15.000	-0.0046056	-0.0114035	-0.0170812	-0.0105055	0.00000000	0.00000000	-0.00508808	0.00000000	-0.0022831	0.0007009	-0.0052717	-0.0077926	-0.0086253	-0.0101208	-0.00730284	0.0022076	-0.00263096	-0.00217186	0.0114326	0.00876369	0.0082900	0.0058029	0.0053299	0.00000000	0.00000000	0.00000000	0.00000000	0.00000000	0.00000000	0.00000000	0.00000000	0.00000000	0.00000000	0.00000000	-0.0056022
-13.000	-0.0044343	-0.0110786	-0.0169934	-0.0109278	0.00000000	0.00000000	-0.00500592	0.00000000	-0.0029319	0.0008615	-0.0048473	-0.0080962	-0.0083762	-0.0101232	-0.00735005	0.0017976	-0.00265836	-0.00225230	0.0114108	0.00894779	0.0078008	0.0048677	0.0047020	0.00000000	0.00000000	0.00000000	0.00000000	0.00000000	0.00000000	0.00000000	0.00000000	0.00000000	0.00000000	0.00000000	-0.0052065
-11.000	-0.0042542	-0.0107423	-0.0168968	-0.0113250	0.00000000	0.00000000	-0.00492234	0.00000000	-0.0035660	0.0010288	-0.0044036	-0.0083924	-0.0081147	-0.0100926	-0.00739278	0.0013989	-0.00269648	-0.00234221	0.0113571	0.00911077	0.0073095	0.0039849	0.0040896	0.00000000	0.00000000	0.00000000	0.00000000	0.00000000	0.00000000	0.00000000	0.00000000	0.00000000	0.00000000	0.00000000	-0.0047907
-9.000	-0.0040651	-0.0103938	-0.0167911	-0.0117281	0.00000000	0.00000000	-0.00483741	0.00000000	-0.0041843	0.0012028	-0.0039405	-0.0086808	-0.0078409	-0.0100315	-0.00743196	0.0010114	-0.00274504	-0.00244102	0.0112745	0.00925161	0.0068173	0.0031504	0.0034916	0.00000000	0.00000000	0.00000000	0.00000000	0.00000000	0.00000000	0.00000000	0.00000000	0.00000000	0.00000000	0.00000000	-0.0043551
-7.000	-0.0038667	-0.0100320	-0.0166757	-0.0121101	0.00000000	0.00000000	-0.00475120	0.00000000	-0.0047860	0.0013839	-0.0034581	-0.0089613	-0.0075548	-0.0099421	-0.00746845	0.0006352	-0.00280368	-0.00254817	0.0111658	0.00936962	0.0063250	0.0023601	0.0029100	0.00000000	0.00000000	0.00000000	0.00000000	0.00000000	0.00000000	0.00000000	0.00000000	0.00000000	0.00000000	0.00000000	-0.0039000
-5.000	-0.0036584	-0.0096560	-0.0165503	-0.0124801	0.00000000	0.00000000	-0.00466380	0.00000000	-0.0053707	0.0015723	-0.0029565	-0.0092334	-0.0072568	-0.0098269	-0.00750308	0.0002700	-0.00287195	-0.00266305	0.0110327	0.00946435	0.0058334	0.0016106	0.0023430	0.00000000	0.00000000	0.00000000	0.00000000	0.00000000	0.00000000	0.00000000	0.00000000	0.00000000	0.00000000	0.00000000	-0.0034259
-3.000	-0.0034398	-0.0092647	-0.0164120	-0.0128385	0.00000000	0.00000000	-0.00457529	0.00000000	-0.0059383	0.0017681	-0.0024361	-0.0094970	-0.0069470	-0.0096879	-0.00753659	-0.0000844	-0.00294938	-0.00278508	0.0108770	0.00953565	0.0053432	0.0008983	0.0017901	0.00000000	0.00000000	0.00000000	0.00000000	0.00000000	0.00000000	0.00000000	0.00000000	0.00000000	0.00000000	0.00000000	-0.0029334
-1.000	-0.0032105	-0.0088569	-0.0162679	-0.0131859	0.00000000	0.00000000	-0.00448576	0.00000000	-0.0064887	0.0019716	-0.0018972	-0.0097517	-0.0066258	-0.0095272	-0.00756960	-0.0004281	-0.00303546	-0.00291364	0.0106999	0.00958361	0.0048552	0.0002203	0.0012503	0.00000000	0.00000000	0.00000000	0.00000000	0.00000000	0.00000000	0.00000000	0.00000000	0.00000000	0.00000000	0.00000000	-0.0024235
1.000	-0.0029699	-0.0084315	-0.0161124	-0.0135227	0.00000000	0.00000000	-0.00439532	0.00000000	-0.0070220	0.0021831	-0.0013402	-0.0099973	-0.0062935	-0.0093467	-0.00760265	-0.0007615	-0.00312964	-0.00304816	0.0105118	0.00960850	0.0043698	-0.0004262	0.0007234	0.00000000	0.00000000	0.00000000	0.00000000	0.00000000	0.00000000	0.00000000	0.00000000	0.00000000	0.00000000	0.00000000	-0.0018973
3.000	-0.0027175	-0.0079872	-0.0159391	-0.0138492	0.00000000	0.00000000	-0.00430406	0.00000000	-0.0075386	0.0024029	-0.0007660	-0.0102335	-0.0059508	-0.0091478	-0.00763616	-0.0010848	-0.00323134	-0.00318805	0.0103287	0.00961082	0.0038876	-0.0010436	0.0002087	0.00000000	0.00000000	0.00000000	0.00000000	0.00000000	0.00000000	0.00000000	0.00000000	0.00000000	0.00000000	0.00000000	-0.0013559
5.000	-0.0024525	-0.0075225	-0.0157556	-0.0141660	0.00000000	0.00000000	-0.00421211	0.00000000	-0.0080386	0.0026313	-0.0001752	-0.0104600	-0.0055981	-0.0089321	-0.00767047	-0.0013983	-0.00333999	-0.00333275	0.0101264	0.00959117	0.0034091	-0.0016343	-0.0002941	0.00000000	0.00000000	0.00000000	0.00000000	0.00000000	0.00000000	0.00000000	0.00000000	0.00000000	0.00000000	0.00000000	-0.0008008
7.000	-0.0021742	-0.0070361	-0.0155587	-0.0144731	0.00000000	0.00000000	-0.00411958	0.00000000	-0.0085259	0.0028685	0.0004312	-0.0106766	-0.0052361	-0.0087008	-0.00770585	-0.0017022	-0.00345503	-0.00348173	0.0099051	0.00955028	0.0029346	-0.0022000	-0.0007855	0.00000000	0.00000000	0.00000000	0.00000000	0.00000000	0.00000000	0.00000000	0.00000000	0.00000000	0.00000000	0.00000000	-0.0002338
9.000	-0.0018818	-0.0065263	-0.0153478	-0.0147709	0.00000000	0.00000000	-0.00402661	0.00000000	-0.0089900	0.0031149	0.0010519	-0.0108830	-0.0048653	-0.0084552	-0.00774246	-0.0019969	-0.00357589	-0.00363449	0.0096649	0.00948894	0.0024646	-0.0027427	-0.0012658	0.00000000	0.00000000	0.00000000	0.00000000	0.00000000	0.00000000	0.00000000	0.00000000	0.00000000	0.00000000	0.00000000	0.0003433
11.000	-0.0015744	-0.0059915	-0.0151220	-0.0150596	0.00000000	0.00000000	-0.00393334	0.00000000	-0.0094385	0.0033707	0.0016856	-0.0110789	-0.0044866	-0.0081963	-0.00778044	-0.0022826	-0.00370200	-0.00379053	0.0094059	0.00940802	0.0019994	-0.0032639	-0.0017353	0.00000000	0.00000000	0.00000000	0.00000000	0.00000000	0.00000000	0.00000000	0.00000000	0.00000000	0.00000000	0.00000000	0.0009284
13.000	-0.0012510	-0.0054298	-0.0148804	-0.0153394	0.00000000	0.00000000	-0.00383991	0.00000000	-0.0098796	0.0036365	0.0023307	-0.0112641	-0.0041007	-0.0079250	-0.00781983	-0.0025595	-0.00383285	-0.00394940	0.0091285	0.00930839	0.0015392	-0.0037650	-0.0021945	0.00000000	0.00000000	0.00000000	0.00000000	0.00000000	0.00000000	0.00000000	0.00000000	0.00000000	0.00000000	0.00000000	0.0015193
15.000	-0.0009103	-0.0048393	-0.0146222	-0.0156104	0.00000000	0.00000000	-0.00374649	0.00000000	-0.0103030	0.0039124	0.0029855	-0.0114384	-0.0037085	-0.0076422	-0.00786066	-0.0028280	-0.00396792	-0.00411067	0.0088329	0.00919096	0.0010844	-0.0042474	-0.0026435	0.00000000	0.00000000	0.00000000	0.00000000	0.00000000	0.00000000	0.00000000	0.00000000	0.00000000	0.00000000	0.00000000	0.0021136
17.000	-0.0005512	-0.0042180	-0.0143464	-0.0158728	0.00000000	0.00000000	-0.00365323	0.00000000	-0.0107124	0.0041988	0.0036480	-0.0116015	-0.0033108	-0.0073489	-0.00790292	-0.0030882	-0.00410672	-0.00427394	0.0085197	0.00905660	0.0006351	-0.0047119	-0.0030826	0.00000000	0.00000000	0.00000000	0.00000000	0.00000000	0.00000000	0.00000000	0.00000000	0.00000000	0.00000000	0.00000000	0.0027087
19.000	-0.0001722	-0.0035582	-0.0140520	-0.0161266	0.00000000	0.00000000	-0.00356032	0.00000000	-0.0111083	0.0044962	0.0043161	-0.0117532	-0.0029088	-0.0070459	-0.00794656	-0.0033404	-0.00424879	-0.00443883	0.0081894	0.00890619	0.0001915	-0.0051598	-0.0035121	0.00000000	0.00000000	0.00000000	0.00000000	0.00000000	0.00000000	0.00000000	0.00000000	0.00000000	0.00000000	0.00000000	0.0033021
21.000	0.0002284	-0.0028592	-0.0137377	-0.0163719	0.00000000	0.00000000	-0.00346794	0.00000000	-0.0114911	0.0048049	0.0049873	-0.0118933	-0.0025032	-0.0067340	-0.00799151	-0.0035848	-0.00439370	-0.00460499	0.0078426	0.00874058	-0.0002461	-0.0055920	-0.0039323	0.00000000	0.00000000	0.00000000	0.00000000	0.00000000	0.00000000	0.00000000	0.00000000	0.00000000	0.00000000	0.00000000	0.0038911
23.000	0.0006525	-0.0021405	-0.0134025	-0.0166088	0.00000000	0.00000000	-0.00337629	0.00000000	-0.0118613	0.0051252	0.0056592	-0.0120215	-0.0020952	-0.0064139	-0.00803769	-0.0038216	-0.00454105	-0.00477211	0.0074800	0.00856059	-0.0006776	-0.0060091	-0.0043433	0.00000000	0.00000000	0.00000000	0.00000000	0.00000000	0.00000000	0.00000000	0.00000000	0.00000000	0.00000000	0.00000000	0.0044732
25.000	0.0011022	-0.0013830	-0.0130449	-0.0168373	0.00000000	0.00000000	-0.00328555	0.00000000	-0.0122193	0.0054575	0.0063291	-0.0121376	-0.0016857	-0.0060866	-0.00808500	-0.0040510	-0.00469046	-0.00493988	0.0071024	0.00836700	-0.0011031	-0.0064120	-0.0047455	0.00000000	0.00000000	0.00000000	0.00000000	0.00000000	0.00000000	0.00000000	0.00000000	0.00000000	0.00000000	0.00000000	0.0050457
27.000	0.0015798	-0.0005817	-0.0126634	-0.0170574	0.00000000	0.00000000	-0.00319595	0.00000000	-0.0125655	0.0058022	0.0069942	-0.0122414	-0.0012759	-0.0057528	-0.00813333	-0.0042732	-0.00484157	-0.00510802	0.0067107	0.00816056	-0.0015222	-0.0068013	-0.0051391	0.00000000	0.00000000	0.00000000	0.00000000	0.00000000	0.00000000	0.00000000	0.00000000	0.00000000	0.00000000	0.00000000	0.0056061
29.000	0.0020883	0.0002810	-0.0122567	-0.0172690	0.00000000	0.00000000	-0.00310770	0.00000000	-0.0129005	0.0061595	0.0076518	-0.0123327	-0.0008668	-0.0054133	-0.00818257	-0.0044883	-0.00499405	-0.00527628	0.0063058	0.00794198	-0.0019351	-0.0071777	-0.0055241	0.00000000	0.00000000	0.00000000	0.00000000	0.00000000	0.00000000	0.00000000	0.00000000	0.00000000	0.00000000	0.00000000	0.0061520
31.000	0.0026307	0.0011938	-0.0118231	-0.0174722	0.00000000	0.00000000	-0.00302101	0.00000000	-0.0132245	0.0065296	0.0082988	-0.0124113	-0.0004596	-0.0050690	-0.00823260	-0.0046965	-0.00514761	-0.00544441	0.0058887	0.00771195	-0.0023417	-0.0075416	-0.0059011	0.00000000	0.00000000	0.00000000	0.00000000	0.00000000	0.00000000	0.00000000	0.00000000	0.00000000	0.00000000	0.00000000	0.0066813
33.000	0.0032107	0.0021536	-0.0113607	-0.0176668	0.00000000	0.00000000	-0.00293611	0.00000000	-0.0135380	0.0069129	0.0089324	-0.0124770	-0.0000553	-0.0047207	-0.00828330	-0.0048980	-0.00530197	-0.00561221	0.0054605	0.00747050	-0.0027420	-0.0078935	-0.0062701	0.00000000	0.00000000	0.00000000	0.00000000	0.00000000	0.00000000	0.00000000	0.00000000	0.00000000	0.00000000	0.00000000	0.0071918
35.000	0.0038327	0.0031644	-0.0108679	-0.0178528	0.00000000	0.00000000	-0.00285324	0.00000000	-0.0138414	0.0073093	0.0095499	-0.0125296	0.0003450	-0.0043693	-0.00833455	-0.0050929	-0.00545685	-0.00577945	0.0050223	0.00721871	-0.0031360	-0.0082340	-0.0066315	0.00000000	0.00000000	0.00000000	0.00000000	0.00000000	0.00000000	0.00000000	0.00000000	0.00000000	0.00000000	0.00000000	0.0076818
37.000	0.0045015	0.0042309	-0.0103426	-0.0180300	0.00000000	0.00000000	-0.00277261	0.00000000	-0.0141350	0.0077188	0.0101483	-0.0125690	0.0007402	-0.0040156	-0.00838623	-0.0052812	-0.00561202	-0.00594596	0.0045753	0.00695977	-0.0035239	-0.0085635	-0.0069855	0.00000000	0.00000000	0.00000000	0.00000000	0.00000000	0.00000000	0.00000000	0.00000000	0.00000000	0.00000000	0.00000000	0.0081496
39.000	0.0052229	0.0053547	-0.0097831	-0.0181983	0.00000000	0.00000000	-0.00269446	0.00000000	-0.0144192	0.0081415	0.0107251	-0.0125949	0.0011293	-0.0036606	-0.00843823	-0.0054633	-0.00576726	-0.00611155	0.0041207	0.00669197	-0.0039057	-0.0088822	-0.0073323	0.00000000	0.00000000	0.00000000	0.00000000	0.00000000	0.00000000	0.00000000	0.00000000	0.00000000	0.00000000	0.00000000	0.0085941
41.000	0.0060035	0.0065368	-0.0091873	-0.0183575	0.00000000	0.00000000	-0.00261903	0.00000000	-0.0146944	0.0085768	0.0112779	-0.0126071	0.0015114	-0.0033050	-0.00849043	-0.0056391	-0.00592236	-0.00627607	0.0036597	0.00641323	-0.0042818	-0.0091905	-0.0076724	0.00000000	0.00000000	0.00000000	0.00000000	0.00000000	0.00000000	0.00000000	0.00000000	0.00000000	0.00000000	0.00000000	0.0090141
43.000	0.0068513	0.0077770	-0.0085534	-0.0185074	0.00000000	0.00000000	-0.00254652	0.00000000	-0.0149610	0.0090243	0.0118045	-0.0126055	0.0018862	-0.0029497	-0.00854271	-0.0058087	-0.00607713	-0.00643937	0.0031935	0.00612704	-0.0046523	-0.0094896	-0.0080059	0.00000000	0.00000000	0.00000000	0.00000000	0.00000000	0.00000000	0.00000000	0.00000000	0.00000000	0.00000000	0.00000000	0.0094087
45.000	0.0077753	0.0090740	-0.0078798	-0.0186477	0.00000000	0.00000000	-0.00247717	0.00000000	-0.0152194	0.0094832	0.0123028	-0.0125900	0.0022476	-0.0025957	-0.00859496	-0.0059723	-0.00623139	-0.00660130	0.0027234	0.00583397	-0.0050176	-0.0097786	-0.0083333	0.00000000	0.00000000	0.00000000	0.00000000	0.00000000	0.00000000	0.00000000	0.00000000	0.00000000	0.00000000	0.00000000	0.0097774
47.000	0.0087864	0.0104248	-0.0071649	-0.0187780	0.00000000	0.00000000	-0.00241119	0.00000000	-0.0154699	0.0099523	0.0127713	-0.0125602	0.0026044	-0.0022438	-0.00864708	-0.0061300	-0.00638497	-0.00676173	0.0022507	0.00553409	-0.0053782	-0.0100578	-0.0086550	0.00000000	0.00000000	0.00000000	0.00000000	0.00000000	0.00000000	0.00000000	0.00000000	0.00000000	0.00000000	0.00000000	0.0101199
49.000	0.0098969	0.0118245	-0.0064079	-0.0188981	0.00000000	0.00000000	-0.00234877	0.00000000	-0.0157128	0.0104302	0.0132085	-0.0125162	0.0029482	-0.0018948	-0.00869897	-0.0062818	-0.00653772	-0.00692054	0.0017766	0.00522786	-0.0057346	-0.0103277	-0.0089715	0.00000000	0.00000000	0.00000000	0.00000000	0.00000000	0.00000000	0.00000000	0.00000000	0.00000000	0.00000000	0.00000000	0.0104359
51.000	0.0111215	0.0132664	-0.0056084	-0.0190075	0.00000000	0.00000000	-0.00229012	0.00000000	-0.0159488	0.0109149	0.0136132	-0.0124576	0.0032802	-0.0015497	-0.00875053	-0.0064278	-0.00668949	-0.00707762	0.0013023	0.00491577	-0.0060876	-0.0105887	-0.0092831	0.00000000	0.00000000	0.00000000	0.00000000	0.00000000	0.00000000	0.00000000	0.00000000	0.00000000	0.00000000	0.00000000	0.0107256
53.000	0.0124768	0.0147411	-0.0047668	-0.0191057	0.00000000	0.00000000	-0.00223541	0.00000000	-0.0161780	0.0114040	0.0139848	-0.0123845	0.0035998	-0.0012092	-0.00880165	-0.0065681	-0.00684016	-0.00723286	0.0008290	0.00459829	-0.0064382	-0.0108409	-0.0095908	0.00000000	0.00000000	0.00000000	0.00000000	0.00000000	0.00000000	0.00000000	0.00000000	0.00000000	0.00000000	0.00000000	0.0109892
55.000	0.0139815	0.0162371	-0.0038849	-0.0191921	0.00000000	0.00000000	-0.00218480	0.00000000	-0.0164010	0.0118946	0.0143226	-0.0122965	0.0039062	-0.0008741	-0.00885226	-0.0067028	-0.00698959	-0.00738615	0.0003578	0.00427587	-0.0067876	-0.0110845	-0.0098950	0.00000000	0.00000000	0.00000000	0.00000000	0.00000000	0.00000000	0.00000000	0.00000000	0.00000000	0.00000000	0.00000000	0.0112270
57.000	0.0156560	0.0177408	-0.0029657	-0.0192659	0.00000000	0.00000000	-0.00213845	0.00000000	-0.0166183	0.0123829	0.0146264	-0.0121935	0.0041988	-0.0005452	-0.00890226	-0.0068319	-0.00713768	-0.00753742	-0.0001102	0.00394896	-0.0071374	-0.0113198	-0.0101950	0.00000000	0.00000000	0.00000000	0.00000000	0.00000000	0.00000000	0.00000000	0.00000000	0.00000000	0.00000000	0.00000000	0.0114395
59.000	0.0175209	0.0192369	-0.0020138	-0.0193264	0.00000000	0.00000000	-0.00209648	0.00000000	-0.0168303	0.0128650	0.0148963	-0.0120754	0.0044770	-0.0002234	-0.00895157	-0.0069555	-0.00728430	-0.00768655	-0.0005738	0.00361800	-0.0074897	-0.0115469	-0.0104980	0.00000000	0.00000000	0.00000000	0.00000000	0.00000000	0.00000000	0.00000000	0.00000000	0.00000000	0.00000000	0.00000000	0.0116273
61.000	0.0195941	0.0207089	-0.0010360	-0.0193726	0.00000000	0.00000000	-0.00205901	0.00000000	-0.0170377	0.0133359	0.0151325	-0.0119421	0.0047404	0.0000908	-0.00900010	-0.0070736	-0.00742936	-0.00783348	-0.0010322	0.00328343	-0.0078473	-0.0117660	-0.0108017	0.00000000	0.00000000	0.00000000	0.00000000	0.00000000	0.00000000	0.00000000	0.00000000	0.00000000	0.00000000	0.00000000	0.0117912
63.000	0.0218853	0.0221401	-0.0000408	-0.0194032	0.00000000	0.00000000	-0.00202613	0.00000000	-0.0172410	0.0137905	0.0153355	-0.0117934	0.0049885	0.0003980	-0.00904779	-0.0071864	-0.00757275	-0.00797812	-0.0014842	0.00294566	-0.0082137	-0.0119773	-0.0111039	0.00000000	0.00000000	0.00000000	0.00000000	0.00000000	0.00000000	0.00000000	0.00000000	0.00000000	0.00000000	0.00000000	0.0119318
65.000	0.0243866	0.0235112	0.0009612	-0.0194168	0.00000000	0.00000000	-0.00199791	0.00000000	-0.0174409	0.0142228	0.0155060	-0.0116291	0.0052209	0.0006945	-0.00909455	-0.0072937	-0.00771439	-0.00812040	-0.0019292	0.00260510	-0.0085918	-0.0121810	-0.0114081	0.00000000	0.00000000	0.00000000	0.00000000	0.00000000	0.00000000	0.00000000	0.00000000	0.00000000	0.00000000	0.00000000	0.0120500
