# Supplementary material for: The evolution of pelvic limb muscle moment arms in bird-line archosaurs
Source: Sci Adv. 2021 Mar 19;7(12):eabe2778. doi: 10.1126/sciadv.abe2778 (PMC7978429; doi:10.1126/sciadv.abe2778)
Supplement: Data file S7 [file abe2778_Data_file_S7.zip › supp data/SIMM_moment_arm_raw_data/Gallus_hipExAll_15Ab.plt]

# Output plot file made by SIMM 6.0.2
# Curves and events from plot data files are not reproduced in this file.

title hip_extension moment arm vs. hip_extension


# This file contains 36 columns of data. The first
# column is the x-variable, followed by 35 y-variable[s].

hip_extension (deg)	IT1|hip_extension moment arm	IT2A|hip_extension moment arm	IT2P|hip_extension moment arm	IT3|hip_extension moment arm	FMTE|hip_extension moment arm	FMTI|hip_extension moment arm	AMB|hip_extension moment arm	AMBtendon|hip_extension moment arm	ILFB|hip_extension moment arm	IFI/PIFI1|hip_extension moment arm	ITCR/PIFI2|hip_extension moment arm	IFE|hip_extension moment arm	ITCA|hip_extension moment arm	ITCP|hip_extension moment arm	FCM/FTI3|hip_extension moment arm	FCLP/FTE|hip_extension moment arm	PIFM/ADD1|hip_extension moment arm	PIFL/ADD2|hip_extension moment arm	OL/PIFE1|hip_extension moment arm	OM/PIFE2|hip_extension moment arm	ISF/ISTR|hip_extension moment arm	CFP/CFB|hip_extension moment arm	CFC/CFL|hip_extension moment arm	GL|hip_extension moment arm	GM|hip_extension moment arm	TC|hip_extension moment arm	EHL|hip_extension moment arm	EDL|hip_extension moment arm	FDL|hip_extension moment arm	FDB|hip_extension moment arm	FHL|hip_extension moment arm	FL|hip_extension moment arm	FLtendon|hip_extension moment arm	FB|hip_extension moment arm	ITM/PIFI2|hip_extension moment arm	
-45.000	0.0243741	0.0150118	-0.0037896	-0.0269330	0.00000000	0.00000000	0.0134562	0.00000000	-0.0148905	0.00761071	0.0128623	-0.00221494	0.0078576	0.0104577	0.0218904	-0.0147554	0.0190044	0.0117139	0.0102918	0.00753870	0.00221108	-0.0181190	-0.0173094	0.00000000	0.00000000	0.00000000	0.00000000	0.00000000	0.00000000	0.00000000	0.00000000	0.00000000	0.00000000	0.00000000	0.0107983
-43.000	0.0251240	0.0157549	-0.0030873	-0.0270413	0.00000000	0.00000000	0.0136318	0.00000000	-0.0157946	0.00781159	0.0129499	-0.00205589	0.0076532	0.0103718	0.0195920	-0.0173731	0.0178914	0.0104305	0.0100687	0.00754247	0.00167649	-0.0186332	-0.0185380	0.00000000	0.00000000	0.00000000	0.00000000	0.00000000	0.00000000	0.00000000	0.00000000	0.00000000	0.00000000	0.00000000	0.0107874
-41.000	0.0258658	0.0164976	-0.0023858	-0.0270911	0.00000000	0.00000000	0.0137947	0.00000000	-0.0166521	0.00801038	0.0130245	-0.00189527	0.0074594	0.0102509	0.0171338	-0.0198412	0.0167099	0.0091031	0.0097844	0.00753002	0.00117165	-0.0190850	-0.0196126	0.00000000	0.00000000	0.00000000	0.00000000	0.00000000	0.00000000	0.00000000	0.00000000	0.00000000	0.00000000	0.00000000	0.0107626
-39.000	0.0265992	0.0172390	-0.0016854	-0.0270888	0.00000000	0.00000000	0.0139446	0.00000000	-0.0174623	0.00822011	0.0130858	-0.00173320	0.0072728	0.0100931	0.0145258	-0.0221497	0.0154613	0.0077362	0.0094425	0.00750094	0.00068669	-0.0194787	-0.0205484	0.00000000	0.00000000	0.00000000	0.00000000	0.00000000	0.00000000	0.00000000	0.00000000	0.00000000	0.00000000	0.00000000	0.0107234
-37.000	0.0273238	0.0179781	-0.0009863	-0.0270400	0.00000000	0.00000000	0.0140810	0.00000000	-0.0183303	0.00844148	0.0131331	-0.00156979	0.0070906	0.0098976	0.0117830	-0.0242929	0.0141476	0.0063348	0.0090516	0.00745454	0.00023102	-0.0198187	-0.0213625	0.00000000	0.00000000	0.00000000	0.00000000	0.00000000	0.00000000	0.00000000	0.00000000	0.00000000	0.00000000	0.00000000	0.0106692
-35.000	0.0280394	0.0187142	-0.0002888	-0.0269494	0.00000000	0.00000000	0.0142034	0.00000000	-0.0191908	0.00865892	0.0131659	-0.00140516	0.0069102	0.0096639	0.0089250	-0.0262693	0.0127717	0.0049047	0.0086236	0.00739054	-0.00018531	-0.0201091	-0.0220711	0.00000000	0.00000000	0.00000000	0.00000000	0.00000000	0.00000000	0.00000000	0.00000000	0.00000000	0.00000000	0.00000000	0.0105994
-33.000	0.0287458	0.0194464	0.0004071	-0.0268211	0.00000000	0.00000000	0.0143114	0.00000000	-0.0200192	0.00887227	0.0131836	-0.00123943	0.0067293	0.0093930	0.0059760	-0.0280803	0.0113375	0.0034520	0.0081731	0.00730897	-0.00057294	-0.0203537	-0.0226881	0.00000000	0.00000000	0.00000000	0.00000000	0.00000000	0.00000000	0.00000000	0.00000000	0.00000000	0.00000000	0.00000000	0.0105133
-31.000	0.0294427	0.0201741	0.0011010	-0.0266585	0.00000000	0.00000000	0.0144046	0.00000000	-0.0208073	0.00908135	0.0131857	-0.00107271	0.0065464	0.0090873	0.0029644	-0.0297299	0.0098495	0.0019831	0.0077102	0.00720990	-0.00093325	-0.0205558	-0.0232249	0.00000000	0.00000000	0.00000000	0.00000000	0.00000000	0.00000000	0.00000000	0.00000000	0.00000000	0.00000000	0.00000000	0.0104103
-29.000	0.0301298	0.0208965	0.0017926	-0.0264646	0.00000000	0.00000000	0.0144824	0.00000000	-0.0215485	0.00928600	0.0131715	-0.00090513	0.0063597	0.0087504	-0.0000790	-0.0312239	0.0083134	0.0005049	0.0072468	0.00709361	-0.00126909	-0.0207188	-0.0236907	0.00000000	0.00000000	0.00000000	0.00000000	0.00000000	0.00000000	0.00000000	0.00000000	0.00000000	0.00000000	0.00000000	0.0102899
-27.000	0.0308068	0.0216129	0.0024819	-0.0262421	0.00000000	0.00000000	0.0145445	0.00000000	-0.0222385	0.00948606	0.0131403	-0.00073679	0.0061682	0.0083871	-0.0031215	-0.0325696	0.0067354	-0.0009756	0.0067929	0.00696062	-0.00158091	-0.0208455	-0.0240929	0.00000000	0.00000000	0.00000000	0.00000000	0.00000000	0.00000000	0.00000000	0.00000000	0.00000000	0.00000000	0.00000000	0.0101514
-25.000	0.0314735	0.0223229	0.0031685	-0.0259931	0.00000000	0.00000000	0.0145903	0.00000000	-0.0228741	0.00968132	0.0130915	-0.00056783	0.0059708	0.0080028	-0.0061306	-0.0337748	0.0051228	-0.0024516	0.0063556	0.00681168	-0.00186903	-0.0209387	-0.0244374	0.00000000	0.00000000	0.00000000	0.00000000	0.00000000	0.00000000	0.00000000	0.00000000	0.00000000	0.00000000	0.00000000	0.0099940
-23.000	0.0321296	0.0230257	0.0038522	-0.0257197	0.00000000	0.00000000	0.0146193	0.00000000	-0.0234536	0.00987161	0.0130244	-0.00039836	0.0057666	0.0076033	-0.0090756	-0.0348479	0.0034833	-0.0039161	0.0059394	0.00664776	-0.00213464	-0.0210006	-0.0247294	0.00000000	0.00000000	0.00000000	0.00000000	0.00000000	0.00000000	0.00000000	0.00000000	0.00000000	0.00000000	0.00000000	0.0098174
-21.000	0.0327748	0.0237207	0.0045328	-0.0254235	0.00000000	0.00000000	0.0146311	0.00000000	-0.0239765	0.01005672	0.0129383	-0.00022851	0.0055551	0.0071944	-0.0119282	-0.0357976	0.0018253	-0.0053623	0.0055468	0.00647008	-0.00237884	-0.0210335	-0.0249736	0.00000000	0.00000000	0.00000000	0.00000000	0.00000000	0.00000000	0.00000000	0.00000000	0.00000000	0.00000000	0.00000000	0.0096207
-19.000	0.0334089	0.0244074	0.0052099	-0.0251060	0.00000000	0.00000000	0.0146251	0.00000000	-0.0244429	0.01023644	0.0128325	-0.00005840	0.0053356	0.0067819	-0.0146645	-0.0366321	0.0001575	-0.0067839	0.0051787	0.00628002	-0.00260274	-0.0211050	-0.0251723	0.00000000	0.00000000	0.00000000	0.00000000	0.00000000	0.00000000	0.00000000	0.00000000	0.00000000	0.00000000	0.00000000	0.0094034
-17.000	0.0340314	0.0250851	0.0058834	-0.0247685	0.00000000	0.00000000	0.0146009	0.00000000	-0.0248537	0.01041057	0.0127063	0.00011184	0.0051077	0.0063702	-0.0172649	-0.0373596	-0.0015111	-0.0081748	0.0048344	0.00607914	-0.00280740	-0.0212652	-0.0253292	0.00000000	0.00000000	0.00000000	0.00000000	0.00000000	0.00000000	0.00000000	0.00000000	0.00000000	0.00000000	0.00000000	0.0091651
-15.000	0.0346422	0.0257532	0.0065528	-0.0244054	0.00000000	0.00000000	0.0145579	0.00000000	-0.0252103	0.01057885	0.0125589	0.00028210	0.0048712	0.0059631	-0.0197151	-0.0379878	-0.0031717	-0.0095297	0.0045125	0.00586914	-0.00299387	-0.0213649	-0.0254465	0.00000000	0.00000000	0.00000000	0.00000000	0.00000000	0.00000000	0.00000000	0.00000000	0.00000000	0.00000000	0.00000000	0.0089052
-13.000	0.0352410	0.0264110	0.0072180	-0.0240321	0.00000000	0.00000000	0.0144957	0.00000000	-0.0255144	0.01074105	0.0123896	0.00045223	0.0046258	0.0055634	-0.0220050	-0.0385240	-0.0048153	-0.0108436	0.0042112	0.00565176	-0.00316312	-0.0214124	-0.0255271	0.00000000	0.00000000	0.00000000	0.00000000	0.00000000	0.00000000	0.00000000	0.00000000	0.00000000	0.00000000	0.00000000	0.0086232
-11.000	0.0358273	0.0270580	0.0078786	-0.0236674	0.00000000	0.00000000	0.0144138	0.00000000	-0.0257680	0.01089691	0.0121976	0.00062211	0.0043713	0.0051729	-0.0241295	-0.0389749	-0.0064336	-0.0121121	0.0039285	0.00542880	-0.00331609	-0.0214148	-0.0255736	0.00000000	0.00000000	0.00000000	0.00000000	0.00000000	0.00000000	0.00000000	0.00000000	0.00000000	0.00000000	0.00000000	0.0083188
-9.000	0.0364009	0.0276934	0.0085346	-0.0232413	0.00000000	0.00000000	0.0143118	0.00000000	-0.0259731	0.01104615	0.0119824	0.00079162	0.0041077	0.0047928	-0.0260869	-0.0393469	-0.0080187	-0.0133317	0.0036622	0.00520201	-0.00345366	-0.0213777	-0.0255874	0.00000000	0.00000000	0.00000000	0.00000000	0.00000000	0.00000000	0.00000000	0.00000000	0.00000000	0.00000000	0.00000000	0.0079919
-7.000	0.0369614	0.0283165	0.0091857	-0.0228197	0.00000000	0.00000000	0.0141890	0.00000000	-0.0261319	0.01118849	0.0117431	0.00096061	0.0038350	0.0044232	-0.0278790	-0.0396456	-0.0095632	-0.0144991	0.0034103	0.00497311	-0.00357666	-0.0213062	-0.0255703	0.00000000	0.00000000	0.00000000	0.00000000	0.00000000	0.00000000	0.00000000	0.00000000	0.00000000	0.00000000	0.00000000	0.0076421
-5.000	0.0375085	0.0289266	0.0098315	-0.0223838	0.00000000	0.00000000	0.0140452	0.00000000	-0.0262464	0.01132359	0.0114792	0.00112896	0.0035534	0.0040642	-0.0295100	-0.0398764	-0.0110607	-0.0156120	0.0031710	0.00474369	-0.00368588	-0.0212043	-0.0255240	0.00000000	0.00000000	0.00000000	0.00000000	0.00000000	0.00000000	0.00000000	0.00000000	0.00000000	0.00000000	0.00000000	0.0072696
-3.000	0.0380418	0.0295228	0.0104906	-0.0219341	0.00000000	0.00000000	0.0138798	0.00000000	-0.0263188	0.01145113	0.0111900	0.00129653	0.0032628	0.0037151	-0.0309858	-0.0400442	-0.0125055	-0.0166685	0.0029425	0.00451521	-0.00378205	-0.0210752	-0.0254499	0.00000000	0.00000000	0.00000000	0.00000000	0.00000000	0.00000000	0.00000000	0.00000000	0.00000000	0.00000000	0.00000000	0.0068744
-1.000	0.0385610	0.0301044	0.0111000	-0.0214713	0.00000000	0.00000000	0.0136925	0.00000000	-0.0263511	0.01157075	0.0108749	0.00146319	0.0029636	0.0033754	-0.0323139	-0.0401533	-0.0138927	-0.0176674	0.0027239	0.00428899	-0.00386586	-0.0209220	-0.0253494	0.00000000	0.00000000	0.00000000	0.00000000	0.00000000	0.00000000	0.00000000	0.00000000	0.00000000	0.00000000	0.00000000	0.0064569
1.000	0.0390655	0.0306703	0.0117049	-0.0209960	0.00000000	0.00000000	0.0134828	0.00000000	-0.0263452	0.01168206	0.0105336	0.00162879	0.0026561	0.0030440	-0.0335022	-0.0402078	-0.0152184	-0.0186079	0.0025358	0.00406617	-0.00393798	-0.0207469	-0.0252238	0.00000000	0.00000000	0.00000000	0.00000000	0.00000000	0.00000000	0.00000000	0.00000000	0.00000000	0.00000000	0.00000000	0.0060175
3.000	0.0395549	0.0312196	0.0123431	-0.0205087	0.00000000	0.00000000	0.0132505	0.00000000	-0.0263029	0.01178464	0.0101657	0.00179320	0.0023405	0.0027200	-0.0345594	-0.0402114	-0.0164795	-0.0194897	0.0024082	0.00384770	-0.00399902	-0.0205520	-0.0250743	0.00000000	0.00000000	0.00000000	0.00000000	0.00000000	0.00000000	0.00000000	0.00000000	0.00000000	0.00000000	0.00000000	0.0055569
5.000	0.0400288	0.0317512	0.0129547	-0.0200099	0.00000000	0.00000000	0.0129952	0.00000000	-0.0262261	0.01187804	0.0097708	0.00195629	0.0020172	0.0024027	-0.0354940	-0.0401673	-0.0176737	-0.0203129	0.0022753	0.00363437	-0.00404957	-0.0203391	-0.0249020	0.00000000	0.00000000	0.00000000	0.00000000	0.00000000	0.00000000	0.00000000	0.00000000	0.00000000	0.00000000	0.00000000	0.0050761
7.000	0.0404866	0.0322638	0.0135577	-0.0195001	0.00000000	0.00000000	0.0127166	0.00000000	-0.0261085	0.01196176	0.0093489	0.00211790	0.0016867	0.0020910	-0.0363144	-0.0400786	-0.0187997	-0.0210780	0.0021372	0.00342682	-0.00409017	-0.0201096	-0.0247079	0.00000000	0.00000000	0.00000000	0.00000000	0.00000000	0.00000000	0.00000000	0.00000000	0.00000000	0.00000000	0.00000000	0.0045762
9.000	0.0409277	0.0327562	0.0141515	-0.0189796	0.00000000	0.00000000	0.0124146	0.00000000	-0.0259775	0.01203528	0.0089000	0.00227790	0.0013494	0.0017841	-0.0370288	-0.0399481	-0.0198566	-0.0217858	0.0019941	0.00322550	-0.00412134	-0.0198648	-0.0244931	0.00000000	0.00000000	0.00000000	0.00000000	0.00000000	0.00000000	0.00000000	0.00000000	0.00000000	0.00000000	0.00000000	0.0040584
11.000	0.0413515	0.0332268	0.0147356	-0.0184490	0.00000000	0.00000000	0.0120889	0.00000000	-0.0258186	0.01209803	0.0084242	0.00243614	0.0010059	0.0014814	-0.0376450	-0.0397782	-0.0208443	-0.0224373	0.0018464	0.00303074	-0.00414359	-0.0196058	-0.0242584	0.00000000	0.00000000	0.00000000	0.00000000	0.00000000	0.00000000	0.00000000	0.00000000	0.00000000	0.00000000	0.00000000	0.0035244
13.000	0.0417574	0.0336740	0.0153095	-0.0179086	0.00000000	0.00000000	0.0117396	0.00000000	-0.0256122	0.01214936	0.0079220	0.00259248	0.0006568	0.0011821	-0.0381701	-0.0395713	-0.0217632	-0.0230337	0.0016942	0.00284275	-0.00415739	-0.0193336	-0.0240045	0.00000000	0.00000000	0.00000000	0.00000000	0.00000000	0.00000000	0.00000000	0.00000000	0.00000000	0.00000000	0.00000000	0.0029759
15.000	0.0421444	0.0340960	0.0158726	-0.0173587	0.00000000	0.00000000	0.0113666	0.00000000	-0.0253873	0.01218860	0.0073939	0.00274676	0.0003026	0.0008858	-0.0386110	-0.0393295	-0.0226142	-0.0235764	0.0015378	0.00266163	-0.00416318	-0.0190489	-0.0237325	0.00000000	0.00000000	0.00000000	0.00000000	0.00000000	0.00000000	0.00000000	0.00000000	0.00000000	0.00000000	0.00000000	0.0024150
17.000	0.0425118	0.0344906	0.0164240	-0.0167998	0.00000000	0.00000000	0.0109700	0.00000000	-0.0251371	0.01221500	0.0068408	0.00289885	-0.0000559	0.0005919	-0.0389739	-0.0390547	-0.0233984	-0.0240671	0.0013777	0.00248736	-0.00416141	-0.0187526	-0.0234430	0.00000000	0.00000000	0.00000000	0.00000000	0.00000000	0.00000000	0.00000000	0.00000000	0.00000000	0.00000000	0.00000000	0.0018437
19.000	0.0428585	0.0348628	0.0169628	-0.0162322	0.00000000	0.00000000	0.0105498	0.00000000	-0.0248626	0.01222775	0.0062637	0.00304860	-0.0004182	0.0003002	-0.0392646	-0.0387487	-0.0241175	-0.0245072	0.0012141	0.00231989	-0.00415248	-0.0184454	-0.0231367	0.00000000	0.00000000	0.00000000	0.00000000	0.00000000	0.00000000	0.00000000	0.00000000	0.00000000	0.00000000	0.00000000	0.0012645
21.000	0.0431833	0.0352073	0.0174881	-0.0156562	0.00000000	0.00000000	0.0101065	0.00000000	-0.0245651	0.01222595	0.0056639	0.00319584	-0.0007835	0.0000103	-0.0394882	-0.0384130	-0.0247732	-0.0248984	0.0010475	0.00215908	-0.00413680	-0.0181277	-0.0228142	0.00000000	0.00000000	0.00000000	0.00000000	0.00000000	0.00000000	0.00000000	0.00000000	0.00000000	0.00000000	0.00000000	0.0006797
23.000	0.0434850	0.0354927	0.0179987	-0.0150721	0.00000000	0.00000000	0.0096404	0.00000000	-0.0242455	0.01220863	0.0050429	0.00334043	-0.0011511	-0.0002779	-0.0396497	-0.0380491	-0.0253676	-0.0252426	0.0008781	0.00200476	-0.00411477	-0.0178003	-0.0224763	0.00000000	0.00000000	0.00000000	0.00000000	0.00000000	0.00000000	0.00000000	0.00000000	0.00000000	0.00000000	0.00000000	0.0000920
25.000	0.0437621	0.0357386	0.0184934	-0.0144803	0.00000000	0.00000000	0.0091519	0.00000000	-0.0239049	0.01217473	0.0044026	0.00348222	-0.0015202	-0.0005647	-0.0397534	-0.0376585	-0.0259026	-0.0255412	0.0007065	0.00185673	-0.00408677	-0.0174636	-0.0221235	0.00000000	0.00000000	0.00000000	0.00000000	0.00000000	0.00000000	0.00000000	0.00000000	0.00000000	0.00000000	0.00000000	-0.0004961
27.000	0.0440126	0.0359439	0.0189708	-0.0138810	0.00000000	0.00000000	0.0086416	0.00000000	-0.0235441	0.01212308	0.0037450	0.00362104	-0.0018902	-0.0008500	-0.0398033	-0.0372424	-0.0263805	-0.0257962	0.0005330	0.00171475	-0.00405319	-0.0171179	-0.0217564	0.00000000	0.00000000	0.00000000	0.00000000	0.00000000	0.00000000	0.00000000	0.00000000	0.00000000	0.00000000	0.00000000	-0.0010821
29.000	0.0442345	0.0361207	0.0194294	-0.0132745	0.00000000	0.00000000	0.0081102	0.00000000	-0.0231639	0.01205243	0.0030724	0.00375675	-0.0022602	-0.0011340	-0.0398030	-0.0368019	-0.0268034	-0.0260092	0.0003581	0.00157859	-0.00401440	-0.0167637	-0.0213755	0.00000000	0.00000000	0.00000000	0.00000000	0.00000000	0.00000000	0.00000000	0.00000000	0.00000000	0.00000000	0.00000000	-0.0016633
31.000	0.0444253	0.0362470	0.0198674	-0.0126611	0.00000000	0.00000000	0.0075587	0.00000000	-0.0227654	0.01196139	0.0023872	0.00388917	-0.0026295	-0.0014164	-0.0397558	-0.0363382	-0.0271737	-0.0261818	0.0001823	0.00144800	-0.00397081	-0.0164015	-0.0209815	0.00000000	0.00000000	0.00000000	0.00000000	0.00000000	0.00000000	0.00000000	0.00000000	0.00000000	0.00000000	0.00000000	-0.0022373
33.000	0.0445819	0.0363118	0.0202829	-0.0120411	0.00000000	0.00000000	0.0069878	0.00000000	-0.0223492	0.01184845	0.0016921	0.00401816	-0.0029973	-0.0016973	-0.0396647	-0.0358522	-0.0274934	-0.0263157	0.0000060	0.00132457	-0.00392280	-0.0160315	-0.0205746	0.00000000	0.00000000	0.00000000	0.00000000	0.00000000	0.00000000	0.00000000	0.00000000	0.00000000	0.00000000	0.00000000	-0.0028017
35.000	0.0447008	0.0363110	0.0206735	-0.0114147	0.00000000	0.00000000	0.0063988	0.00000000	-0.0219160	0.01171201	0.0009899	0.00414355	-0.0033630	-0.0019765	-0.0395324	-0.0353450	-0.0277649	-0.0264124	-0.0001703	0.00120708	-0.00387079	-0.0156540	-0.0201556	0.00000000	0.00000000	0.00000000	0.00000000	0.00000000	0.00000000	0.00000000	0.00000000	0.00000000	0.00000000	0.00000000	-0.0033543
37.000	0.0447776	0.0362408	0.0210368	-0.0107821	0.00000000	0.00000000	0.0057928	0.00000000	-0.0214667	0.01155031	0.0002836	0.00426517	-0.0037257	-0.0022539	-0.0393614	-0.0348174	-0.0279902	-0.0264735	-0.0003461	0.00108658	-0.00381524	-0.0152695	-0.0197247	0.00000000	0.00000000	0.00000000	0.00000000	0.00000000	0.00000000	0.00000000	0.00000000	0.00000000	0.00000000	0.00000000	-0.0038931
39.000	0.0448067	0.0360941	0.0213699	-0.0101437	0.00000000	0.00000000	0.0051712	0.00000000	-0.0210019	0.01136148	-0.0004240	0.00438285	-0.0040847	-0.0025292	-0.0391540	-0.0342702	-0.0281713	-0.0265004	-0.0005211	0.00096916	-0.00375662	-0.0148781	-0.0192825	0.00000000	0.00000000	0.00000000	0.00000000	0.00000000	0.00000000	0.00000000	0.00000000	0.00000000	0.00000000	0.00000000	-0.0044161
41.000	0.0447815	0.0358631	0.0216695	-0.0094996	0.00000000	0.00000000	0.0045355	0.00000000	-0.0205223	0.01114351	-0.0011297	0.00449643	-0.0044391	-0.0028023	-0.0389123	-0.0337042	-0.0283103	-0.0264946	-0.0006947	0.00086533	-0.00369548	-0.0144801	-0.0188294	0.00000000	0.00000000	0.00000000	0.00000000	0.00000000	0.00000000	0.00000000	0.00000000	0.00000000	0.00000000	0.00000000	-0.0049218
43.000	0.0446937	0.0355395	0.0219322	-0.0088500	0.00000000	0.00000000	0.0038871	0.00000000	-0.0200284	0.01089432	-0.0018307	0.00460574	-0.0047872	-0.0030728	-0.0386381	-0.0331203	-0.0284090	-0.0264575	-0.0008664	0.00076420	-0.00363243	-0.0140746	-0.0183659	0.00000000	0.00000000	0.00000000	0.00000000	0.00000000	0.00000000	0.00000000	0.00000000	0.00000000	0.00000000	0.00000000	-0.0054087
45.000	0.0445328	0.0351148	0.0221537	-0.0081953	0.00000000	0.00000000	0.0032279	0.00000000	-0.0195209	0.01061170	-0.0025241	0.00471059	-0.0051354	-0.0033405	-0.0383331	-0.0325190	-0.0284694	-0.0263902	-0.0010360	0.00066488	-0.00356820	-0.0136636	-0.0178923	0.00000000	0.00000000	0.00000000	0.00000000	0.00000000	0.00000000	0.00000000	0.00000000	0.00000000	0.00000000	0.00000000	-0.0058757
47.000	0.0442854	0.0345804	0.0223298	-0.0075357	0.00000000	0.00000000	0.0025594	0.00000000	-0.0190004	0.01029340	-0.0032070	0.00481081	-0.0054699	-0.0036052	-0.0379990	-0.0319010	-0.0284931	-0.0262942	-0.0012028	0.00056891	-0.00350366	-0.0132472	-0.0174091	0.00000000	0.00000000	0.00000000	0.00000000	0.00000000	0.00000000	0.00000000	0.00000000	0.00000000	0.00000000	0.00000000	-0.0063218
49.000	0.0439346	0.0339281	0.0224555	-0.0068712	0.00000000	0.00000000	0.0018836	0.00000000	-0.0184673	0.00993717	-0.0038768	0.00490622	-0.0058000	-0.0038664	-0.0376373	-0.0312670	-0.0284818	-0.0261705	-0.0013666	0.00047618	-0.00343992	-0.0128252	-0.0169167	0.00000000	0.00000000	0.00000000	0.00000000	0.00000000	0.00000000	0.00000000	0.00000000	0.00000000	0.00000000	0.00000000	-0.0067462
51.000	0.0434585	0.0331505	0.0225255	-0.0062023	0.00000000	0.00000000	0.0012024	0.00000000	-0.0179223	0.00954078	-0.0045312	0.00499664	-0.0061225	-0.0041239	-0.0372492	-0.0306177	-0.0284370	-0.0260202	-0.0015270	0.00038649	-0.00337837	-0.0123977	-0.0164157	0.00000000	0.00000000	0.00000000	0.00000000	0.00000000	0.00000000	0.00000000	0.00000000	0.00000000	0.00000000	0.00000000	-0.0071484
53.000	0.0428286	0.0322415	0.0225345	-0.0055291	0.00000000	0.00000000	0.0005177	0.00000000	-0.0173659	0.00910215	-0.0051678	0.00508188	-0.0064367	-0.0043773	-0.0368359	-0.0299534	-0.0283604	-0.0258446	-0.0016836	0.00029964	-0.00332086	-0.0119652	-0.0159065	0.00000000	0.00000000	0.00000000	0.00000000	0.00000000	0.00000000	0.00000000	0.00000000	0.00000000	0.00000000	0.00000000	-0.0075281
55.000	0.0420079	0.0311972	0.0224768	-0.0048519	0.00000000	0.00000000	-0.0001685	0.00000000	-0.0167985	0.00861940	-0.0057847	0.00516175	-0.0067420	-0.0046263	-0.0363988	-0.0292750	-0.0282532	-0.0256446	-0.0018361	0.00021542	-0.00326996	-0.0115276	-0.0153896	0.00000000	0.00000000	0.00000000	0.00000000	0.00000000	0.00000000	0.00000000	0.00000000	0.00000000	0.00000000	0.00000000	-0.0078849
57.000	0.0409478	0.0300159	0.0223471	-0.0041709	0.00000000	0.00000000	-0.0008542	0.00000000	-0.0162206	0.00809102	-0.0063801	0.00523606	-0.0070378	-0.0048706	-0.0359388	-0.0285827	-0.0281169	-0.0254212	-0.0019841	0.00013363	-0.00322926	-0.0110853	-0.0148683	0.00000000	0.00000000	0.00000000	0.00000000	0.00000000	0.00000000	0.00000000	0.00000000	0.00000000	0.00000000	0.00000000	-0.0082190
59.000	0.0395849	0.0286993	0.0221403	-0.0034864	0.00000000	0.00000000	-0.0015374	0.00000000	-0.0156328	0.00751597	-0.0069526	0.00530461	-0.0073236	-0.0051098	-0.0354569	-0.0278773	-0.0279528	-0.0251753	-0.0021275	0.00005407	-0.00320410	-0.0106385	-0.0143340	0.00000000	0.00000000	0.00000000	0.00000000	0.00000000	0.00000000	0.00000000	0.00000000	0.00000000	0.00000000	0.00000000	-0.0085304
61.000	0.0378369	0.0272526	0.0218526	-0.0027987	0.00000000	0.00000000	-0.0022162	0.00000000	-0.0150354	0.00689385	-0.0075008	0.00536720	-0.0075989	-0.0053434	-0.0349541	-0.0271591	-0.0277620	-0.0249079	-0.0022660	-0.00002346	-0.00320275	-0.0101872	-0.0137928	0.00000000	0.00000000	0.00000000	0.00000000	0.00000000	0.00000000	0.00000000	0.00000000	0.00000000	0.00000000	0.00000000	-0.0088194
63.000	0.0355990	0.0256844	0.0214815	-0.0021082	0.00000000	0.00000000	-0.0028887	0.00000000	-0.0144289	0.00622506	-0.0080238	0.00542363	-0.0078633	-0.0055688	-0.0344313	-0.0264287	-0.0275456	-0.0246197	-0.0023993	-0.00009916	-0.00323875	-0.0097318	-0.0132518	0.00000000	0.00000000	0.00000000	0.00000000	0.00000000	0.00000000	0.00000000	0.00000000	0.00000000	0.00000000	0.00000000	-0.0090861
65.000	0.0327433	0.0240064	0.0210266	-0.0014153	0.00000000	0.00000000	-0.0035528	0.00000000	-0.0138139	0.00551096	-0.0085208	0.00547368	-0.0081161	-0.0057912	-0.0338892	-0.0256866	-0.0273049	-0.0243117	-0.0025273	-0.00017324	-0.00334147	-0.0092724	-0.0127104	0.00000000	0.00000000	0.00000000	0.00000000	0.00000000	0.00000000	0.00000000	0.00000000	0.00000000	0.00000000	0.00000000	-0.0093312
