# Supplementary material for: The evolution of pelvic limb muscle moment arms in bird-line archosaurs
Source: Sci Adv. 2021 Mar 19;7(12):eabe2778. doi: 10.1126/sciadv.abe2778 (PMC7978429; doi:10.1126/sciadv.abe2778)
Supplement: Data file S7 [file abe2778_Data_file_S7.zip › supp data/SIMM_moment_arm_raw_data/Gallus_hipRoAll_15Ab.plt]

# Output plot file made by SIMM 6.0.2
# Curves and events from plot data files are not reproduced in this file.

title hip_rotation moment arm vs. hip_extension


# This file contains 36 columns of data. The first
# column is the x-variable, followed by 35 y-variable[s].

hip_extension (deg)	IT1|hip_rotation moment arm	IT2A|hip_rotation moment arm	IT2P|hip_rotation moment arm	IT3|hip_rotation moment arm	FMTE|hip_rotation moment arm	FMTI|hip_rotation moment arm	AMB|hip_rotation moment arm	AMBtendon|hip_rotation moment arm	ILFB|hip_rotation moment arm	IFI/PIFI1|hip_rotation moment arm	ITCR/PIFI2|hip_rotation moment arm	IFE|hip_rotation moment arm	ITCA|hip_rotation moment arm	ITCP|hip_rotation moment arm	FCM/FTI3|hip_rotation moment arm	FCLP/FTE|hip_rotation moment arm	PIFM/ADD1|hip_rotation moment arm	PIFL/ADD2|hip_rotation moment arm	OL/PIFE1|hip_rotation moment arm	OM/PIFE2|hip_rotation moment arm	ISF/ISTR|hip_rotation moment arm	CFP/CFB|hip_rotation moment arm	CFC/CFL|hip_rotation moment arm	GL|hip_rotation moment arm	GM|hip_rotation moment arm	TC|hip_rotation moment arm	EHL|hip_rotation moment arm	EDL|hip_rotation moment arm	FDL|hip_rotation moment arm	FDB|hip_rotation moment arm	FHL|hip_rotation moment arm	FL|hip_rotation moment arm	FLtendon|hip_rotation moment arm	FB|hip_rotation moment arm	ITM/PIFI2|hip_rotation moment arm	
-45.000	-0.0032949	-0.0054169	-0.0063627	-0.00701401	0.00000000	0.00000000	-0.00209702	0.00000000	-0.00392500	0.00104974	0.0044866	-0.0103437	0.0047928	0.0003412	-0.00114852	-0.00121671	-0.00026555	0.00005142	0.0013956	0.0006497	-0.00611459	-0.00644090	-0.00371439	0.00000000	0.00000000	0.00000000	0.00000000	0.00000000	0.00000000	0.00000000	0.00000000	0.00000000	0.00000000	0.00000000	0.0048152
-43.000	-0.0032802	-0.0052490	-0.0062260	-0.00719061	0.00000000	0.00000000	-0.00208297	0.00000000	-0.00399116	0.00109534	0.0048840	-0.0102957	0.0051721	0.0005314	-0.00087552	-0.00102930	-0.00024983	0.00004623	0.0013221	0.0006030	-0.00651398	-0.00665473	-0.00407933	0.00000000	0.00000000	0.00000000	0.00000000	0.00000000	0.00000000	0.00000000	0.00000000	0.00000000	0.00000000	0.00000000	0.0052427
-41.000	-0.0032627	-0.0050821	-0.0060887	-0.00734448	0.00000000	0.00000000	-0.00206811	0.00000000	-0.00404766	0.00114162	0.0052860	-0.0102370	0.0055560	0.0007405	-0.00058400	-0.00084238	-0.00023311	0.00004088	0.0012091	0.0005483	-0.00689971	-0.00684466	-0.00440359	0.00000000	0.00000000	0.00000000	0.00000000	0.00000000	0.00000000	0.00000000	0.00000000	0.00000000	0.00000000	0.00000000	0.0056767
-39.000	-0.0032423	-0.0049159	-0.0059507	-0.00747776	0.00000000	0.00000000	-0.00205242	0.00000000	-0.00409471	0.00119770	0.0056921	-0.0101679	0.0059441	0.0009698	-0.00027535	-0.00065755	-0.00021542	0.00003542	0.0010528	0.0004848	-0.00727081	-0.00701234	-0.00469017	0.00000000	0.00000000	0.00000000	0.00000000	0.00000000	0.00000000	0.00000000	0.00000000	0.00000000	0.00000000	0.00000000	0.0061168
-37.000	-0.0032190	-0.0047499	-0.0058119	-0.00759236	0.00000000	0.00000000	-0.00203591	0.00000000	-0.00411938	0.00126502	0.0061022	-0.0100883	0.0063359	0.0012202	0.00004846	-0.00047617	-0.00019679	0.00002985	0.0008518	0.0004117	-0.00762582	-0.00715937	-0.00494307	0.00000000	0.00000000	0.00000000	0.00000000	0.00000000	0.00000000	0.00000000	0.00000000	0.00000000	0.00000000	0.00000000	0.0065627
-35.000	-0.0031928	-0.0045837	-0.0056721	-0.00769002	0.00000000	0.00000000	-0.00201858	0.00000000	-0.00413238	0.00133319	0.0065160	-0.0099982	0.0067309	0.0014921	0.00038490	-0.00029936	-0.00017724	0.00002419	0.0006076	0.0003283	-0.00796386	-0.00728724	-0.00516639	0.00000000	0.00000000	0.00000000	0.00000000	0.00000000	0.00000000	0.00000000	0.00000000	0.00000000	0.00000000	0.00000000	0.0070139
-33.000	-0.0031634	-0.0044170	-0.0055313	-0.00777227	0.00000000	0.00000000	-0.00200043	0.00000000	-0.00413444	0.00140220	0.0069331	-0.0098977	0.0071286	0.0017856	0.00073096	-0.00012798	-0.00015685	0.00001848	0.0003244	0.0002340	-0.00828475	-0.00739735	-0.00536383	0.00000000	0.00000000	0.00000000	0.00000000	0.00000000	0.00000000	0.00000000	0.00000000	0.00000000	0.00000000	0.00000000	0.0074699
-31.000	-0.0031310	-0.0042494	-0.0053893	-0.00784047	0.00000000	0.00000000	-0.00198145	0.00000000	-0.00412500	0.00147207	0.0073531	-0.0097868	0.0075285	0.0020998	0.00108320	0.00003733	-0.00013566	0.00001274	0.0000066	0.0001280	-0.00858820	-0.00749102	-0.00553853	0.00000000	0.00000000	0.00000000	0.00000000	0.00000000	0.00000000	0.00000000	0.00000000	0.00000000	0.00000000	0.00000000	0.0079302
-29.000	-0.0030954	-0.0040807	-0.0052461	-0.00789580	0.00000000	0.00000000	-0.00196166	0.00000000	-0.00410408	0.00154278	0.0077758	-0.0096656	0.0079299	0.0024334	0.00143790	0.00019611	-0.00011377	0.00000699	-0.0003396	0.0000099	-0.00887403	-0.00756944	-0.00569312	0.00000000	0.00000000	0.00000000	0.00000000	0.00000000	0.00000000	0.00000000	0.00000000	0.00000000	0.00000000	0.00000000	0.0083942
-27.000	-0.0030566	-0.0039105	-0.0051015	-0.00793933	0.00000000	0.00000000	-0.00194105	0.00000000	-0.00407204	0.00161436	0.0082006	-0.0095341	0.0083323	0.0027844	0.00179126	0.00034811	-0.00009126	0.00000126	-0.0007079	-0.0001208	-0.00914217	-0.00763372	-0.00582967	0.00000000	0.00000000	0.00000000	0.00000000	0.00000000	0.00000000	0.00000000	0.00000000	0.00000000	0.00000000	0.00000000	0.0088611
-25.000	-0.0030144	-0.0037385	-0.0049555	-0.00797198	0.00000000	0.00000000	-0.00191963	0.00000000	-0.00402952	0.00168681	0.0086270	-0.0093925	0.0087350	0.0031505	0.00213952	0.00049319	-0.00006823	-0.00000442	-0.0010926	-0.0002644	-0.00939269	-0.00768485	-0.00594994	0.00000000	0.00000000	0.00000000	0.00000000	0.00000000	0.00000000	0.00000000	0.00000000	0.00000000	0.00000000	0.00000000	0.0093301
-23.000	-0.0029688	-0.0035643	-0.0048080	-0.00799457	0.00000000	0.00000000	-0.00189740	0.00000000	-0.00397727	0.00176013	0.0090546	-0.0092407	0.0091373	0.0035289	0.00247920	0.00063134	-0.00004480	-0.00001002	-0.0014887	-0.0004209	-0.00962572	-0.00772378	-0.00605543	0.00000000	0.00000000	0.00000000	0.00000000	0.00000000	0.00000000	0.00000000	0.00000000	0.00000000	0.00000000	0.00000000	0.0098004
-21.000	-0.0029197	-0.0033878	-0.0046589	-0.00800783	0.00000000	0.00000000	-0.00187436	0.00000000	-0.00391611	0.00183433	0.0094826	-0.0090788	0.0095385	0.0039167	0.00280718	0.00076263	-0.00002108	-0.00001553	-0.0018920	-0.0005905	-0.00984148	-0.00775132	-0.00614752	0.00000000	0.00000000	0.00000000	0.00000000	0.00000000	0.00000000	0.00000000	0.00000000	0.00000000	0.00000000	0.00000000	0.0102709
-19.000	-0.0028670	-0.0032086	-0.0045082	-0.00801240	0.00000000	0.00000000	-0.00185052	0.00000000	-0.00384686	0.00190942	0.0099105	-0.0089070	0.0099377	0.0043109	0.00312087	0.00088721	0.00000280	-0.00002090	-0.0022994	-0.0007728	-0.01004022	-0.00779594	-0.00622682	0.00000000	0.00000000	0.00000000	0.00000000	0.00000000	0.00000000	0.00000000	0.00000000	0.00000000	0.00000000	0.00000000	0.0107405
-17.000	-0.0028105	-0.0030264	-0.0043558	-0.00800885	0.00000000	0.00000000	-0.00182589	0.00000000	-0.00377033	0.00198541	0.0103374	-0.0087253	0.0103342	0.0047089	0.00341823	0.00100527	0.00002671	-0.00002613	-0.0027081	-0.0009676	-0.01022223	-0.00787953	-0.00629445	0.00000000	0.00000000	0.00000000	0.00000000	0.00000000	0.00000000	0.00000000	0.00000000	0.00000000	0.00000000	0.00000000	0.0112080
-15.000	-0.0027502	-0.0028408	-0.0042016	-0.00799651	0.00000000	0.00000000	-0.00180048	0.00000000	-0.00368727	0.00206231	0.0107627	-0.0085338	0.0107272	0.0051083	0.00369781	0.00111701	0.00005053	-0.00003120	-0.0031162	-0.0011743	-0.01038784	-0.00793894	-0.00635099	0.00000000	0.00000000	0.00000000	0.00000000	0.00000000	0.00000000	0.00000000	0.00000000	0.00000000	0.00000000	0.00000000	0.0116719
-13.000	-0.0026859	-0.0026516	-0.0040456	-0.00797827	0.00000000	0.00000000	-0.00177429	0.00000000	-0.00359837	0.00214013	0.0111853	-0.0083327	0.0111156	0.0055070	0.00395871	0.00122270	0.00007413	-0.00003608	-0.0035222	-0.0013921	-0.01053738	-0.00797741	-0.00639721	0.00000000	0.00000000	0.00000000	0.00000000	0.00000000	0.00000000	0.00000000	0.00000000	0.00000000	0.00000000	0.00000000	0.0121309
-11.000	-0.0026175	-0.0024584	-0.0038877	-0.00795774	0.00000000	0.00000000	-0.00174734	0.00000000	-0.00350428	0.00221888	0.0116044	-0.0081221	0.0114988	0.0059034	0.00420052	0.00132257	0.00009739	-0.00004075	-0.0039248	-0.0016204	-0.01067122	-0.00799768	-0.00643398	0.00000000	0.00000000	0.00000000	0.00000000	0.00000000	0.00000000	0.00000000	0.00000000	0.00000000	0.00000000	0.00000000	0.0125833
-9.000	-0.0025448	-0.0022609	-0.0037277	-0.00792285	0.00000000	0.00000000	-0.00171964	0.00000000	-0.00340555	0.00229858	0.0120188	-0.0079021	0.0118757	0.0062960	0.00442328	0.00141688	0.00012019	-0.00004522	-0.0043231	-0.0018581	-0.01078972	-0.00800202	-0.00646176	0.00000000	0.00000000	0.00000000	0.00000000	0.00000000	0.00000000	0.00000000	0.00000000	0.00000000	0.00000000	0.00000000	0.0130274
-7.000	-0.0024676	-0.0020588	-0.0035656	-0.00788533	0.00000000	0.00000000	-0.00169120	0.00000000	-0.00330269	0.00237924	0.0124275	-0.0076727	0.0122453	0.0066836	0.00462736	0.00150590	0.00014243	-0.00004946	-0.0047162	-0.0021042	-0.01089326	-0.00799237	-0.00648090	0.00000000	0.00000000	0.00000000	0.00000000	0.00000000	0.00000000	0.00000000	0.00000000	0.00000000	0.00000000	0.00000000	0.0134613
-5.000	-0.0023858	-0.0018516	-0.0034013	-0.00784204	0.00000000	0.00000000	-0.00166205	0.00000000	-0.00319615	0.00246087	0.0128291	-0.0074343	0.0126069	0.0070654	0.00481339	0.00158986	0.00016401	-0.00005347	-0.0051033	-0.0023577	-0.01098222	-0.00797033	-0.00649189	0.00000000	0.00000000	0.00000000	0.00000000	0.00000000	0.00000000	0.00000000	0.00000000	0.00000000	0.00000000	0.00000000	0.0138830
-3.000	-0.0022991	-0.0016390	-0.0032303	-0.00779326	0.00000000	0.00000000	-0.00163220	0.00000000	-0.00308631	0.00254349	0.0132224	-0.0071868	0.0129593	0.0074404	0.00498218	0.00166901	0.00018486	-0.00005724	-0.0054837	-0.0026173	-0.01105697	-0.00793725	-0.00649515	0.00000000	0.00000000	0.00000000	0.00000000	0.00000000	0.00000000	0.00000000	0.00000000	0.00000000	0.00000000	0.00000000	0.0142904
-1.000	-0.0022074	-0.0014206	-0.0030670	-0.00773922	0.00000000	0.00000000	-0.00160167	0.00000000	-0.00297352	0.00262711	0.0136059	-0.0069306	0.0133016	0.0078081	0.00513467	0.00174357	0.00020490	-0.00006077	-0.0058565	-0.0028820	-0.01111790	-0.00789427	-0.00649107	0.00000000	0.00000000	0.00000000	0.00000000	0.00000000	0.00000000	0.00000000	0.00000000	0.00000000	0.00000000	0.00000000	0.0146815
1.000	-0.0021104	-0.0011958	-0.0029010	-0.00768015	0.00000000	0.00000000	-0.00157048	0.00000000	-0.00285805	0.00271174	0.0139781	-0.0066657	0.0136329	0.0081679	0.00527186	0.00181377	0.00022407	-0.00006406	-0.0062258	-0.0031507	-0.01116539	-0.00784237	-0.00647999	0.00000000	0.00000000	0.00000000	0.00000000	0.00000000	0.00000000	0.00000000	0.00000000	0.00000000	0.00000000	0.00000000	0.0150539
3.000	-0.0020077	-0.0009643	-0.0027228	-0.00761625	0.00000000	0.00000000	-0.00153867	0.00000000	-0.00274016	0.00279740	0.0143374	-0.0063923	0.0139521	0.0085192	0.00539477	0.00187981	0.00024234	-0.00006710	-0.0065997	-0.0034222	-0.01119980	-0.00778235	-0.00646225	0.00000000	0.00000000	0.00000000	0.00000000	0.00000000	0.00000000	0.00000000	0.00000000	0.00000000	0.00000000	0.00000000	0.0154055
5.000	-0.0018991	-0.0007256	-0.0025465	-0.00754770	0.00000000	0.00000000	-0.00150626	0.00000000	-0.00262010	0.00288409	0.0146819	-0.0061106	0.0142585	0.0088615	0.00550442	0.00194189	0.00025966	-0.00006991	-0.0069665	-0.0036954	-0.01122150	-0.00771492	-0.00643814	0.00000000	0.00000000	0.00000000	0.00000000	0.00000000	0.00000000	0.00000000	0.00000000	0.00000000	0.00000000	0.00000000	0.0157339
7.000	-0.0017844	-0.0004791	-0.0023676	-0.00747467	0.00000000	0.00000000	-0.00147329	0.00000000	-0.00249602	0.00297182	0.0150101	-0.0058208	0.0145510	0.0091942	0.00560178	0.00200018	0.00027601	-0.00007248	-0.0073254	-0.0039694	-0.01123086	-0.00764069	-0.00640796	0.00000000	0.00000000	0.00000000	0.00000000	0.00000000	0.00000000	0.00000000	0.00000000	0.00000000	0.00000000	0.00000000	0.0160369
9.000	-0.0016629	-0.0002242	-0.0021859	-0.00739731	0.00000000	0.00000000	-0.00143979	0.00000000	-0.00237467	0.00306059	0.0153199	-0.0055231	0.0148287	0.0095169	0.00568778	0.00205486	0.00029138	-0.00007482	-0.0076752	-0.0042432	-0.01122824	-0.00756019	-0.00637195	0.00000000	0.00000000	0.00000000	0.00000000	0.00000000	0.00000000	0.00000000	0.00000000	0.00000000	0.00000000	0.00000000	0.0163124
11.000	-0.0015345	0.0000396	-0.0020014	-0.00731578	0.00000000	0.00000000	-0.00140580	0.00000000	-0.00225207	0.00315042	0.0156095	-0.0052177	0.0150909	0.0098291	0.00576329	0.00210608	0.00030578	-0.00007694	-0.0080149	-0.0045159	-0.01121399	-0.00747385	-0.00633039	0.00000000	0.00000000	0.00000000	0.00000000	0.00000000	0.00000000	0.00000000	0.00000000	0.00000000	0.00000000	0.00000000	0.0165582
13.000	-0.0013985	0.0003129	-0.0018137	-0.00723020	0.00000000	0.00000000	-0.00137137	0.00000000	-0.00212319	0.00324128	0.0158770	-0.0049048	0.0153366	0.0101301	0.00582914	0.00215400	0.00031919	-0.00007883	-0.0083435	-0.0047866	-0.01118844	-0.00738207	-0.00628347	0.00000000	0.00000000	0.00000000	0.00000000	0.00000000	0.00000000	0.00000000	0.00000000	0.00000000	0.00000000	0.00000000	0.0167724
15.000	-0.0012545	0.0005966	-0.0016229	-0.00714069	0.00000000	0.00000000	-0.00133655	0.00000000	-0.00199503	0.00333318	0.0161204	-0.0045846	0.0155652	0.0104197	0.00588605	0.00219875	0.00033165	-0.00008051	-0.0086600	-0.0050545	-0.01115196	-0.00728516	-0.00623145	0.00000000	0.00000000	0.00000000	0.00000000	0.00000000	0.00000000	0.00000000	0.00000000	0.00000000	0.00000000	0.00000000	0.0169533
17.000	-0.0011019	0.0008912	-0.0014286	-0.00704736	0.00000000	0.00000000	-0.00130138	0.00000000	-0.00186568	0.00342610	0.0163379	-0.0042574	0.0157760	0.0106971	0.00593472	0.00224045	0.00034315	-0.00008198	-0.0089635	-0.0053191	-0.01110486	-0.00718351	-0.00617451	0.00000000	0.00000000	0.00000000	0.00000000	0.00000000	0.00000000	0.00000000	0.00000000	0.00000000	0.00000000	0.00000000	0.0170994
19.000	-0.0009399	0.0012005	-0.0012309	-0.00695032	0.00000000	0.00000000	-0.00126593	0.00000000	-0.00173522	0.00351999	0.0165274	-0.0039234	0.0159683	0.0109619	0.00597576	0.00227923	0.00035373	-0.00008325	-0.0092530	-0.0055795	-0.01104747	-0.00707734	-0.00611285	0.00000000	0.00000000	0.00000000	0.00000000	0.00000000	0.00000000	0.00000000	0.00000000	0.00000000	0.00000000	0.00000000	0.0172095
21.000	-0.0007679	0.0015242	-0.0010294	-0.00684967	0.00000000	0.00000000	-0.00123025	0.00000000	-0.00160375	0.00361483	0.0166874	-0.0035827	0.0161415	0.0112137	0.00600973	0.00231520	0.00036340	-0.00008433	-0.0095275	-0.0058351	-0.01098012	-0.00696691	-0.00604664	0.00000000	0.00000000	0.00000000	0.00000000	0.00000000	0.00000000	0.00000000	0.00000000	0.00000000	0.00000000	0.00000000	0.0172826
23.000	-0.0005850	0.0018517	-0.0008239	-0.00674548	0.00000000	0.00000000	-0.00119441	0.00000000	-0.00147134	0.00371054	0.0168160	-0.0032358	0.0162952	0.0114519	0.00603715	0.00234846	0.00037220	-0.00008522	-0.0097862	-0.0060855	-0.01090313	-0.00685244	-0.00597608	0.00000000	0.00000000	0.00000000	0.00000000	0.00000000	0.00000000	0.00000000	0.00000000	0.00000000	0.00000000	0.00000000	0.0173181
25.000	-0.0003902	0.0021926	-0.0006144	-0.00663785	0.00000000	0.00000000	-0.00115848	0.00000000	-0.00133804	0.00380707	0.0169118	-0.0028827	0.0164289	0.0116760	0.00605847	0.00237910	0.00038015	-0.00008593	-0.0100282	-0.0063300	-0.01081681	-0.00673415	-0.00590132	0.00000000	0.00000000	0.00000000	0.00000000	0.00000000	0.00000000	0.00000000	0.00000000	0.00000000	0.00000000	0.00000000	0.0173157
27.000	-0.0001824	0.0025489	-0.0004007	-0.00652684	0.00000000	0.00000000	-0.00112253	0.00000000	-0.00120393	0.00390429	0.0169734	-0.0025238	0.0165422	0.0118856	0.00607411	0.00240722	0.00038729	-0.00008648	-0.0102529	-0.0065682	-0.01072146	-0.00661219	-0.00582251	0.00000000	0.00000000	0.00000000	0.00000000	0.00000000	0.00000000	0.00000000	0.00000000	0.00000000	0.00000000	0.00000000	0.0172756
29.000	0.0000397	0.0029292	-0.0001824	-0.00641253	0.00000000	0.00000000	-0.00108665	0.00000000	-0.00106904	0.00400209	0.0169998	-0.0021594	0.0166351	0.0120803	0.00608444	0.00243290	0.00039365	-0.00008686	-0.0104594	-0.0067996	-0.01061739	-0.00648674	-0.00573983	0.00000000	0.00000000	0.00000000	0.00000000	0.00000000	0.00000000	0.00000000	0.00000000	0.00000000	0.00000000	0.00000000	0.0171980
31.000	0.0002776	0.0033267	0.0000405	-0.00629497	0.00000000	0.00000000	-0.00105090	0.00000000	-0.00093345	0.00410031	0.0169901	-0.0017896	0.0167072	0.0122598	0.00608979	0.00245621	0.00039925	-0.00008709	-0.0106472	-0.0070239	-0.01050491	-0.00635796	-0.00565340	0.00000000	0.00000000	0.00000000	0.00000000	0.00000000	0.00000000	0.00000000	0.00000000	0.00000000	0.00000000	0.00000000	0.0170838
33.000	0.0005329	0.0037395	0.0002683	-0.00617421	0.00000000	0.00000000	-0.00101539	0.00000000	-0.00079718	0.00419873	0.0169438	-0.0014148	0.0167584	0.0124236	0.00609048	0.00247723	0.00040413	-0.00008716	-0.0108157	-0.0072407	-0.01038430	-0.00622600	-0.00556334	0.00000000	0.00000000	0.00000000	0.00000000	0.00000000	0.00000000	0.00000000	0.00000000	0.00000000	0.00000000	0.00000000	0.0169341
35.000	0.0008077	0.0041688	0.0005010	-0.00605032	0.00000000	0.00000000	-0.00098018	0.00000000	-0.00066029	0.00429711	0.0168605	-0.0010352	0.0167889	0.0125715	0.00608678	0.00249603	0.00040832	-0.00008710	-0.0109644	-0.0074497	-0.01025587	-0.00609097	-0.00546983	0.00000000	0.00000000	0.00000000	0.00000000	0.00000000	0.00000000	0.00000000	0.00000000	0.00000000	0.00000000	0.00000000	0.0167501
37.000	0.0011042	0.0046164	0.0007388	-0.00592331	0.00000000	0.00000000	-0.00094539	0.00000000	-0.00052281	0.00439514	0.0167403	-0.0006512	0.0167986	0.0127032	0.00607892	0.00251266	0.00041185	-0.00008690	-0.0110930	-0.0076502	-0.01011989	-0.00595300	-0.00537296	0.00000000	0.00000000	0.00000000	0.00000000	0.00000000	0.00000000	0.00000000	0.00000000	0.00000000	0.00000000	0.00000000	0.0165335
39.000	0.0014251	0.0050824	0.0009818	-0.00579324	0.00000000	0.00000000	-0.00091109	0.00000000	-0.00038478	0.00449246	0.0165835	-0.0002630	0.0167877	0.0128185	0.00606714	0.00252720	0.00041474	-0.00008656	-0.0112011	-0.0078419	-0.00997667	-0.00581223	-0.00527290	0.00000000	0.00000000	0.00000000	0.00000000	0.00000000	0.00000000	0.00000000	0.00000000	0.00000000	0.00000000	0.00000000	0.0162861
41.000	0.0017735	0.0055665	0.0012299	-0.00566013	0.00000000	0.00000000	-0.00087738	0.00000000	-0.00024622	0.00458861	0.0163910	0.0001291	0.0167565	0.0129172	0.00605163	0.00253968	0.00041703	-0.00008611	-0.0112887	-0.0080254	-0.00982648	-0.00566873	-0.00516973	0.00000000	0.00000000	0.00000000	0.00000000	0.00000000	0.00000000	0.00000000	0.00000000	0.00000000	0.00000000	0.00000000	0.0160098
43.000	0.0021531	0.0060682	0.0014831	-0.00552399	0.00000000	0.00000000	-0.00084436	0.00000000	-0.00010716	0.00468306	0.0161635	0.0005248	0.0167060	0.0129993	0.00603258	0.00255017	0.00041875	-0.00008554	-0.0113556	-0.0081998	-0.00966960	-0.00552223	-0.00506362	0.00000000	0.00000000	0.00000000	0.00000000	0.00000000	0.00000000	0.00000000	0.00000000	0.00000000	0.00000000	0.00000000	0.0157067
45.000	0.0025681	0.0065861	0.0017412	-0.00538484	0.00000000	0.00000000	-0.00081213	0.00000000	0.00003239	0.00477519	0.0159025	0.0009237	0.0166324	0.0130647	0.00601016	0.00255872	0.00041991	-0.00008485	-0.0114017	-0.0083649	-0.00950628	-0.00537339	-0.00495466	0.00000000	0.00000000	0.00000000	0.00000000	0.00000000	0.00000000	0.00000000	0.00000000	0.00000000	0.00000000	0.00000000	0.0153790
47.000	0.0030237	0.0071183	0.0020036	-0.00524267	0.00000000	0.00000000	-0.00078077	0.00000000	0.00017241	0.00486426	0.0156094	0.0013256	0.0165439	0.0131133	0.00598452	0.00256536	0.00042055	-0.00008405	-0.0114272	-0.0085204	-0.00933679	-0.00522230	-0.00484298	0.00000000	0.00000000	0.00000000	0.00000000	0.00000000	0.00000000	0.00000000	0.00000000	0.00000000	0.00000000	0.00000000	0.0150290
49.000	0.0035257	0.0076622	0.0022698	-0.00509748	0.00000000	0.00000000	-0.00075038	0.00000000	0.00031289	0.00494940	0.0152859	0.0017301	0.0164351	0.0131452	0.00595580	0.00257015	0.00042068	-0.00008316	-0.0114321	-0.0086663	-0.00916134	-0.00506889	-0.00472872	0.00000000	0.00000000	0.00000000	0.00000000	0.00000000	0.00000000	0.00000000	0.00000000	0.00000000	0.00000000	0.00000000	0.0146589
51.000	0.0040810	0.0082142	0.0025390	-0.00494925	0.00000000	0.00000000	-0.00072105	0.00000000	0.00045384	0.00502963	0.0149342	0.0021368	0.0163081	0.0131606	0.00592412	0.00257313	0.00042033	-0.00008216	-0.0114169	-0.0088023	-0.00898009	-0.00491324	-0.00461207	0.00000000	0.00000000	0.00000000	0.00000000	0.00000000	0.00000000	0.00000000	0.00000000	0.00000000	0.00000000	0.00000000	0.0142709
53.000	0.0046977	0.0087699	0.0028098	-0.00479795	0.00000000	0.00000000	-0.00069287	0.00000000	0.00059525	0.00510385	0.0145562	0.0025455	0.0161637	0.0131596	0.00588959	0.00257433	0.00041953	-0.00008107	-0.0113817	-0.0089283	-0.00879312	-0.00475546	-0.00449310	0.00000000	0.00000000	0.00000000	0.00000000	0.00000000	0.00000000	0.00000000	0.00000000	0.00000000	0.00000000	0.00000000	0.0138672
55.000	0.0053848	0.0093242	0.0030807	-0.00464353	0.00000000	0.00000000	-0.00066593	0.00000000	0.00073714	0.00517081	0.0141542	0.0029558	0.0160024	0.0131424	0.00585234	0.00257379	0.00041828	-0.00007989	-0.0113271	-0.0090442	-0.00860038	-0.00459562	-0.00437204	0.00000000	0.00000000	0.00000000	0.00000000	0.00000000	0.00000000	0.00000000	0.00000000	0.00000000	0.00000000	0.00000000	0.0134498
57.000	0.0061524	0.0098710	0.0033497	-0.00448592	0.00000000	0.00000000	-0.00064029	0.00000000	0.00087954	0.00522914	0.0137306	0.0033672	0.0158251	0.0131092	0.00581245	0.00257155	0.00041662	-0.00007863	-0.0112534	-0.0091499	-0.00840152	-0.00443380	-0.00424964	0.00000000	0.00000000	0.00000000	0.00000000	0.00000000	0.00000000	0.00000000	0.00000000	0.00000000	0.00000000	0.00000000	0.0130208
59.000	0.0070109	0.0104041	0.0036143	-0.00432506	0.00000000	0.00000000	-0.00061603	0.00000000	0.00102246	0.00527737	0.0132875	0.0037794	0.0156325	0.0130605	0.00577002	0.00256765	0.00041455	-0.00007728	-0.0111611	-0.0092451	-0.00819577	-0.00427008	-0.00412403	0.00000000	0.00000000	0.00000000	0.00000000	0.00000000	0.00000000	0.00000000	0.00000000	0.00000000	0.00000000	0.00000000	0.0125821
61.000	0.0079700	0.0109169	0.0038716	-0.00416083	0.00000000	0.00000000	-0.00059323	0.00000000	0.00116596	0.00531397	0.0128275	0.0041920	0.0154254	0.0129965	0.00572514	0.00256210	0.00041210	-0.00007586	-0.0110509	-0.0093300	-0.00798141	-0.00410451	-0.00399667	0.00000000	0.00000000	0.00000000	0.00000000	0.00000000	0.00000000	0.00000000	0.00000000	0.00000000	0.00000000	0.00000000	0.0121355
63.000	0.0090362	0.0114029	0.0041185	-0.00399311	0.00000000	0.00000000	-0.00057194	0.00000000	0.00131009	0.00533736	0.0123528	0.0046045	0.0152046	0.0129189	0.00567787	0.00255495	0.00040928	-0.00007436	-0.0109234	-0.0094043	-0.00775501	-0.00393721	-0.00386928	0.00000000	0.00000000	0.00000000	0.00000000	0.00000000	0.00000000	0.00000000	0.00000000	0.00000000	0.00000000	0.00000000	0.0116826
65.000	0.0102084	0.0118548	0.0043514	-0.00382176	0.00000000	0.00000000	-0.00055221	0.00000000	0.00145493	0.00534600	0.0118656	0.0050166	0.0149711	0.0128255	0.00562831	0.00254623	0.00040610	-0.00007280	-0.0107792	-0.0094681	-0.00750504	-0.00376822	-0.00374189	0.00000000	0.00000000	0.00000000	0.00000000	0.00000000	0.00000000	0.00000000	0.00000000	0.00000000	0.00000000	0.00000000	0.0112249
