# Supplementary material for: The evolution of pelvic limb muscle moment arms in bird-line archosaurs
Source: Sci Adv. 2021 Mar 19;7(12):eabe2778. doi: 10.1126/sciadv.abe2778 (PMC7978429; doi:10.1126/sciadv.abe2778)
Supplement: Data file S7 [file abe2778_Data_file_S7.zip › supp data/SIMM_moment_arm_raw_data/Gallus_kneeExAll.plt]

# Output plot file made by SIMM 6.0.2
# Curves and events from plot data files are not reproduced in this file.

title knee_angle moment arm vs. knee_angle


# This file contains 36 columns of data. The first
# column is the x-variable, followed by 35 y-variable[s].

knee_angle (deg)	IT1|knee_angle moment arm	IT2A|knee_angle moment arm	IT2P|knee_angle moment arm	IT3|knee_angle moment arm	FMTE|knee_angle moment arm	FMTI|knee_angle moment arm	AMB|knee_angle moment arm	AMBtendon|knee_angle moment arm	ILFB|knee_angle moment arm	IFI/PIFI1|knee_angle moment arm	ITCR/PIFI2|knee_angle moment arm	IFE|knee_angle moment arm	ITCA|knee_angle moment arm	ITCP|knee_angle moment arm	FCM/FTI3|knee_angle moment arm	FCLP/FTE|knee_angle moment arm	PIFM/ADD1|knee_angle moment arm	PIFL/ADD2|knee_angle moment arm	OL/PIFE1|knee_angle moment arm	OM/PIFE2|knee_angle moment arm	ISF/ISTR|knee_angle moment arm	CFP/CFB|knee_angle moment arm	CFC/CFL|knee_angle moment arm	GL|knee_angle moment arm	GM|knee_angle moment arm	TC|knee_angle moment arm	EHL|knee_angle moment arm	EDL|knee_angle moment arm	FDL|knee_angle moment arm	FDB|knee_angle moment arm	FHL|knee_angle moment arm	FL|knee_angle moment arm	FLtendon|knee_angle moment arm	FB|knee_angle moment arm	ITM/PIFI2|knee_angle moment arm	
-90.000	0.01575421	0.01318624	0.01354425	0.01200168	0.01150257	0.01102782	0.01124915	0.00000000	-0.01279835	0.00000000	0.00000000	0.00000000	0.00000000	0.00000000	-0.01305484	-0.01176626	0.00000000	0.00000000	0.00000000	0.00000000	0.00000000	0.00000000	0.00000000	-0.00738286	0.00000000	0.0063636	0.00000000	0.00000000	-0.00748280	0.00000000	-0.00859548	0.00000000	0.00000000	0.00000000	0.00000000
-88.000	0.01575777	0.01318200	0.01353718	0.01198528	0.01149392	0.01102614	0.01124044	0.00000000	-0.01432957	0.00000000	0.00000000	0.00000000	0.00000000	0.00000000	-0.01354243	-0.01234826	0.00000000	0.00000000	0.00000000	0.00000000	0.00000000	0.00000000	0.00000000	-0.00760332	0.00000000	0.0064147	0.00000000	0.00000000	-0.00761176	0.00000000	-0.00869085	0.00000000	0.00000000	0.00000000	0.00000000
-86.000	0.01575997	0.01317629	0.01352836	0.01196698	0.01148420	0.01102384	0.01123090	0.00000000	-0.01549160	0.00000000	0.00000000	0.00000000	0.00000000	0.00000000	-0.01394605	-0.01284106	0.00000000	0.00000000	0.00000000	0.00000000	0.00000000	0.00000000	0.00000000	-0.00781036	0.00000000	0.0064603	0.00000000	0.00000000	-0.00772460	0.00000000	-0.00877008	0.00000000	0.00000000	0.00000000	0.00000000
-84.000	0.01576122	0.01316920	0.01351763	0.01194675	0.01147342	0.01102096	0.01122051	0.00000000	-0.01637032	0.00000000	0.00000000	0.00000000	0.00000000	0.00000000	-0.01427812	-0.01325599	0.00000000	0.00000000	0.00000000	0.00000000	0.00000000	0.00000000	0.00000000	-0.00800392	0.00000000	0.0065003	0.00000000	0.00000000	-0.00782210	0.00000000	-0.00883412	0.00000000	0.00000000	0.00000000	0.00000000
-82.000	0.01576112	0.01316066	0.01350508	0.01192466	0.01146162	0.01101747	0.01120930	0.00000000	-0.01703488	0.00000000	0.00000000	0.00000000	0.00000000	0.00000000	-0.01454917	-0.01360323	0.00000000	0.00000000	0.00000000	0.00000000	0.00000000	0.00000000	0.00000000	-0.00818394	0.00000000	0.0065342	0.00000000	0.00000000	-0.00790500	0.00000000	-0.00888389	0.00000000	0.00000000	0.00000000	0.00000000
-80.000	0.01576008	0.01315072	0.01349072	0.01190071	0.01144884	0.01101345	0.01119732	0.00000000	-0.01753778	0.00000000	0.00000000	0.00000000	0.00000000	0.00000000	-0.01476807	-0.01389169	0.00000000	0.00000000	0.00000000	0.00000000	0.00000000	0.00000000	0.00000000	-0.00835044	0.00000000	0.0065619	0.00000000	0.00000000	-0.00797406	0.00000000	-0.00892020	0.00000000	0.00000000	0.00000000	0.00000000
-78.000	0.01575784	0.01313944	0.01347453	0.01187495	0.01143511	0.01100892	0.01118455	0.00000000	-0.01791785	0.00000000	0.00000000	0.00000000	0.00000000	0.00000000	-0.01494219	-0.01412912	0.00000000	0.00000000	0.00000000	0.00000000	0.00000000	0.00000000	0.00000000	-0.00850345	0.00000000	0.0065829	0.00000000	0.00000000	-0.00802995	0.00000000	-0.00894385	0.00000000	0.00000000	0.00000000	0.00000000
-76.000	0.01575427	0.01312677	0.01345658	0.01184739	0.01142048	0.01100393	0.01117116	0.00000000	-0.01820353	0.00000000	0.00000000	0.00000000	0.00000000	0.00000000	-0.01507771	-0.01432211	0.00000000	0.00000000	0.00000000	0.00000000	0.00000000	0.00000000	0.00000000	-0.00864302	0.00000000	0.0065969	0.00000000	0.00000000	-0.00807336	0.00000000	-0.00895555	0.00000000	0.00000000	0.00000000	0.00000000
-74.000	0.01574972	0.01311272	0.01343687	0.01181812	0.01140498	0.01099850	0.01115713	0.00000000	-0.01841567	0.00000000	0.00000000	0.00000000	0.00000000	0.00000000	-0.01517972	-0.01447630	0.00000000	0.00000000	0.00000000	0.00000000	0.00000000	0.00000000	0.00000000	-0.00876924	0.00000000	0.0066035	0.00000000	0.00000000	-0.00810492	0.00000000	-0.00895600	0.00000000	0.00000000	0.00000000	0.00000000
-72.000	0.01574403	0.01309744	0.01341544	0.01178718	0.01138868	0.01099269	0.01114252	0.00000000	-0.01856963	0.00000000	0.00000000	0.00000000	0.00000000	0.00000000	-0.01525249	-0.01459648	0.00000000	0.00000000	0.00000000	0.00000000	0.00000000	0.00000000	0.00000000	-0.00888223	0.00000000	0.0066021	0.00000000	0.00000000	-0.00812522	0.00000000	-0.00894581	0.00000000	0.00000000	0.00000000	0.00000000
-70.000	0.01573721	0.01308096	0.01339232	0.01175463	0.01137162	0.01098652	0.01112736	0.00000000	-0.01867683	0.00000000	0.00000000	0.00000000	0.00000000	0.00000000	-0.01529957	-0.01468670	0.00000000	0.00000000	0.00000000	0.00000000	0.00000000	0.00000000	0.00000000	-0.00898210	0.00000000	0.0065924	0.00000000	0.00000000	-0.00813485	0.00000000	-0.00892557	0.00000000	0.00000000	0.00000000	0.00000000
-68.000	0.01572916	0.01306331	0.01336757	0.01172056	0.01135385	0.01098005	0.01111177	0.00000000	-0.01874586	0.00000000	0.00000000	0.00000000	0.00000000	0.00000000	-0.01532392	-0.01475040	0.00000000	0.00000000	0.00000000	0.00000000	0.00000000	0.00000000	0.00000000	-0.00906901	0.00000000	0.0065738	0.00000000	0.00000000	-0.00813433	0.00000000	-0.00889583	0.00000000	0.00000000	0.00000000	0.00000000
-66.000	0.01572016	0.01304451	0.01334124	0.01168503	0.01133545	0.01097334	0.01109578	0.00000000	-0.01878323	0.00000000	0.00000000	0.00000000	0.00000000	0.00000000	-0.01532803	-0.01479050	0.00000000	0.00000000	0.00000000	0.00000000	0.00000000	0.00000000	0.00000000	-0.00914314	0.00000000	0.0065457	0.00000000	0.00000000	-0.00812418	0.00000000	-0.00885707	0.00000000	0.00000000	0.00000000	0.00000000
-64.000	0.01571016	0.01302467	0.01331342	0.01164814	0.01131646	0.01096642	0.01107941	0.00000000	-0.01879394	0.00000000	0.00000000	0.00000000	0.00000000	0.00000000	-0.01531400	-0.01480948	0.00000000	0.00000000	0.00000000	0.00000000	0.00000000	0.00000000	0.00000000	-0.00920465	0.00000000	0.0065076	0.00000000	0.00000000	-0.00810485	0.00000000	-0.00880978	0.00000000	0.00000000	0.00000000	0.00000000
-62.000	0.01569927	0.01300388	0.01328415	0.01160997	0.01129696	0.01095936	0.01106279	0.00000000	-0.01878186	0.00000000	0.00000000	0.00000000	0.00000000	0.00000000	-0.01528361	-0.01480946	0.00000000	0.00000000	0.00000000	0.00000000	0.00000000	0.00000000	0.00000000	-0.00925375	0.00000000	0.0064588	0.00000000	0.00000000	-0.00807681	0.00000000	-0.00875438	0.00000000	0.00000000	0.00000000	0.00000000
-60.000	0.01568729	0.01298218	0.01325351	0.01157062	0.01127700	0.01095221	0.01104596	0.00000000	-0.01875005	0.00000000	0.00000000	0.00000000	0.00000000	0.00000000	-0.01523836	-0.01479224	0.00000000	0.00000000	0.00000000	0.00000000	0.00000000	0.00000000	0.00000000	-0.00929065	0.00000000	0.0063985	0.00000000	0.00000000	-0.00804047	0.00000000	-0.00869127	0.00000000	0.00000000	0.00000000	0.00000000
-58.000	0.01567444	0.01295961	0.01322159	0.01153018	0.01125661	0.01094502	0.01102947	0.00000000	-0.01870091	0.00000000	0.00000000	0.00000000	0.00000000	0.00000000	-0.01517953	-0.01475940	0.00000000	0.00000000	0.00000000	0.00000000	0.00000000	0.00000000	0.00000000	-0.00931557	0.00000000	0.0063261	0.00000000	0.00000000	-0.00799621	0.00000000	-0.00862083	0.00000000	0.00000000	0.00000000	0.00000000
-56.000	0.01566080	0.01293620	0.01318846	0.01148876	0.01123581	0.01093785	0.01101294	0.00000000	-0.01863638	0.00000000	0.00000000	0.00000000	0.00000000	0.00000000	-0.01510824	-0.01471225	0.00000000	0.00000000	0.00000000	0.00000000	0.00000000	0.00000000	0.00000000	-0.00932873	0.00000000	0.0062408	0.00000000	0.00000000	-0.00794442	0.00000000	-0.00854341	0.00000000	0.00000000	0.00000000	0.00000000
-54.000	0.01564639	0.01291205	0.01315421	0.01144647	0.01121476	0.01093075	0.01099639	0.00000000	-0.01855801	0.00000000	0.00000000	0.00000000	0.00000000	0.00000000	-0.01502543	-0.01465196	0.00000000	0.00000000	0.00000000	0.00000000	0.00000000	0.00000000	0.00000000	-0.00933036	0.00000000	0.0061417	0.00000000	0.00000000	-0.00788544	0.00000000	-0.00845934	0.00000000	0.00000000	0.00000000	0.00000000
-52.000	0.01563121	0.01288723	0.01311894	0.01140342	0.01119371	0.01092377	0.01097988	0.00000000	-0.01846708	0.00000000	0.00000000	0.00000000	0.00000000	0.00000000	-0.01493192	-0.01457953	0.00000000	0.00000000	0.00000000	0.00000000	0.00000000	0.00000000	0.00000000	-0.00932072	0.00000000	0.0060279	0.00000000	0.00000000	-0.00781959	0.00000000	-0.00836891	0.00000000	0.00000000	0.00000000	0.00000000
-50.000	0.01561533	0.01286189	0.01308276	0.01135971	0.01117249	0.01091697	0.01096347	0.00000000	-0.01836464	0.00000000	0.00000000	0.00000000	0.00000000	0.00000000	-0.01482844	-0.01449584	0.00000000	0.00000000	0.00000000	0.00000000	0.00000000	0.00000000	0.00000000	-0.00930003	0.00000000	0.0058986	0.00000000	0.00000000	-0.00774717	0.00000000	-0.00827241	0.00000000	0.00000000	0.00000000	0.00000000
-48.000	0.01559884	0.01283609	0.01304576	0.01131544	0.01115117	0.01091039	0.01101049	0.00000000	-0.01825156	0.00000000	0.00000000	0.00000000	0.00000000	0.00000000	-0.01471561	-0.01440166	0.00000000	0.00000000	0.00000000	0.00000000	0.00000000	0.00000000	0.00000000	-0.00926856	0.00000000	0.0057528	0.00000000	0.00000000	-0.00766849	0.00000000	-0.00817011	0.00000000	0.00000000	0.00000000	0.00000000
-46.000	0.01558183	0.01280991	0.01300806	0.01127073	0.01112980	0.01090408	0.01117754	0.00000000	-0.01812857	0.00000000	0.00000000	0.00000000	0.00000000	0.00000000	-0.01459398	-0.01429766	0.00000000	0.00000000	0.00000000	0.00000000	0.00000000	0.00000000	0.00000000	-0.00922655	0.00000000	0.0055895	0.00000000	0.00000000	-0.00758380	0.00000000	-0.00806226	0.00000000	0.00000000	0.00000000	0.00000000
-44.000	0.01556438	0.01278339	0.01296976	0.01122567	0.01116989	0.01089777	0.01134033	0.00000000	-0.01799629	0.00000000	0.00000000	0.00000000	0.00000000	0.00000000	-0.01446405	-0.01418443	0.00000000	0.00000000	0.00000000	0.00000000	0.00000000	0.00000000	0.00000000	-0.00917426	0.00000000	0.0054079	0.00000000	0.00000000	-0.00749337	0.00000000	-0.00794909	0.00000000	0.00000000	0.00000000	0.00000000
-42.000	0.01554648	0.01275676	0.01293095	0.01118036	0.01135667	0.01089232	0.01149874	0.00000000	-0.01785524	0.00000000	0.00000000	0.00000000	0.00000000	0.00000000	-0.01432624	-0.01406251	0.00000000	0.00000000	0.00000000	0.00000000	0.00000000	0.00000000	0.00000000	-0.00911195	0.00000000	0.0052070	0.00000000	0.00000000	-0.00745474	0.00000000	-0.00783083	0.00000000	0.00000000	0.00000000	0.00000000
-40.000	0.01552821	0.01273011	0.01289175	0.01113491	0.01153888	0.01088722	0.01165262	0.00000000	-0.01770588	0.00000000	0.00000000	0.00000000	0.00000000	0.00000000	-0.01418094	-0.01393237	0.00000000	0.00000000	0.00000000	0.00000000	0.00000000	0.00000000	0.00000000	-0.00903986	0.00000000	0.0049860	0.00000000	0.00000000	-0.00748094	0.00000000	-0.00771352	0.00000000	0.00000000	0.00000000	0.00000000
-38.000	0.01550969	0.01270353	0.01285227	0.01124555	0.01171635	0.01093726	0.01180183	0.00000000	-0.01754861	0.00000000	0.00000000	0.00000000	0.00000000	0.00000000	-0.01402851	-0.01379442	0.00000000	0.00000000	0.00000000	0.00000000	0.00000000	0.00000000	0.00000000	-0.00895827	0.00000000	0.0047441	0.00000000	0.00000000	-0.00750836	0.00000000	-0.00773164	0.00000000	0.00000000	0.00000000	0.00000000
-36.000	0.01549098	0.01273315	0.01281267	0.01144506	0.01188894	0.01113190	0.01194619	0.00000000	-0.01738377	0.00000000	0.00000000	0.00000000	0.00000000	0.00000000	-0.01386926	-0.01364904	0.00000000	0.00000000	0.00000000	0.00000000	0.00000000	0.00000000	0.00000000	-0.00886742	0.00000000	0.0044807	0.00000000	0.00000000	-0.00753701	0.00000000	-0.00775026	0.00000000	0.00000000	0.00000000	0.00000000
-34.000	0.01547210	0.01296476	0.01277305	0.01164084	0.01205646	0.01132201	0.01208555	0.00000000	-0.01721166	0.00000000	0.00000000	0.00000000	0.00000000	0.00000000	-0.01370347	-0.01349659	0.00000000	0.00000000	0.00000000	0.00000000	0.00000000	0.00000000	0.00000000	-0.00876758	0.00000000	0.0041955	0.00000000	0.00000000	-0.00756686	0.00000000	-0.00776939	0.00000000	0.00000000	0.00000000	0.00000000
-32.000	0.01545308	0.01319219	0.01273354	0.01183282	0.01221874	0.01150745	0.01221970	0.00000000	-0.01703256	0.00000000	0.00000000	0.00000000	0.00000000	0.00000000	-0.01353140	-0.01333737	0.00000000	0.00000000	0.00000000	0.00000000	0.00000000	0.00000000	0.00000000	-0.00865899	0.00000000	0.0038882	0.00000000	0.00000000	-0.00759789	0.00000000	-0.00778893	0.00000000	0.00000000	0.00000000	0.00000000
-30.000	0.01543398	0.01341537	0.01269420	0.01202091	0.01237556	0.01168804	0.01234843	0.00000000	-0.01684672	0.00000000	0.00000000	0.00000000	0.00000000	0.00000000	-0.01335330	-0.01317167	0.00000000	0.00000000	0.00000000	0.00000000	0.00000000	0.00000000	0.00000000	-0.00854191	0.00000000	0.0035591	0.00000000	0.00000000	-0.00763007	0.00000000	-0.00780870	0.00000000	0.00000000	0.00000000	0.00000000
-28.000	0.01541458	0.01363421	0.01265514	0.01220502	0.01252672	0.01186363	0.01247152	0.00000000	-0.01665434	0.00000000	0.00000000	0.00000000	0.00000000	0.00000000	-0.01316939	-0.01299975	0.00000000	0.00000000	0.00000000	0.00000000	0.00000000	0.00000000	0.00000000	-0.00841660	0.00000000	0.0032085	0.00000000	0.00000000	-0.00766335	0.00000000	-0.00782908	0.00000000	0.00000000	0.00000000	0.00000000
-26.000	0.01539528	0.01384860	0.01261643	0.01238507	0.01267199	0.01203402	0.01258870	0.00000000	-0.01645564	0.00000000	0.00000000	0.00000000	0.00000000	0.00000000	-0.01297987	-0.01282186	0.00000000	0.00000000	0.00000000	0.00000000	0.00000000	0.00000000	0.00000000	-0.00828330	0.00000000	0.0028374	0.00000000	0.00000000	-0.00769770	0.00000000	-0.00784988	0.00000000	0.00000000	0.00000000	0.00000000
-24.000	0.01537614	0.01405845	0.01268301	0.01256098	0.01281109	0.01219903	0.01269968	0.00000000	-0.01625081	0.00000000	0.00000000	0.00000000	0.00000000	0.00000000	-0.01278493	-0.01263820	0.00000000	0.00000000	0.00000000	0.00000000	0.00000000	0.00000000	0.00000000	-0.00814227	0.00000000	0.0024472	0.00000000	0.00000000	-0.00773305	0.00000000	-0.00787106	0.00000000	0.00000000	0.00000000	0.00000000
-22.000	0.01535716	0.01426368	0.01290966	0.01273264	0.01294376	0.01235843	0.01280414	0.00000000	-0.01604000	0.00000000	0.00000000	0.00000000	0.00000000	0.00000000	-0.01258476	-0.01244901	0.00000000	0.00000000	0.00000000	0.00000000	0.00000000	0.00000000	0.00000000	-0.00799374	0.00000000	0.0020396	0.00000000	0.00000000	-0.00776936	0.00000000	-0.00789260	0.00000000	0.00000000	0.00000000	0.00000000
-20.000	0.01533837	0.01446419	0.01313195	0.01289996	0.01306967	0.01251202	0.01290170	0.00000000	-0.01582339	0.00000000	0.00000000	0.00000000	0.00000000	0.00000000	-0.01238967	-0.01237653	0.00000000	0.00000000	0.00000000	0.00000000	0.00000000	0.00000000	0.00000000	-0.00783796	0.00000000	0.0016169	0.00000000	0.00000000	-0.00780654	0.00000000	-0.00791447	0.00000000	0.00000000	0.00000000	0.00000000
-18.000	0.01535753	0.01465986	0.01334977	0.01306285	0.01318849	0.01265953	0.01299192	0.00000000	-0.01560113	0.00000000	0.00000000	0.00000000	0.00000000	0.00000000	-0.01235317	-0.01235596	0.00000000	0.00000000	0.00000000	0.00000000	0.00000000	0.00000000	0.00000000	-0.00767519	0.00000000	0.0011818	0.00000000	0.00000000	-0.00784453	0.00000000	-0.00793665	0.00000000	0.00000000	0.00000000	0.00000000
-16.000	0.01553890	0.01485061	0.01356301	0.01322119	0.01329982	0.01280070	0.01307433	0.00000000	-0.01537336	0.00000000	0.00000000	0.00000000	0.00000000	0.00000000	-0.01231722	-0.01233540	0.00000000	0.00000000	0.00000000	0.00000000	0.00000000	0.00000000	0.00000000	-0.00756213	0.00000000	0.0007373	0.00000000	0.00000000	-0.00788324	0.00000000	-0.00795908	0.00000000	0.00000000	0.00000000	0.00000000
-14.000	0.01571438	0.01503631	0.01377155	0.01337487	0.01340323	0.01293524	0.01314834	0.00000000	-0.01514021	0.00000000	0.00000000	0.00000000	0.00000000	0.00000000	-0.01228185	-0.01231491	0.00000000	0.00000000	0.00000000	0.00000000	0.00000000	0.00000000	0.00000000	-0.00759696	0.00000000	0.0002870	0.00000000	0.00000000	-0.00792259	0.00000000	-0.00798175	0.00000000	0.00000000	0.00000000	0.00000000
-12.000	0.01588379	0.01521687	0.01397528	0.01352378	0.01349822	0.01306282	0.01321329	0.00000000	-0.01490183	0.00000000	0.00000000	0.00000000	0.00000000	0.00000000	-0.01224707	-0.01229450	0.00000000	0.00000000	0.00000000	0.00000000	0.00000000	0.00000000	0.00000000	-0.00763278	0.00000000	-0.0001657	0.00000000	0.00000000	-0.00796248	0.00000000	-0.00800459	0.00000000	0.00000000	0.00000000	0.00000000
-10.000	0.01604692	0.01539214	0.01417407	0.01366778	0.01358424	0.01318308	0.01326838	0.00000000	-0.01465832	0.00000000	0.00000000	0.00000000	0.00000000	0.00000000	-0.01221289	-0.01227420	0.00000000	0.00000000	0.00000000	0.00000000	0.00000000	0.00000000	0.00000000	-0.00766953	0.00000000	-0.0006170	0.00000000	0.00000000	-0.00800283	0.00000000	-0.00802758	0.00000000	0.00000000	0.00000000	0.00000000
-8.000	0.01620355	0.01556201	0.01436780	0.01380672	0.01366065	0.01329563	0.01331270	0.00000000	-0.01440983	0.00000000	0.00000000	0.00000000	0.00000000	0.00000000	-0.01217927	-0.01225405	0.00000000	0.00000000	0.00000000	0.00000000	0.00000000	0.00000000	0.00000000	-0.00770720	0.00000000	-0.0010633	0.00000000	0.00000000	-0.00804352	0.00000000	-0.00805066	0.00000000	0.00000000	0.00000000	0.00000000
-6.000	0.01635343	0.01572634	0.01455633	0.01394046	0.01372672	0.01340001	0.01334513	0.00000000	-0.01415646	0.00000000	0.00000000	0.00000000	0.00000000	0.00000000	-0.01214622	-0.01223405	0.00000000	0.00000000	0.00000000	0.00000000	0.00000000	0.00000000	0.00000000	-0.00774572	0.00000000	-0.0015012	0.00000000	0.00000000	-0.00808445	0.00000000	-0.00807378	0.00000000	0.00000000	0.00000000	0.00000000
-4.000	0.01649626	0.01588496	0.01473951	0.01406881	0.01378160	0.01349572	0.01336433	0.00000000	-0.01389833	0.00000000	0.00000000	0.00000000	0.00000000	0.00000000	-0.01211354	-0.01221424	0.00000000	0.00000000	0.00000000	0.00000000	0.00000000	0.00000000	0.00000000	-0.00778505	0.00000000	-0.0019276	0.00000000	0.00000000	-0.00812551	0.00000000	-0.00809689	0.00000000	0.00000000	0.00000000	0.00000000
-2.000	0.01663171	0.01603772	0.01491720	0.01419158	0.01382433	0.01358221	0.01336869	0.00000000	-0.01363556	0.00000000	0.00000000	0.00000000	0.00000000	0.00000000	-0.01208150	-0.01219464	0.00000000	0.00000000	0.00000000	0.00000000	0.00000000	0.00000000	0.00000000	-0.00782514	0.00000000	-0.0023395	0.00000000	0.00000000	-0.00816660	0.00000000	-0.00811995	0.00000000	0.00000000	0.00000000	0.00000000
0.000	0.01675942	0.01618443	0.01508922	0.01430855	0.01385376	0.01365881	0.01335626	0.00000000	-0.01371332	0.00000000	0.00000000	0.00000000	0.00000000	0.00000000	-0.01205009	-0.01217526	0.00000000	0.00000000	0.00000000	0.00000000	0.00000000	0.00000000	0.00000000	-0.00786592	0.00000000	-0.0027346	0.00000000	0.00000000	-0.00820759	0.00000000	-0.00814288	0.00000000	0.00000000	0.00000000	0.00000000
2.000	0.01687895	0.01632488	0.01525539	0.01441945	0.01386857	0.01372481	0.01332464	0.00000000	-0.01379112	0.00000000	0.00000000	0.00000000	0.00000000	0.00000000	-0.01201935	-0.01215613	0.00000000	0.00000000	0.00000000	0.00000000	0.00000000	0.00000000	0.00000000	-0.00790732	0.00000000	-0.0031109	0.00000000	0.00000000	-0.00824838	0.00000000	-0.00816565	0.00000000	0.00000000	0.00000000	0.00000000
4.000	0.01698980	0.01645882	0.01541552	0.01452400	0.01386719	0.01377936	0.01327086	0.00000000	-0.01386727	0.00000000	0.00000000	0.00000000	0.00000000	0.00000000	-0.01198922	-0.01213726	0.00000000	0.00000000	0.00000000	0.00000000	0.00000000	0.00000000	0.00000000	-0.00794927	0.00000000	-0.0034671	0.00000000	0.00000000	-0.00828884	0.00000000	-0.00818818	0.00000000	0.00000000	0.00000000	0.00000000
6.000	0.01709136	0.01658600	0.01556938	0.01462185	0.01384779	0.01382149	0.01319125	0.00000000	-0.01394061	0.00000000	0.00000000	0.00000000	0.00000000	0.00000000	-0.01195982	-0.01211868	0.00000000	0.00000000	0.00000000	0.00000000	0.00000000	0.00000000	0.00000000	-0.00799169	0.00000000	-0.0038020	0.00000000	0.00000000	-0.00832887	0.00000000	-0.00821043	0.00000000	0.00000000	0.00000000	0.00000000
8.000	0.01718294	0.01670609	0.01571674	0.01471258	0.01380819	0.01385009	0.01308123	0.00000000	-0.01401256	0.00000000	0.00000000	0.00000000	0.00000000	0.00000000	-0.01193112	-0.01210041	0.00000000	0.00000000	0.00000000	0.00000000	0.00000000	0.00000000	0.00000000	-0.00803450	0.00000000	-0.0041152	0.00000000	0.00000000	-0.00836835	0.00000000	-0.00823234	0.00000000	0.00000000	0.00000000	0.00000000
10.000	0.01726368	0.01681873	0.01585731	0.01479570	0.01374578	0.01386388	0.01293504	0.00000000	-0.01408224	0.00000000	0.00000000	0.00000000	0.00000000	0.00000000	-0.01190312	-0.01208245	0.00000000	0.00000000	0.00000000	0.00000000	0.00000000	0.00000000	0.00000000	-0.00807762	0.00000000	-0.0044063	0.00000000	0.00000000	-0.00840717	0.00000000	-0.00825384	0.00000000	0.00000000	0.00000000	0.00000000
