# Supplementary material for: The evolution of pelvic limb muscle moment arms in bird-line archosaurs
Source: Sci Adv. 2021 Mar 19;7(12):eabe2778. doi: 10.1126/sciadv.abe2778 (PMC7978429; doi:10.1126/sciadv.abe2778)
Supplement: Data file S7 [file abe2778_Data_file_S7.zip › supp data/SIMM_moment_arm_raw_data/Lesothosaurus_ankleExAll.plt]

# Output plot file made by SIMM 6.0.2
# Curves and events from plot data files are not reproduced in this file.

title ankle_angle moment arm vs. ankle_angle


# This file contains 36 columns of data. The first
# column is the x-variable, followed by 35 y-variable[s].

ankle_angle (deg)	IT1|ankle_angle moment arm	IT2A|ankle_angle moment arm	IT2P|ankle_angle moment arm	IT3|ankle_angle moment arm	FMTE|ankle_angle moment arm	FMTI|ankle_angle moment arm	AMB|ankle_angle moment arm	AMBtendon|ankle_angle moment arm	ILFB|ankle_angle moment arm	PIFI2|ankle_angle moment arm	PIFI1|ankle_angle moment arm	IFE|ankle_angle moment arm	FTI3|ankle_angle moment arm	FTE|ankle_angle moment arm	ADD1|ankle_angle moment arm	ADD2|ankle_angle moment arm	PIFE1|ankle_angle moment arm	PIFE2|ankle_angle moment arm	PIFE3|ankle_angle moment arm	ISTR|ankle_angle moment arm	CFB|ankle_angle moment arm	CFL|ankle_angle moment arm	GL|ankle_angle moment arm	GM|ankle_angle moment arm	EDL|ankle_angle moment arm	EDB|ankle_angle moment arm	EHL|ankle_angle moment arm	TA|ankle_angle moment arm	FDL|ankle_angle moment arm	FDB|ankle_angle moment arm	FHL|ankle_angle moment arm	FL|ankle_angle moment arm	FLtendon|ankle_angle moment arm	FB|ankle_angle moment arm	ITC|ankle_angle moment arm	
0.000	0.00000000	0.00000000	0.00000000	0.00000000	0.00000000	0.00000000	0.00000000	-0.01034565	0.00000000	0.00000000	0.00000000	0.00000000	0.00000000	0.00000000	0.00000000	0.00000000	0.00000000	0.00000000	0.00000000	0.00000000	0.00000000	0.00000000	-0.01355613	-0.01391986	0.00714009	0.00000000	0.00656121	0.00783955	-0.01034940	0.00000000	-0.01024996	-0.00352908	-0.00785756	0.00703155	0.00000000
1.000	0.00000000	0.00000000	0.00000000	0.00000000	0.00000000	0.00000000	0.00000000	-0.01034516	0.00000000	0.00000000	0.00000000	0.00000000	0.00000000	0.00000000	0.00000000	0.00000000	0.00000000	0.00000000	0.00000000	0.00000000	0.00000000	0.00000000	-0.01354126	-0.01394022	0.00725646	0.00000000	0.00665934	0.00795759	-0.01034802	0.00000000	-0.01027635	-0.00351750	-0.00785016	0.00708325	0.00000000
2.000	0.00000000	0.00000000	0.00000000	0.00000000	0.00000000	0.00000000	0.00000000	-0.01034463	0.00000000	0.00000000	0.00000000	0.00000000	0.00000000	0.00000000	0.00000000	0.00000000	0.00000000	0.00000000	0.00000000	0.00000000	0.00000000	0.00000000	-0.01352654	-0.01396083	0.00737212	0.00000000	0.00675665	0.00807489	-0.01034680	0.00000000	-0.01030325	-0.00350494	-0.00784281	0.00713364	0.00000000
3.000	0.00000000	0.00000000	0.00000000	0.00000000	0.00000000	0.00000000	0.00000000	-0.01034406	0.00000000	0.00000000	0.00000000	0.00000000	0.00000000	0.00000000	0.00000000	0.00000000	0.00000000	0.00000000	0.00000000	0.00000000	0.00000000	0.00000000	-0.01351198	-0.01398169	0.00748706	0.00000000	0.00685312	0.00819144	-0.01034574	0.00000000	-0.01033070	-0.00349142	-0.00783552	0.00718268	0.00000000
4.000	0.00000000	0.00000000	0.00000000	0.00000000	0.00000000	0.00000000	0.00000000	-0.01034343	0.00000000	0.00000000	0.00000000	0.00000000	0.00000000	0.00000000	0.00000000	0.00000000	0.00000000	0.00000000	0.00000000	0.00000000	0.00000000	0.00000000	-0.01349754	-0.01400273	0.00760126	0.00000000	0.00694874	0.00830722	-0.01034479	0.00000000	-0.01035870	-0.00347695	-0.00782827	0.00723036	0.00000000
5.000	0.00000000	0.00000000	0.00000000	0.00000000	0.00000000	0.00000000	0.00000000	-0.01034272	0.00000000	0.00000000	0.00000000	0.00000000	0.00000000	0.00000000	0.00000000	0.00000000	0.00000000	0.00000000	0.00000000	0.00000000	0.00000000	0.00000000	-0.01348322	-0.01402393	0.00771472	0.00000000	0.00704348	0.00842223	-0.01034397	0.00000000	-0.01038708	-0.00346154	-0.00782106	0.00727664	0.00000000
6.000	0.00000000	0.00000000	0.00000000	0.00000000	0.00000000	0.00000000	0.00000000	-0.01034191	0.00000000	0.00000000	0.00000000	0.00000000	0.00000000	0.00000000	0.00000000	0.00000000	0.00000000	0.00000000	0.00000000	0.00000000	0.00000000	0.00000000	-0.01346899	-0.01404525	0.00782741	0.00000000	0.00713734	0.00853644	-0.01034323	0.00000000	-0.01041581	-0.00344520	-0.00781386	0.00732150	0.00000000
7.000	0.00000000	0.00000000	0.00000000	0.00000000	0.00000000	0.00000000	0.00000000	-0.01034099	0.00000000	0.00000000	0.00000000	0.00000000	0.00000000	0.00000000	0.00000000	0.00000000	0.00000000	0.00000000	0.00000000	0.00000000	0.00000000	0.00000000	-0.01345485	-0.01406666	0.00793933	0.00000000	0.00723028	0.00864985	-0.01034256	0.00000000	-0.01044489	-0.00342794	-0.00780668	0.00736491	0.00000000
8.000	0.00000000	0.00000000	0.00000000	0.00000000	0.00000000	0.00000000	0.00000000	-0.01033995	0.00000000	0.00000000	0.00000000	0.00000000	0.00000000	0.00000000	0.00000000	0.00000000	0.00000000	0.00000000	0.00000000	0.00000000	0.00000000	0.00000000	-0.01344080	-0.01408813	0.00805046	0.00000000	0.00732229	0.00876243	-0.01034194	0.00000000	-0.01047430	-0.00340978	-0.00779950	0.00740683	0.00000000
9.000	0.00000000	0.00000000	0.00000000	0.00000000	0.00000000	0.00000000	0.00000000	-0.01033876	0.00000000	0.00000000	0.00000000	0.00000000	0.00000000	0.00000000	0.00000000	0.00000000	0.00000000	0.00000000	0.00000000	0.00000000	0.00000000	0.00000000	-0.01342678	-0.01410963	0.00816078	0.00000000	0.00741336	0.00887418	-0.01034136	0.00000000	-0.01050400	-0.00339072	-0.00779230	0.00744723	0.00000000
10.000	0.00000000	0.00000000	0.00000000	0.00000000	0.00000000	0.00000000	0.00000000	-0.01033742	0.00000000	0.00000000	0.00000000	0.00000000	0.00000000	0.00000000	0.00000000	0.00000000	0.00000000	0.00000000	0.00000000	0.00000000	0.00000000	0.00000000	-0.01341282	-0.01413110	0.00827027	0.00000000	0.00750346	0.00898508	-0.01034079	0.00000000	-0.01053395	-0.00337077	-0.00778510	0.00748609	0.00000000
11.000	0.00000000	0.00000000	0.00000000	0.00000000	0.00000000	0.00000000	0.00000000	-0.01033591	0.00000000	0.00000000	0.00000000	0.00000000	0.00000000	0.00000000	0.00000000	0.00000000	0.00000000	0.00000000	0.00000000	0.00000000	0.00000000	0.00000000	-0.01339890	-0.01415249	0.00837894	0.00000000	0.00759257	0.00909511	-0.01034023	0.00000000	-0.01056413	-0.00334996	-0.00777786	0.00752337	0.00000000
12.000	0.00000000	0.00000000	0.00000000	0.00000000	0.00000000	0.00000000	0.00000000	-0.01033421	0.00000000	0.00000000	0.00000000	0.00000000	0.00000000	0.00000000	0.00000000	0.00000000	0.00000000	0.00000000	0.00000000	0.00000000	0.00000000	0.00000000	-0.01338497	-0.01417372	0.00848675	0.00000000	0.00768067	0.00920427	-0.01033963	0.00000000	-0.01059448	-0.00332829	-0.00777058	0.00755904	0.00000000
13.000	0.00000000	0.00000000	0.00000000	0.00000000	0.00000000	0.00000000	0.00000000	-0.01033232	0.00000000	0.00000000	0.00000000	0.00000000	0.00000000	0.00000000	0.00000000	0.00000000	0.00000000	0.00000000	0.00000000	0.00000000	0.00000000	0.00000000	-0.01337105	-0.01419480	0.00859369	0.00000000	0.00776775	0.00931253	-0.01033900	0.00000000	-0.01062497	-0.00330576	-0.00776326	0.00759307	0.00000000
14.000	0.00000000	0.00000000	0.00000000	0.00000000	0.00000000	0.00000000	0.00000000	-0.01033021	0.00000000	0.00000000	0.00000000	0.00000000	0.00000000	0.00000000	0.00000000	0.00000000	0.00000000	0.00000000	0.00000000	0.00000000	0.00000000	0.00000000	-0.01335712	-0.01421570	0.00869974	0.00000000	0.00785378	0.00941988	-0.01033830	0.00000000	-0.01065556	-0.00328240	-0.00775587	0.00762541	0.00000000
15.000	0.00000000	0.00000000	0.00000000	0.00000000	0.00000000	0.00000000	0.00000000	-0.01032787	0.00000000	0.00000000	0.00000000	0.00000000	0.00000000	0.00000000	0.00000000	0.00000000	0.00000000	0.00000000	0.00000000	0.00000000	0.00000000	0.00000000	-0.01334317	-0.01423642	0.00880490	0.00000000	0.00793875	0.00952631	-0.01033754	0.00000000	-0.01068619	-0.00325822	-0.00774842	0.00765603	0.00000000
16.000	0.00000000	0.00000000	0.00000000	0.00000000	0.00000000	0.00000000	0.00000000	-0.01032530	0.00000000	0.00000000	0.00000000	0.00000000	0.00000000	0.00000000	0.00000000	0.00000000	0.00000000	0.00000000	0.00000000	0.00000000	0.00000000	0.00000000	-0.01332917	-0.01425689	0.00890915	0.00000000	0.00802262	0.00963180	-0.01033666	0.00000000	-0.01071684	-0.00323322	-0.00774089	0.00768490	0.00000000
17.000	0.00000000	0.00000000	0.00000000	0.00000000	0.00000000	0.00000000	0.00000000	-0.01032248	0.00000000	0.00000000	0.00000000	0.00000000	0.00000000	0.00000000	0.00000000	0.00000000	0.00000000	0.00000000	0.00000000	0.00000000	0.00000000	0.00000000	-0.01331511	-0.01427711	0.00901246	0.00000000	0.00810538	0.00973633	-0.01033567	0.00000000	-0.01074746	-0.00320741	-0.00773328	0.00771198	0.00000000
18.000	0.00000000	0.00000000	0.00000000	0.00000000	0.00000000	0.00000000	0.00000000	-0.01031940	0.00000000	0.00000000	0.00000000	0.00000000	0.00000000	0.00000000	0.00000000	0.00000000	0.00000000	0.00000000	0.00000000	0.00000000	0.00000000	0.00000000	-0.01330098	-0.01429703	0.00911482	0.00000000	0.00818700	0.00983988	-0.01033453	0.00000000	-0.01077802	-0.00318082	-0.00772556	0.00773724	0.00000000
19.000	0.00000000	0.00000000	0.00000000	0.00000000	0.00000000	0.00000000	0.00000000	-0.01031605	0.00000000	0.00000000	0.00000000	0.00000000	0.00000000	0.00000000	0.00000000	0.00000000	0.00000000	0.00000000	0.00000000	0.00000000	0.00000000	0.00000000	-0.01328676	-0.01431663	0.00921621	0.00000000	0.00826747	0.00994245	-0.01033326	0.00000000	-0.01080846	-0.00315345	-0.00771775	0.00776062	0.00000000
20.000	0.00000000	0.00000000	0.00000000	0.00000000	0.00000000	0.00000000	0.00000000	-0.01031241	0.00000000	0.00000000	0.00000000	0.00000000	0.00000000	0.00000000	0.00000000	0.00000000	0.00000000	0.00000000	0.00000000	0.00000000	0.00000000	0.00000000	-0.01327249	-0.01433586	0.00931662	0.00000000	0.00834676	0.01004401	-0.01033181	0.00000000	-0.01083874	-0.00312531	-0.00770982	0.00778209	0.00000000
21.000	0.00000000	0.00000000	0.00000000	0.00000000	0.00000000	0.00000000	0.00000000	-0.01030849	0.00000000	0.00000000	0.00000000	0.00000000	0.00000000	0.00000000	0.00000000	0.00000000	0.00000000	0.00000000	0.00000000	0.00000000	0.00000000	0.00000000	-0.01325807	-0.01435467	0.00941604	0.00000000	0.00842484	0.01014455	-0.01033018	0.00000000	-0.01086883	-0.00309641	-0.00770177	0.00780161	0.00000000
22.000	0.00000000	0.00000000	0.00000000	0.00000000	0.00000000	0.00000000	0.00000000	-0.01030426	0.00000000	0.00000000	0.00000000	0.00000000	0.00000000	0.00000000	0.00000000	0.00000000	0.00000000	0.00000000	0.00000000	0.00000000	0.00000000	0.00000000	-0.01324352	-0.01437302	0.00951443	0.00000000	0.00850169	0.01024405	-0.01032832	0.00000000	-0.01089868	-0.00306677	-0.00769359	0.00781913	0.00000000
23.000	0.00000000	0.00000000	0.00000000	0.00000000	0.00000000	0.00000000	0.00000000	-0.01029973	0.00000000	0.00000000	0.00000000	0.00000000	0.00000000	0.00000000	0.00000000	0.00000000	0.00000000	0.00000000	0.00000000	0.00000000	0.00000000	0.00000000	-0.01322883	-0.01439089	0.00961178	0.00000000	0.00857728	0.01034249	-0.01032626	0.00000000	-0.01092826	-0.00303640	-0.00768527	0.00783462	0.00000000
24.000	0.00000000	0.00000000	0.00000000	0.00000000	0.00000000	0.00000000	0.00000000	-0.01029487	0.00000000	0.00000000	0.00000000	0.00000000	0.00000000	0.00000000	0.00000000	0.00000000	0.00000000	0.00000000	0.00000000	0.00000000	0.00000000	0.00000000	-0.01321405	-0.01440825	0.00970807	0.00000000	0.00865160	0.01043986	-0.01032394	0.00000000	-0.01095752	-0.00300531	-0.00767682	0.00784803	0.00000000
25.000	0.00000000	0.00000000	0.00000000	0.00000000	0.00000000	0.00000000	0.00000000	-0.01028970	0.00000000	0.00000000	0.00000000	0.00000000	0.00000000	0.00000000	0.00000000	0.00000000	0.00000000	0.00000000	0.00000000	0.00000000	0.00000000	0.00000000	-0.01319906	-0.01442505	0.00980329	0.00000000	0.00872461	0.01053613	-0.01032137	0.00000000	-0.01098640	-0.00297350	-0.00766820	0.00785930	0.00000000
26.000	0.00000000	0.00000000	0.00000000	0.00000000	0.00000000	0.00000000	0.00000000	-0.01028420	0.00000000	0.00000000	0.00000000	0.00000000	0.00000000	0.00000000	0.00000000	0.00000000	0.00000000	0.00000000	0.00000000	0.00000000	0.00000000	0.00000000	-0.01318396	-0.01444127	0.00989742	0.00000000	0.00879628	0.01063128	-0.01031854	0.00000000	-0.01101489	-0.00294100	-0.00765944	0.00786840	0.00000000
27.000	0.00000000	0.00000000	0.00000000	0.00000000	0.00000000	0.00000000	0.00000000	-0.01027836	0.00000000	0.00000000	0.00000000	0.00000000	0.00000000	0.00000000	0.00000000	0.00000000	0.00000000	0.00000000	0.00000000	0.00000000	0.00000000	0.00000000	-0.01316860	-0.01445689	0.00999043	0.00000000	0.00886660	0.01072531	-0.01031543	0.00000000	-0.01104297	-0.00290782	-0.00765050	0.00787528	0.00000000
28.000	0.00000000	0.00000000	0.00000000	0.00000000	0.00000000	0.00000000	0.00000000	-0.01027219	0.00000000	0.00000000	0.00000000	0.00000000	0.00000000	0.00000000	0.00000000	0.00000000	0.00000000	0.00000000	0.00000000	0.00000000	0.00000000	0.00000000	-0.01315314	-0.01447188	0.01008230	0.00000000	0.00893552	0.01081818	-0.01031200	0.00000000	-0.01107055	-0.00287396	-0.00764141	0.00787988	0.00000000
29.000	0.00000000	0.00000000	0.00000000	0.00000000	0.00000000	0.00000000	0.00000000	-0.01026566	0.00000000	0.00000000	0.00000000	0.00000000	0.00000000	0.00000000	0.00000000	0.00000000	0.00000000	0.00000000	0.00000000	0.00000000	0.00000000	0.00000000	-0.01313748	-0.01448620	0.01017302	0.00000000	0.00900302	0.01090988	-0.01030829	0.00000000	-0.01109761	-0.00283943	-0.00763214	0.00788215	0.00000000
30.000	0.00000000	0.00000000	0.00000000	0.00000000	0.00000000	0.00000000	0.00000000	-0.01025879	0.00000000	0.00000000	0.00000000	0.00000000	0.00000000	0.00000000	0.00000000	0.00000000	0.00000000	0.00000000	0.00000000	0.00000000	0.00000000	0.00000000	-0.01312153	-0.01449983	0.01026255	0.00000000	0.00906907	0.01100038	-0.01030425	0.00000000	-0.01112411	-0.00280426	-0.00762268	0.00788205	0.00000000
31.000	0.00000000	0.00000000	0.00000000	0.00000000	0.00000000	0.00000000	0.00000000	-0.01025157	0.00000000	0.00000000	0.00000000	0.00000000	0.00000000	0.00000000	0.00000000	0.00000000	0.00000000	0.00000000	0.00000000	0.00000000	0.00000000	0.00000000	-0.01310545	-0.01451276	0.01035089	0.00000000	0.00913365	0.01108967	-0.01029985	0.00000000	-0.01115002	-0.00276844	-0.00761307	0.00787952	0.00000000
32.000	0.00000000	0.00000000	0.00000000	0.00000000	0.00000000	0.00000000	0.00000000	-0.01024399	0.00000000	0.00000000	0.00000000	0.00000000	0.00000000	0.00000000	0.00000000	0.00000000	0.00000000	0.00000000	0.00000000	0.00000000	0.00000000	0.00000000	-0.01308915	-0.01452494	0.01043800	0.00000000	0.00919671	0.01117771	-0.01029515	0.00000000	-0.01117534	-0.00273200	-0.00760325	0.00787450	0.00000000
33.000	0.00000000	0.00000000	0.00000000	0.00000000	0.00000000	0.00000000	0.00000000	-0.01023607	0.00000000	0.00000000	0.00000000	0.00000000	0.00000000	0.00000000	0.00000000	0.00000000	0.00000000	0.00000000	0.00000000	0.00000000	0.00000000	0.00000000	-0.01307252	-0.01453637	0.01052386	0.00000000	0.00925822	0.01126450	-0.01029004	0.00000000	-0.01119997	-0.00269494	-0.00759325	0.00786695	0.00000000
34.000	0.00000000	0.00000000	0.00000000	0.00000000	0.00000000	0.00000000	0.00000000	-0.01022778	0.00000000	0.00000000	0.00000000	0.00000000	0.00000000	0.00000000	0.00000000	0.00000000	0.00000000	0.00000000	0.00000000	0.00000000	0.00000000	0.00000000	-0.01305576	-0.01454699	0.01060845	0.00000000	0.00931816	0.01135000	-0.01028457	0.00000000	-0.01122391	-0.00265727	-0.00758305	0.00785679	0.00000000
35.000	0.00000000	0.00000000	0.00000000	0.00000000	0.00000000	0.00000000	0.00000000	-0.01021915	0.00000000	0.00000000	0.00000000	0.00000000	0.00000000	0.00000000	0.00000000	0.00000000	0.00000000	0.00000000	0.00000000	0.00000000	0.00000000	0.00000000	-0.01303865	-0.01455684	0.01069175	0.00000000	0.00937648	0.01143420	-0.01027877	0.00000000	-0.01124716	-0.00261902	-0.00757266	0.00784398	0.00000000
36.000	0.00000000	0.00000000	0.00000000	0.00000000	0.00000000	0.00000000	0.00000000	-0.01021015	0.00000000	0.00000000	0.00000000	0.00000000	0.00000000	0.00000000	0.00000000	0.00000000	0.00000000	0.00000000	0.00000000	0.00000000	0.00000000	0.00000000	-0.01302140	-0.01456588	0.01077372	0.00000000	0.00943316	0.01151705	-0.01027254	0.00000000	-0.01126963	-0.00258017	-0.00756207	0.00782846	0.00000000
37.000	0.00000000	0.00000000	0.00000000	0.00000000	0.00000000	0.00000000	0.00000000	-0.01020082	0.00000000	0.00000000	0.00000000	0.00000000	0.00000000	0.00000000	0.00000000	0.00000000	0.00000000	0.00000000	0.00000000	0.00000000	0.00000000	0.00000000	-0.01300388	-0.01457407	0.01085435	0.00000000	0.00948814	0.01159855	-0.01026594	0.00000000	-0.01129135	-0.00254076	-0.00755129	0.00781016	0.00000000
38.000	0.00000000	0.00000000	0.00000000	0.00000000	0.00000000	0.00000000	0.00000000	-0.01019113	0.00000000	0.00000000	0.00000000	0.00000000	0.00000000	0.00000000	0.00000000	0.00000000	0.00000000	0.00000000	0.00000000	0.00000000	0.00000000	0.00000000	-0.01298613	-0.01458143	0.01093359	0.00000000	0.00954141	0.01167866	-0.01025894	0.00000000	-0.01131227	-0.00250079	-0.00754030	0.00778902	0.00000000
39.000	0.00000000	0.00000000	0.00000000	0.00000000	0.00000000	0.00000000	0.00000000	-0.01018109	0.00000000	0.00000000	0.00000000	0.00000000	0.00000000	0.00000000	0.00000000	0.00000000	0.00000000	0.00000000	0.00000000	0.00000000	0.00000000	0.00000000	-0.01296810	-0.01458792	0.01101144	0.00000000	0.00959291	0.01175736	-0.01025155	0.00000000	-0.01133232	-0.00246027	-0.00752912	0.00776499	0.00000000
40.000	0.00000000	0.00000000	0.00000000	0.00000000	0.00000000	0.00000000	0.00000000	-0.01017071	0.00000000	0.00000000	0.00000000	0.00000000	0.00000000	0.00000000	0.00000000	0.00000000	0.00000000	0.00000000	0.00000000	0.00000000	0.00000000	0.00000000	-0.01294984	-0.01459359	0.01108785	0.00000000	0.00964261	0.01183461	-0.01024373	0.00000000	-0.01135155	-0.00241921	-0.00751774	0.00773799	0.00000000
41.000	0.00000000	0.00000000	0.00000000	0.00000000	0.00000000	0.00000000	0.00000000	-0.01015998	0.00000000	0.00000000	0.00000000	0.00000000	0.00000000	0.00000000	0.00000000	0.00000000	0.00000000	0.00000000	0.00000000	0.00000000	0.00000000	0.00000000	-0.01293118	-0.01459842	0.01116279	0.00000000	0.00969046	0.01191038	-0.01023548	0.00000000	-0.01136988	-0.00237763	-0.00750618	0.00770796	0.00000000
42.000	0.00000000	0.00000000	0.00000000	0.00000000	0.00000000	0.00000000	0.00000000	-0.01014894	0.00000000	0.00000000	0.00000000	0.00000000	0.00000000	0.00000000	0.00000000	0.00000000	0.00000000	0.00000000	0.00000000	0.00000000	0.00000000	0.00000000	-0.01291239	-0.01460236	0.01123624	0.00000000	0.00973642	0.01198465	-0.01022684	0.00000000	-0.01138738	-0.00233553	-0.00749439	0.00767484	0.00000000
43.000	0.00000000	0.00000000	0.00000000	0.00000000	0.00000000	0.00000000	0.00000000	-0.01013736	0.00000000	0.00000000	0.00000000	0.00000000	0.00000000	0.00000000	0.00000000	0.00000000	0.00000000	0.00000000	0.00000000	0.00000000	0.00000000	0.00000000	-0.01289331	-0.01460529	0.01130816	0.00000000	0.00978045	0.01205738	-0.01021779	0.00000000	-0.01140389	-0.00229294	-0.00748244	0.00763855	0.00000000
44.000	0.00000000	0.00000000	0.00000000	0.00000000	0.00000000	0.00000000	0.00000000	-0.01012550	0.00000000	0.00000000	0.00000000	0.00000000	0.00000000	0.00000000	0.00000000	0.00000000	0.00000000	0.00000000	0.00000000	0.00000000	0.00000000	0.00000000	-0.01287400	-0.01460730	0.01137852	0.00000000	0.00982250	0.01212853	-0.01020831	0.00000000	-0.01141952	-0.00224984	-0.00747026	0.00759904	0.00000000
45.000	0.00000000	0.00000000	0.00000000	0.00000000	0.00000000	0.00000000	0.00000000	-0.01011330	0.00000000	0.00000000	0.00000000	0.00000000	0.00000000	0.00000000	0.00000000	0.00000000	0.00000000	0.00000000	0.00000000	0.00000000	0.00000000	0.00000000	-0.01285440	-0.01460835	0.01144729	0.00000000	0.00986252	0.01219808	-0.01019841	0.00000000	-0.01143419	-0.00220627	-0.00745793	0.00755623	0.00000000
46.000	0.00000000	0.00000000	0.00000000	0.00000000	0.00000000	0.00000000	0.00000000	-0.01010062	0.00000000	0.00000000	0.00000000	0.00000000	0.00000000	0.00000000	0.00000000	0.00000000	0.00000000	0.00000000	0.00000000	0.00000000	0.00000000	0.00000000	-0.01283457	-0.01460867	0.01151441	0.00000000	0.00990047	0.01226598	-0.01018810	0.00000000	-0.01144790	-0.00216223	-0.00744537	0.00751005	0.00000000
47.000	0.00000000	0.00000000	0.00000000	0.00000000	0.00000000	0.00000000	0.00000000	-0.01008783	0.00000000	0.00000000	0.00000000	0.00000000	0.00000000	0.00000000	0.00000000	0.00000000	0.00000000	0.00000000	0.00000000	0.00000000	0.00000000	0.00000000	-0.01281446	-0.01460794	0.01157987	0.00000000	0.00993629	0.01233219	-0.01017732	0.00000000	-0.01146064	-0.00211773	-0.00743267	0.00746044	0.00000000
48.000	0.00000000	0.00000000	0.00000000	0.00000000	0.00000000	0.00000000	0.00000000	-0.01007455	0.00000000	0.00000000	0.00000000	0.00000000	0.00000000	0.00000000	0.00000000	0.00000000	0.00000000	0.00000000	0.00000000	0.00000000	0.00000000	0.00000000	-0.01279409	-0.01460629	0.01164361	0.00000000	0.00996992	0.01239668	-0.01016620	0.00000000	-0.01147240	-0.00207278	-0.00741976	0.00740732	0.00000000
49.000	0.00000000	0.00000000	0.00000000	0.00000000	0.00000000	0.00000000	0.00000000	-0.01006118	0.00000000	0.00000000	0.00000000	0.00000000	0.00000000	0.00000000	0.00000000	0.00000000	0.00000000	0.00000000	0.00000000	0.00000000	0.00000000	0.00000000	-0.01277351	-0.01460366	0.01170560	0.00000000	0.01000132	0.01245940	-0.01015459	0.00000000	-0.01148316	-0.00202740	-0.00740670	0.00735062	0.00000000
50.000	0.00000000	0.00000000	0.00000000	0.00000000	0.00000000	0.00000000	0.00000000	-0.01004757	0.00000000	0.00000000	0.00000000	0.00000000	0.00000000	0.00000000	0.00000000	0.00000000	0.00000000	0.00000000	0.00000000	0.00000000	0.00000000	0.00000000	-0.01275265	-0.01460017	0.01176580	0.00000000	0.01003043	0.01252030	-0.01014260	0.00000000	-0.01149292	-0.00198160	-0.00739345	0.00729028	0.00000000
51.000	0.00000000	0.00000000	0.00000000	0.00000000	0.00000000	0.00000000	0.00000000	-0.01003347	0.00000000	0.00000000	0.00000000	0.00000000	0.00000000	0.00000000	0.00000000	0.00000000	0.00000000	0.00000000	0.00000000	0.00000000	0.00000000	0.00000000	-0.01273156	-0.01459577	0.01182415	0.00000000	0.01005719	0.01257935	-0.01013020	0.00000000	-0.01150168	-0.00193537	-0.00738006	0.00722622	0.00000000
52.000	0.00000000	0.00000000	0.00000000	0.00000000	0.00000000	0.00000000	0.00000000	-0.01001934	0.00000000	0.00000000	0.00000000	0.00000000	0.00000000	0.00000000	0.00000000	0.00000000	0.00000000	0.00000000	0.00000000	0.00000000	0.00000000	0.00000000	-0.01271025	-0.01459046	0.01188061	0.00000000	0.01008154	0.01263648	-0.01011740	0.00000000	-0.01150943	-0.00188875	-0.00736651	0.00715838	0.00000000
53.000	0.00000000	0.00000000	0.00000000	0.00000000	0.00000000	0.00000000	0.00000000	-0.01000474	0.00000000	0.00000000	0.00000000	0.00000000	0.00000000	0.00000000	0.00000000	0.00000000	0.00000000	0.00000000	0.00000000	0.00000000	0.00000000	0.00000000	-0.01268870	-0.01458435	0.01193513	0.00000000	0.01010341	0.01269165	-0.01010425	0.00000000	-0.01151622	-0.00184174	-0.00735280	0.00708669	0.00000000
54.000	0.00000000	0.00000000	0.00000000	0.00000000	0.00000000	0.00000000	0.00000000	-0.00999016	0.00000000	0.00000000	0.00000000	0.00000000	0.00000000	0.00000000	0.00000000	0.00000000	0.00000000	0.00000000	0.00000000	0.00000000	0.00000000	0.00000000	-0.01266694	-0.01457724	0.01198766	0.00000000	0.01012273	0.01274481	-0.01009061	0.00000000	-0.01152188	-0.00179434	-0.00733895	0.00701107	0.00000000
55.000	0.00000000	0.00000000	0.00000000	0.00000000	0.00000000	0.00000000	0.00000000	-0.00997512	0.00000000	0.00000000	0.00000000	0.00000000	0.00000000	0.00000000	0.00000000	0.00000000	0.00000000	0.00000000	0.00000000	0.00000000	0.00000000	0.00000000	-0.01264496	-0.01456924	0.01203814	0.00000000	0.01013945	0.01279589	-0.01007663	0.00000000	-0.01152664	-0.00174657	-0.00732497	0.00693147	0.00000000
56.000	0.00000000	0.00000000	0.00000000	0.00000000	0.00000000	0.00000000	0.00000000	-0.00996011	0.00000000	0.00000000	0.00000000	0.00000000	0.00000000	0.00000000	0.00000000	0.00000000	0.00000000	0.00000000	0.00000000	0.00000000	0.00000000	0.00000000	-0.01262281	-0.01456029	0.01208653	0.00000000	0.01015349	0.01284483	-0.01006227	0.00000000	-0.01153033	-0.00169845	-0.00731086	0.00684782	0.00000000
57.000	0.00000000	0.00000000	0.00000000	0.00000000	0.00000000	0.00000000	0.00000000	-0.00994473	0.00000000	0.00000000	0.00000000	0.00000000	0.00000000	0.00000000	0.00000000	0.00000000	0.00000000	0.00000000	0.00000000	0.00000000	0.00000000	0.00000000	-0.01260044	-0.01455072	0.01213274	0.00000000	0.01016478	0.01289157	-0.01004755	0.00000000	-0.01153301	-0.00164998	-0.00729663	0.00676004	0.00000000
58.000	0.00000000	0.00000000	0.00000000	0.00000000	0.00000000	0.00000000	0.00000000	-0.00992934	0.00000000	0.00000000	0.00000000	0.00000000	0.00000000	0.00000000	0.00000000	0.00000000	0.00000000	0.00000000	0.00000000	0.00000000	0.00000000	0.00000000	-0.01257789	-0.01454012	0.01217673	0.00000000	0.01017324	0.01293604	-0.01003240	0.00000000	-0.01153475	-0.00160117	-0.00728229	0.00666810	0.00000000
59.000	0.00000000	0.00000000	0.00000000	0.00000000	0.00000000	0.00000000	0.00000000	-0.00991360	0.00000000	0.00000000	0.00000000	0.00000000	0.00000000	0.00000000	0.00000000	0.00000000	0.00000000	0.00000000	0.00000000	0.00000000	0.00000000	0.00000000	-0.01255518	-0.01452860	0.01221843	0.00000000	0.01017880	0.01297817	-0.01001701	0.00000000	-0.01153542	-0.00155203	-0.00726788	0.00657192	0.00000000
60.000	0.00000000	0.00000000	0.00000000	0.00000000	0.00000000	0.00000000	0.00000000	-0.00989794	0.00000000	0.00000000	0.00000000	0.00000000	0.00000000	0.00000000	0.00000000	0.00000000	0.00000000	0.00000000	0.00000000	0.00000000	0.00000000	0.00000000	-0.01253233	-0.01451631	0.01225777	0.00000000	0.01018136	0.01301787	-0.01000124	0.00000000	-0.01153510	-0.00150258	-0.00725333	0.00647145	0.00000000
61.000	0.00000000	0.00000000	0.00000000	0.00000000	0.00000000	0.00000000	0.00000000	-0.00988171	0.00000000	0.00000000	0.00000000	0.00000000	0.00000000	0.00000000	0.00000000	0.00000000	0.00000000	0.00000000	0.00000000	0.00000000	0.00000000	0.00000000	-0.01250931	-0.01450339	0.01229466	0.00000000	0.01018085	0.01305508	-0.00998506	0.00000000	-0.01153386	-0.00145283	-0.00723875	0.00636663	0.00000000
62.000	0.00000000	0.00000000	0.00000000	0.00000000	0.00000000	0.00000000	0.00000000	-0.00986578	0.00000000	0.00000000	0.00000000	0.00000000	0.00000000	0.00000000	0.00000000	0.00000000	0.00000000	0.00000000	0.00000000	0.00000000	0.00000000	0.00000000	-0.01248617	-0.01448942	0.01232905	0.00000000	0.01017719	0.01308970	-0.00996863	0.00000000	-0.01153150	-0.00140278	-0.00722405	0.00625743	0.00000000
63.000	0.00000000	0.00000000	0.00000000	0.00000000	0.00000000	0.00000000	0.00000000	-0.00984956	0.00000000	0.00000000	0.00000000	0.00000000	0.00000000	0.00000000	0.00000000	0.00000000	0.00000000	0.00000000	0.00000000	0.00000000	0.00000000	0.00000000	-0.01246290	-0.01447472	0.01236083	0.00000000	0.01017027	0.01312164	-0.00995189	0.00000000	-0.01152832	-0.00135245	-0.00720934	0.00614380	0.00000000
64.000	0.00000000	0.00000000	0.00000000	0.00000000	0.00000000	0.00000000	0.00000000	-0.00983346	0.00000000	0.00000000	0.00000000	0.00000000	0.00000000	0.00000000	0.00000000	0.00000000	0.00000000	0.00000000	0.00000000	0.00000000	0.00000000	0.00000000	-0.01243954	-0.01445945	0.01238993	0.00000000	0.01016000	0.01315081	-0.00993486	0.00000000	-0.01152418	-0.00130184	-0.00719454	0.00602570	0.00000000
65.000	0.00000000	0.00000000	0.00000000	0.00000000	0.00000000	0.00000000	0.00000000	-0.00981711	0.00000000	0.00000000	0.00000000	0.00000000	0.00000000	0.00000000	0.00000000	0.00000000	0.00000000	0.00000000	0.00000000	0.00000000	0.00000000	0.00000000	-0.01241630	-0.01444316	0.01241626	0.00000000	0.01014630	0.01317709	-0.00991747	0.00000000	-0.01151895	-0.00125098	-0.00717975	0.00590310	0.00000000
66.000	0.00000000	0.00000000	0.00000000	0.00000000	0.00000000	0.00000000	0.00000000	-0.00980067	0.00000000	0.00000000	0.00000000	0.00000000	0.00000000	0.00000000	0.00000000	0.00000000	0.00000000	0.00000000	0.00000000	0.00000000	0.00000000	0.00000000	-0.01239278	-0.01442621	0.01243971	0.00000000	0.01012905	0.01320037	-0.00989989	0.00000000	-0.01151294	-0.00119986	-0.00716492	0.00577597	0.00000000
67.000	0.00000000	0.00000000	0.00000000	0.00000000	0.00000000	0.00000000	0.00000000	-0.00978427	0.00000000	0.00000000	0.00000000	0.00000000	0.00000000	0.00000000	0.00000000	0.00000000	0.00000000	0.00000000	0.00000000	0.00000000	0.00000000	0.00000000	-0.01236919	-0.01440867	0.01246019	0.00000000	0.01010816	0.01322055	-0.00988213	0.00000000	-0.01150594	-0.00114851	-0.00715007	0.00564429	0.00000000
68.000	0.00000000	0.00000000	0.00000000	0.00000000	0.00000000	0.00000000	0.00000000	-0.00976771	0.00000000	0.00000000	0.00000000	0.00000000	0.00000000	0.00000000	0.00000000	0.00000000	0.00000000	0.00000000	0.00000000	0.00000000	0.00000000	0.00000000	-0.01234557	-0.01439030	0.01247759	0.00000000	0.01008351	0.01323748	-0.00986398	0.00000000	-0.01149804	-0.00109692	-0.00713523	0.00550805	0.00000000
69.000	0.00000000	0.00000000	0.00000000	0.00000000	0.00000000	0.00000000	0.00000000	-0.00975109	0.00000000	0.00000000	0.00000000	0.00000000	0.00000000	0.00000000	0.00000000	0.00000000	0.00000000	0.00000000	0.00000000	0.00000000	0.00000000	0.00000000	-0.01232193	-0.01437148	0.01249178	0.00000000	0.01005499	0.01325105	-0.00984569	0.00000000	-0.01148933	-0.00104512	-0.00712038	0.00536725	0.00000000
70.000	0.00000000	0.00000000	0.00000000	0.00000000	0.00000000	0.00000000	0.00000000	-0.00973482	0.00000000	0.00000000	0.00000000	0.00000000	0.00000000	0.00000000	0.00000000	0.00000000	0.00000000	0.00000000	0.00000000	0.00000000	0.00000000	0.00000000	-0.01229828	-0.01435170	0.01250266	0.00000000	0.01002250	0.01326109	-0.00982710	0.00000000	-0.01147967	-0.00099311	-0.00710560	0.00522188	0.00000000
71.000	0.00000000	0.00000000	0.00000000	0.00000000	0.00000000	0.00000000	0.00000000	-0.00971835	0.00000000	0.00000000	0.00000000	0.00000000	0.00000000	0.00000000	0.00000000	0.00000000	0.00000000	0.00000000	0.00000000	0.00000000	0.00000000	0.00000000	-0.01227464	-0.01433136	0.01251008	0.00000000	0.00998590	0.01326746	-0.00980841	0.00000000	-0.01146925	-0.00094091	-0.00709085	0.00507197	0.00000000
72.000	0.00000000	0.00000000	0.00000000	0.00000000	0.00000000	0.00000000	0.00000000	-0.00970170	0.00000000	0.00000000	0.00000000	0.00000000	0.00000000	0.00000000	0.00000000	0.00000000	0.00000000	0.00000000	0.00000000	0.00000000	0.00000000	0.00000000	-0.01225103	-0.01431058	0.01251392	0.00000000	0.00994508	0.01326999	-0.00978954	0.00000000	-0.01145790	-0.00088851	-0.00707614	0.00491753	0.00000000
73.000	0.00000000	0.00000000	0.00000000	0.00000000	0.00000000	0.00000000	0.00000000	-0.00968545	0.00000000	0.00000000	0.00000000	0.00000000	0.00000000	0.00000000	0.00000000	0.00000000	0.00000000	0.00000000	0.00000000	0.00000000	0.00000000	0.00000000	-0.01222748	-0.01428904	0.01251403	0.00000000	0.00989990	0.01326850	-0.00977043	0.00000000	-0.01144575	-0.00083594	-0.00706151	0.00475860	0.00000000
74.000	0.00000000	0.00000000	0.00000000	0.00000000	0.00000000	0.00000000	0.00000000	-0.00966917	0.00000000	0.00000000	0.00000000	0.00000000	0.00000000	0.00000000	0.00000000	0.00000000	0.00000000	0.00000000	0.00000000	0.00000000	0.00000000	0.00000000	-0.01220423	-0.01426686	0.01251025	0.00000000	0.00985025	0.01326280	-0.00975127	0.00000000	-0.01143289	-0.00078321	-0.00704694	0.00459522	0.00000000
75.000	0.00000000	0.00000000	0.00000000	0.00000000	0.00000000	0.00000000	0.00000000	-0.00965292	0.00000000	0.00000000	0.00000000	0.00000000	0.00000000	0.00000000	0.00000000	0.00000000	0.00000000	0.00000000	0.00000000	0.00000000	0.00000000	0.00000000	-0.01218086	-0.01424445	0.01250242	0.00000000	0.00979599	0.01325269	-0.00973189	0.00000000	-0.01141906	-0.00073032	-0.00703252	0.00442745	0.00000000
76.000	0.00000000	0.00000000	0.00000000	0.00000000	0.00000000	0.00000000	0.00000000	-0.00963779	0.00000000	0.00000000	0.00000000	0.00000000	0.00000000	0.00000000	0.00000000	0.00000000	0.00000000	0.00000000	0.00000000	0.00000000	0.00000000	0.00000000	-0.01215758	-0.01422122	0.01249037	0.00000000	0.00973697	0.01323794	-0.00971249	0.00000000	-0.01140467	-0.00067729	-0.00701816	0.00425535	0.00000000
77.000	0.00000000	0.00000000	0.00000000	0.00000000	0.00000000	0.00000000	0.00000000	-0.00962300	0.00000000	0.00000000	0.00000000	0.00000000	0.00000000	0.00000000	0.00000000	0.00000000	0.00000000	0.00000000	0.00000000	0.00000000	0.00000000	0.00000000	-0.01213443	-0.01419773	0.01247390	0.00000000	0.00967306	0.01321833	-0.00969293	0.00000000	-0.01138946	-0.00062413	-0.00700396	0.00407901	0.00000000
78.000	0.00000000	0.00000000	0.00000000	0.00000000	0.00000000	0.00000000	0.00000000	-0.00960859	0.00000000	0.00000000	0.00000000	0.00000000	0.00000000	0.00000000	0.00000000	0.00000000	0.00000000	0.00000000	0.00000000	0.00000000	0.00000000	0.00000000	-0.01211144	-0.01417360	0.01245283	0.00000000	0.00960412	0.01319359	-0.00967308	0.00000000	-0.01137363	-0.00057084	-0.00698993	0.00389851	0.00000000
79.000	0.00000000	0.00000000	0.00000000	0.00000000	0.00000000	0.00000000	0.00000000	-0.00959401	0.00000000	0.00000000	0.00000000	0.00000000	0.00000000	0.00000000	0.00000000	0.00000000	0.00000000	0.00000000	0.00000000	0.00000000	0.00000000	0.00000000	-0.01208862	-0.01414895	0.01242694	0.00000000	0.00952999	0.01316345	-0.00965331	0.00000000	-0.01135700	-0.00051744	-0.00697601	0.00371396	0.00000000
80.000	0.00000000	0.00000000	0.00000000	0.00000000	0.00000000	0.00000000	0.00000000	-0.00957958	0.00000000	0.00000000	0.00000000	0.00000000	0.00000000	0.00000000	0.00000000	0.00000000	0.00000000	0.00000000	0.00000000	0.00000000	0.00000000	0.00000000	-0.01206626	-0.01412421	0.01239601	0.00000000	0.00945052	0.01312763	-0.00963360	0.00000000	-0.01133972	-0.00046394	-0.00696229	0.00352547	0.00000000
81.000	0.00000000	0.00000000	0.00000000	0.00000000	0.00000000	0.00000000	0.00000000	-0.00956529	0.00000000	0.00000000	0.00000000	0.00000000	0.00000000	0.00000000	0.00000000	0.00000000	0.00000000	0.00000000	0.00000000	0.00000000	0.00000000	0.00000000	-0.01204386	-0.01409875	0.01235981	0.00000000	0.00936557	0.01308580	-0.00961369	0.00000000	-0.01132179	-0.00041035	-0.00694873	0.00333318	0.00000000
82.000	0.00000000	0.00000000	0.00000000	0.00000000	0.00000000	0.00000000	0.00000000	-0.00955117	0.00000000	0.00000000	0.00000000	0.00000000	0.00000000	0.00000000	0.00000000	0.00000000	0.00000000	0.00000000	0.00000000	0.00000000	0.00000000	0.00000000	-0.01202171	-0.01407325	0.01231808	0.00000000	0.00927498	0.01303762	-0.00959379	0.00000000	-0.01130323	-0.00035667	-0.00693540	0.00313724	0.00000000
83.000	0.00000000	0.00000000	0.00000000	0.00000000	0.00000000	0.00000000	0.00000000	-0.00953724	0.00000000	0.00000000	0.00000000	0.00000000	0.00000000	0.00000000	0.00000000	0.00000000	0.00000000	0.00000000	0.00000000	0.00000000	0.00000000	0.00000000	-0.01199983	-0.01404708	0.01227055	0.00000000	0.00917859	0.01298273	-0.00957392	0.00000000	-0.01128408	-0.00030293	-0.00692230	0.00293779	0.00000000
84.000	0.00000000	0.00000000	0.00000000	0.00000000	0.00000000	0.00000000	0.00000000	-0.00952350	0.00000000	0.00000000	0.00000000	0.00000000	0.00000000	0.00000000	0.00000000	0.00000000	0.00000000	0.00000000	0.00000000	0.00000000	0.00000000	0.00000000	-0.01197823	-0.01402060	0.01221695	0.00000000	0.00907625	0.01292074	-0.00955410	0.00000000	-0.01126446	-0.00024913	-0.00690944	0.00273502	0.00000000
85.000	0.00000000	0.00000000	0.00000000	0.00000000	0.00000000	0.00000000	0.00000000	-0.00950999	0.00000000	0.00000000	0.00000000	0.00000000	0.00000000	0.00000000	0.00000000	0.00000000	0.00000000	0.00000000	0.00000000	0.00000000	0.00000000	0.00000000	-0.01195695	-0.01399416	0.01215696	0.00000000	0.00896778	0.01285122	-0.00953453	0.00000000	-0.01124419	-0.00019528	-0.00689683	0.00252910	0.00000000
86.000	0.00000000	0.00000000	0.00000000	0.00000000	0.00000000	0.00000000	0.00000000	-0.00949699	0.00000000	0.00000000	0.00000000	0.00000000	0.00000000	0.00000000	0.00000000	0.00000000	0.00000000	0.00000000	0.00000000	0.00000000	0.00000000	0.00000000	-0.01193599	-0.01396713	0.01209028	0.00000000	0.00885305	0.01277372	-0.00951484	0.00000000	-0.01122338	-0.00014139	-0.00688446	0.00232024	0.00000000
87.000	0.00000000	0.00000000	0.00000000	0.00000000	0.00000000	0.00000000	0.00000000	-0.00948397	0.00000000	0.00000000	0.00000000	0.00000000	0.00000000	0.00000000	0.00000000	0.00000000	0.00000000	0.00000000	0.00000000	0.00000000	0.00000000	0.00000000	-0.01191541	-0.01394014	0.01201656	0.00000000	0.00873188	0.01268775	-0.00949546	0.00000000	-0.01120207	-0.00008748	-0.00687211	0.00210864	0.00000000
88.000	0.00000000	0.00000000	0.00000000	0.00000000	0.00000000	0.00000000	0.00000000	-0.00947122	0.00000000	0.00000000	0.00000000	0.00000000	0.00000000	0.00000000	0.00000000	0.00000000	0.00000000	0.00000000	0.00000000	0.00000000	0.00000000	0.00000000	-0.01189549	-0.01391267	0.01193543	0.00000000	0.00860413	0.01259278	-0.00947598	0.00000000	-0.01118029	-0.00003354	-0.00686003	0.00189452	0.00000000
89.000	0.00000000	0.00000000	0.00000000	0.00000000	0.00000000	0.00000000	0.00000000	-0.00945876	0.00000000	0.00000000	0.00000000	0.00000000	0.00000000	0.00000000	0.00000000	0.00000000	0.00000000	0.00000000	0.00000000	0.00000000	0.00000000	0.00000000	-0.01187571	-0.01388535	0.01184653	0.00000000	0.00846963	0.01248826	-0.00945665	0.00000000	-0.01115806	0.00002040	-0.00684834	0.00167811	0.00000000
90.000	0.00000000	0.00000000	0.00000000	0.00000000	0.00000000	0.00000000	0.00000000	-0.00944632	0.00000000	0.00000000	0.00000000	0.00000000	0.00000000	0.00000000	0.00000000	0.00000000	0.00000000	0.00000000	0.00000000	0.00000000	0.00000000	0.00000000	-0.01185637	-0.01385754	0.01174945	0.00000000	0.00832824	0.01237358	-0.00943770	0.00000000	-0.01113538	0.00007433	-0.00683691	0.00145966	0.00000000
