# Supplementary material for: The evolution of pelvic limb muscle moment arms in bird-line archosaurs
Source: Sci Adv. 2021 Mar 19;7(12):eabe2778. doi: 10.1126/sciadv.abe2778 (PMC7978429; doi:10.1126/sciadv.abe2778)
Supplement: Data file S7 [file abe2778_Data_file_S7.zip › supp data/SIMM_moment_arm_raw_data/Lesothosaurus_hipAbAll_15Ab.plt]

# Output plot file made by SIMM 6.0.2
# Curves and events from plot data files are not reproduced in this file.

title hip_abduction moment arm vs. hip_extension


# This file contains 36 columns of data. The first
# column is the x-variable, followed by 35 y-variable[s].

hip_extension (deg)	IT1|hip_abduction moment arm	IT2A|hip_abduction moment arm	IT2P|hip_abduction moment arm	IT3|hip_abduction moment arm	FMTE|hip_abduction moment arm	FMTI|hip_abduction moment arm	AMB|hip_abduction moment arm	AMBtendon|hip_abduction moment arm	ILFB|hip_abduction moment arm	PIFI2|hip_abduction moment arm	PIFI1|hip_abduction moment arm	IFE|hip_abduction moment arm	FTI3|hip_abduction moment arm	FTE|hip_abduction moment arm	ADD1|hip_abduction moment arm	ADD2|hip_abduction moment arm	PIFE1|hip_abduction moment arm	PIFE2|hip_abduction moment arm	PIFE3|hip_abduction moment arm	ISTR|hip_abduction moment arm	CFB|hip_abduction moment arm	CFL|hip_abduction moment arm	GL|hip_abduction moment arm	GM|hip_abduction moment arm	EDL|hip_abduction moment arm	EDB|hip_abduction moment arm	EHL|hip_abduction moment arm	TA|hip_abduction moment arm	FDL|hip_abduction moment arm	FDB|hip_abduction moment arm	FHL|hip_abduction moment arm	FL|hip_abduction moment arm	FLtendon|hip_abduction moment arm	FB|hip_abduction moment arm	ITC|hip_abduction moment arm	
-45.000	-0.0100279	-0.0152386	-0.01340676	-0.00643986	0.00000000	0.00000000	-0.00301363	0.00000000	-0.00839853	-0.0104576	-0.00672472	-0.01209996	0.0108449	-0.00755289	0.0360279	0.0302367	0.0082447	0.0089956	0.0089218	0.0124011	0.0074214	0.0116084	0.00000000	0.00000000	0.00000000	0.00000000	0.00000000	0.00000000	0.00000000	0.00000000	0.00000000	0.00000000	0.00000000	0.00000000	-0.0116702
-43.000	-0.0098361	-0.0150297	-0.01368264	-0.00702557	0.00000000	0.00000000	-0.00291028	0.00000000	-0.00859420	-0.0103410	-0.00677751	-0.01240410	0.0108319	-0.00777612	0.0360901	0.0299389	0.0087432	0.0093510	0.0091606	0.0121642	0.0069200	0.0111440	0.00000000	0.00000000	0.00000000	0.00000000	0.00000000	0.00000000	0.00000000	0.00000000	0.00000000	0.00000000	0.00000000	0.00000000	-0.0119593
-41.000	-0.0096459	-0.0148268	-0.01394808	-0.00759001	0.00000000	0.00000000	-0.00280347	0.00000000	-0.00878717	-0.0102125	-0.00682710	-0.01269668	0.0108015	-0.00799468	0.0360462	0.0295682	0.0092107	0.0096439	0.0093241	0.0119003	0.0064340	0.0106769	0.00000000	0.00000000	0.00000000	0.00000000	0.00000000	0.00000000	0.00000000	0.00000000	0.00000000	0.00000000	0.00000000	0.00000000	-0.0122373
-39.000	-0.0094563	-0.0146284	-0.01420318	-0.00813383	0.00000000	0.00000000	-0.00269321	0.00000000	-0.00897730	-0.0100721	-0.00687345	-0.01297774	0.0107539	-0.00820854	0.0358972	0.0291303	0.0096347	0.0098697	0.0094171	0.0116162	0.0059631	0.0102085	0.00000000	0.00000000	0.00000000	0.00000000	0.00000000	0.00000000	0.00000000	0.00000000	0.00000000	0.00000000	0.00000000	0.00000000	-0.0125039
-37.000	-0.0092667	-0.0144335	-0.01444803	-0.00866214	0.00000000	0.00000000	-0.00257954	0.00000000	-0.00916443	-0.0099195	-0.00691652	-0.01324729	0.0106891	-0.00841767	0.0356463	0.0286314	0.0100040	0.0100275	0.0094474	0.0113167	0.0055066	0.0097397	0.00000000	0.00000000	0.00000000	0.00000000	0.00000000	0.00000000	0.00000000	0.00000000	0.00000000	0.00000000	0.00000000	0.00000000	-0.0127586
-35.000	-0.0090762	-0.0142411	-0.01468269	-0.00917031	0.00000000	0.00000000	-0.00246247	0.00000000	-0.00934843	-0.0097545	-0.00695627	-0.01350651	0.0106074	-0.00862207	0.0352986	0.0280782	0.0103101	0.0101204	0.0094246	0.0110050	0.0050644	0.0092718	0.00000000	0.00000000	0.00000000	0.00000000	0.00000000	0.00000000	0.00000000	0.00000000	0.00000000	0.00000000	0.00000000	0.00000000	-0.0130012
-33.000	-0.0088842	-0.0140501	-0.01490721	-0.00965690	0.00000000	0.00000000	-0.00234204	0.00000000	-0.00952919	-0.0095769	-0.00699264	-0.01375452	0.0105092	-0.00882173	0.0348611	0.0274777	0.0105478	0.0101541	0.0093583	0.0106832	0.0046359	0.0088056	0.00000000	0.00000000	0.00000000	0.00000000	0.00000000	0.00000000	0.00000000	0.00000000	0.00000000	0.00000000	0.00000000	0.00000000	-0.0132308
-31.000	-0.0086901	-0.0138597	-0.01512166	-0.01012487	0.00000000	0.00000000	-0.00221829	0.00000000	-0.00970657	-0.0093867	-0.00702560	-0.01399083	0.0103950	-0.00901662	0.0343420	0.0268369	0.0107159	0.0101363	0.0092579	0.0103529	0.0042207	0.0083421	0.00000000	0.00000000	0.00000000	0.00000000	0.00000000	0.00000000	0.00000000	0.00000000	0.00000000	0.00000000	0.00000000	0.00000000	-0.0134472
-29.000	-0.0084931	-0.0136691	-0.01532615	-0.01057468	0.00000000	0.00000000	-0.00209126	0.00000000	-0.00988049	-0.0091835	-0.00705509	-0.01421546	0.0102652	-0.00920676	0.0337506	0.0261626	0.0108173	0.0100756	0.0091312	0.0100152	0.0038184	0.0078820	0.00000000	0.00000000	0.00000000	0.00000000	0.00000000	0.00000000	0.00000000	0.00000000	0.00000000	0.00000000	0.00000000	0.00000000	-0.0136499
-27.000	-0.0082926	-0.0134773	-0.01552252	-0.01100667	0.00000000	0.00000000	-0.00196100	0.00000000	-0.01005083	-0.0089672	-0.00708107	-0.01442630	0.0101207	-0.00939212	0.0330965	0.0254612	0.0108577	0.0099802	0.0089846	0.0097070	0.0034288	0.0074262	0.00000000	0.00000000	0.00000000	0.00000000	0.00000000	0.00000000	0.00000000	0.00000000	0.00000000	0.00000000	0.00000000	0.00000000	-0.0138385
-25.000	-0.0080882	-0.0132837	-0.01571000	-0.01142118	0.00000000	0.00000000	-0.00182755	0.00000000	-0.01021751	-0.0087376	-0.00710348	-0.01462387	0.0099622	-0.00957271	0.0323896	0.0247389	0.0108449	0.0098574	0.0088231	0.0094147	0.0030513	0.0069752	0.00000000	0.00000000	0.00000000	0.00000000	0.00000000	0.00000000	0.00000000	0.00000000	0.00000000	0.00000000	0.00000000	0.00000000	-0.0140125
-23.000	-0.0078790	-0.0130876	-0.01587676	-0.01181848	0.00000000	0.00000000	-0.00169097	0.00000000	-0.01038044	-0.0084945	-0.00712227	-0.01481008	0.0097903	-0.00974853	0.0316396	0.0240013	0.0107874	0.0097135	0.0086503	0.0091102	0.0026857	0.0065296	0.00000000	0.00000000	0.00000000	0.00000000	0.00000000	0.00000000	0.00000000	0.00000000	0.00000000	0.00000000	0.00000000	0.00000000	-0.0141715
-21.000	-0.0076647	-0.0128882	-0.01603959	-0.01219882	0.00000000	0.00000000	-0.00155132	0.00000000	-0.01053953	-0.0082377	-0.00713739	-0.01498493	0.0096061	-0.00991957	0.0308557	0.0232533	0.0106937	0.0095534	0.0084686	0.0087937	0.0023317	0.0060899	0.00000000	0.00000000	0.00000000	0.00000000	0.00000000	0.00000000	0.00000000	0.00000000	0.00000000	0.00000000	0.00000000	0.00000000	-0.0143150
-19.000	-0.0074444	-0.0126849	-0.01619660	-0.01256244	0.00000000	0.00000000	-0.00140867	0.00000000	-0.01069472	-0.0079668	-0.00714878	-0.01514840	0.0094103	-0.01008582	0.0300463	0.0224994	0.0105713	0.0093808	0.0082797	0.0084660	0.0019889	0.0056567	0.00000000	0.00000000	0.00000000	0.00000000	0.00000000	0.00000000	0.00000000	0.00000000	0.00000000	0.00000000	0.00000000	0.00000000	-0.0144426
-17.000	-0.0072177	-0.0124771	-0.01634083	-0.01290952	0.00000000	0.00000000	-0.00126310	0.00000000	-0.01084594	-0.0076818	-0.00715637	-0.01530272	0.0092040	-0.01024730	0.0292193	0.0217436	0.0104267	0.0091982	0.0080845	0.0081275	0.0016570	0.0052302	0.00000000	0.00000000	0.00000000	0.00000000	0.00000000	0.00000000	0.00000000	0.00000000	0.00000000	0.00000000	0.00000000	0.00000000	-0.0145538
-15.000	-0.0069839	-0.0122641	-0.01647458	-0.01324023	0.00000000	0.00000000	-0.00111469	0.00000000	-0.01099312	-0.0073824	-0.00716010	-0.01544605	0.0089881	-0.01040400	0.0283815	0.0209892	0.0102647	0.0090074	0.0078835	0.0077788	0.0013357	0.0048108	0.00000000	0.00000000	0.00000000	0.00000000	0.00000000	0.00000000	0.00000000	0.00000000	0.00000000	0.00000000	0.00000000	0.00000000	-0.0146483
-13.000	-0.0067424	-0.0120453	-0.01659803	-0.01355468	0.00000000	0.00000000	-0.00096353	0.00000000	-0.01113619	-0.0070683	-0.00715991	-0.01557748	0.0087634	-0.01055591	0.0275390	0.0202392	0.0100892	0.0088094	0.0076768	0.0074204	0.0010249	0.0043989	0.00000000	0.00000000	0.00000000	0.00000000	0.00000000	0.00000000	0.00000000	0.00000000	0.00000000	0.00000000	0.00000000	0.00000000	-0.0147255
-11.000	-0.0064925	-0.0118201	-0.01671115	-0.01385296	0.00000000	0.00000000	-0.00080973	0.00000000	-0.01127512	-0.0067393	-0.00715572	-0.01569686	0.0085311	-0.01070304	0.0266970	0.0194960	0.0099027	0.0086048	0.0074645	0.0070530	0.0007241	0.0039948	0.00000000	0.00000000	0.00000000	0.00000000	0.00000000	0.00000000	0.00000000	0.00000000	0.00000000	0.00000000	0.00000000	0.00000000	-0.0147851
-9.000	-0.0062336	-0.0115878	-0.01681387	-0.01413515	0.00000000	0.00000000	-0.00065339	0.00000000	-0.01140984	-0.0063953	-0.00714746	-0.01580354	0.0082919	-0.01084539	0.0258598	0.0187616	0.0097071	0.0083938	0.0072464	0.0066772	0.0004333	0.0035985	0.00000000	0.00000000	0.00000000	0.00000000	0.00000000	0.00000000	0.00000000	0.00000000	0.00000000	0.00000000	0.00000000	0.00000000	-0.0148265
-7.000	-0.0059648	-0.0113478	-0.01690608	-0.01440129	0.00000000	0.00000000	-0.00049464	0.00000000	-0.01154030	-0.0060358	-0.00713506	-0.01589831	0.0080468	-0.01098295	0.0250311	0.0180378	0.0095033	0.0081764	0.0070221	0.0062936	0.0001521	0.0032104	0.00000000	0.00000000	0.00000000	0.00000000	0.00000000	0.00000000	0.00000000	0.00000000	0.00000000	0.00000000	0.00000000	0.00000000	-0.0148495
-5.000	-0.0056855	-0.0110995	-0.01698768	-0.01465137	0.00000000	0.00000000	-0.00033360	0.00000000	-0.01166646	-0.0056608	-0.00711841	-0.01598116	0.0077967	-0.01111572	0.0242138	0.0173258	0.0092920	0.0079538	0.0067925	0.0059028	-0.0001197	0.0028306	0.00000000	0.00000000	0.00000000	0.00000000	0.00000000	0.00000000	0.00000000	0.00000000	0.00000000	0.00000000	0.00000000	0.00000000	-0.0148536
-3.000	-0.0053948	-0.0108422	-0.01705855	-0.01488539	0.00000000	0.00000000	-0.00017044	0.00000000	-0.01181040	-0.0052699	-0.00709744	-0.01605204	0.0075425	-0.01124370	0.0234103	0.0166268	0.0090734	0.0077475	0.0065727	0.0055055	-0.0003822	0.0024592	0.00000000	0.00000000	0.00000000	0.00000000	0.00000000	0.00000000	0.00000000	0.00000000	0.00000000	0.00000000	0.00000000	0.00000000	-0.0148385
-1.000	-0.0050919	-0.0105752	-0.01711854	-0.01510329	0.00000000	0.00000000	-0.00000529	0.00000000	-0.01196358	-0.0048629	-0.00707204	-0.01611089	0.0072849	-0.01136690	0.0226225	0.0159415	0.0088723	0.0075302	0.0063430	0.0051023	-0.0006356	0.0021016	0.00000000	0.00000000	0.00000000	0.00000000	0.00000000	0.00000000	0.00000000	0.00000000	0.00000000	0.00000000	0.00000000	0.00000000	-0.0148038
1.000	-0.0047760	-0.0102941	-0.01716753	-0.01530502	0.00000000	0.00000000	0.00016165	0.00000000	-0.01211768	-0.0044397	-0.00704211	-0.01615765	0.0070248	-0.01148530	0.0218518	0.0152706	0.0086666	0.0073024	0.0061036	0.0046940	-0.0009452	0.0017498	0.00000000	0.00000000	0.00000000	0.00000000	0.00000000	0.00000000	0.00000000	0.00000000	0.00000000	0.00000000	0.00000000	0.00000000	-0.0147492
3.000	-0.0044459	-0.0100054	-0.01720533	-0.01549046	0.00000000	0.00000000	0.00033021	0.00000000	-0.01227352	-0.0040000	-0.00700754	-0.01619225	0.0067628	-0.01160886	0.0210992	0.0146145	0.0084492	0.0070640	0.0058546	0.0042810	-0.0013511	0.0013968	0.00000000	0.00000000	0.00000000	0.00000000	0.00000000	0.00000000	0.00000000	0.00000000	0.00000000	0.00000000	0.00000000	0.00000000	-0.0146744
5.000	-0.0041008	-0.0097073	-0.01723177	-0.01565950	0.00000000	0.00000000	0.00050017	0.00000000	-0.01243100	-0.0035436	-0.00696820	-0.01621463	0.0064996	-0.01178126	0.0203654	0.0139735	0.0082204	0.0068155	0.0055962	0.0038642	-0.0017519	0.0010421	0.00000000	0.00000000	0.00000000	0.00000000	0.00000000	0.00000000	0.00000000	0.00000000	0.00000000	0.00000000	0.00000000	0.00000000	-0.0145790
7.000	-0.0037377	-0.0093966	-0.01724665	-0.01581196	0.00000000	0.00000000	0.00067132	0.00000000	-0.01259002	-0.0030703	-0.00692397	-0.01622472	0.0062358	-0.01195221	0.0196508	0.0133477	0.0079803	0.0065570	0.0053288	0.0034442	-0.0021481	0.0006849	0.00000000	0.00000000	0.00000000	0.00000000	0.00000000	0.00000000	0.00000000	0.00000000	0.00000000	0.00000000	0.00000000	0.00000000	-0.0144629
9.000	-0.0033593	-0.0090726	-0.01724974	-0.01594768	0.00000000	0.00000000	0.00084342	0.00000000	-0.01275045	-0.0025799	-0.00687469	-0.01622244	0.0059722	-0.01213165	0.0189557	0.0127373	0.0077293	0.0062888	0.0050525	0.0030215	-0.0025399	0.0003246	0.00000000	0.00000000	0.00000000	0.00000000	0.00000000	0.00000000	0.00000000	0.00000000	0.00000000	0.00000000	0.00000000	0.00000000	-0.0143260
11.000	-0.0029626	-0.0087345	-0.01724082	-0.01606642	0.00000000	0.00000000	0.00101621	0.00000000	-0.01291219	-0.0020724	-0.00682021	-0.01620770	0.0057091	-0.01230665	0.0182802	0.0121422	0.0074676	0.0060111	0.0047676	0.0025970	-0.0029265	-0.0000392	0.00000000	0.00000000	0.00000000	0.00000000	0.00000000	0.00000000	0.00000000	0.00000000	0.00000000	0.00000000	0.00000000	0.00000000	-0.0141678
13.000	-0.0025457	-0.0083816	-0.01721961	-0.01616795	0.00000000	0.00000000	0.00118941	0.00000000	-0.01307511	-0.0015477	-0.00676036	-0.01618042	0.0054471	-0.01248177	0.0176242	0.0115623	0.0071955	0.0057243	0.0044744	0.0021711	-0.0033080	-0.0004071	0.00000000	0.00000000	0.00000000	0.00000000	0.00000000	0.00000000	0.00000000	0.00000000	0.00000000	0.00000000	0.00000000	0.00000000	-0.0139885
15.000	-0.0021073	-0.0080129	-0.01718583	-0.01625198	0.00000000	0.00000000	0.00136273	0.00000000	-0.01323907	-0.0010057	-0.00669495	-0.01614051	0.0051866	-0.01265685	0.0169874	0.0109975	0.0069133	0.0054286	0.0041733	0.0017447	-0.0036799	-0.0007796	0.00000000	0.00000000	0.00000000	0.00000000	0.00000000	0.00000000	0.00000000	0.00000000	0.00000000	0.00000000	0.00000000	0.00000000	-0.0137878
17.000	-0.0016458	-0.0076277	-0.01713915	-0.01631819	0.00000000	0.00000000	0.00153585	0.00000000	-0.01340392	-0.0004464	-0.00662378	-0.01608788	0.0049282	-0.01283170	0.0163696	0.0104476	0.0066213	0.0051245	0.0038644	0.0013182	-0.0040528	-0.0011570	0.00000000	0.00000000	0.00000000	0.00000000	0.00000000	0.00000000	0.00000000	0.00000000	0.00000000	0.00000000	0.00000000	0.00000000	-0.0135658
19.000	-0.0011594	-0.0072251	-0.01707922	-0.01636623	0.00000000	0.00000000	0.00170844	0.00000000	-0.01356951	0.0001301	-0.00654661	-0.01602242	0.0046720	-0.01300615	0.0157704	0.0099124	0.0063199	0.0048121	0.0035483	0.0008924	-0.0044220	-0.0015395	0.00000000	0.00000000	0.00000000	0.00000000	0.00000000	0.00000000	0.00000000	0.00000000	0.00000000	0.00000000	0.00000000	0.00000000	-0.0133226
21.000	-0.0008496	-0.0068042	-0.01700567	-0.01639572	0.00000000	0.00000000	0.00188013	0.00000000	-0.01373569	0.0007236	-0.00646320	-0.01594402	0.0044186	-0.01317998	0.0151895	0.0093916	0.0060094	0.0044920	0.0032251	0.0004678	-0.0047879	-0.0019273	0.00000000	0.00000000	0.00000000	0.00000000	0.00000000	0.00000000	0.00000000	0.00000000	0.00000000	0.00000000	0.00000000	0.00000000	-0.0130581
23.000	-0.0005632	-0.0063643	-0.01691805	-0.01640622	0.00000000	0.00000000	0.00205055	0.00000000	-0.01390229	0.0013340	-0.00637326	-0.01585256	0.0041681	-0.01335300	0.0146264	0.0088851	0.0056902	0.0041644	0.0028954	0.0000451	-0.0051505	-0.0023206	0.00000000	0.00000000	0.00000000	0.00000000	0.00000000	0.00000000	0.00000000	0.00000000	0.00000000	0.00000000	0.00000000	0.00000000	-0.0127725
25.000	-0.0002618	-0.0059044	-0.01681592	-0.01639728	0.00000000	0.00000000	0.00221931	0.00000000	-0.01406912	0.0019608	-0.00627650	-0.01574794	0.0039209	-0.01352498	0.0140807	0.0083925	0.0053627	0.0038297	0.0025594	-0.0003752	-0.0055101	-0.0027194	0.00000000	0.00000000	0.00000000	0.00000000	0.00000000	0.00000000	0.00000000	0.00000000	0.00000000	0.00000000	0.00000000	0.00000000	-0.0124659
27.000	0.0000557	-0.0054237	-0.01669875	-0.01636837	0.00000000	0.00000000	0.00238597	0.00000000	-0.01423600	0.0026036	-0.00617257	-0.01563003	0.0036773	-0.01369570	0.0135519	0.0079136	0.0050272	0.0034884	0.0022176	-0.0007925	-0.0058667	-0.0031236	0.00000000	0.00000000	0.00000000	0.00000000	0.00000000	0.00000000	0.00000000	0.00000000	0.00000000	0.00000000	0.00000000	0.00000000	-0.0121389
29.000	0.0003902	-0.0049216	-0.01656597	-0.01631895	0.00000000	0.00000000	0.00255012	0.00000000	-0.01440274	0.0032619	-0.00606108	-0.01549868	0.0034373	-0.01386490	0.0130395	0.0074481	0.0046843	0.0031409	0.0018704	-0.0012062	-0.0062205	-0.0035330	0.00000000	0.00000000	0.00000000	0.00000000	0.00000000	0.00000000	0.00000000	0.00000000	0.00000000	0.00000000	0.00000000	0.00000000	-0.0117917
31.000	0.0007429	-0.0043973	-0.01641697	-0.01624842	0.00000000	0.00000000	0.00271130	0.00000000	-0.01456912	0.0039348	-0.00594161	-0.01535378	0.0032013	-0.01403236	0.0125431	0.0069957	0.0043343	0.0027875	0.0015183	-0.0016158	-0.0065715	-0.0039474	0.00000000	0.00000000	0.00000000	0.00000000	0.00000000	0.00000000	0.00000000	0.00000000	0.00000000	0.00000000	0.00000000	0.00000000	-0.0114246
33.000	0.0011150	-0.0038503	-0.01625106	-0.01615616	0.00000000	0.00000000	0.00286904	0.00000000	-0.01473495	0.0046215	-0.00581368	-0.01519514	0.0029695	-0.01419781	0.0120622	0.0065562	0.0039777	0.0024287	0.0011617	-0.0020208	-0.0069195	-0.0043665	0.00000000	0.00000000	0.00000000	0.00000000	0.00000000	0.00000000	0.00000000	0.00000000	0.00000000	0.00000000	0.00000000	0.00000000	-0.0110381
35.000	0.0015079	-0.0032802	-0.01606746	-0.01604147	0.00000000	0.00000000	0.00302288	0.00000000	-0.01489999	0.0053209	-0.00567675	-0.01502265	0.0027418	-0.01436098	0.0115964	0.0061293	0.0036149	0.0020651	0.0008010	-0.0024206	-0.0072643	-0.0047900	0.00000000	0.00000000	0.00000000	0.00000000	0.00000000	0.00000000	0.00000000	0.00000000	0.00000000	0.00000000	0.00000000	0.00000000	-0.0106327
37.000	0.0019232	-0.0026868	-0.01586536	-0.01590365	0.00000000	0.00000000	0.00317231	0.00000000	-0.01506401	0.0060316	-0.00553022	-0.01483612	0.0025186	-0.01452160	0.0111451	0.0057148	0.0032464	0.0016970	0.0004368	-0.0028148	-0.0076056	-0.0052174	0.00000000	0.00000000	0.00000000	0.00000000	0.00000000	0.00000000	0.00000000	0.00000000	0.00000000	0.00000000	0.00000000	0.00000000	-0.0102088
39.000	0.0023626	-0.0020700	-0.01564382	-0.01574196	0.00000000	0.00000000	0.00331685	0.00000000	-0.01522679	0.0067522	-0.00537339	-0.01463539	0.0022998	-0.01467940	0.0107080	0.0053123	0.0028728	0.0013250	0.0000696	-0.0032028	-0.0079428	-0.0056482	0.00000000	0.00000000	0.00000000	0.00000000	0.00000000	0.00000000	0.00000000	0.00000000	0.00000000	0.00000000	0.00000000	0.00000000	-0.0097675
41.000	0.0028279	-0.0014300	-0.01540182	-0.01555563	0.00000000	0.00000000	0.00345601	0.00000000	-0.01538807	0.0074809	-0.00520549	-0.01442030	0.0020857	-0.01483408	0.0102847	0.0049216	0.0024944	0.0009495	-0.0003002	-0.0035843	-0.0082752	-0.0060819	0.00000000	0.00000000	0.00000000	0.00000000	0.00000000	0.00000000	0.00000000	0.00000000	0.00000000	0.00000000	0.00000000	0.00000000	-0.0093094
43.000	0.0033214	-0.0009333	-0.01513825	-0.01534387	0.00000000	0.00000000	0.00358928	0.00000000	-0.01554760	0.0082157	-0.00502563	-0.01419064	0.0018762	-0.01498537	0.0098747	0.0045426	0.0021119	0.0005710	-0.0006719	-0.0039587	-0.0086014	-0.0065177	0.00000000	0.00000000	0.00000000	0.00000000	0.00000000	0.00000000	0.00000000	0.00000000	0.00000000	0.00000000	0.00000000	0.00000000	-0.0088352
45.000	0.0038455	-0.0006361	-0.01485188	-0.01510594	0.00000000	0.00000000	0.00371619	0.00000000	-0.01570513	0.0089543	-0.00483280	-0.01394619	0.0016715	-0.01513295	0.0094777	0.0041749	0.0017257	0.0001901	-0.0010452	-0.0043256	-0.0089201	-0.0069550	0.00000000	0.00000000	0.00000000	0.00000000	0.00000000	0.00000000	0.00000000	0.00000000	0.00000000	0.00000000	0.00000000	0.00000000	-0.0083458
47.000	0.0044029	-0.0003255	-0.01454135	-0.01484109	0.00000000	0.00000000	0.00383625	0.00000000	-0.01586038	0.0096942	-0.00462585	-0.01368680	0.0014717	-0.01527655	0.0090932	0.0038184	0.0013363	-0.0001928	-0.0014193	-0.0046848	-0.0092293	-0.0073932	0.00000000	0.00000000	0.00000000	0.00000000	0.00000000	0.00000000	0.00000000	0.00000000	0.00000000	0.00000000	0.00000000	0.00000000	-0.0078420
49.000	0.0049966	-0.0000011	-0.01420520	-0.01454869	0.00000000	0.00000000	0.00394901	0.00000000	-0.01601309	0.0104326	-0.00440346	-0.01341222	0.0012767	-0.01541584	0.0087210	0.0034728	0.0009444	-0.0005770	-0.0017938	-0.0050356	-0.0095262	-0.0078314	0.00000000	0.00000000	0.00000000	0.00000000	0.00000000	0.00000000	0.00000000	0.00000000	0.00000000	0.00000000	0.00000000	0.00000000	-0.0073247
51.000	0.0056300	0.0003377	-0.01384184	-0.01422815	0.00000000	0.00000000	0.00405401	0.00000000	-0.01616298	0.0111665	-0.00416411	-0.01312224	0.0010866	-0.01555053	0.0083607	0.0031380	0.0005503	-0.0009621	-0.0021681	-0.0053779	-0.0098073	-0.0082689	0.00000000	0.00000000	0.00000000	0.00000000	0.00000000	0.00000000	0.00000000	0.00000000	0.00000000	0.00000000	0.00000000	0.00000000	-0.0067950
53.000	0.0063070	0.0006915	-0.01344954	-0.01388133	0.00000000	0.00000000	0.00415086	0.00000000	-0.01630977	0.0118926	-0.00390606	-0.01281661	0.0009015	-0.01568032	0.0080120	0.0028138	0.0001547	-0.0013475	-0.0025416	-0.0057112	-0.0100681	-0.0087047	0.00000000	0.00000000	0.00000000	0.00000000	0.00000000	0.00000000	0.00000000	0.00000000	0.00000000	0.00000000	0.00000000	0.00000000	-0.0062539
55.000	0.0070318	0.0010607	-0.01302647	-0.01350200	0.00000000	0.00000000	0.00423915	0.00000000	-0.01645319	0.0126075	-0.00362729	-0.01249515	0.0007213	-0.01580491	0.0076746	0.0024999	-0.0002418	-0.0017327	-0.0029138	-0.0060352	-0.0103028	-0.0091378	0.00000000	0.00000000	0.00000000	0.00000000	0.00000000	0.00000000	0.00000000	0.00000000	0.00000000	0.00000000	0.00000000	0.00000000	-0.0057024
57.000	0.0078093	0.0014461	-0.01257071	-0.01309401	0.00000000	0.00000000	0.00431854	0.00000000	-0.01659294	0.0133074	-0.00332549	-0.01215753	0.0005462	-0.01592399	0.0073481	0.0021962	-0.0006387	-0.0021171	-0.0032840	-0.0063496	-0.0105034	-0.0095714	0.00000000	0.00000000	0.00000000	0.00000000	0.00000000	0.00000000	0.00000000	0.00000000	0.00000000	0.00000000	0.00000000	0.00000000	-0.0051421
59.000	0.0086448	0.0018484	-0.01208025	-0.01265787	0.00000000	0.00000000	0.00438871	0.00000000	-0.01672875	0.0139887	-0.00299797	-0.01180363	0.0003761	-0.01603728	0.0070324	0.0019026	-0.0010356	-0.0025001	-0.0036516	-0.0066541	-0.0106598	-0.0100078	0.00000000	0.00000000	0.00000000	0.00000000	0.00000000	0.00000000	0.00000000	0.00000000	0.00000000	0.00000000	0.00000000	0.00000000	-0.0045732
61.000	0.0095442	0.0022681	-0.01155309	-0.01219453	0.00000000	0.00000000	0.00444940	0.00000000	-0.01686032	0.0146474	-0.00264167	-0.01143305	0.0002110	-0.01614447	0.0067271	0.0016188	-0.0014317	-0.0028813	-0.0040162	-0.0069485	-0.0107577	-0.0104382	0.00000000	0.00000000	0.00000000	0.00000000	0.00000000	0.00000000	0.00000000	0.00000000	0.00000000	0.00000000	0.00000000	0.00000000	-0.0039973
63.000	0.0105140	0.0027062	-0.01098728	-0.01170550	0.00000000	0.00000000	0.00450038	0.00000000	-0.01698739	0.0152799	-0.00225303	-0.01104559	0.0000510	-0.01624529	0.0064321	0.0013448	-0.0018265	-0.0032599	-0.0043770	-0.0072324	-0.0107768	-0.0108307	0.00000000	0.00000000	0.00000000	0.00000000	0.00000000	0.00000000	0.00000000	0.00000000	0.00000000	0.00000000	0.00000000	0.00000000	-0.0034155
65.000	0.0115612	0.0031632	-0.01038105	-0.01119286	0.00000000	0.00000000	0.00454148	0.00000000	-0.01710965	0.0158823	-0.00182802	-0.01064103	-0.0001040	-0.01633946	0.0061470	0.0010804	-0.0022195	-0.0036356	-0.0047336	-0.0075056	-0.0106843	-0.0111830	0.00000000	0.00000000	0.00000000	0.00000000	0.00000000	0.00000000	0.00000000	0.00000000	0.00000000	0.00000000	0.00000000	0.00000000	-0.0028295
