# Supplementary material for: The evolution of pelvic limb muscle moment arms in bird-line archosaurs
Source: Sci Adv. 2021 Mar 19;7(12):eabe2778. doi: 10.1126/sciadv.abe2778 (PMC7978429; doi:10.1126/sciadv.abe2778)
Supplement: Data file S7 [file abe2778_Data_file_S7.zip › supp data/SIMM_moment_arm_raw_data/Lesothosaurus_hipExAll_15Ab.plt]

# Output plot file made by SIMM 6.0.2
# Curves and events from plot data files are not reproduced in this file.

title hip_extension moment arm vs. hip_extension


# This file contains 36 columns of data. The first
# column is the x-variable, followed by 35 y-variable[s].

hip_extension (deg)	IT1|hip_extension moment arm	IT2A|hip_extension moment arm	IT2P|hip_extension moment arm	IT3|hip_extension moment arm	FMTE|hip_extension moment arm	FMTI|hip_extension moment arm	AMB|hip_extension moment arm	AMBtendon|hip_extension moment arm	ILFB|hip_extension moment arm	PIFI2|hip_extension moment arm	PIFI1|hip_extension moment arm	IFE|hip_extension moment arm	FTI3|hip_extension moment arm	FTE|hip_extension moment arm	ADD1|hip_extension moment arm	ADD2|hip_extension moment arm	PIFE1|hip_extension moment arm	PIFE2|hip_extension moment arm	PIFE3|hip_extension moment arm	ISTR|hip_extension moment arm	CFB|hip_extension moment arm	CFL|hip_extension moment arm	GL|hip_extension moment arm	GM|hip_extension moment arm	EDL|hip_extension moment arm	EDB|hip_extension moment arm	EHL|hip_extension moment arm	TA|hip_extension moment arm	FDL|hip_extension moment arm	FDB|hip_extension moment arm	FHL|hip_extension moment arm	FL|hip_extension moment arm	FLtendon|hip_extension moment arm	FB|hip_extension moment arm	ITC|hip_extension moment arm	
-45.000	0.0166445	0.0064146	-0.0089420	-0.0183747	0.00000000	0.00000000	0.0170324	0.00000000	-0.02114518	0.00873044	0.00544760	-0.0060057	0.0032918	-0.03389949	0.0023813	-0.0057616	0.0110362	0.00936329	0.00828737	0.00318098	-0.01962829	-0.02248209	0.00000000	0.00000000	0.00000000	0.00000000	0.00000000	0.00000000	0.00000000	0.00000000	0.00000000	0.00000000	0.00000000	0.00000000	0.00468084
-43.000	0.0172044	0.0069245	-0.0083301	-0.0179287	0.00000000	0.00000000	0.0173502	0.00000000	-0.02119562	0.00895725	0.00569211	-0.0057060	0.0021182	-0.03384691	0.0001181	-0.0076553	0.0106254	0.00883903	0.00773328	0.00263497	-0.01959893	-0.02323368	0.00000000	0.00000000	0.00000000	0.00000000	0.00000000	0.00000000	0.00000000	0.00000000	0.00000000	0.00000000	0.00000000	0.00000000	0.00478098
-41.000	0.0177642	0.0074387	-0.0077155	-0.0174715	0.00000000	0.00000000	0.0176534	0.00000000	-0.02121913	0.00917862	0.00593474	-0.0054032	0.0009373	-0.03375660	-0.0021461	-0.0094975	0.0101526	0.00829064	0.00719233	0.00214973	-0.01954813	-0.02393185	0.00000000	0.00000000	0.00000000	0.00000000	0.00000000	0.00000000	0.00000000	0.00000000	0.00000000	0.00000000	0.00000000	0.00000000	0.00487661
-39.000	0.0183230	0.0079564	-0.0070983	-0.0170037	0.00000000	0.00000000	0.0179416	0.00000000	-0.02121646	0.00939430	0.00617539	-0.0050977	-0.0002468	-0.03363038	-0.0043923	-0.0112777	0.0096265	0.00773380	0.00667897	0.00171741	-0.01947713	-0.02457716	0.00000000	0.00000000	0.00000000	0.00000000	0.00000000	0.00000000	0.00000000	0.00000000	0.00000000	0.00000000	0.00000000	0.00000000	0.00496757
-37.000	0.0188799	0.0084763	-0.0064788	-0.0165188	0.00000000	0.00000000	0.0182142	0.00000000	-0.02118841	0.00960407	0.00641398	-0.0047895	-0.0014301	-0.03346997	-0.0066022	-0.0129870	0.0090589	0.00718396	0.00620390	0.00133096	-0.01938707	-0.02517035	0.00000000	0.00000000	0.00000000	0.00000000	0.00000000	0.00000000	0.00000000	0.00000000	0.00000000	0.00000000	0.00000000	0.00000000	0.00505369
-35.000	0.0194345	0.0089976	-0.0058571	-0.0160251	0.00000000	0.00000000	0.0184707	0.00000000	-0.02113573	0.00980769	0.00665043	-0.0044773	-0.0026084	-0.03327696	-0.0087588	-0.0146183	0.0084646	0.00665482	0.00577369	0.00098424	-0.01927901	-0.02571231	0.00000000	0.00000000	0.00000000	0.00000000	0.00000000	0.00000000	0.00000000	0.00000000	0.00000000	0.00000000	0.00000000	0.00000000	0.00513489
-33.000	0.0199858	0.0095196	-0.0052335	-0.0155267	0.00000000	0.00000000	0.0187106	0.00000000	-0.02105918	0.01000489	0.00688465	-0.0041623	-0.0037779	-0.03305286	-0.0108467	-0.0161659	0.0078595	0.00615730	0.00539115	0.00067202	-0.01915391	-0.02620404	0.00000000	0.00000000	0.00000000	0.00000000	0.00000000	0.00000000	0.00000000	0.00000000	0.00000000	0.00000000	0.00000000	0.00000000	0.00521087
-31.000	0.0205335	0.0100415	-0.0046082	-0.0150199	0.00000000	0.00000000	0.0189332	0.00000000	-0.02095950	0.01019542	0.00711654	-0.0038452	-0.0049346	-0.03279909	-0.0128528	-0.0176261	0.0072597	0.00569896	0.00505604	0.00038991	-0.01901265	-0.02664665	0.00000000	0.00000000	0.00000000	0.00000000	0.00000000	0.00000000	0.00000000	0.00000000	0.00000000	0.00000000	0.00000000	0.00000000	0.00528152
-29.000	0.0210769	0.0105627	-0.0039809	-0.0145053	0.00000000	0.00000000	0.0191379	0.00000000	-0.02083743	0.01037900	0.00734604	-0.0035261	-0.0060747	-0.03251699	-0.0147664	-0.0189962	0.0066794	0.00528397	0.00476589	0.00013435	-0.01885607	-0.02704131	0.00000000	0.00000000	0.00000000	0.00000000	0.00000000	0.00000000	0.00000000	0.00000000	0.00000000	0.00000000	0.00000000	0.00000000	0.00534669
-27.000	0.0216155	0.0110827	-0.0033455	-0.0139834	0.00000000	0.00000000	0.0193243	0.00000000	-0.02069368	0.01055536	0.00757304	-0.0032086	-0.0071947	-0.03220780	-0.0165793	-0.0202752	0.0061302	0.00491350	0.00451688	-0.00002338	-0.01868492	-0.02738926	0.00000000	0.00000000	0.00000000	0.00000000	0.00000000	0.00000000	0.00000000	0.00000000	0.00000000	0.00000000	0.00000000	0.00000000	0.00540622
-25.000	0.0221488	0.0116008	-0.0027040	-0.0134545	0.00000000	0.00000000	0.0194915	0.00000000	-0.02052895	0.01072419	0.00779747	-0.0028926	-0.0082912	-0.03187272	-0.0182855	-0.0214631	0.0056202	0.00458644	0.00430447	-0.00011939	-0.01849991	-0.02769179	0.00000000	0.00000000	0.00000000	0.00000000	0.00000000	0.00000000	0.00000000	0.00000000	0.00000000	0.00000000	0.00000000	0.00000000	0.00545994
-23.000	0.0226762	0.0121164	-0.0021020	-0.0129191	0.00000000	0.00000000	0.0196391	0.00000000	-0.02034393	0.01088519	0.00801923	-0.0025753	-0.0093612	-0.03151285	-0.0198816	-0.0225609	0.0051540	0.00430000	0.00412391	-0.00021521	-0.01830168	-0.02795019	0.00000000	0.00000000	0.00000000	0.00000000	0.00000000	0.00000000	0.00000000	0.00000000	0.00000000	0.00000000	0.00000000	0.00000000	0.00550769
-21.000	0.0231972	0.0126290	-0.0014771	-0.0123776	0.00000000	0.00000000	0.0197663	0.00000000	-0.02013929	0.01103805	0.00823824	-0.0022568	-0.0104016	-0.03112925	-0.0213658	-0.0235704	0.0047332	0.00405046	0.00397059	-0.00031069	-0.01809084	-0.02816578	0.00000000	0.00000000	0.00000000	0.00000000	0.00000000	0.00000000	0.00000000	0.00000000	0.00000000	0.00000000	0.00000000	0.00000000	0.00554930
-19.000	0.0237114	0.0131381	-0.0008336	-0.0118303	0.00000000	0.00000000	0.0198726	0.00000000	-0.01991568	0.01118242	0.00845440	-0.0019373	-0.0114101	-0.03072292	-0.0227385	-0.0244940	0.0043569	0.00383363	0.00384026	-0.00040567	-0.01786797	-0.02833991	0.00000000	0.00000000	0.00000000	0.00000000	0.00000000	0.00000000	0.00000000	0.00000000	0.00000000	0.00000000	0.00000000	0.00000000	0.00558463
-17.000	0.0242182	0.0136432	-0.0002006	-0.0112776	0.00000000	0.00000000	0.0199573	0.00000000	-0.01967373	0.01131795	0.00866764	-0.0016118	-0.0123843	-0.03029480	-0.0240011	-0.0253346	0.0040223	0.00364528	0.00372909	-0.00049999	-0.01763358	-0.02847387	0.00000000	0.00000000	0.00000000	0.00000000	0.00000000	0.00000000	0.00000000	0.00000000	0.00000000	0.00000000	0.00000000	0.00000000	0.00561350
-15.000	0.0247172	0.0141438	0.0004312	-0.0107198	0.00000000	0.00000000	0.0200196	0.00000000	-0.01941409	0.01144428	0.00887784	-0.0012836	-0.0133221	-0.02984577	-0.0251565	-0.0260955	0.0037258	0.00348139	0.00363372	-0.00059352	-0.01738817	-0.02856900	0.00000000	0.00000000	0.00000000	0.00000000	0.00000000	0.00000000	0.00000000	0.00000000	0.00000000	0.00000000	0.00000000	0.00000000	0.00563577
-13.000	0.0252079	0.0146393	0.0010628	-0.0101572	0.00000000	0.00000000	0.0200590	0.00000000	-0.01913734	0.01156103	0.00908493	-0.0009547	-0.0142220	-0.02937670	-0.0262081	-0.0267800	0.0034632	0.00333825	0.00355129	-0.00068610	-0.01713221	-0.02862657	0.00000000	0.00000000	0.00000000	0.00000000	0.00000000	0.00000000	0.00000000	0.00000000	0.00000000	0.00000000	0.00000000	0.00000000	0.00565128
-11.000	0.0256897	0.0151293	0.0016940	-0.0095902	0.00000000	0.00000000	0.0200747	0.00000000	-0.01884410	0.01166778	0.00928881	-0.0006256	-0.0150825	-0.02888838	-0.0271601	-0.0273917	0.0032303	0.00321262	0.00347935	-0.00077760	-0.01686613	-0.02864786	0.00000000	0.00000000	0.00000000	0.00000000	0.00000000	0.00000000	0.00000000	0.00000000	0.00000000	0.00000000	0.00000000	0.00000000	0.00565990
-9.000	0.0261621	0.0156133	0.0023247	-0.0090191	0.00000000	0.00000000	0.0200660	0.00000000	-0.01853492	0.01176413	0.00948938	-0.0002986	-0.0159024	-0.02838159	-0.0280173	-0.0279343	0.0030232	0.00310165	0.00341585	-0.00086785	-0.01659034	-0.02863412	0.00000000	0.00000000	0.00000000	0.00000000	0.00000000	0.00000000	0.00000000	0.00000000	0.00000000	0.00000000	0.00000000	0.00000000	0.00566145
-7.000	0.0266246	0.0160906	0.0029547	-0.0084441	0.00000000	0.00000000	0.0200323	0.00000000	-0.01821039	0.01184961	0.00968654	0.0000285	-0.0166810	-0.02785706	-0.0287843	-0.0284112	0.0028381	0.00300294	0.00335909	-0.00095674	-0.01630523	-0.02858656	0.00000000	0.00000000	0.00000000	0.00000000	0.00000000	0.00000000	0.00000000	0.00000000	0.00000000	0.00000000	0.00000000	0.00000000	0.00565582
-5.000	0.0270765	0.0165610	0.0035838	-0.0078657	0.00000000	0.00000000	0.0199729	0.00000000	-0.01787105	0.01192378	0.00988019	0.0003556	-0.0174175	-0.02731550	-0.0294662	-0.0288259	0.0026718	0.00291877	0.00331062	-0.00104413	-0.01601117	-0.02850637	0.00000000	0.00000000	0.00000000	0.00000000	0.00000000	0.00000000	0.00000000	0.00000000	0.00000000	0.00000000	0.00000000	0.00000000	0.00564287
-3.000	0.0275173	0.0170238	0.0042117	-0.0072841	0.00000000	0.00000000	0.0198870	0.00000000	-0.01778142	0.01198613	0.01007023	0.0006825	-0.0181116	-0.02675758	-0.0300677	-0.0291818	0.0025217	0.00292221	0.00331685	-0.00112987	-0.01570852	-0.02839469	0.00000000	0.00000000	0.00000000	0.00000000	0.00000000	0.00000000	0.00000000	0.00000000	0.00000000	0.00000000	0.00000000	0.00000000	0.00562247
-1.000	0.0279463	0.0174783	0.0048383	-0.0066996	0.00000000	0.00000000	0.0197740	0.00000000	-0.01776214	0.01203616	0.01025656	0.0010091	-0.0187632	-0.02618394	-0.0305937	-0.0294822	0.0024764	0.00292211	0.00331908	-0.00121386	-0.01539760	-0.02836207	0.00000000	0.00000000	0.00000000	0.00000000	0.00000000	0.00000000	0.00000000	0.00000000	0.00000000	0.00000000	0.00000000	0.00000000	0.00559453
1.000	0.0283628	0.0179315	0.0054633	-0.0061125	0.00000000	0.00000000	0.0196331	0.00000000	-0.01774452	0.01207332	0.01043905	0.0013353	-0.0193722	-0.02559521	-0.0310487	-0.0297302	0.0024545	0.00291843	0.00331727	-0.00129596	-0.01515519	-0.02841269	0.00000000	0.00000000	0.00000000	0.00000000	0.00000000	0.00000000	0.00000000	0.00000000	0.00000000	0.00000000	0.00000000	0.00000000	0.00555891
3.000	0.0287661	0.0183683	0.0060866	-0.0055232	0.00000000	0.00000000	0.0194638	0.00000000	-0.01772858	0.01209706	0.01061760	0.0016608	-0.0199389	-0.02508812	-0.0314372	-0.0299286	0.0024294	0.00291117	0.00331138	-0.00137606	-0.01502641	-0.02845920	0.00000000	0.00000000	0.00000000	0.00000000	0.00000000	0.00000000	0.00000000	0.00000000	0.00000000	0.00000000	0.00000000	0.00000000	0.00551555
5.000	0.0291553	0.0187908	0.0067079	-0.0049319	0.00000000	0.00000000	0.0192654	0.00000000	-0.01771442	0.01210676	0.01079208	0.0019856	-0.0204635	-0.02507540	-0.0317633	-0.0300803	0.0024013	0.00290029	0.00330138	-0.00145406	-0.01489172	-0.02850060	0.00000000	0.00000000	0.00000000	0.00000000	0.00000000	0.00000000	0.00000000	0.00000000	0.00000000	0.00000000	0.00000000	0.00000000	0.00546433
7.000	0.0295321	0.0192027	0.0073269	-0.0043389	0.00000000	0.00000000	0.0190372	0.00000000	-0.01770218	0.01210182	0.01096237	0.0023093	-0.0209465	-0.02506480	-0.0320309	-0.0301878	0.0023701	0.00288581	0.00328725	-0.00152983	-0.01475181	-0.02853604	0.00000000	0.00000000	0.00000000	0.00000000	0.00000000	0.00000000	0.00000000	0.00000000	0.00000000	0.00000000	0.00000000	0.00000000	0.00540519
9.000	0.0298899	0.0196033	0.0079435	-0.0037447	0.00000000	0.00000000	0.0187788	0.00000000	-0.01769199	0.01208159	0.01112833	0.0026320	-0.0213886	-0.02505523	-0.0322437	-0.0302535	0.0023359	0.00286770	0.00326896	-0.00160329	-0.01460737	-0.02856484	0.00000000	0.00000000	0.00000000	0.00000000	0.00000000	0.00000000	0.00000000	0.00000000	0.00000000	0.00000000	0.00000000	0.00000000	0.00533814
11.000	0.0302303	0.0199917	0.0085574	-0.0031495	0.00000000	0.00000000	0.0184894	0.00000000	-0.01768398	0.01204538	0.01128983	0.0029534	-0.0217904	-0.02504842	-0.0324052	-0.0302799	0.0022986	0.00284597	0.00324649	-0.00167433	-0.01445968	-0.02858646	0.00000000	0.00000000	0.00000000	0.00000000	0.00000000	0.00000000	0.00000000	0.00000000	0.00000000	0.00000000	0.00000000	0.00000000	0.00526305
13.000	0.0305527	0.0203669	0.0091685	-0.0025537	0.00000000	0.00000000	0.0181687	0.00000000	-0.01767829	0.01199249	0.01144671	0.0032734	-0.0221527	-0.02504391	-0.0325184	-0.0302689	0.0022584	0.00282063	0.00321984	-0.00174287	-0.01430955	-0.02860051	0.00000000	0.00000000	0.00000000	0.00000000	0.00000000	0.00000000	0.00000000	0.00000000	0.00000000	0.00000000	0.00000000	0.00000000	0.00517993
15.000	0.0308557	0.0207280	0.0097763	-0.0019577	0.00000000	0.00000000	0.0178161	0.00000000	-0.01767505	0.01192219	0.01159882	0.0035918	-0.0224762	-0.02504188	-0.0325863	-0.0302226	0.0022152	0.00279168	0.00318900	-0.00180882	-0.01415984	-0.02860671	0.00000000	0.00000000	0.00000000	0.00000000	0.00000000	0.00000000	0.00000000	0.00000000	0.00000000	0.00000000	0.00000000	0.00000000	0.00508879
17.000	0.0311378	0.0210739	0.0103807	-0.0013618	0.00000000	0.00000000	0.0174313	0.00000000	-0.01767441	0.01183372	0.01174597	0.0039084	-0.0227619	-0.02504245	-0.0326117	-0.0301428	0.0021691	0.00275914	0.00315397	-0.00187211	-0.01400719	-0.02860491	0.00000000	0.00000000	0.00000000	0.00000000	0.00000000	0.00000000	0.00000000	0.00000000	0.00000000	0.00000000	0.00000000	0.00000000	0.00498965
19.000	0.0313973	0.0214034	0.0109814	-0.0007665	0.00000000	0.00000000	0.0170140	0.00000000	-0.01767651	0.01172630	0.01188798	0.0042230	-0.0230108	-0.02504578	-0.0325970	-0.0300313	0.0021201	0.00272302	0.00311476	-0.00193266	-0.01385454	-0.02859504	0.00000000	0.00000000	0.00000000	0.00000000	0.00000000	0.00000000	0.00000000	0.00000000	0.00000000	0.00000000	0.00000000	0.00000000	0.00488253
21.000	0.0317480	0.0217153	0.0115780	-0.0001722	0.00000000	0.00000000	0.0165639	0.00000000	-0.01768148	0.01159913	0.01202465	0.0045356	-0.0232236	-0.02505201	-0.0325446	-0.0298896	0.0020684	0.00268335	0.00307137	-0.00199041	-0.01370290	-0.02857712	0.00000000	0.00000000	0.00000000	0.00000000	0.00000000	0.00000000	0.00000000	0.00000000	0.00000000	0.00000000	0.00000000	0.00000000	0.00476752
23.000	0.0321052	0.0220080	0.0121704	0.0004206	0.00000000	0.00000000	0.0160810	0.00000000	-0.01768946	0.01145140	0.01215575	0.0048459	-0.0234015	-0.02506129	-0.0324566	-0.0297193	0.0020139	0.00264017	0.00302384	-0.00204529	-0.01355335	-0.02855128	0.00000000	0.00000000	0.00000000	0.00000000	0.00000000	0.00000000	0.00000000	0.00000000	0.00000000	0.00000000	0.00000000	0.00000000	0.00464468
25.000	0.0324470	0.0222802	0.0127582	0.0010115	0.00000000	0.00000000	0.0155651	0.00000000	-0.01770059	0.01128228	0.01228105	0.0051536	-0.0235454	-0.02507376	-0.0323350	-0.0295218	0.0019566	0.00259350	0.00297218	-0.00209726	-0.01340714	-0.02851769	0.00000000	0.00000000	0.00000000	0.00000000	0.00000000	0.00000000	0.00000000	0.00000000	0.00000000	0.00000000	0.00000000	0.00000000	0.00451402
27.000	0.0327727	0.0225301	0.0133410	0.0015998	0.00000000	0.00000000	0.0150163	0.00000000	-0.01771502	0.01109096	0.01240025	0.0054587	-0.0236563	-0.02508954	-0.0321816	-0.0292984	0.0018968	0.00254339	0.00291643	-0.00214626	-0.01326550	-0.02847661	0.00000000	0.00000000	0.00000000	0.00000000	0.00000000	0.00000000	0.00000000	0.00000000	0.00000000	0.00000000	0.00000000	0.00000000	0.00437588
29.000	0.0330814	0.0227561	0.0139184	0.0021851	0.00000000	0.00000000	0.0144349	0.00000000	-0.01773286	0.01087662	0.01251307	0.0057609	-0.0237352	-0.02510879	-0.0319981	-0.0290503	0.0018344	0.00248988	0.00285663	-0.00219224	-0.01312987	-0.02842834	0.00000000	0.00000000	0.00000000	0.00000000	0.00000000	0.00000000	0.00000000	0.00000000	0.00000000	0.00000000	0.00000000	0.00000000	0.00423031
31.000	0.0333723	0.0229562	0.0144901	0.0027666	0.00000000	0.00000000	0.0138213	0.00000000	-0.01775424	0.01063846	0.01261916	0.0060601	-0.0237831	-0.02513160	-0.0317860	-0.0287786	0.0017696	0.00243303	0.00279283	-0.00223518	-0.01300180	-0.02837327	0.00000000	0.00000000	0.00000000	0.00000000	0.00000000	0.00000000	0.00000000	0.00000000	0.00000000	0.00000000	0.00000000	0.00000000	0.00407750
33.000	0.0336444	0.0231285	0.0150556	0.0033437	0.00000000	0.00000000	0.0131759	0.00000000	-0.01777930	0.01037572	0.01271813	0.0063560	-0.0238009	-0.02515811	-0.0315469	-0.0284844	0.0017023	0.00237289	0.00272507	-0.00227504	-0.01288299	-0.02831181	0.00000000	0.00000000	0.00000000	0.00000000	0.00000000	0.00000000	0.00000000	0.00000000	0.00000000	0.00000000	0.00000000	0.00000000	0.00391764
35.000	0.0338965	0.0232707	0.0156144	0.0039157	0.00000000	0.00000000	0.0124993	0.00000000	-0.01780814	0.01008768	0.01280955	0.0066484	-0.0237895	-0.02518842	-0.0312820	-0.0281687	0.0016327	0.00230952	0.00265344	-0.00231179	-0.01277540	-0.02824443	0.00000000	0.00000000	0.00000000	0.00000000	0.00000000	0.00000000	0.00000000	0.00000000	0.00000000	0.00000000	0.00000000	0.00000000	0.00375098
37.000	0.0341274	0.0233807	0.0161660	0.0044816	0.00000000	0.00000000	0.0117925	0.00000000	-0.01784086	0.00977371	0.01289291	0.0069371	-0.0237501	-0.02522262	-0.0309926	-0.0278325	0.0015609	0.00224300	0.00257799	-0.00234541	-0.01268115	-0.02817162	0.00000000	0.00000000	0.00000000	0.00000000	0.00000000	0.00000000	0.00000000	0.00000000	0.00000000	0.00000000	0.00000000	0.00000000	0.00357763
39.000	0.0343357	0.0234561	0.0167098	0.0050405	0.00000000	0.00000000	0.0110563	0.00000000	-0.01787758	0.00943323	0.01296765	0.0072219	-0.0236833	-0.02526080	-0.0306798	-0.0274766	0.0014869	0.00217340	0.00249880	-0.00237589	-0.01260262	-0.02809394	0.00000000	0.00000000	0.00000000	0.00000000	0.00000000	0.00000000	0.00000000	0.00000000	0.00000000	0.00000000	0.00000000	0.00000000	0.00339814
41.000	0.0345196	0.0234946	0.0172451	0.0055915	0.00000000	0.00000000	0.0102920	0.00000000	-0.01791838	0.00906579	0.01303311	0.0075025	-0.0235903	-0.02530304	-0.0303447	-0.0271019	0.0014109	0.00210080	0.00241596	-0.00240321	-0.01254248	-0.02801196	0.00000000	0.00000000	0.00000000	0.00000000	0.00000000	0.00000000	0.00000000	0.00000000	0.00000000	0.00000000	0.00000000	0.00000000	0.00321268
43.000	0.0346773	0.0236285	0.0177711	0.0061334	0.00000000	0.00000000	0.0095009	0.00000000	-0.01796333	0.00867107	0.01308851	0.0077787	-0.0234718	-0.02534939	-0.0299884	-0.0267091	0.0013329	0.00202529	0.00232956	-0.00242737	-0.01250384	-0.02792629	0.00000000	0.00000000	0.00000000	0.00000000	0.00000000	0.00000000	0.00000000	0.00000000	0.00000000	0.00000000	0.00000000	0.00000000	0.00302157
45.000	0.0348065	0.0239154	0.0182871	0.0066649	0.00000000	0.00000000	0.0086846	0.00000000	-0.01801250	0.00824892	0.01313296	0.0080502	-0.0233287	-0.02539989	-0.0296117	-0.0262990	0.0012531	0.00194694	0.00223970	-0.00244836	-0.01249014	-0.02783756	0.00000000	0.00000000	0.00000000	0.00000000	0.00000000	0.00000000	0.00000000	0.00000000	0.00000000	0.00000000	0.00000000	0.00000000	0.00282518
47.000	0.0349045	0.0241871	0.0187921	0.0071846	0.00000000	0.00000000	0.0078448	0.00000000	-0.01806595	0.00779935	0.01316540	0.0083168	-0.0231619	-0.02545458	-0.0292155	-0.0258724	0.0011715	0.00186588	0.00214650	-0.00246619	-0.01250530	-0.02774639	0.00000000	0.00000000	0.00000000	0.00000000	0.00000000	0.00000000	0.00000000	0.00000000	0.00000000	0.00000000	0.00000000	0.00000000	0.00262383
49.000	0.0349684	0.0244430	0.0192849	0.0076909	0.00000000	0.00000000	0.0069833	0.00000000	-0.01812371	0.00732261	0.01318458	0.0085782	-0.0229722	-0.02551348	-0.0288008	-0.0254298	0.0010883	0.00178218	0.00205007	-0.00248086	-0.01255380	-0.02765340	0.00000000	0.00000000	0.00000000	0.00000000	0.00000000	0.00000000	0.00000000	0.00000000	0.00000000	0.00000000	0.00000000	0.00000000	0.00241792
51.000	0.0349945	0.0246823	0.0197644	0.0081821	0.00000000	0.00000000	0.0061023	0.00000000	-0.01818582	0.00681917	0.01318903	0.0088341	-0.0227603	-0.02557657	-0.0283681	-0.0249719	0.0010036	0.00169596	0.00195052	-0.00249239	-0.01264092	-0.02755931	0.00000000	0.00000000	0.00000000	0.00000000	0.00000000	0.00000000	0.00000000	0.00000000	0.00000000	0.00000000	0.00000000	0.00000000	0.00220785
53.000	0.0349785	0.0249040	0.0202290	0.0086523	0.00000000	0.00000000	0.0052039	0.00000000	-0.01825226	0.00628977	0.01317698	0.0090843	-0.0225270	-0.02564383	-0.0279184	-0.0244994	0.0009175	0.00160734	0.00184801	-0.00250078	-0.01277260	-0.02746485	0.00000000	0.00000000	0.00000000	0.00000000	0.00000000	0.00000000	0.00000000	0.00000000	0.00000000	0.00000000	0.00000000	0.00000000	0.00199402
55.000	0.0349154	0.0251073	0.0206771	0.0091108	0.00000000	0.00000000	0.0042906	0.00000000	-0.01832305	0.00573543	0.01314629	0.0093282	-0.0222731	-0.02571523	-0.0274522	-0.0240127	0.0008301	0.00151642	0.00174265	-0.00250607	-0.01295598	-0.02737076	0.00000000	0.00000000	0.00000000	0.00000000	0.00000000	0.00000000	0.00000000	0.00000000	0.00000000	0.00000000	0.00000000	0.00000000	0.00177686
57.000	0.0347990	0.0252912	0.0211069	0.0095478	0.00000000	0.00000000	0.0033648	0.00000000	-0.01839814	0.00515749	0.01309441	0.0095658	-0.0219994	-0.02579070	-0.0269703	-0.0235125	0.0007415	0.00142334	0.00163461	-0.00250827	-0.01319955	-0.02727545	0.00000000	0.00000000	0.00000000	0.00000000	0.00000000	0.00000000	0.00000000	0.00000000	0.00000000	0.00000000	0.00000000	0.00000000	0.00155698
59.000	0.0346221	0.0254545	0.0215162	0.0099612	0.00000000	0.00000000	0.0024292	0.00000000	-0.01847749	0.00455756	0.01301823	0.0097964	-0.0217064	-0.02587015	-0.0264732	-0.0229993	0.0006519	0.00132821	0.00152403	-0.00250741	-0.01351380	-0.02717798	0.00000000	0.00000000	0.00000000	0.00000000	0.00000000	0.00000000	0.00000000	0.00000000	0.00000000	0.00000000	0.00000000	0.00000000	0.00133444
61.000	0.0343758	0.0255961	0.0219026	0.0103489	0.00000000	0.00000000	0.0014864	0.00000000	-0.01856104	0.00393760	0.01291395	0.0100200	-0.0213949	-0.02595350	-0.0259615	-0.0224736	0.0005614	0.00123117	0.00141106	-0.00250351	-0.01391228	-0.02708364	0.00000000	0.00000000	0.00000000	0.00000000	0.00000000	0.00000000	0.00000000	0.00000000	0.00000000	0.00000000	0.00000000	0.00000000	0.00110988
63.000	0.0340494	0.0257146	0.0222633	0.0107085	0.00000000	0.00000000	0.0005391	0.00000000	-0.01864870	0.00329984	0.01277695	0.0102359	-0.0210656	-0.02604061	-0.0254359	-0.0219359	0.0004700	0.00113235	0.00129589	-0.00249662	-0.01441383	-0.02700908	0.00000000	0.00000000	0.00000000	0.00000000	0.00000000	0.00000000	0.00000000	0.00000000	0.00000000	0.00000000	0.00000000	0.00000000	0.00088374
65.000	0.0336300	0.0258085	0.0225952	0.0110383	0.00000000	0.00000000	-0.0004097	0.00000000	-0.01874037	0.00264682	0.01260155	0.0104439	-0.0207192	-0.02613134	-0.0248968	-0.0213866	0.0003780	0.00103188	0.00117868	-0.00248676	-0.01504775	-0.02695420	0.00000000	0.00000000	0.00000000	0.00000000	0.00000000	0.00000000	0.00000000	0.00000000	0.00000000	0.00000000	0.00000000	0.00000000	0.00065667
