# Supplementary material for: The evolution of pelvic limb muscle moment arms in bird-line archosaurs
Source: Sci Adv. 2021 Mar 19;7(12):eabe2778. doi: 10.1126/sciadv.abe2778 (PMC7978429; doi:10.1126/sciadv.abe2778)
Supplement: Data file S7 [file abe2778_Data_file_S7.zip › supp data/SIMM_moment_arm_raw_data/Lesothosaurus_hipRoAll_15Ab.plt]

# Output plot file made by SIMM 6.0.2
# Curves and events from plot data files are not reproduced in this file.

title hip_rotation moment arm vs. hip_extension


# This file contains 36 columns of data. The first
# column is the x-variable, followed by 35 y-variable[s].

hip_extension (deg)	IT1|hip_rotation moment arm	IT2A|hip_rotation moment arm	IT2P|hip_rotation moment arm	IT3|hip_rotation moment arm	FMTE|hip_rotation moment arm	FMTI|hip_rotation moment arm	AMB|hip_rotation moment arm	AMBtendon|hip_rotation moment arm	ILFB|hip_rotation moment arm	PIFI2|hip_rotation moment arm	PIFI1|hip_rotation moment arm	IFE|hip_rotation moment arm	FTI3|hip_rotation moment arm	FTE|hip_rotation moment arm	ADD1|hip_rotation moment arm	ADD2|hip_rotation moment arm	PIFE1|hip_rotation moment arm	PIFE2|hip_rotation moment arm	PIFE3|hip_rotation moment arm	ISTR|hip_rotation moment arm	CFB|hip_rotation moment arm	CFL|hip_rotation moment arm	GL|hip_rotation moment arm	GM|hip_rotation moment arm	EDL|hip_rotation moment arm	EDB|hip_rotation moment arm	EHL|hip_rotation moment arm	TA|hip_rotation moment arm	FDL|hip_rotation moment arm	FDB|hip_rotation moment arm	FHL|hip_rotation moment arm	FL|hip_rotation moment arm	FLtendon|hip_rotation moment arm	FB|hip_rotation moment arm	ITC|hip_rotation moment arm	
-45.000	-0.0048225	-0.0058910	-0.0082874	-0.0111113	0.00000000	0.00000000	-0.00119966	0.00000000	-0.00055290	0.0027486	-0.00359045	-0.0089573	-0.00219894	0.00098391	0.00018028	-0.00121112	-0.00418468	-0.00415693	-0.00424977	-0.00617903	-0.00506004	-0.00405843	0.00000000	0.00000000	0.00000000	0.00000000	0.00000000	0.00000000	0.00000000	0.00000000	0.00000000	0.00000000	0.00000000	0.00000000	-0.0093673
-43.000	-0.0047020	-0.0057165	-0.0081354	-0.0109780	0.00000000	0.00000000	-0.00119232	0.00000000	-0.00052214	0.0030644	-0.00350514	-0.0086947	-0.00215598	0.00102872	0.00022740	-0.00133427	-0.00418182	-0.00418881	-0.00432172	-0.00637838	-0.00500297	-0.00401811	0.00000000	0.00000000	0.00000000	0.00000000	0.00000000	0.00000000	0.00000000	0.00000000	0.00000000	0.00000000	0.00000000	0.00000000	-0.0090194
-41.000	-0.0045823	-0.0055440	-0.0079786	-0.0108347	0.00000000	0.00000000	-0.00118379	0.00000000	-0.00048921	0.0033818	-0.00341773	-0.0084265	-0.00210945	0.00107317	0.00027387	-0.00145189	-0.00418657	-0.00423422	-0.00441020	-0.00658218	-0.00494274	-0.00397330	0.00000000	0.00000000	0.00000000	0.00000000	0.00000000	0.00000000	0.00000000	0.00000000	0.00000000	0.00000000	0.00000000	0.00000000	-0.0086594
-39.000	-0.0044630	-0.0053730	-0.0078171	-0.0106819	0.00000000	0.00000000	-0.00117405	0.00000000	-0.00045422	0.0037007	-0.00332823	-0.0081530	-0.00205948	0.00111723	0.00031930	-0.00156341	-0.00420091	-0.00429474	-0.00451544	-0.00678880	-0.00487959	-0.00392428	0.00000000	0.00000000	0.00000000	0.00000000	0.00000000	0.00000000	0.00000000	0.00000000	0.00000000	0.00000000	0.00000000	0.00000000	-0.0082874
-37.000	-0.0043437	-0.0052033	-0.0076512	-0.0105171	0.00000000	0.00000000	-0.00116310	0.00000000	-0.00041727	0.0040209	-0.00323664	-0.0078743	-0.00200624	0.00116087	0.00036333	-0.00166838	-0.00422687	-0.00437155	-0.00463724	-0.00699670	-0.00481372	-0.00387135	0.00000000	0.00000000	0.00000000	0.00000000	0.00000000	0.00000000	0.00000000	0.00000000	0.00000000	0.00000000	0.00000000	0.00000000	-0.0079035
-35.000	-0.0042241	-0.0050344	-0.0074808	-0.0103437	0.00000000	0.00000000	-0.00115091	0.00000000	-0.00037846	0.0043423	-0.00314297	-0.0075891	-0.00194992	0.00120406	0.00040564	-0.00176650	-0.00426641	-0.00446540	-0.00477495	-0.00720447	-0.00474533	-0.00381480	0.00000000	0.00000000	0.00000000	0.00000000	0.00000000	0.00000000	0.00000000	0.00000000	0.00000000	0.00000000	0.00000000	0.00000000	-0.0075077
-33.000	-0.0041037	-0.0048661	-0.0073062	-0.0101639	0.00000000	0.00000000	-0.00113747	0.00000000	-0.00033789	0.0046647	-0.00304721	-0.0072986	-0.00189073	0.00124678	0.00044596	-0.00185755	-0.00432127	-0.00457649	-0.00492758	-0.00741081	-0.00467459	-0.00375491	0.00000000	0.00000000	0.00000000	0.00000000	0.00000000	0.00000000	0.00000000	0.00000000	0.00000000	0.00000000	0.00000000	0.00000000	-0.0071007
-31.000	-0.0039823	-0.0046981	-0.0071273	-0.0099761	0.00000000	0.00000000	-0.00112276	0.00000000	-0.00029565	0.0049881	-0.00294938	-0.0070034	-0.00182890	0.00128900	0.00048408	-0.00194146	-0.00439279	-0.00470454	-0.00509390	-0.00761457	-0.00460164	-0.00369193	0.00000000	0.00000000	0.00000000	0.00000000	0.00000000	0.00000000	0.00000000	0.00000000	0.00000000	0.00000000	0.00000000	0.00000000	-0.0066826
-29.000	-0.0038596	-0.0045301	-0.0069442	-0.0097807	0.00000000	0.00000000	-0.00110677	0.00000000	-0.00025184	0.0053121	-0.00284947	-0.0067037	-0.00176467	0.00133071	0.00051982	-0.00201823	-0.00448185	-0.00484884	-0.00527255	-0.00781467	-0.00452664	-0.00362613	0.00000000	0.00000000	0.00000000	0.00000000	0.00000000	0.00000000	0.00000000	0.00000000	0.00000000	0.00000000	0.00000000	0.00000000	-0.0062535
-27.000	-0.0037351	-0.0043617	-0.0067549	-0.0095782	0.00000000	0.00000000	-0.00108949	0.00000000	-0.00020654	0.0056367	-0.00274748	-0.0064030	-0.00169828	0.00137188	0.00055309	-0.00208797	-0.00458877	-0.00500832	-0.00546203	-0.00806912	-0.00444971	-0.00355773	0.00000000	0.00000000	0.00000000	0.00000000	0.00000000	0.00000000	0.00000000	0.00000000	0.00000000	0.00000000	0.00000000	0.00000000	-0.0058137
-25.000	-0.0036087	-0.0041928	-0.0065601	-0.0093686	0.00000000	0.00000000	-0.00107091	0.00000000	-0.00015984	0.0059616	-0.00264342	-0.0061012	-0.00163000	0.00141249	0.00058381	-0.00215084	-0.00471335	-0.00518164	-0.00566088	-0.00835879	-0.00437096	-0.00348698	0.00000000	0.00000000	0.00000000	0.00000000	0.00000000	0.00000000	0.00000000	0.00000000	0.00000000	0.00000000	0.00000000	0.00000000	-0.0053636
-23.000	-0.0034799	-0.0040232	-0.0063741	-0.0091523	0.00000000	0.00000000	-0.00105100	0.00000000	-0.00011182	0.0062866	-0.00253727	-0.0057957	-0.00156009	0.00145254	0.00061199	-0.00220705	-0.00485487	-0.00536730	-0.00586761	-0.00863731	-0.00429051	-0.00341409	0.00000000	0.00000000	0.00000000	0.00000000	0.00000000	0.00000000	0.00000000	0.00000000	0.00000000	0.00000000	0.00000000	0.00000000	-0.0049033
-21.000	-0.0033486	-0.0038526	-0.0061775	-0.0089297	0.00000000	0.00000000	-0.00102976	0.00000000	-0.00006256	0.0066116	-0.00242903	-0.0054866	-0.00148880	0.00149199	0.00063764	-0.00225687	-0.00501226	-0.00556374	-0.00608080	-0.00890423	-0.00420846	-0.00333926	0.00000000	0.00000000	0.00000000	0.00000000	0.00000000	0.00000000	0.00000000	0.00000000	0.00000000	0.00000000	0.00000000	0.00000000	-0.0044333
-19.000	-0.0032143	-0.0036807	-0.0059713	-0.0087008	0.00000000	0.00000000	-0.00100717	0.00000000	-0.00001214	0.0069363	-0.00231870	-0.0051740	-0.00141640	0.00153084	0.00066083	-0.00230058	-0.00518412	-0.00576936	-0.00629909	-0.00915916	-0.00412490	-0.00326268	0.00000000	0.00000000	0.00000000	0.00000000	0.00000000	0.00000000	0.00000000	0.00000000	0.00000000	0.00000000	0.00000000	0.00000000	-0.0039540
-17.000	-0.0030769	-0.0035074	-0.0057649	-0.0084660	0.00000000	0.00000000	-0.00098323	0.00000000	0.00003936	0.0072605	-0.00220626	-0.0048532	-0.00134316	0.00156908	0.00068163	-0.00233850	-0.00536887	-0.00598256	-0.00652119	-0.00940169	-0.00403991	-0.00318453	0.00000000	0.00000000	0.00000000	0.00000000	0.00000000	0.00000000	0.00000000	0.00000000	0.00000000	0.00000000	0.00000000	0.00000000	-0.0034656
-15.000	-0.0029359	-0.0033325	-0.0055553	-0.0082254	0.00000000	0.00000000	-0.00095793	0.00000000	0.00009186	0.0075840	-0.00209171	-0.0045271	-0.00126931	0.00160668	0.00070015	-0.00237093	-0.00556484	-0.00620184	-0.00674589	-0.00963147	-0.00395358	-0.00310499	0.00000000	0.00000000	0.00000000	0.00000000	0.00000000	0.00000000	0.00000000	0.00000000	0.00000000	0.00000000	0.00000000	0.00000000	-0.0029687
-13.000	-0.0027910	-0.0031558	-0.0053422	-0.0079792	0.00000000	0.00000000	-0.00093125	0.00000000	0.00014531	0.0079064	-0.00197503	-0.0041979	-0.00119510	0.00164364	0.00071650	-0.00239819	-0.00577032	-0.00642576	-0.00697204	-0.00984816	-0.00386597	-0.00302421	0.00000000	0.00000000	0.00000000	0.00000000	0.00000000	0.00000000	0.00000000	0.00000000	0.00000000	0.00000000	0.00000000	0.00000000	-0.0024637
-11.000	-0.0026419	-0.0029770	-0.0051257	-0.0077277	0.00000000	0.00000000	-0.00090319	0.00000000	0.00019963	0.0082275	-0.00185620	-0.0038660	-0.00112076	0.00167994	0.00073079	-0.00242059	-0.00598364	-0.00665294	-0.00719858	-0.01005145	-0.00377717	-0.00294234	0.00000000	0.00000000	0.00000000	0.00000000	0.00000000	0.00000000	0.00000000	0.00000000	0.00000000	0.00000000	0.00000000	0.00000000	-0.0019506
-9.000	-0.0024883	-0.0027959	-0.0049058	-0.0074710	0.00000000	0.00000000	-0.00087375	0.00000000	0.00025475	0.0085470	-0.00173521	-0.0035338	-0.00104651	0.00171557	0.00074316	-0.00243844	-0.00620317	-0.00688212	-0.00742452	-0.01024106	-0.00368724	-0.00285952	0.00000000	0.00000000	0.00000000	0.00000000	0.00000000	0.00000000	0.00000000	0.00000000	0.00000000	0.00000000	0.00000000	0.00000000	-0.0014308
-7.000	-0.0023298	-0.0026124	-0.0046826	-0.0072093	0.00000000	0.00000000	-0.00084292	0.00000000	0.00031061	0.0088645	-0.00161202	-0.0031991	-0.00097255	0.00175052	0.00075372	-0.00245202	-0.00642738	-0.00711212	-0.00764892	-0.01041674	-0.00359623	-0.00277588	0.00000000	0.00000000	0.00000000	0.00000000	0.00000000	0.00000000	0.00000000	0.00000000	0.00000000	0.00000000	0.00000000	0.00000000	-0.0009045
-5.000	-0.0021660	-0.0024263	-0.0044560	-0.0069428	0.00000000	0.00000000	-0.00081069	0.00000000	0.00036714	0.0091798	-0.00148661	-0.0028620	-0.00089908	0.00178479	0.00076259	-0.00246162	-0.00665483	-0.00734516	-0.00787340	-0.01057828	-0.00350421	-0.00269153	0.00000000	0.00000000	0.00000000	0.00000000	0.00000000	0.00000000	0.00000000	0.00000000	0.00000000	0.00000000	0.00000000	0.00000000	-0.0003722
-3.000	-0.0019965	-0.0022372	-0.0042261	-0.0066715	0.00000000	0.00000000	-0.00077708	0.00000000	0.00040228	0.0094924	-0.00135895	-0.0025226	-0.00082627	0.00181835	0.00076989	-0.00246750	-0.00688418	-0.00763949	-0.00813804	-0.01072548	-0.00341124	-0.00260660	0.00000000	0.00000000	0.00000000	0.00000000	0.00000000	0.00000000	0.00000000	0.00000000	0.00000000	0.00000000	0.00000000	0.00000000	0.0001660
-1.000	-0.0018208	-0.0020451	-0.0039930	-0.0063958	0.00000000	0.00000000	-0.00074209	0.00000000	0.00043216	0.0098019	-0.00122901	-0.0021811	-0.00075428	0.00185121	0.00077574	-0.00246989	-0.00718071	-0.00792645	-0.00839503	-0.01085817	-0.00331736	-0.00257969	0.00000000	0.00000000	0.00000000	0.00000000	0.00000000	0.00000000	0.00000000	0.00000000	0.00000000	0.00000000	0.00000000	0.00000000	0.0007083
1.000	-0.0016386	-0.0018468	-0.0037567	-0.0061157	0.00000000	0.00000000	-0.00070572	0.00000000	0.00046205	0.0101080	-0.00109674	-0.0018376	-0.00068326	0.00188334	0.00078022	-0.00246905	-0.00748896	-0.00820564	-0.00864398	-0.01097624	-0.00323286	-0.00259898	0.00000000	0.00000000	0.00000000	0.00000000	0.00000000	0.00000000	0.00000000	0.00000000	0.00000000	0.00000000	0.00000000	0.00000000	0.0012551
3.000	-0.0014492	-0.0016476	-0.0035172	-0.0058313	0.00000000	0.00000000	-0.00066798	0.00000000	0.00049209	0.0104101	-0.00096209	-0.0014924	-0.00061335	0.00191527	0.00078345	-0.00246517	-0.00778972	-0.00847667	-0.00888450	-0.01107956	-0.00316360	-0.00261533	0.00000000	0.00000000	0.00000000	0.00000000	0.00000000	0.00000000	0.00000000	0.00000000	0.00000000	0.00000000	0.00000000	0.00000000	0.0018047
5.000	-0.0012523	-0.0014464	-0.0032746	-0.0055429	0.00000000	0.00000000	-0.00062888	0.00000000	0.00052225	0.0107077	-0.00082501	-0.0011456	-0.00054466	0.00194946	0.00078551	-0.00245845	-0.00808256	-0.00873915	-0.00911622	-0.01116808	-0.00309355	-0.00262952	0.00000000	0.00000000	0.00000000	0.00000000	0.00000000	0.00000000	0.00000000	0.00000000	0.00000000	0.00000000	0.00000000	0.00000000	0.0023573
7.000	-0.0010461	-0.0012412	-0.0030289	-0.0052506	0.00000000	0.00000000	-0.00058846	0.00000000	0.00055250	0.0110003	-0.00068544	-0.0007973	-0.00047730	0.00198334	0.00078649	-0.00244909	-0.00836707	-0.00899270	-0.00933877	-0.01124174	-0.00302282	-0.00264195	0.00000000	0.00000000	0.00000000	0.00000000	0.00000000	0.00000000	0.00000000	0.00000000	0.00000000	0.00000000	0.00000000	0.00000000	0.0029115
9.000	-0.0008323	-0.0010317	-0.0027800	-0.0049545	0.00000000	0.00000000	-0.00054671	0.00000000	0.00058281	0.0112872	-0.00054331	-0.0004476	-0.00041136	0.00201887	0.00078645	-0.00243725	-0.00864285	-0.00923693	-0.00955177	-0.01130053	-0.00295153	-0.00265277	0.00000000	0.00000000	0.00000000	0.00000000	0.00000000	0.00000000	0.00000000	0.00000000	0.00000000	0.00000000	0.00000000	0.00000000	0.0034661
11.000	-0.0006094	-0.0008178	-0.0025281	-0.0046548	0.00000000	0.00000000	-0.00050369	0.00000000	0.00061315	0.0115679	-0.00039856	-0.0000968	-0.00034692	0.00205348	0.00078548	-0.00242309	-0.00890948	-0.00947149	-0.00975486	-0.01134446	-0.00288006	-0.00266187	0.00000000	0.00000000	0.00000000	0.00000000	0.00000000	0.00000000	0.00000000	0.00000000	0.00000000	0.00000000	0.00000000	0.00000000	0.0040211
13.000	-0.0003762	-0.0005992	-0.0022731	-0.0043515	0.00000000	0.00000000	-0.00045940	0.00000000	0.00064347	0.0118416	-0.00025108	0.0002550	-0.00028405	0.00208809	0.00078364	-0.00240675	-0.00916658	-0.00969601	-0.00994769	-0.01137356	-0.00280857	-0.00266896	0.00000000	0.00000000	0.00000000	0.00000000	0.00000000	0.00000000	0.00000000	0.00000000	0.00000000	0.00000000	0.00000000	0.00000000	0.0045752
15.000	-0.0001322	-0.0003757	-0.0020149	-0.0040449	0.00000000	0.00000000	-0.00041391	0.00000000	0.00067373	0.0121075	-0.00010079	0.0006076	-0.00022282	0.00212265	0.00078099	-0.00238838	-0.00941378	-0.00991014	-0.01012990	-0.01138790	-0.00273814	-0.00267359	0.00000000	0.00000000	0.00000000	0.00000000	0.00000000	0.00000000	0.00000000	0.00000000	0.00000000	0.00000000	0.00000000	0.00000000	0.0051272
17.000	0.0001235	-0.0001471	-0.0017537	-0.0037352	0.00000000	0.00000000	-0.00036724	0.00000000	0.00070391	0.0123649	0.00005242	0.0009610	-0.00016327	0.00215712	0.00077758	-0.00236808	-0.00965068	-0.01011353	-0.01030115	-0.01138758	-0.00266696	-0.00267520	0.00000000	0.00000000	0.00000000	0.00000000	0.00000000	0.00000000	0.00000000	0.00000000	0.00000000	0.00000000	0.00000000	0.00000000	0.0056764
19.000	0.0003918	0.0000868	-0.0014894	-0.0034224	0.00000000	0.00000000	-0.00031946	0.00000000	0.00073395	0.0126129	0.00020868	0.0013147	-0.00010544	0.00219148	0.00077346	-0.00234598	-0.00987695	-0.01030586	-0.01046112	-0.01137269	-0.00259616	-0.00267312	0.00000000	0.00000000	0.00000000	0.00000000	0.00000000	0.00000000	0.00000000	0.00000000	0.00000000	0.00000000	0.00000000	0.00000000	0.0062216
21.000	0.0005686	0.0003262	-0.0012220	-0.0031067	0.00000000	0.00000000	-0.00027061	0.00000000	0.00076381	0.0128506	0.00036810	0.0016689	-0.00004936	0.00222567	0.00076868	-0.00232219	-0.01009221	-0.01048681	-0.01060947	-0.01134338	-0.00252591	-0.00266661	0.00000000	0.00000000	0.00000000	0.00000000	0.00000000	0.00000000	0.00000000	0.00000000	0.00000000	0.00000000	0.00000000	0.00000000	0.0067618
23.000	0.0007332	0.0005712	-0.0009514	-0.0027883	0.00000000	0.00000000	-0.00022077	0.00000000	0.00079345	0.0130768	0.00053085	0.0020232	0.00000493	0.00225965	0.00076328	-0.00229679	-0.01029615	-0.01065606	-0.01074591	-0.01129981	-0.00245645	-0.00265488	0.00000000	0.00000000	0.00000000	0.00000000	0.00000000	0.00000000	0.00000000	0.00000000	0.00000000	0.00000000	0.00000000	0.00000000	0.0072960
25.000	0.0009053	0.0008221	-0.0006777	-0.0024674	0.00000000	0.00000000	-0.00017000	0.00000000	0.00082282	0.0132905	0.00069709	0.0023775	0.00005742	0.00229339	0.00075729	-0.00226988	-0.01048843	-0.01081333	-0.01087013	-0.01124216	-0.00238803	-0.00263709	0.00000000	0.00000000	0.00000000	0.00000000	0.00000000	0.00000000	0.00000000	0.00000000	0.00000000	0.00000000	0.00000000	0.00000000	0.0078235
27.000	0.0010854	0.0010788	-0.0004007	-0.0021442	0.00000000	0.00000000	-0.00011839	0.00000000	0.00085188	0.0134906	0.00086700	0.0027316	0.00010810	0.00232682	0.00075076	-0.00224155	-0.01066876	-0.01095832	-0.01098184	-0.01117063	-0.00232091	-0.00261240	0.00000000	0.00000000	0.00000000	0.00000000	0.00000000	0.00000000	0.00000000	0.00000000	0.00000000	0.00000000	0.00000000	0.00000000	0.0083423
29.000	0.0012741	0.0013415	-0.0001205	-0.0018189	0.00000000	0.00000000	-0.00006603	0.00000000	0.00088058	0.0136758	0.00104079	0.0030853	0.00015696	0.00235990	0.00074370	-0.00221186	-0.01083682	-0.01109078	-0.01108079	-0.01108544	-0.00225540	-0.00257992	0.00000000	0.00000000	0.00000000	0.00000000	0.00000000	0.00000000	0.00000000	0.00000000	0.00000000	0.00000000	0.00000000	0.00000000	0.0088518
31.000	0.0014720	0.0016102	0.0001631	-0.0014918	0.00000000	0.00000000	-0.00001301	0.00000000	0.00090886	0.0138447	0.00121869	0.0034385	0.00020399	0.00239259	0.00073616	-0.00218089	-0.01099235	-0.01121044	-0.01116672	-0.01098683	-0.00219184	-0.00253879	0.00000000	0.00000000	0.00000000	0.00000000	0.00000000	0.00000000	0.00000000	0.00000000	0.00000000	0.00000000	0.00000000	0.00000000	0.0093508
33.000	0.0016796	0.0018848	0.0004500	-0.0011630	0.00000000	0.00000000	0.00004056	0.00000000	0.00093667	0.0139961	0.00140096	0.0037909	0.00024920	0.00242482	0.00072816	-0.00214872	-0.01113509	-0.01131708	-0.01123938	-0.01087505	-0.00213060	-0.00248811	0.00000000	0.00000000	0.00000000	0.00000000	0.00000000	0.00000000	0.00000000	0.00000000	0.00000000	0.00000000	0.00000000	0.00000000	0.0098383
35.000	0.0018977	0.0021651	0.0007403	-0.0008329	0.00000000	0.00000000	0.00009457	0.00000000	0.00096397	0.0141284	0.00158789	0.0041424	0.00029258	0.00245655	0.00071973	-0.00211539	-0.01126479	-0.01141047	-0.01129856	-0.01075037	-0.00207216	-0.00242704	0.00000000	0.00000000	0.00000000	0.00000000	0.00000000	0.00000000	0.00000000	0.00000000	0.00000000	0.00000000	0.00000000	0.00000000	0.0103132
37.000	0.0021270	0.0024510	0.0010342	-0.0005018	0.00000000	0.00000000	0.00014889	0.00000000	0.00099070	0.0142402	0.00177980	0.0044927	0.00033415	0.00248772	0.00071088	-0.00208097	-0.01138123	-0.01149042	-0.01134407	-0.01061309	-0.00201700	-0.00235472	0.00000000	0.00000000	0.00000000	0.00000000	0.00000000	0.00000000	0.00000000	0.00000000	0.00000000	0.00000000	0.00000000	0.00000000	0.0107748
39.000	0.0023685	0.0027420	0.0013317	-0.0001701	0.00000000	0.00000000	0.00020340	0.00000000	0.00101681	0.0143298	0.00197705	0.0048417	0.00037392	0.00251827	0.00070164	-0.00204551	-0.01148419	-0.01155674	-0.01137571	-0.01046350	-0.00196570	-0.00227031	0.00000000	0.00000000	0.00000000	0.00000000	0.00000000	0.00000000	0.00000000	0.00000000	0.00000000	0.00000000	0.00000000	0.00000000	0.0112212
41.000	0.0026231	0.0030376	0.0016328	0.0001618	0.00000000	0.00000000	0.00025797	0.00000000	0.00104224	0.0143957	0.00218002	0.0051890	0.00041189	0.00254815	0.00069202	-0.00200907	-0.01157350	-0.01160927	-0.01139334	-0.01030192	-0.00191893	-0.00217303	0.00000000	0.00000000	0.00000000	0.00000000	0.00000000	0.00000000	0.00000000	0.00000000	0.00000000	0.00000000	0.00000000	0.00000000	0.0116518
43.000	0.0028919	0.0032835	0.0019377	0.0004935	0.00000000	0.00000000	0.00031244	0.00000000	0.00106695	0.0144363	0.00238918	0.0055345	0.00044809	0.00257729	0.00068205	-0.00197169	-0.01164899	-0.01164786	-0.01139681	-0.01012866	-0.00187750	-0.00206209	0.00000000	0.00000000	0.00000000	0.00000000	0.00000000	0.00000000	0.00000000	0.00000000	0.00000000	0.00000000	0.00000000	0.00000000	0.0120656
45.000	0.0031761	0.0034630	0.0022465	0.0008244	0.00000000	0.00000000	0.00036667	0.00000000	0.00109086	0.0144500	0.00260501	0.0058781	0.00048252	0.00260565	0.00067175	-0.00193342	-0.01171050	-0.01167239	-0.01138601	-0.00994407	-0.00184231	-0.00193676	0.00000000	0.00000000	0.00000000	0.00000000	0.00000000	0.00000000	0.00000000	0.00000000	0.00000000	0.00000000	0.00000000	0.00000000	0.0124616
47.000	0.0034771	0.0036462	0.0025591	0.0011539	0.00000000	0.00000000	0.00042051	0.00000000	0.00111395	0.0144352	0.00282805	0.0062193	0.00051521	0.00263315	0.00066112	-0.00189429	-0.01175791	-0.01168276	-0.01136086	-0.00974849	-0.00181443	-0.00179640	0.00000000	0.00000000	0.00000000	0.00000000	0.00000000	0.00000000	0.00000000	0.00000000	0.00000000	0.00000000	0.00000000	0.00000000	0.0128390
49.000	0.0037964	0.0038331	0.0028758	0.0014812	0.00000000	0.00000000	0.00047380	0.00000000	0.00113614	0.0143904	0.00305892	0.0065579	0.00054617	0.00265974	0.00065019	-0.00185436	-0.01179112	-0.01167889	-0.01132128	-0.00954228	-0.00179510	-0.00164042	0.00000000	0.00000000	0.00000000	0.00000000	0.00000000	0.00000000	0.00000000	0.00000000	0.00000000	0.00000000	0.00000000	0.00000000	0.0131970
51.000	0.0041357	0.0040240	0.0031965	0.0018055	0.00000000	0.00000000	0.00052638	0.00000000	0.00115739	0.0143143	0.00329829	0.0068938	0.00057541	0.00268537	0.00063896	-0.00181366	-0.01181005	-0.01166072	-0.01126723	-0.00932579	-0.00178585	-0.00146813	0.00000000	0.00000000	0.00000000	0.00000000	0.00000000	0.00000000	0.00000000	0.00000000	0.00000000	0.00000000	0.00000000	0.00000000	0.0135346
53.000	0.0044970	0.0042189	0.0035213	0.0021233	0.00000000	0.00000000	0.00057808	0.00000000	0.00117764	0.0142055	0.00354688	0.0072265	0.00060297	0.00270996	0.00062745	-0.00177223	-0.01181463	-0.01162822	-0.01119872	-0.00909939	-0.00178843	-0.00127900	0.00000000	0.00000000	0.00000000	0.00000000	0.00000000	0.00000000	0.00000000	0.00000000	0.00000000	0.00000000	0.00000000	0.00000000	0.0138511
55.000	0.0048823	0.0044179	0.0038501	0.0024407	0.00000000	0.00000000	0.00062876	0.00000000	0.00119685	0.0140629	0.00380549	0.0075558	0.00062886	0.00273347	0.00061568	-0.00173009	-0.01180483	-0.01158138	-0.01111574	-0.00886347	-0.00180501	-0.00107245	0.00000000	0.00000000	0.00000000	0.00000000	0.00000000	0.00000000	0.00000000	0.00000000	0.00000000	0.00000000	0.00000000	0.00000000	0.0141459
57.000	0.0052940	0.0046212	0.0041828	0.0027518	0.00000000	0.00000000	0.00067824	0.00000000	0.00121497	0.0138858	0.00407497	0.0078815	0.00065311	0.00275583	0.00060365	-0.00168730	-0.01178063	-0.01152020	-0.01101834	-0.00861839	-0.00183824	-0.00085057	0.00000000	0.00000000	0.00000000	0.00000000	0.00000000	0.00000000	0.00000000	0.00000000	0.00000000	0.00000000	0.00000000	0.00000000	0.0144181
59.000	0.0057348	0.0048289	0.0045193	0.0030553	0.00000000	0.00000000	0.00072638	0.00000000	0.00123194	0.0136734	0.00435623	0.0082030	0.00067572	0.00277699	0.00059138	-0.00164387	-0.01174205	-0.01144473	-0.01090660	-0.00836455	-0.00189146	-0.00061438	0.00000000	0.00000000	0.00000000	0.00000000	0.00000000	0.00000000	0.00000000	0.00000000	0.00000000	0.00000000	0.00000000	0.00000000	0.0146676
61.000	0.0062075	0.0050411	0.0048592	0.0033499	0.00000000	0.00000000	0.00077302	0.00000000	0.00124773	0.0134255	0.00465018	0.0085202	0.00069673	0.00279688	0.00057887	-0.00159984	-0.01168910	-0.01135502	-0.01078061	-0.00810232	-0.00196909	-0.00035844	0.00000000	0.00000000	0.00000000	0.00000000	0.00000000	0.00000000	0.00000000	0.00000000	0.00000000	0.00000000	0.00000000	0.00000000	0.0148938
63.000	0.0067152	0.0052579	0.0052022	0.0036342	0.00000000	0.00000000	0.00081801	0.00000000	0.00126228	0.0131419	0.00495771	0.0088326	0.00071616	0.00281547	0.00056614	-0.00155524	-0.01162186	-0.01125116	-0.01064049	-0.00783211	-0.00207731	-0.00006757	0.00000000	0.00000000	0.00000000	0.00000000	0.00000000	0.00000000	0.00000000	0.00000000	0.00000000	0.00000000	0.00000000	0.00000000	0.0150961
65.000	0.0072613	0.0054795	0.0055476	0.0039065	0.00000000	0.00000000	0.00086123	0.00000000	0.00127557	0.0128232	0.00527963	0.0091398	0.00073402	0.00283269	0.00055319	-0.00151010	-0.01154039	-0.01113326	-0.01048641	-0.00755431	-0.00222587	0.00025510	0.00000000	0.00000000	0.00000000	0.00000000	0.00000000	0.00000000	0.00000000	0.00000000	0.00000000	0.00000000	0.00000000	0.00000000	0.0152742
