# Supplementary material for: The evolution of pelvic limb muscle moment arms in bird-line archosaurs
Source: Sci Adv. 2021 Mar 19;7(12):eabe2778. doi: 10.1126/sciadv.abe2778 (PMC7978429; doi:10.1126/sciadv.abe2778)
Supplement: Data file S7 [file abe2778_Data_file_S7.zip › supp data/SIMM_moment_arm_raw_data/Lesothosaurus_kneeExAll.plt]

# Output plot file made by SIMM 6.0.2
# Curves and events from plot data files are not reproduced in this file.

title knee_angle moment arm vs. knee_angle


# This file contains 36 columns of data. The first
# column is the x-variable, followed by 35 y-variable[s].

knee_angle (deg)	IT1|knee_angle moment arm	IT2A|knee_angle moment arm	IT2P|knee_angle moment arm	IT3|knee_angle moment arm	FMTE|knee_angle moment arm	FMTI|knee_angle moment arm	AMB|knee_angle moment arm	AMBtendon|knee_angle moment arm	ILFB|knee_angle moment arm	PIFI2|knee_angle moment arm	PIFI1|knee_angle moment arm	IFE|knee_angle moment arm	FTI3|knee_angle moment arm	FTE|knee_angle moment arm	ADD1|knee_angle moment arm	ADD2|knee_angle moment arm	PIFE1|knee_angle moment arm	PIFE2|knee_angle moment arm	PIFE3|knee_angle moment arm	ISTR|knee_angle moment arm	CFB|knee_angle moment arm	CFL|knee_angle moment arm	GL|knee_angle moment arm	GM|knee_angle moment arm	EDL|knee_angle moment arm	EDB|knee_angle moment arm	EHL|knee_angle moment arm	TA|knee_angle moment arm	FDL|knee_angle moment arm	FDB|knee_angle moment arm	FHL|knee_angle moment arm	FL|knee_angle moment arm	FLtendon|knee_angle moment arm	FB|knee_angle moment arm	ITC|knee_angle moment arm	
-90.000	0.01436969	0.01256441	0.01267713	0.01093716	0.01088326	0.01032210	0.01049510	0.00000000	-0.01416164	0.00000000	0.00000000	0.00000000	-0.01043061	-0.01170270	0.00000000	0.00000000	0.00000000	0.00000000	0.00000000	0.00000000	0.00000000	0.00000000	-0.01203774	0.00000000	0.00498896	0.00000000	0.00000000	0.00000000	-0.01162383	0.00000000	-0.01283599	0.00000000	0.00000000	0.00000000	0.00000000
-88.000	0.01438218	0.01257460	0.01268295	0.01093434	0.01088428	0.01034489	0.01051303	0.00000000	-0.01452848	0.00000000	0.00000000	0.00000000	-0.01120834	-0.01294098	0.00000000	0.00000000	0.00000000	0.00000000	0.00000000	0.00000000	0.00000000	0.00000000	-0.01231366	0.00000000	0.00489117	0.00000000	0.00000000	0.00000000	-0.01163529	0.00000000	-0.01278982	0.00000000	0.00000000	0.00000000	0.00000000
-86.000	0.01439456	0.01258456	0.01268829	0.01093066	0.01088466	0.01036809	0.01053116	0.00000000	-0.01485567	0.00000000	0.00000000	0.00000000	-0.01188152	-0.01390374	0.00000000	0.00000000	0.00000000	0.00000000	0.00000000	0.00000000	0.00000000	0.00000000	-0.01256702	0.00000000	0.00478476	0.00000000	0.00000000	0.00000000	-0.01163228	0.00000000	-0.01273185	0.00000000	0.00000000	0.00000000	0.00000000
-84.000	0.01440687	0.01259428	0.01269314	0.01092609	0.01088439	0.01039169	0.01054949	0.00000000	-0.01514524	0.00000000	0.00000000	0.00000000	-0.01246050	-0.01464918	0.00000000	0.00000000	0.00000000	0.00000000	0.00000000	0.00000000	0.00000000	0.00000000	-0.01279805	0.00000000	0.00466967	0.00000000	0.00000000	0.00000000	-0.01161576	0.00000000	-0.01266284	0.00000000	0.00000000	0.00000000	0.00000000
-82.000	0.01441904	0.01260374	0.01269746	0.01092062	0.01088347	0.01041568	0.01056793	0.00000000	-0.01539917	0.00000000	0.00000000	0.00000000	-0.01295554	-0.01522546	0.00000000	0.00000000	0.00000000	0.00000000	0.00000000	0.00000000	0.00000000	0.00000000	-0.01300708	0.00000000	0.00454589	0.00000000	0.00000000	0.00000000	-0.01158662	0.00000000	-0.01258349	0.00000000	0.00000000	0.00000000	0.00000000
-80.000	0.01443108	0.01261291	0.01270126	0.01091425	0.01088189	0.01044004	0.01058650	0.00000000	-0.01561942	0.00000000	0.00000000	0.00000000	-0.01337639	-0.01567042	0.00000000	0.00000000	0.00000000	0.00000000	0.00000000	0.00000000	0.00000000	0.00000000	-0.01319444	0.00000000	0.00441339	0.00000000	0.00000000	0.00000000	-0.01154564	0.00000000	-0.01249441	0.00000000	0.00000000	0.00000000	0.00000000
-78.000	0.01444295	0.01262180	0.01270452	0.01090698	0.01087965	0.01046476	0.01060514	0.00000000	-0.01580786	0.00000000	0.00000000	0.00000000	-0.01373192	-0.01601297	0.00000000	0.00000000	0.00000000	0.00000000	0.00000000	0.00000000	0.00000000	0.00000000	-0.01336051	0.00000000	0.00427219	0.00000000	0.00000000	0.00000000	-0.01149355	0.00000000	-0.01239617	0.00000000	0.00000000	0.00000000	0.00000000
-76.000	0.01445467	0.01263038	0.01270724	0.01089881	0.01087675	0.01048982	0.01062387	0.00000000	-0.01596629	0.00000000	0.00000000	0.00000000	-0.01403009	-0.01627500	0.00000000	0.00000000	0.00000000	0.00000000	0.00000000	0.00000000	0.00000000	0.00000000	-0.01350570	0.00000000	0.00412235	0.00000000	0.00000000	0.00000000	-0.01143100	0.00000000	-0.01228927	0.00000000	0.00000000	0.00000000	0.00000000
-74.000	0.01446620	0.01263867	0.01270941	0.01088973	0.01087319	0.01051523	0.01064267	0.00000000	-0.01609643	0.00000000	0.00000000	0.00000000	-0.01427788	-0.01647301	0.00000000	0.00000000	0.00000000	0.00000000	0.00000000	0.00000000	0.00000000	0.00000000	-0.01363044	0.00000000	0.00396393	0.00000000	0.00000000	0.00000000	-0.01135859	0.00000000	-0.01217416	0.00000000	0.00000000	0.00000000	0.00000000
-72.000	0.01447753	0.01264665	0.01271102	0.01087974	0.01086897	0.01054097	0.01066156	0.00000000	-0.01619988	0.00000000	0.00000000	0.00000000	-0.01448139	-0.01661948	0.00000000	0.00000000	0.00000000	0.00000000	0.00000000	0.00000000	0.00000000	0.00000000	-0.01373519	0.00000000	0.00379706	0.00000000	0.00000000	0.00000000	-0.01131212	0.00000000	-0.01205128	0.00000000	0.00000000	0.00000000	0.00000000
-70.000	0.01448864	0.01265433	0.01271208	0.01086887	0.01086410	0.01056704	0.01068052	0.00000000	-0.01627816	0.00000000	0.00000000	0.00000000	-0.01464586	-0.01672391	0.00000000	0.00000000	0.00000000	0.00000000	0.00000000	0.00000000	0.00000000	0.00000000	-0.01382039	0.00000000	0.00362189	0.00000000	0.00000000	0.00000000	-0.01131308	0.00000000	-0.01192099	0.00000000	0.00000000	0.00000000	0.00000000
-68.000	0.01449955	0.01266170	0.01271259	0.01085710	0.01085859	0.01059343	0.01069956	0.00000000	-0.01633271	0.00000000	0.00000000	0.00000000	-0.01477583	-0.01679359	0.00000000	0.00000000	0.00000000	0.00000000	0.00000000	0.00000000	0.00000000	0.00000000	-0.01388654	0.00000000	0.00343859	0.00000000	0.00000000	0.00000000	-0.01131455	0.00000000	-0.01178364	0.00000000	0.00000000	0.00000000	0.00000000
-66.000	0.01451023	0.01266877	0.01271255	0.01084446	0.01085245	0.01062012	0.01071866	0.00000000	-0.01636484	0.00000000	0.00000000	0.00000000	-0.01487518	-0.01683414	0.00000000	0.00000000	0.00000000	0.00000000	0.00000000	0.00000000	0.00000000	0.00000000	-0.01393410	0.00000000	0.00324741	0.00000000	0.00000000	0.00000000	-0.01131655	0.00000000	-0.01163957	0.00000000	0.00000000	0.00000000	0.00000000
-64.000	0.01452070	0.01267554	0.01271196	0.01083095	0.01084568	0.01064713	0.01073784	0.00000000	-0.01637581	0.00000000	0.00000000	0.00000000	-0.01494726	-0.01684998	0.00000000	0.00000000	0.00000000	0.00000000	0.00000000	0.00000000	0.00000000	0.00000000	-0.01396356	0.00000000	0.00304861	0.00000000	0.00000000	0.00000000	-0.01131912	0.00000000	-0.01148905	0.00000000	0.00000000	0.00000000	0.00000000
-62.000	0.01453093	0.01268202	0.01271083	0.01081659	0.01083830	0.01067443	0.01075712	0.00000000	-0.01636678	0.00000000	0.00000000	0.00000000	-0.01499493	-0.01684456	0.00000000	0.00000000	0.00000000	0.00000000	0.00000000	0.00000000	0.00000000	0.00000000	-0.01397542	0.00000000	0.00284250	0.00000000	0.00000000	0.00000000	-0.01132228	0.00000000	-0.01140380	0.00000000	0.00000000	0.00000000	0.00000000
-60.000	0.01454093	0.01268821	0.01270917	0.01080140	0.01083032	0.01070203	0.01077649	0.00000000	-0.01633883	0.00000000	0.00000000	0.00000000	-0.01502065	-0.01682062	0.00000000	0.00000000	0.00000000	0.00000000	0.00000000	0.00000000	0.00000000	0.00000000	-0.01397015	0.00000000	0.00262944	0.00000000	0.00000000	0.00000000	-0.01132605	0.00000000	-0.01140148	0.00000000	0.00000000	0.00000000	0.00000000
-58.000	0.01455069	0.01269411	0.01270698	0.01078537	0.01082175	0.01072992	0.01079593	0.00000000	-0.01629295	0.00000000	0.00000000	0.00000000	-0.01502653	-0.01678038	0.00000000	0.00000000	0.00000000	0.00000000	0.00000000	0.00000000	0.00000000	0.00000000	-0.01394825	0.00000000	0.00240984	0.00000000	0.00000000	0.00000000	-0.01133045	0.00000000	-0.01139975	0.00000000	0.00000000	0.00000000	0.00000000
-56.000	0.01456023	0.01269974	0.01270428	0.01076855	0.01081261	0.01075809	0.01081544	0.00000000	-0.01623009	0.00000000	0.00000000	0.00000000	-0.01501440	-0.01672562	0.00000000	0.00000000	0.00000000	0.00000000	0.00000000	0.00000000	0.00000000	0.00000000	-0.01391020	0.00000000	0.00218413	0.00000000	0.00000000	0.00000000	-0.01133548	0.00000000	-0.01139845	0.00000000	0.00000000	0.00000000	0.00000000
-54.000	0.01456952	0.01270509	0.01270107	0.01075094	0.01080291	0.01078653	0.01083503	0.00000000	-0.01615112	0.00000000	0.00000000	0.00000000	-0.01498585	-0.01665780	0.00000000	0.00000000	0.00000000	0.00000000	0.00000000	0.00000000	0.00000000	0.00000000	-0.01385647	0.00000000	0.00195279	0.00000000	0.00000000	0.00000000	-0.01134117	0.00000000	-0.01139765	0.00000000	0.00000000	0.00000000	0.00000000
-52.000	0.01457857	0.01271019	0.01269737	0.01073255	0.01079266	0.01081524	0.01085469	0.00000000	-0.01605685	0.00000000	0.00000000	0.00000000	-0.01494224	-0.01657811	0.00000000	0.00000000	0.00000000	0.00000000	0.00000000	0.00000000	0.00000000	0.00000000	-0.01378753	0.00000000	0.00171635	0.00000000	0.00000000	0.00000000	-0.01134750	0.00000000	-0.01139736	0.00000000	0.00000000	0.00000000	0.00000000
-50.000	0.01458739	0.01271501	0.01269318	0.01071342	0.01078188	0.01084421	0.01087443	0.00000000	-0.01594802	0.00000000	0.00000000	0.00000000	-0.01488476	-0.01648755	0.00000000	0.00000000	0.00000000	0.00000000	0.00000000	0.00000000	0.00000000	0.00000000	-0.01370386	0.00000000	0.00147536	0.00000000	0.00000000	0.00000000	-0.01135448	0.00000000	-0.01139759	0.00000000	0.00000000	0.00000000	0.00000000
-48.000	0.01459595	0.01271960	0.01268851	0.01069356	0.01077058	0.01087342	0.01089424	0.00000000	-0.01582535	0.00000000	0.00000000	0.00000000	-0.01481446	-0.01638695	0.00000000	0.00000000	0.00000000	0.00000000	0.00000000	0.00000000	0.00000000	0.00000000	-0.01360590	0.00000000	0.00123043	0.00000000	0.00000000	0.00000000	-0.01136212	0.00000000	-0.01139834	0.00000000	0.00000000	0.00000000	0.00000000
-46.000	0.01460428	0.01272393	0.01268338	0.01067300	0.01075877	0.01090288	0.01091412	0.00000000	-0.01568949	0.00000000	0.00000000	0.00000000	-0.01473225	-0.01627701	0.00000000	0.00000000	0.00000000	0.00000000	0.00000000	0.00000000	0.00000000	0.00000000	-0.01349410	0.00000000	0.00098217	0.00000000	0.00000000	0.00000000	-0.01137040	0.00000000	-0.01139960	0.00000000	0.00000000	0.00000000	0.00000000
-44.000	0.01461234	0.01272804	0.01267779	0.01065174	0.01074648	0.01093256	0.01093408	0.00000000	-0.01554106	0.00000000	0.00000000	0.00000000	-0.01463894	-0.01615833	0.00000000	0.00000000	0.00000000	0.00000000	0.00000000	0.00000000	0.00000000	0.00000000	-0.01336890	0.00000000	0.00073124	0.00000000	0.00000000	0.00000000	-0.01137930	0.00000000	-0.01140138	0.00000000	0.00000000	0.00000000	0.00000000
-42.000	0.01462015	0.01273194	0.01267174	0.01062981	0.01073371	0.01096245	0.01095411	0.00000000	-0.01538061	0.00000000	0.00000000	0.00000000	-0.01453523	-0.01603143	0.00000000	0.00000000	0.00000000	0.00000000	0.00000000	0.00000000	0.00000000	0.00000000	-0.01323075	0.00000000	0.00047830	0.00000000	0.00000000	0.00000000	-0.01138883	0.00000000	-0.01140366	0.00000000	0.00000000	0.00000000	0.00000000
-40.000	0.01462768	0.01273561	0.01266526	0.01060724	0.01072047	0.01099254	0.01097422	0.00000000	-0.01520871	0.00000000	0.00000000	0.00000000	-0.01442176	-0.01589673	0.00000000	0.00000000	0.00000000	0.00000000	0.00000000	0.00000000	0.00000000	0.00000000	-0.01308004	0.00000000	0.00022404	0.00000000	0.00000000	0.00000000	-0.01139895	0.00000000	-0.01140643	0.00000000	0.00000000	0.00000000	0.00000000
-38.000	0.01463495	0.01273906	0.01265834	0.01058403	0.01070678	0.01102280	0.01099440	0.00000000	-0.01502583	0.00000000	0.00000000	0.00000000	-0.01429908	-0.01575464	0.00000000	0.00000000	0.00000000	0.00000000	0.00000000	0.00000000	0.00000000	0.00000000	-0.01291721	0.00000000	-0.00003083	0.00000000	0.00000000	0.00000000	-0.01140964	0.00000000	-0.01140967	0.00000000	0.00000000	0.00000000	0.00000000
-36.000	0.01464190	0.01274228	0.01265100	0.01056022	0.01069265	0.01105323	0.01101464	0.00000000	-0.01483247	0.00000000	0.00000000	0.00000000	-0.01416770	-0.01560548	0.00000000	0.00000000	0.00000000	0.00000000	0.00000000	0.00000000	0.00000000	0.00000000	-0.01274266	0.00000000	-0.00028562	0.00000000	0.00000000	0.00000000	-0.01142087	0.00000000	-0.01141337	0.00000000	0.00000000	0.00000000	0.00000000
-34.000	0.01464856	0.01274528	0.01264323	0.01053583	0.01067808	0.01108380	0.01103494	0.00000000	-0.01462907	0.00000000	0.00000000	0.00000000	-0.01402808	-0.01544955	0.00000000	0.00000000	0.00000000	0.00000000	0.00000000	0.00000000	0.00000000	0.00000000	-0.01255678	0.00000000	-0.00053962	0.00000000	0.00000000	0.00000000	-0.01143262	0.00000000	-0.01141751	0.00000000	0.00000000	0.00000000	0.00000000
-32.000	0.01465489	0.01274805	0.01263504	0.01051086	0.01066310	0.01111449	0.01105530	0.00000000	-0.01441604	0.00000000	0.00000000	0.00000000	-0.01388061	-0.01528713	0.00000000	0.00000000	0.00000000	0.00000000	0.00000000	0.00000000	0.00000000	0.00000000	-0.01235996	0.00000000	-0.00079214	0.00000000	0.00000000	0.00000000	-0.01144485	0.00000000	-0.01142204	0.00000000	0.00000000	0.00000000	0.00000000
-30.000	0.01466087	0.01275059	0.01262643	0.01048535	0.01064770	0.01114527	0.01122513	0.00000000	-0.01419378	0.00000000	0.00000000	0.00000000	-0.01372566	-0.01511844	0.00000000	0.00000000	0.00000000	0.00000000	0.00000000	0.00000000	0.00000000	0.00000000	-0.01215257	0.00000000	-0.00104249	0.00000000	0.00000000	0.00000000	-0.01145752	0.00000000	-0.01142695	0.00000000	0.00000000	0.00000000	0.00000000
-28.000	0.01466661	0.01275288	0.01261740	0.01045931	0.01063189	0.01117612	0.01153399	0.00000000	-0.01396267	0.00000000	0.00000000	0.00000000	-0.01356358	-0.01494372	0.00000000	0.00000000	0.00000000	0.00000000	0.00000000	0.00000000	0.00000000	0.00000000	-0.01193499	0.00000000	-0.00129000	0.00000000	0.00000000	0.00000000	-0.01147058	0.00000000	-0.01143221	0.00000000	0.00000000	0.00000000	0.00000000
-26.000	0.01467206	0.01275492	0.01260795	0.01043276	0.01061568	0.01120701	0.01183824	0.00000000	-0.01372307	0.00000000	0.00000000	0.00000000	-0.01339467	-0.01476315	0.00000000	0.00000000	0.00000000	0.00000000	0.00000000	0.00000000	0.00000000	0.00000000	-0.01170759	0.00000000	-0.00153403	0.00000000	0.00000000	0.00000000	-0.01148400	0.00000000	-0.01143777	0.00000000	0.00000000	0.00000000	0.00000000
-24.000	0.01467713	0.01275669	0.01259808	0.01040572	0.01059907	0.01123790	0.01213769	0.00000000	-0.01347531	0.00000000	0.00000000	0.00000000	-0.01321920	-0.01457691	0.00000000	0.00000000	0.00000000	0.00000000	0.00000000	0.00000000	0.00000000	0.00000000	-0.01147071	0.00000000	-0.00177397	0.00000000	0.00000000	0.00000000	-0.01149773	0.00000000	-0.01144360	0.00000000	0.00000000	0.00000000	0.00000000
-22.000	0.01468178	0.01275818	0.01258779	0.01037820	0.01058208	0.01126877	0.01243219	0.00000000	-0.01321972	0.00000000	0.00000000	0.00000000	-0.01303745	-0.01438518	0.00000000	0.00000000	0.00000000	0.00000000	0.00000000	0.00000000	0.00000000	0.00000000	-0.01130880	0.00000000	-0.00200923	0.00000000	0.00000000	0.00000000	-0.01151170	0.00000000	-0.01144966	0.00000000	0.00000000	0.00000000	0.00000000
-20.000	0.01468600	0.01275937	0.01257706	0.01035024	0.01056471	0.01129959	0.01272154	0.00000000	-0.01295661	0.00000000	0.00000000	0.00000000	-0.01284966	-0.01418812	0.00000000	0.00000000	0.00000000	0.00000000	0.00000000	0.00000000	0.00000000	0.00000000	-0.01133963	0.00000000	-0.00223925	0.00000000	0.00000000	0.00000000	-0.01152589	0.00000000	-0.01145592	0.00000000	0.00000000	0.00000000	0.00000000
-18.000	0.01468973	0.01276023	0.01256589	0.01032185	0.01054695	0.01133051	0.01300557	0.00000000	-0.01268628	0.00000000	0.00000000	0.00000000	-0.01265604	-0.01398586	0.00000000	0.00000000	0.00000000	0.00000000	0.00000000	0.00000000	0.00000000	0.00000000	-0.01137102	0.00000000	-0.00246353	0.00000000	0.00000000	0.00000000	-0.01154022	0.00000000	-0.01146231	0.00000000	0.00000000	0.00000000	0.00000000
-16.000	0.01469294	0.01286447	0.01255429	0.01029305	0.01052883	0.01136102	0.01328408	0.00000000	-0.01240900	0.00000000	0.00000000	0.00000000	-0.01245682	-0.01377856	0.00000000	0.00000000	0.00000000	0.00000000	0.00000000	0.00000000	0.00000000	0.00000000	-0.01140298	0.00000000	-0.00268159	0.00000000	0.00000000	0.00000000	-0.01155464	0.00000000	-0.01146881	0.00000000	0.00000000	0.00000000	0.00000000
-14.000	0.01469557	0.01309487	0.01254180	0.01026362	0.01051015	0.01139134	0.01355687	0.00000000	-0.01212505	0.00000000	0.00000000	0.00000000	-0.01225218	-0.01356634	0.00000000	0.00000000	0.00000000	0.00000000	0.00000000	0.00000000	0.00000000	0.00000000	-0.01143544	0.00000000	-0.00289300	0.00000000	0.00000000	0.00000000	-0.01156910	0.00000000	-0.01147537	0.00000000	0.00000000	0.00000000	0.00000000
-12.000	0.01469757	0.01331801	0.01252937	0.01023428	0.01049131	0.01142145	0.01382373	0.00000000	-0.01201620	0.00000000	0.00000000	0.00000000	-0.01204231	-0.01334932	0.00000000	0.00000000	0.00000000	0.00000000	0.00000000	0.00000000	0.00000000	0.00000000	-0.01146834	0.00000000	-0.00309737	0.00000000	0.00000000	0.00000000	-0.01158354	0.00000000	-0.01148193	0.00000000	0.00000000	0.00000000	0.00000000
-10.000	0.01489789	0.01353359	0.01251658	0.01029513	0.01047224	0.01145132	0.01408445	0.00000000	-0.01205192	0.00000000	0.00000000	0.00000000	-0.01182740	-0.01312764	0.00000000	0.00000000	0.00000000	0.00000000	0.00000000	0.00000000	0.00000000	0.00000000	-0.01150164	0.00000000	-0.00329436	0.00000000	0.00000000	0.00000000	-0.01159790	0.00000000	-0.01148846	0.00000000	0.00000000	0.00000000	0.00000000
-8.000	0.01512136	0.01374129	0.01250322	0.01044493	0.01056558	0.01157319	0.01433880	0.00000000	-0.01208706	0.00000000	0.00000000	0.00000000	-0.01160761	-0.01290140	0.00000000	0.00000000	0.00000000	0.00000000	0.00000000	0.00000000	0.00000000	0.00000000	-0.01153528	0.00000000	-0.00348366	0.00000000	0.00000000	0.00000000	-0.01161212	0.00000000	-0.01149491	0.00000000	0.00000000	0.00000000	0.00000000
-6.000	0.01533644	0.01394076	0.01261207	0.01058667	0.01072227	0.01177105	0.01458654	0.00000000	-0.01212107	0.00000000	0.00000000	0.00000000	-0.01138309	-0.01267073	0.00000000	0.00000000	0.00000000	0.00000000	0.00000000	0.00000000	0.00000000	0.00000000	-0.01156918	0.00000000	-0.00366501	0.00000000	0.00000000	0.00000000	-0.01162614	0.00000000	-0.01150123	0.00000000	0.00000000	0.00000000	0.00000000
-4.000	0.01554275	0.01413166	0.01279641	0.01072002	0.01087124	0.01196221	0.01482743	0.00000000	-0.01215401	0.00000000	0.00000000	0.00000000	-0.01115402	-0.01243572	0.00000000	0.00000000	0.00000000	0.00000000	0.00000000	0.00000000	0.00000000	0.00000000	-0.01160328	0.00000000	-0.00383819	0.00000000	0.00000000	0.00000000	-0.01163991	0.00000000	-0.01150737	0.00000000	0.00000000	0.00000000	0.00000000
-2.000	0.01573990	0.01431361	0.01297218	0.01084462	0.01101216	0.01214638	0.01506118	0.00000000	-0.01218582	0.00000000	0.00000000	0.00000000	-0.01116096	-0.01219650	0.00000000	0.00000000	0.00000000	0.00000000	0.00000000	0.00000000	0.00000000	0.00000000	-0.01163751	0.00000000	-0.00400303	0.00000000	0.00000000	0.00000000	-0.01165336	0.00000000	-0.01151329	0.00000000	0.00000000	0.00000000	0.00000000
0.000	0.01592749	0.01448619	0.01313899	0.01096013	0.01114468	0.01232326	0.01528752	0.00000000	-0.01221641	0.00000000	0.00000000	0.00000000	-0.01116795	-0.01195316	0.00000000	0.00000000	0.00000000	0.00000000	0.00000000	0.00000000	0.00000000	0.00000000	-0.01167179	0.00000000	-0.00415938	0.00000000	0.00000000	0.00000000	-0.01166645	0.00000000	-0.01151895	0.00000000	0.00000000	0.00000000	0.00000000
2.000	0.01610504	0.01464897	0.01329644	0.01106617	0.01126846	0.01249254	0.01550615	0.00000000	-0.01224572	0.00000000	0.00000000	0.00000000	-0.01117463	-0.01170582	0.00000000	0.00000000	0.00000000	0.00000000	0.00000000	0.00000000	0.00000000	0.00000000	-0.01170605	0.00000000	-0.00430714	0.00000000	0.00000000	0.00000000	-0.01167911	0.00000000	-0.01152431	0.00000000	0.00000000	0.00000000	0.00000000
4.000	0.01627209	0.01480149	0.01344412	0.01116235	0.01138310	0.01265389	0.01571675	0.00000000	-0.01227367	0.00000000	0.00000000	0.00000000	-0.01118098	-0.01159574	0.00000000	0.00000000	0.00000000	0.00000000	0.00000000	0.00000000	0.00000000	0.00000000	-0.01174021	0.00000000	-0.00444624	0.00000000	0.00000000	0.00000000	-0.01169130	0.00000000	-0.01152932	0.00000000	0.00000000	0.00000000	0.00000000
6.000	0.01642809	0.01494325	0.01358159	0.01124826	0.01148821	0.01280693	0.01591896	0.00000000	-0.01230019	0.00000000	0.00000000	0.00000000	-0.01118699	-0.01160343	0.00000000	0.00000000	0.00000000	0.00000000	0.00000000	0.00000000	0.00000000	0.00000000	-0.01177417	0.00000000	-0.00457663	0.00000000	0.00000000	0.00000000	-0.01170296	0.00000000	-0.01153395	0.00000000	0.00000000	0.00000000	0.00000000
8.000	0.01657247	0.01507370	0.01370835	0.01132347	0.01158337	0.01295129	0.01611242	0.00000000	-0.01232524	0.00000000	0.00000000	0.00000000	-0.01119264	-0.01161070	0.00000000	0.00000000	0.00000000	0.00000000	0.00000000	0.00000000	0.00000000	0.00000000	-0.01180787	0.00000000	-0.00469831	0.00000000	0.00000000	0.00000000	-0.01171405	0.00000000	-0.01153817	0.00000000	0.00000000	0.00000000	0.00000000
10.000	0.01670461	0.01519227	0.01382391	0.01138753	0.01166812	0.01308656	0.01629671	0.00000000	-0.01234876	0.00000000	0.00000000	0.00000000	-0.01119790	-0.01161752	0.00000000	0.00000000	0.00000000	0.00000000	0.00000000	0.00000000	0.00000000	0.00000000	-0.01184120	0.00000000	-0.00481129	0.00000000	0.00000000	0.00000000	-0.01172452	0.00000000	-0.01154193	0.00000000	0.00000000	0.00000000	0.00000000
