# Supplementary material for: The evolution of pelvic limb muscle moment arms in bird-line archosaurs
Source: Sci Adv. 2021 Mar 19;7(12):eabe2778. doi: 10.1126/sciadv.abe2778 (PMC7978429; doi:10.1126/sciadv.abe2778)
Supplement: Data file S7 [file abe2778_Data_file_S7.zip › supp data/SIMM_moment_arm_raw_data/Marasuchus_ankleExAll.plt]

# Output plot file made by SIMM 6.0.2
# Curves and events from plot data files are not reproduced in this file.

title ankle_angle moment arm vs. ankle_angle


# This file contains 36 columns of data. The first
# column is the x-variable, followed by 35 y-variable[s].

ankle_angle (deg)	IT1|ankle_angle moment arm	IT2|ankle_angle moment arm	IT3|ankle_angle moment arm	FMTE|ankle_angle moment arm	FMTI|ankle_angle moment arm	AMB|ankle_angle moment arm	AMBtendon|ankle_angle moment arm	ILFB|ankle_angle moment arm	PIFI1|ankle_angle moment arm	PIFI2|ankle_angle moment arm	IFE|ankle_angle moment arm	ITC|ankle_angle moment arm	FTE|ankle_angle moment arm	FTI3|ankle_angle moment arm	FTI1|ankle_angle moment arm	ADD1|ankle_angle moment arm	ADD2|ankle_angle moment arm	PIFE1|ankle_angle moment arm	PIFE2|ankle_angle moment arm	PIFE3|ankle_angle moment arm	ISTR|ankle_angle moment arm	CFB|ankle_angle moment arm	CFL|ankle_angle moment arm	GL|ankle_angle moment arm	GM|ankle_angle moment arm	EDL|ankle_angle moment arm	EDB|ankle_angle moment arm	EHL|ankle_angle moment arm	TA|ankle_angle moment arm	FDL|ankle_angle moment arm	FDB|ankle_angle moment arm	FHL|ankle_angle moment arm	FL|ankle_angle moment arm	FLtendon|ankle_angle moment arm	FB|ankle_angle moment arm	
0.000	0.00000000	0.00000000	0.00000000	0.00000000	0.00000000	0.00000000	-0.00396252	0.00000000	0.00000000	0.00000000	0.00000000	0.00000000	0.00000000	0.00000000	0.00000000	0.00000000	0.00000000	0.00000000	0.00000000	0.00000000	0.00000000	0.00000000	0.00000000	-0.00535506	-0.00546130	0.00246844	0.00000000	0.00207510	0.00290986	-0.00397742	0.00000000	-0.00402027	-0.00160985	-0.00400078	0.00081115
1.000	0.00000000	0.00000000	0.00000000	0.00000000	0.00000000	0.00000000	-0.00395946	0.00000000	0.00000000	0.00000000	0.00000000	0.00000000	0.00000000	0.00000000	0.00000000	0.00000000	0.00000000	0.00000000	0.00000000	0.00000000	0.00000000	0.00000000	0.00000000	-0.00535131	-0.00546715	0.00251884	0.00000000	0.00206871	0.00295917	-0.00397571	0.00000000	-0.00402439	-0.00159079	-0.00400131	0.00085876
2.000	0.00000000	0.00000000	0.00000000	0.00000000	0.00000000	0.00000000	-0.00395642	0.00000000	0.00000000	0.00000000	0.00000000	0.00000000	0.00000000	0.00000000	0.00000000	0.00000000	0.00000000	0.00000000	0.00000000	0.00000000	0.00000000	0.00000000	0.00000000	-0.00534760	-0.00547299	0.00256900	0.00000000	0.00206159	0.00300819	-0.00397400	0.00000000	-0.00402853	-0.00157142	-0.00400186	0.00090627
3.000	0.00000000	0.00000000	0.00000000	0.00000000	0.00000000	0.00000000	-0.00395339	0.00000000	0.00000000	0.00000000	0.00000000	0.00000000	0.00000000	0.00000000	0.00000000	0.00000000	0.00000000	0.00000000	0.00000000	0.00000000	0.00000000	0.00000000	0.00000000	-0.00534392	-0.00547880	0.00261891	0.00000000	0.00205376	0.00305690	-0.00397232	0.00000000	-0.00403268	-0.00155174	-0.00400244	0.00095369
4.000	0.00000000	0.00000000	0.00000000	0.00000000	0.00000000	0.00000000	-0.00395038	0.00000000	0.00000000	0.00000000	0.00000000	0.00000000	0.00000000	0.00000000	0.00000000	0.00000000	0.00000000	0.00000000	0.00000000	0.00000000	0.00000000	0.00000000	0.00000000	-0.00534028	-0.00548459	0.00266856	0.00000000	0.00204518	0.00310530	-0.00397064	0.00000000	-0.00403685	-0.00153175	-0.00400304	0.00100101
5.000	0.00000000	0.00000000	0.00000000	0.00000000	0.00000000	0.00000000	-0.00394738	0.00000000	0.00000000	0.00000000	0.00000000	0.00000000	0.00000000	0.00000000	0.00000000	0.00000000	0.00000000	0.00000000	0.00000000	0.00000000	0.00000000	0.00000000	0.00000000	-0.00533667	-0.00549035	0.00271795	0.00000000	0.00203586	0.00315339	-0.00396898	0.00000000	-0.00404103	-0.00151146	-0.00400367	0.00104823
6.000	0.00000000	0.00000000	0.00000000	0.00000000	0.00000000	0.00000000	-0.00394440	0.00000000	0.00000000	0.00000000	0.00000000	0.00000000	0.00000000	0.00000000	0.00000000	0.00000000	0.00000000	0.00000000	0.00000000	0.00000000	0.00000000	0.00000000	0.00000000	-0.00533309	-0.00549608	0.00276706	0.00000000	0.00202580	0.00320115	-0.00396733	0.00000000	-0.00404522	-0.00149088	-0.00400431	0.00109533
7.000	0.00000000	0.00000000	0.00000000	0.00000000	0.00000000	0.00000000	-0.00394144	0.00000000	0.00000000	0.00000000	0.00000000	0.00000000	0.00000000	0.00000000	0.00000000	0.00000000	0.00000000	0.00000000	0.00000000	0.00000000	0.00000000	0.00000000	0.00000000	-0.00532955	-0.00550176	0.00281590	0.00000000	0.00201497	0.00324858	-0.00396569	0.00000000	-0.00404941	-0.00147001	-0.00400497	0.00114233
8.000	0.00000000	0.00000000	0.00000000	0.00000000	0.00000000	0.00000000	-0.00393848	0.00000000	0.00000000	0.00000000	0.00000000	0.00000000	0.00000000	0.00000000	0.00000000	0.00000000	0.00000000	0.00000000	0.00000000	0.00000000	0.00000000	0.00000000	0.00000000	-0.00532603	-0.00550741	0.00286446	0.00000000	0.00200339	0.00329568	-0.00396406	0.00000000	-0.00405360	-0.00144886	-0.00400564	0.00118920
9.000	0.00000000	0.00000000	0.00000000	0.00000000	0.00000000	0.00000000	-0.00393555	0.00000000	0.00000000	0.00000000	0.00000000	0.00000000	0.00000000	0.00000000	0.00000000	0.00000000	0.00000000	0.00000000	0.00000000	0.00000000	0.00000000	0.00000000	0.00000000	-0.00532254	-0.00551301	0.00291273	0.00000000	0.00199103	0.00334244	-0.00396244	0.00000000	-0.00405779	-0.00142744	-0.00400633	0.00123595
10.000	0.00000000	0.00000000	0.00000000	0.00000000	0.00000000	0.00000000	-0.00393262	0.00000000	0.00000000	0.00000000	0.00000000	0.00000000	0.00000000	0.00000000	0.00000000	0.00000000	0.00000000	0.00000000	0.00000000	0.00000000	0.00000000	0.00000000	0.00000000	-0.00531909	-0.00551856	0.00296071	0.00000000	0.00197790	0.00338885	-0.00396082	0.00000000	-0.00406197	-0.00140574	-0.00400703	0.00128257
11.000	0.00000000	0.00000000	0.00000000	0.00000000	0.00000000	0.00000000	-0.00392971	0.00000000	0.00000000	0.00000000	0.00000000	0.00000000	0.00000000	0.00000000	0.00000000	0.00000000	0.00000000	0.00000000	0.00000000	0.00000000	0.00000000	0.00000000	0.00000000	-0.00531565	-0.00552406	0.00300839	0.00000000	0.00196398	0.00343490	-0.00395922	0.00000000	-0.00406615	-0.00138378	-0.00400774	0.00132906
12.000	0.00000000	0.00000000	0.00000000	0.00000000	0.00000000	0.00000000	-0.00392682	0.00000000	0.00000000	0.00000000	0.00000000	0.00000000	0.00000000	0.00000000	0.00000000	0.00000000	0.00000000	0.00000000	0.00000000	0.00000000	0.00000000	0.00000000	0.00000000	-0.00531225	-0.00552950	0.00305576	0.00000000	0.00194928	0.00348059	-0.00395762	0.00000000	-0.00407030	-0.00136155	-0.00400845	0.00137540
13.000	0.00000000	0.00000000	0.00000000	0.00000000	0.00000000	0.00000000	-0.00392393	0.00000000	0.00000000	0.00000000	0.00000000	0.00000000	0.00000000	0.00000000	0.00000000	0.00000000	0.00000000	0.00000000	0.00000000	0.00000000	0.00000000	0.00000000	0.00000000	-0.00530886	-0.00553488	0.00310282	0.00000000	0.00193379	0.00352591	-0.00395603	0.00000000	-0.00407445	-0.00133908	-0.00400917	0.00142160
14.000	0.00000000	0.00000000	0.00000000	0.00000000	0.00000000	0.00000000	-0.00392106	0.00000000	0.00000000	0.00000000	0.00000000	0.00000000	0.00000000	0.00000000	0.00000000	0.00000000	0.00000000	0.00000000	0.00000000	0.00000000	0.00000000	0.00000000	0.00000000	-0.00530550	-0.00554019	0.00314956	0.00000000	0.00191749	0.00357086	-0.00395444	0.00000000	-0.00407857	-0.00131636	-0.00400990	0.00146765
15.000	0.00000000	0.00000000	0.00000000	0.00000000	0.00000000	0.00000000	-0.00391820	0.00000000	0.00000000	0.00000000	0.00000000	0.00000000	0.00000000	0.00000000	0.00000000	0.00000000	0.00000000	0.00000000	0.00000000	0.00000000	0.00000000	0.00000000	0.00000000	-0.00530216	-0.00554543	0.00319598	0.00000000	0.00190039	0.00361542	-0.00395286	0.00000000	-0.00408267	-0.00129339	-0.00401062	0.00151355
16.000	0.00000000	0.00000000	0.00000000	0.00000000	0.00000000	0.00000000	-0.00391536	0.00000000	0.00000000	0.00000000	0.00000000	0.00000000	0.00000000	0.00000000	0.00000000	0.00000000	0.00000000	0.00000000	0.00000000	0.00000000	0.00000000	0.00000000	0.00000000	-0.00529883	-0.00555060	0.00324207	0.00000000	0.00188249	0.00365960	-0.00395128	0.00000000	-0.00408674	-0.00127019	-0.00401134	0.00155928
17.000	0.00000000	0.00000000	0.00000000	0.00000000	0.00000000	0.00000000	-0.00391252	0.00000000	0.00000000	0.00000000	0.00000000	0.00000000	0.00000000	0.00000000	0.00000000	0.00000000	0.00000000	0.00000000	0.00000000	0.00000000	0.00000000	0.00000000	0.00000000	-0.00529553	-0.00555569	0.00328782	0.00000000	0.00186378	0.00370337	-0.00394971	0.00000000	-0.00409079	-0.00124676	-0.00401206	0.00160485
18.000	0.00000000	0.00000000	0.00000000	0.00000000	0.00000000	0.00000000	-0.00390969	0.00000000	0.00000000	0.00000000	0.00000000	0.00000000	0.00000000	0.00000000	0.00000000	0.00000000	0.00000000	0.00000000	0.00000000	0.00000000	0.00000000	0.00000000	0.00000000	-0.00529224	-0.00556070	0.00333322	0.00000000	0.00184425	0.00374674	-0.00394813	0.00000000	-0.00409479	-0.00122310	-0.00401278	0.00165025
19.000	0.00000000	0.00000000	0.00000000	0.00000000	0.00000000	0.00000000	-0.00390688	0.00000000	0.00000000	0.00000000	0.00000000	0.00000000	0.00000000	0.00000000	0.00000000	0.00000000	0.00000000	0.00000000	0.00000000	0.00000000	0.00000000	0.00000000	0.00000000	-0.00528897	-0.00556563	0.00337828	0.00000000	0.00182390	0.00378970	-0.00394656	0.00000000	-0.00409877	-0.00119922	-0.00401348	0.00169547
20.000	0.00000000	0.00000000	0.00000000	0.00000000	0.00000000	0.00000000	-0.00390407	0.00000000	0.00000000	0.00000000	0.00000000	0.00000000	0.00000000	0.00000000	0.00000000	0.00000000	0.00000000	0.00000000	0.00000000	0.00000000	0.00000000	0.00000000	0.00000000	-0.00528571	-0.00557046	0.00342298	0.00000000	0.00180273	0.00383224	-0.00394499	0.00000000	-0.00410270	-0.00117512	-0.00401418	0.00174051
21.000	0.00000000	0.00000000	0.00000000	0.00000000	0.00000000	0.00000000	-0.00390128	0.00000000	0.00000000	0.00000000	0.00000000	0.00000000	0.00000000	0.00000000	0.00000000	0.00000000	0.00000000	0.00000000	0.00000000	0.00000000	0.00000000	0.00000000	0.00000000	-0.00528246	-0.00557520	0.00346732	0.00000000	0.00178074	0.00387435	-0.00394342	0.00000000	-0.00410658	-0.00115082	-0.00401486	0.00178536
22.000	0.00000000	0.00000000	0.00000000	0.00000000	0.00000000	0.00000000	-0.00389849	0.00000000	0.00000000	0.00000000	0.00000000	0.00000000	0.00000000	0.00000000	0.00000000	0.00000000	0.00000000	0.00000000	0.00000000	0.00000000	0.00000000	0.00000000	0.00000000	-0.00527922	-0.00557985	0.00351128	0.00000000	0.00175793	0.00391603	-0.00394184	0.00000000	-0.00411042	-0.00112631	-0.00401552	0.00183002
23.000	0.00000000	0.00000000	0.00000000	0.00000000	0.00000000	0.00000000	-0.00389571	0.00000000	0.00000000	0.00000000	0.00000000	0.00000000	0.00000000	0.00000000	0.00000000	0.00000000	0.00000000	0.00000000	0.00000000	0.00000000	0.00000000	0.00000000	0.00000000	-0.00527599	-0.00558439	0.00355487	0.00000000	0.00173430	0.00395726	-0.00394026	0.00000000	-0.00411421	-0.00110160	-0.00401617	0.00187448
24.000	0.00000000	0.00000000	0.00000000	0.00000000	0.00000000	0.00000000	-0.00389294	0.00000000	0.00000000	0.00000000	0.00000000	0.00000000	0.00000000	0.00000000	0.00000000	0.00000000	0.00000000	0.00000000	0.00000000	0.00000000	0.00000000	0.00000000	0.00000000	-0.00527276	-0.00558883	0.00359807	0.00000000	0.00170984	0.00399804	-0.00393869	0.00000000	-0.00411794	-0.00107670	-0.00401680	0.00191874
25.000	0.00000000	0.00000000	0.00000000	0.00000000	0.00000000	0.00000000	-0.00389017	0.00000000	0.00000000	0.00000000	0.00000000	0.00000000	0.00000000	0.00000000	0.00000000	0.00000000	0.00000000	0.00000000	0.00000000	0.00000000	0.00000000	0.00000000	0.00000000	-0.00526955	-0.00559316	0.00364089	0.00000000	0.00168455	0.00403836	-0.00393710	0.00000000	-0.00412162	-0.00105161	-0.00401741	0.00196279
26.000	0.00000000	0.00000000	0.00000000	0.00000000	0.00000000	0.00000000	-0.00388741	0.00000000	0.00000000	0.00000000	0.00000000	0.00000000	0.00000000	0.00000000	0.00000000	0.00000000	0.00000000	0.00000000	0.00000000	0.00000000	0.00000000	0.00000000	0.00000000	-0.00526633	-0.00559738	0.00368330	0.00000000	0.00165844	0.00407821	-0.00393551	0.00000000	-0.00412524	-0.00102633	-0.00401799	0.00200662
27.000	0.00000000	0.00000000	0.00000000	0.00000000	0.00000000	0.00000000	-0.00388466	0.00000000	0.00000000	0.00000000	0.00000000	0.00000000	0.00000000	0.00000000	0.00000000	0.00000000	0.00000000	0.00000000	0.00000000	0.00000000	0.00000000	0.00000000	0.00000000	-0.00526312	-0.00560149	0.00372530	0.00000000	0.00163152	0.00411758	-0.00393392	0.00000000	-0.00412879	-0.00100088	-0.00401854	0.00205023
28.000	0.00000000	0.00000000	0.00000000	0.00000000	0.00000000	0.00000000	-0.00388192	0.00000000	0.00000000	0.00000000	0.00000000	0.00000000	0.00000000	0.00000000	0.00000000	0.00000000	0.00000000	0.00000000	0.00000000	0.00000000	0.00000000	0.00000000	0.00000000	-0.00525991	-0.00560547	0.00376689	0.00000000	0.00160377	0.00415646	-0.00393232	0.00000000	-0.00413228	-0.00097525	-0.00401907	0.00209362
29.000	0.00000000	0.00000000	0.00000000	0.00000000	0.00000000	0.00000000	-0.00387918	0.00000000	0.00000000	0.00000000	0.00000000	0.00000000	0.00000000	0.00000000	0.00000000	0.00000000	0.00000000	0.00000000	0.00000000	0.00000000	0.00000000	0.00000000	0.00000000	-0.00525670	-0.00560934	0.00380806	0.00000000	0.00157521	0.00419485	-0.00393071	0.00000000	-0.00413569	-0.00094946	-0.00401956	0.00213678
30.000	0.00000000	0.00000000	0.00000000	0.00000000	0.00000000	0.00000000	-0.00387645	0.00000000	0.00000000	0.00000000	0.00000000	0.00000000	0.00000000	0.00000000	0.00000000	0.00000000	0.00000000	0.00000000	0.00000000	0.00000000	0.00000000	0.00000000	0.00000000	-0.00525349	-0.00561308	0.00384880	0.00000000	0.00154583	0.00423273	-0.00392910	0.00000000	-0.00413904	-0.00092350	-0.00402002	0.00217970
31.000	0.00000000	0.00000000	0.00000000	0.00000000	0.00000000	0.00000000	-0.00387372	0.00000000	0.00000000	0.00000000	0.00000000	0.00000000	0.00000000	0.00000000	0.00000000	0.00000000	0.00000000	0.00000000	0.00000000	0.00000000	0.00000000	0.00000000	0.00000000	-0.00525027	-0.00561670	0.00388911	0.00000000	0.00151565	0.00427009	-0.00392748	0.00000000	-0.00414231	-0.00089738	-0.00402044	0.00222237
32.000	0.00000000	0.00000000	0.00000000	0.00000000	0.00000000	0.00000000	-0.00387099	0.00000000	0.00000000	0.00000000	0.00000000	0.00000000	0.00000000	0.00000000	0.00000000	0.00000000	0.00000000	0.00000000	0.00000000	0.00000000	0.00000000	0.00000000	0.00000000	-0.00524706	-0.00562018	0.00392896	0.00000000	0.00148467	0.00430693	-0.00392584	0.00000000	-0.00414550	-0.00087111	-0.00402083	0.00226480
33.000	0.00000000	0.00000000	0.00000000	0.00000000	0.00000000	0.00000000	-0.00386827	0.00000000	0.00000000	0.00000000	0.00000000	0.00000000	0.00000000	0.00000000	0.00000000	0.00000000	0.00000000	0.00000000	0.00000000	0.00000000	0.00000000	0.00000000	0.00000000	-0.00524383	-0.00562353	0.00396836	0.00000000	0.00145289	0.00434323	-0.00392420	0.00000000	-0.00414861	-0.00084469	-0.00402117	0.00230697
34.000	0.00000000	0.00000000	0.00000000	0.00000000	0.00000000	0.00000000	-0.00386556	0.00000000	0.00000000	0.00000000	0.00000000	0.00000000	0.00000000	0.00000000	0.00000000	0.00000000	0.00000000	0.00000000	0.00000000	0.00000000	0.00000000	0.00000000	0.00000000	-0.00524061	-0.00562675	0.00400730	0.00000000	0.00142032	0.00437899	-0.00392255	0.00000000	-0.00415164	-0.00081813	-0.00402148	0.00234888
35.000	0.00000000	0.00000000	0.00000000	0.00000000	0.00000000	0.00000000	-0.00386285	0.00000000	0.00000000	0.00000000	0.00000000	0.00000000	0.00000000	0.00000000	0.00000000	0.00000000	0.00000000	0.00000000	0.00000000	0.00000000	0.00000000	0.00000000	0.00000000	-0.00523737	-0.00562983	0.00404577	0.00000000	0.00138698	0.00441419	-0.00392089	0.00000000	-0.00415458	-0.00079143	-0.00402174	0.00239053
36.000	0.00000000	0.00000000	0.00000000	0.00000000	0.00000000	0.00000000	-0.00386014	0.00000000	0.00000000	0.00000000	0.00000000	0.00000000	0.00000000	0.00000000	0.00000000	0.00000000	0.00000000	0.00000000	0.00000000	0.00000000	0.00000000	0.00000000	0.00000000	-0.00523413	-0.00563277	0.00408376	0.00000000	0.00135286	0.00444882	-0.00391922	0.00000000	-0.00415744	-0.00076460	-0.00402195	0.00243190
37.000	0.00000000	0.00000000	0.00000000	0.00000000	0.00000000	0.00000000	-0.00385744	0.00000000	0.00000000	0.00000000	0.00000000	0.00000000	0.00000000	0.00000000	0.00000000	0.00000000	0.00000000	0.00000000	0.00000000	0.00000000	0.00000000	0.00000000	0.00000000	-0.00523088	-0.00563556	0.00412125	0.00000000	0.00131799	0.00448287	-0.00391753	0.00000000	-0.00416020	-0.00073763	-0.00402211	0.00247299
38.000	0.00000000	0.00000000	0.00000000	0.00000000	0.00000000	0.00000000	-0.00385474	0.00000000	0.00000000	0.00000000	0.00000000	0.00000000	0.00000000	0.00000000	0.00000000	0.00000000	0.00000000	0.00000000	0.00000000	0.00000000	0.00000000	0.00000000	0.00000000	-0.00522762	-0.00563821	0.00415825	0.00000000	0.00128237	0.00451632	-0.00391583	0.00000000	-0.00416287	-0.00071055	-0.00402223	0.00251380
39.000	0.00000000	0.00000000	0.00000000	0.00000000	0.00000000	0.00000000	-0.00385204	0.00000000	0.00000000	0.00000000	0.00000000	0.00000000	0.00000000	0.00000000	0.00000000	0.00000000	0.00000000	0.00000000	0.00000000	0.00000000	0.00000000	0.00000000	0.00000000	-0.00522435	-0.00564072	0.00419474	0.00000000	0.00124601	0.00454918	-0.00391412	0.00000000	-0.00416545	-0.00068334	-0.00402229	0.00255432
40.000	0.00000000	0.00000000	0.00000000	0.00000000	0.00000000	0.00000000	-0.00384935	0.00000000	0.00000000	0.00000000	0.00000000	0.00000000	0.00000000	0.00000000	0.00000000	0.00000000	0.00000000	0.00000000	0.00000000	0.00000000	0.00000000	0.00000000	0.00000000	-0.00522107	-0.00564307	0.00423071	0.00000000	0.00120892	0.00458141	-0.00391240	0.00000000	-0.00416793	-0.00065602	-0.00402230	0.00259454
41.000	0.00000000	0.00000000	0.00000000	0.00000000	0.00000000	0.00000000	-0.00384666	0.00000000	0.00000000	0.00000000	0.00000000	0.00000000	0.00000000	0.00000000	0.00000000	0.00000000	0.00000000	0.00000000	0.00000000	0.00000000	0.00000000	0.00000000	0.00000000	-0.00521777	-0.00564527	0.00426615	0.00000000	0.00117113	0.00461302	-0.00391066	0.00000000	-0.00417031	-0.00062860	-0.00402226	0.00263446
42.000	0.00000000	0.00000000	0.00000000	0.00000000	0.00000000	0.00000000	-0.00384396	0.00000000	0.00000000	0.00000000	0.00000000	0.00000000	0.00000000	0.00000000	0.00000000	0.00000000	0.00000000	0.00000000	0.00000000	0.00000000	0.00000000	0.00000000	0.00000000	-0.00521447	-0.00564733	0.00430105	0.00000000	0.00113264	0.00464398	-0.00390891	0.00000000	-0.00417259	-0.00060106	-0.00402216	0.00267406
43.000	0.00000000	0.00000000	0.00000000	0.00000000	0.00000000	0.00000000	-0.00384126	0.00000000	0.00000000	0.00000000	0.00000000	0.00000000	0.00000000	0.00000000	0.00000000	0.00000000	0.00000000	0.00000000	0.00000000	0.00000000	0.00000000	0.00000000	0.00000000	-0.00521115	-0.00564923	0.00433540	0.00000000	0.00109347	0.00467428	-0.00390715	0.00000000	-0.00417478	-0.00057343	-0.00402200	0.00271335
44.000	0.00000000	0.00000000	0.00000000	0.00000000	0.00000000	0.00000000	-0.00383855	0.00000000	0.00000000	0.00000000	0.00000000	0.00000000	0.00000000	0.00000000	0.00000000	0.00000000	0.00000000	0.00000000	0.00000000	0.00000000	0.00000000	0.00000000	0.00000000	-0.00520783	-0.00565097	0.00436919	0.00000000	0.00105364	0.00470390	-0.00390537	0.00000000	-0.00417685	-0.00054570	-0.00402179	0.00275232
45.000	0.00000000	0.00000000	0.00000000	0.00000000	0.00000000	0.00000000	-0.00383587	0.00000000	0.00000000	0.00000000	0.00000000	0.00000000	0.00000000	0.00000000	0.00000000	0.00000000	0.00000000	0.00000000	0.00000000	0.00000000	0.00000000	0.00000000	0.00000000	-0.00520449	-0.00565256	0.00440241	0.00000000	0.00101316	0.00473285	-0.00390358	0.00000000	-0.00417883	-0.00051789	-0.00402151	0.00279096
46.000	0.00000000	0.00000000	0.00000000	0.00000000	0.00000000	0.00000000	-0.00383316	0.00000000	0.00000000	0.00000000	0.00000000	0.00000000	0.00000000	0.00000000	0.00000000	0.00000000	0.00000000	0.00000000	0.00000000	0.00000000	0.00000000	0.00000000	0.00000000	-0.00520114	-0.00565399	0.00443504	0.00000000	0.00097206	0.00476108	-0.00390177	0.00000000	-0.00418070	-0.00048999	-0.00402117	0.00282926
47.000	0.00000000	0.00000000	0.00000000	0.00000000	0.00000000	0.00000000	-0.00383048	0.00000000	0.00000000	0.00000000	0.00000000	0.00000000	0.00000000	0.00000000	0.00000000	0.00000000	0.00000000	0.00000000	0.00000000	0.00000000	0.00000000	0.00000000	0.00000000	-0.00519778	-0.00565527	0.00446708	0.00000000	0.00093035	0.00478860	-0.00389995	0.00000000	-0.00418246	-0.00046200	-0.00402077	0.00286721
48.000	0.00000000	0.00000000	0.00000000	0.00000000	0.00000000	0.00000000	-0.00382780	0.00000000	0.00000000	0.00000000	0.00000000	0.00000000	0.00000000	0.00000000	0.00000000	0.00000000	0.00000000	0.00000000	0.00000000	0.00000000	0.00000000	0.00000000	0.00000000	-0.00519440	-0.00565639	0.00449850	0.00000000	0.00088806	0.00481538	-0.00389812	0.00000000	-0.00418411	-0.00043394	-0.00402031	0.00290482
49.000	0.00000000	0.00000000	0.00000000	0.00000000	0.00000000	0.00000000	-0.00382513	0.00000000	0.00000000	0.00000000	0.00000000	0.00000000	0.00000000	0.00000000	0.00000000	0.00000000	0.00000000	0.00000000	0.00000000	0.00000000	0.00000000	0.00000000	0.00000000	-0.00519102	-0.00565735	0.00452931	0.00000000	0.00084521	0.00484140	-0.00389627	0.00000000	-0.00418566	-0.00040581	-0.00401978	0.00294206
50.000	0.00000000	0.00000000	0.00000000	0.00000000	0.00000000	0.00000000	-0.00382245	0.00000000	0.00000000	0.00000000	0.00000000	0.00000000	0.00000000	0.00000000	0.00000000	0.00000000	0.00000000	0.00000000	0.00000000	0.00000000	0.00000000	0.00000000	0.00000000	-0.00518762	-0.00565815	0.00455947	0.00000000	0.00080182	0.00486665	-0.00389441	0.00000000	-0.00418709	-0.00037762	-0.00401919	0.00297895
51.000	0.00000000	0.00000000	0.00000000	0.00000000	0.00000000	0.00000000	-0.00381979	0.00000000	0.00000000	0.00000000	0.00000000	0.00000000	0.00000000	0.00000000	0.00000000	0.00000000	0.00000000	0.00000000	0.00000000	0.00000000	0.00000000	0.00000000	0.00000000	-0.00518421	-0.00565879	0.00458899	0.00000000	0.00075791	0.00489110	-0.00389252	0.00000000	-0.00418842	-0.00034936	-0.00401854	0.00301546
52.000	0.00000000	0.00000000	0.00000000	0.00000000	0.00000000	0.00000000	-0.00381712	0.00000000	0.00000000	0.00000000	0.00000000	0.00000000	0.00000000	0.00000000	0.00000000	0.00000000	0.00000000	0.00000000	0.00000000	0.00000000	0.00000000	0.00000000	0.00000000	-0.00518080	-0.00565927	0.00461785	0.00000000	0.00071351	0.00491475	-0.00389062	0.00000000	-0.00418963	-0.00032105	-0.00401781	0.00305159
53.000	0.00000000	0.00000000	0.00000000	0.00000000	0.00000000	0.00000000	-0.00381448	0.00000000	0.00000000	0.00000000	0.00000000	0.00000000	0.00000000	0.00000000	0.00000000	0.00000000	0.00000000	0.00000000	0.00000000	0.00000000	0.00000000	0.00000000	0.00000000	-0.00517737	-0.00565960	0.00464602	0.00000000	0.00066865	0.00493756	-0.00388870	0.00000000	-0.00419073	-0.00029268	-0.00401703	0.00308733
54.000	0.00000000	0.00000000	0.00000000	0.00000000	0.00000000	0.00000000	-0.00381184	0.00000000	0.00000000	0.00000000	0.00000000	0.00000000	0.00000000	0.00000000	0.00000000	0.00000000	0.00000000	0.00000000	0.00000000	0.00000000	0.00000000	0.00000000	0.00000000	-0.00517394	-0.00565977	0.00467350	0.00000000	0.00062335	0.00495951	-0.00388675	0.00000000	-0.00419172	-0.00026426	-0.00401617	0.00312268
55.000	0.00000000	0.00000000	0.00000000	0.00000000	0.00000000	0.00000000	-0.00380919	0.00000000	0.00000000	0.00000000	0.00000000	0.00000000	0.00000000	0.00000000	0.00000000	0.00000000	0.00000000	0.00000000	0.00000000	0.00000000	0.00000000	0.00000000	0.00000000	-0.00517050	-0.00565978	0.00470026	0.00000000	0.00057764	0.00498059	-0.00388479	0.00000000	-0.00419260	-0.00023581	-0.00401525	0.00315762
56.000	0.00000000	0.00000000	0.00000000	0.00000000	0.00000000	0.00000000	-0.00380658	0.00000000	0.00000000	0.00000000	0.00000000	0.00000000	0.00000000	0.00000000	0.00000000	0.00000000	0.00000000	0.00000000	0.00000000	0.00000000	0.00000000	0.00000000	0.00000000	-0.00516705	-0.00565963	0.00472630	0.00000000	0.00053154	0.00500076	-0.00388284	0.00000000	-0.00419335	-0.00020731	-0.00401426	0.00319215
57.000	0.00000000	0.00000000	0.00000000	0.00000000	0.00000000	0.00000000	-0.00380395	0.00000000	0.00000000	0.00000000	0.00000000	0.00000000	0.00000000	0.00000000	0.00000000	0.00000000	0.00000000	0.00000000	0.00000000	0.00000000	0.00000000	0.00000000	0.00000000	-0.00516360	-0.00565932	0.00475160	0.00000000	0.00048509	0.00502000	-0.00388086	0.00000000	-0.00419401	-0.00017878	-0.00401320	0.00322627
58.000	0.00000000	0.00000000	0.00000000	0.00000000	0.00000000	0.00000000	-0.00380134	0.00000000	0.00000000	0.00000000	0.00000000	0.00000000	0.00000000	0.00000000	0.00000000	0.00000000	0.00000000	0.00000000	0.00000000	0.00000000	0.00000000	0.00000000	0.00000000	-0.00516014	-0.00565887	0.00477612	0.00000000	0.00043831	0.00503829	-0.00387890	0.00000000	-0.00419455	-0.00015022	-0.00401208	0.00325995
59.000	0.00000000	0.00000000	0.00000000	0.00000000	0.00000000	0.00000000	-0.00379876	0.00000000	0.00000000	0.00000000	0.00000000	0.00000000	0.00000000	0.00000000	0.00000000	0.00000000	0.00000000	0.00000000	0.00000000	0.00000000	0.00000000	0.00000000	0.00000000	-0.00515669	-0.00565825	0.00479987	0.00000000	0.00039124	0.00505560	-0.00387690	0.00000000	-0.00419497	-0.00012164	-0.00401089	0.00329320
60.000	0.00000000	0.00000000	0.00000000	0.00000000	0.00000000	0.00000000	-0.00379620	0.00000000	0.00000000	0.00000000	0.00000000	0.00000000	0.00000000	0.00000000	0.00000000	0.00000000	0.00000000	0.00000000	0.00000000	0.00000000	0.00000000	0.00000000	0.00000000	-0.00515323	-0.00565749	0.00482281	0.00000000	0.00034391	0.00507190	-0.00387489	0.00000000	-0.00419528	-0.00009303	-0.00400964	0.00332600
61.000	0.00000000	0.00000000	0.00000000	0.00000000	0.00000000	0.00000000	-0.00379363	0.00000000	0.00000000	0.00000000	0.00000000	0.00000000	0.00000000	0.00000000	0.00000000	0.00000000	0.00000000	0.00000000	0.00000000	0.00000000	0.00000000	0.00000000	0.00000000	-0.00514978	-0.00565657	0.00484493	0.00000000	0.00029634	0.00508716	-0.00387290	0.00000000	-0.00419549	-0.00006442	-0.00400832	0.00335835
62.000	0.00000000	0.00000000	0.00000000	0.00000000	0.00000000	0.00000000	-0.00379110	0.00000000	0.00000000	0.00000000	0.00000000	0.00000000	0.00000000	0.00000000	0.00000000	0.00000000	0.00000000	0.00000000	0.00000000	0.00000000	0.00000000	0.00000000	0.00000000	-0.00514632	-0.00565551	0.00486620	0.00000000	0.00024857	0.00510134	-0.00387089	0.00000000	-0.00419558	-0.00003579	-0.00400693	0.00339024
63.000	0.00000000	0.00000000	0.00000000	0.00000000	0.00000000	0.00000000	-0.00378856	0.00000000	0.00000000	0.00000000	0.00000000	0.00000000	0.00000000	0.00000000	0.00000000	0.00000000	0.00000000	0.00000000	0.00000000	0.00000000	0.00000000	0.00000000	0.00000000	-0.00514288	-0.00565429	0.00488660	0.00000000	0.00020063	0.00511442	-0.00386886	0.00000000	-0.00419556	-0.00000715	-0.00400548	0.00342165
64.000	0.00000000	0.00000000	0.00000000	0.00000000	0.00000000	0.00000000	-0.00378606	0.00000000	0.00000000	0.00000000	0.00000000	0.00000000	0.00000000	0.00000000	0.00000000	0.00000000	0.00000000	0.00000000	0.00000000	0.00000000	0.00000000	0.00000000	0.00000000	-0.00513944	-0.00565293	0.00490611	0.00000000	0.00015255	0.00512635	-0.00386686	0.00000000	-0.00419543	0.00002148	-0.00400396	0.00345259
65.000	0.00000000	0.00000000	0.00000000	0.00000000	0.00000000	0.00000000	-0.00378357	0.00000000	0.00000000	0.00000000	0.00000000	0.00000000	0.00000000	0.00000000	0.00000000	0.00000000	0.00000000	0.00000000	0.00000000	0.00000000	0.00000000	0.00000000	0.00000000	-0.00513600	-0.00565143	0.00492470	0.00000000	0.00010437	0.00513711	-0.00386484	0.00000000	-0.00419519	0.00005011	-0.00400239	0.00348302
66.000	0.00000000	0.00000000	0.00000000	0.00000000	0.00000000	0.00000000	-0.00378112	0.00000000	0.00000000	0.00000000	0.00000000	0.00000000	0.00000000	0.00000000	0.00000000	0.00000000	0.00000000	0.00000000	0.00000000	0.00000000	0.00000000	0.00000000	0.00000000	-0.00513258	-0.00564979	0.00494235	0.00000000	0.00005612	0.00514665	-0.00386281	0.00000000	-0.00419484	0.00007874	-0.00400075	0.00351296
67.000	0.00000000	0.00000000	0.00000000	0.00000000	0.00000000	0.00000000	-0.00377866	0.00000000	0.00000000	0.00000000	0.00000000	0.00000000	0.00000000	0.00000000	0.00000000	0.00000000	0.00000000	0.00000000	0.00000000	0.00000000	0.00000000	0.00000000	0.00000000	-0.00512918	-0.00564800	0.00495903	0.00000000	0.00000783	0.00515493	-0.00386081	0.00000000	-0.00419439	0.00010735	-0.00399905	0.00354239
68.000	0.00000000	0.00000000	0.00000000	0.00000000	0.00000000	0.00000000	-0.00377624	0.00000000	0.00000000	0.00000000	0.00000000	0.00000000	0.00000000	0.00000000	0.00000000	0.00000000	0.00000000	0.00000000	0.00000000	0.00000000	0.00000000	0.00000000	0.00000000	-0.00512579	-0.00564608	0.00497471	0.00000000	-0.00004047	0.00516190	-0.00385877	0.00000000	-0.00419382	0.00013594	-0.00399729	0.00357129
69.000	0.00000000	0.00000000	0.00000000	0.00000000	0.00000000	0.00000000	-0.00377386	0.00000000	0.00000000	0.00000000	0.00000000	0.00000000	0.00000000	0.00000000	0.00000000	0.00000000	0.00000000	0.00000000	0.00000000	0.00000000	0.00000000	0.00000000	0.00000000	-0.00512241	-0.00564402	0.00498935	0.00000000	-0.00008873	0.00516753	-0.00385677	0.00000000	-0.00419316	0.00016451	-0.00399547	0.00359966
70.000	0.00000000	0.00000000	0.00000000	0.00000000	0.00000000	0.00000000	-0.00377150	0.00000000	0.00000000	0.00000000	0.00000000	0.00000000	0.00000000	0.00000000	0.00000000	0.00000000	0.00000000	0.00000000	0.00000000	0.00000000	0.00000000	0.00000000	0.00000000	-0.00511906	-0.00564183	0.00500294	0.00000000	-0.00013694	0.00517176	-0.00385476	0.00000000	-0.00419238	0.00019306	-0.00399359	0.00362748
71.000	0.00000000	0.00000000	0.00000000	0.00000000	0.00000000	0.00000000	-0.00376915	0.00000000	0.00000000	0.00000000	0.00000000	0.00000000	0.00000000	0.00000000	0.00000000	0.00000000	0.00000000	0.00000000	0.00000000	0.00000000	0.00000000	0.00000000	0.00000000	-0.00511573	-0.00563951	0.00501543	0.00000000	-0.00018506	0.00517455	-0.00385275	0.00000000	-0.00419151	0.00022157	-0.00399166	0.00365475
72.000	0.00000000	0.00000000	0.00000000	0.00000000	0.00000000	0.00000000	-0.00376684	0.00000000	0.00000000	0.00000000	0.00000000	0.00000000	0.00000000	0.00000000	0.00000000	0.00000000	0.00000000	0.00000000	0.00000000	0.00000000	0.00000000	0.00000000	0.00000000	-0.00511243	-0.00563706	0.00502679	0.00000000	-0.00023304	0.00517583	-0.00385076	0.00000000	-0.00419054	0.00025005	-0.00398968	0.00368144
73.000	0.00000000	0.00000000	0.00000000	0.00000000	0.00000000	0.00000000	-0.00376460	0.00000000	0.00000000	0.00000000	0.00000000	0.00000000	0.00000000	0.00000000	0.00000000	0.00000000	0.00000000	0.00000000	0.00000000	0.00000000	0.00000000	0.00000000	0.00000000	-0.00510916	-0.00563449	0.00503699	0.00000000	-0.00028087	0.00517556	-0.00384877	0.00000000	-0.00418946	0.00027849	-0.00398765	0.00370756
74.000	0.00000000	0.00000000	0.00000000	0.00000000	0.00000000	0.00000000	-0.00376236	0.00000000	0.00000000	0.00000000	0.00000000	0.00000000	0.00000000	0.00000000	0.00000000	0.00000000	0.00000000	0.00000000	0.00000000	0.00000000	0.00000000	0.00000000	0.00000000	-0.00510592	-0.00563180	0.00504597	0.00000000	-0.00032851	0.00517367	-0.00384679	0.00000000	-0.00418829	0.00030688	-0.00398556	0.00373309
75.000	0.00000000	0.00000000	0.00000000	0.00000000	0.00000000	0.00000000	-0.00376013	0.00000000	0.00000000	0.00000000	0.00000000	0.00000000	0.00000000	0.00000000	0.00000000	0.00000000	0.00000000	0.00000000	0.00000000	0.00000000	0.00000000	0.00000000	0.00000000	-0.00510272	-0.00562899	0.00505372	0.00000000	-0.00037592	0.00517009	-0.00384485	0.00000000	-0.00418698	0.00033522	-0.00398343	0.00375800
76.000	0.00000000	0.00000000	0.00000000	0.00000000	0.00000000	0.00000000	-0.00375800	0.00000000	0.00000000	0.00000000	0.00000000	0.00000000	0.00000000	0.00000000	0.00000000	0.00000000	0.00000000	0.00000000	0.00000000	0.00000000	0.00000000	0.00000000	0.00000000	-0.00509955	-0.00562607	0.00506017	0.00000000	-0.00042308	0.00516478	-0.00384291	0.00000000	-0.00418554	0.00036351	-0.00398125	0.00378230
77.000	0.00000000	0.00000000	0.00000000	0.00000000	0.00000000	0.00000000	-0.00375587	0.00000000	0.00000000	0.00000000	0.00000000	0.00000000	0.00000000	0.00000000	0.00000000	0.00000000	0.00000000	0.00000000	0.00000000	0.00000000	0.00000000	0.00000000	0.00000000	-0.00509642	-0.00562299	0.00506528	0.00000000	-0.00046996	0.00515764	-0.00384099	0.00000000	-0.00418404	0.00039173	-0.00397903	0.00380597
78.000	0.00000000	0.00000000	0.00000000	0.00000000	0.00000000	0.00000000	-0.00375379	0.00000000	0.00000000	0.00000000	0.00000000	0.00000000	0.00000000	0.00000000	0.00000000	0.00000000	0.00000000	0.00000000	0.00000000	0.00000000	0.00000000	0.00000000	0.00000000	-0.00509334	-0.00561967	0.00506902	0.00000000	-0.00051652	0.00514861	-0.00383905	0.00000000	-0.00418246	0.00041990	-0.00397677	0.00382898
79.000	0.00000000	0.00000000	0.00000000	0.00000000	0.00000000	0.00000000	-0.00375174	0.00000000	0.00000000	0.00000000	0.00000000	0.00000000	0.00000000	0.00000000	0.00000000	0.00000000	0.00000000	0.00000000	0.00000000	0.00000000	0.00000000	0.00000000	0.00000000	-0.00509031	-0.00561625	0.00507131	0.00000000	-0.00056273	0.00513761	-0.00383718	0.00000000	-0.00418075	0.00044799	-0.00397446	0.00385134
80.000	0.00000000	0.00000000	0.00000000	0.00000000	0.00000000	0.00000000	-0.00374980	0.00000000	0.00000000	0.00000000	0.00000000	0.00000000	0.00000000	0.00000000	0.00000000	0.00000000	0.00000000	0.00000000	0.00000000	0.00000000	0.00000000	0.00000000	0.00000000	-0.00508733	-0.00561274	0.00507213	0.00000000	-0.00060857	0.00512455	-0.00383533	0.00000000	-0.00417895	0.00047601	-0.00397212	0.00387302
81.000	0.00000000	0.00000000	0.00000000	0.00000000	0.00000000	0.00000000	-0.00374785	0.00000000	0.00000000	0.00000000	0.00000000	0.00000000	0.00000000	0.00000000	0.00000000	0.00000000	0.00000000	0.00000000	0.00000000	0.00000000	0.00000000	0.00000000	0.00000000	-0.00508441	-0.00560915	0.00507140	0.00000000	-0.00065401	0.00510935	-0.00383348	0.00000000	-0.00417711	0.00050396	-0.00396975	0.00389400
82.000	0.00000000	0.00000000	0.00000000	0.00000000	0.00000000	0.00000000	-0.00374597	0.00000000	0.00000000	0.00000000	0.00000000	0.00000000	0.00000000	0.00000000	0.00000000	0.00000000	0.00000000	0.00000000	0.00000000	0.00000000	0.00000000	0.00000000	0.00000000	-0.00508154	-0.00560549	0.00506906	0.00000000	-0.00069902	0.00509192	-0.00383166	0.00000000	-0.00417514	0.00053182	-0.00396735	0.00391428
83.000	0.00000000	0.00000000	0.00000000	0.00000000	0.00000000	0.00000000	-0.00374415	0.00000000	0.00000000	0.00000000	0.00000000	0.00000000	0.00000000	0.00000000	0.00000000	0.00000000	0.00000000	0.00000000	0.00000000	0.00000000	0.00000000	0.00000000	0.00000000	-0.00507873	-0.00560172	0.00506506	0.00000000	-0.00074357	0.00507215	-0.00382987	0.00000000	-0.00417314	0.00055959	-0.00396491	0.00393383
84.000	0.00000000	0.00000000	0.00000000	0.00000000	0.00000000	0.00000000	-0.00374237	0.00000000	0.00000000	0.00000000	0.00000000	0.00000000	0.00000000	0.00000000	0.00000000	0.00000000	0.00000000	0.00000000	0.00000000	0.00000000	0.00000000	0.00000000	0.00000000	-0.00507599	-0.00559785	0.00505933	0.00000000	-0.00078764	0.00504995	-0.00382815	0.00000000	-0.00417107	0.00058727	-0.00396245	0.00395264
85.000	0.00000000	0.00000000	0.00000000	0.00000000	0.00000000	0.00000000	-0.00374065	0.00000000	0.00000000	0.00000000	0.00000000	0.00000000	0.00000000	0.00000000	0.00000000	0.00000000	0.00000000	0.00000000	0.00000000	0.00000000	0.00000000	0.00000000	0.00000000	-0.00507332	-0.00559395	0.00505179	0.00000000	-0.00083120	0.00502520	-0.00382644	0.00000000	-0.00416886	0.00061485	-0.00395997	0.00397068
86.000	0.00000000	0.00000000	0.00000000	0.00000000	0.00000000	0.00000000	-0.00373899	0.00000000	0.00000000	0.00000000	0.00000000	0.00000000	0.00000000	0.00000000	0.00000000	0.00000000	0.00000000	0.00000000	0.00000000	0.00000000	0.00000000	0.00000000	0.00000000	-0.00507072	-0.00558993	0.00504238	0.00000000	-0.00087423	0.00499780	-0.00382471	0.00000000	-0.00416664	0.00064233	-0.00395747	0.00398795
87.000	0.00000000	0.00000000	0.00000000	0.00000000	0.00000000	0.00000000	-0.00373739	0.00000000	0.00000000	0.00000000	0.00000000	0.00000000	0.00000000	0.00000000	0.00000000	0.00000000	0.00000000	0.00000000	0.00000000	0.00000000	0.00000000	0.00000000	0.00000000	-0.00506819	-0.00558587	0.00503102	0.00000000	-0.00091670	0.00496761	-0.00382310	0.00000000	-0.00416430	0.00066971	-0.00395495	0.00400442
88.000	0.00000000	0.00000000	0.00000000	0.00000000	0.00000000	0.00000000	-0.00373589	0.00000000	0.00000000	0.00000000	0.00000000	0.00000000	0.00000000	0.00000000	0.00000000	0.00000000	0.00000000	0.00000000	0.00000000	0.00000000	0.00000000	0.00000000	0.00000000	-0.00506575	-0.00558173	0.00501762	0.00000000	-0.00095860	0.00493451	-0.00382151	0.00000000	-0.00416190	0.00069697	-0.00395242	0.00402007
89.000	0.00000000	0.00000000	0.00000000	0.00000000	0.00000000	0.00000000	-0.00373457	0.00000000	0.00000000	0.00000000	0.00000000	0.00000000	0.00000000	0.00000000	0.00000000	0.00000000	0.00000000	0.00000000	0.00000000	0.00000000	0.00000000	0.00000000	0.00000000	-0.00506338	-0.00557755	0.00500209	0.00000000	-0.00099990	0.00489838	-0.00382008	0.00000000	-0.00415943	0.00072412	-0.00394987	0.00403487
90.000	0.00000000	0.00000000	0.00000000	0.00000000	0.00000000	0.00000000	-0.00373332	0.00000000	0.00000000	0.00000000	0.00000000	0.00000000	0.00000000	0.00000000	0.00000000	0.00000000	0.00000000	0.00000000	0.00000000	0.00000000	0.00000000	0.00000000	0.00000000	-0.00506111	-0.00557387	0.00498435	0.00000000	-0.00104058	0.00485906	-0.00381869	0.00000000	-0.00415694	0.00075114	-0.00394732	0.00404882
