# Supplementary material for: The evolution of pelvic limb muscle moment arms in bird-line archosaurs
Source: Sci Adv. 2021 Mar 19;7(12):eabe2778. doi: 10.1126/sciadv.abe2778 (PMC7978429; doi:10.1126/sciadv.abe2778)
Supplement: Data file S7 [file abe2778_Data_file_S7.zip › supp data/SIMM_moment_arm_raw_data/Marasuchus_hipAbAll_15Ab.plt]

# Output plot file made by SIMM 6.0.2
# Curves and events from plot data files are not reproduced in this file.

title hip_abduction moment arm vs. hip_extension


# This file contains 36 columns of data. The first
# column is the x-variable, followed by 35 y-variable[s].

hip_extension (deg)	IT1|hip_abduction moment arm	IT2|hip_abduction moment arm	IT3|hip_abduction moment arm	FMTE|hip_abduction moment arm	FMTI|hip_abduction moment arm	AMB|hip_abduction moment arm	AMBtendon|hip_abduction moment arm	ILFB|hip_abduction moment arm	PIFI1|hip_abduction moment arm	PIFI2|hip_abduction moment arm	IFE|hip_abduction moment arm	ITC|hip_abduction moment arm	FTE|hip_abduction moment arm	FTI3|hip_abduction moment arm	FTI1|hip_abduction moment arm	ADD1|hip_abduction moment arm	ADD2|hip_abduction moment arm	PIFE1|hip_abduction moment arm	PIFE2|hip_abduction moment arm	PIFE3|hip_abduction moment arm	ISTR|hip_abduction moment arm	CFB|hip_abduction moment arm	CFL|hip_abduction moment arm	GL|hip_abduction moment arm	GM|hip_abduction moment arm	EDL|hip_abduction moment arm	EDB|hip_abduction moment arm	EHL|hip_abduction moment arm	TA|hip_abduction moment arm	FDL|hip_abduction moment arm	FDB|hip_abduction moment arm	FHL|hip_abduction moment arm	FL|hip_abduction moment arm	FLtendon|hip_abduction moment arm	FB|hip_abduction moment arm	
-45.000	-0.00864731	-0.00770179	-0.00307217	0.00000000	0.00000000	-0.00211279	0.00000000	-0.00093835	-0.00499146	-0.00493650	-0.00260701	-0.00311002	0.00017032	0.00274515	0.0177827	0.0149962	0.0118174	0.00095570	-0.00020133	0.00697153	0.00794067	0.00338012	0.00630818	0.00000000	0.00000000	0.00000000	0.00000000	0.00000000	0.00000000	0.00000000	0.00000000	0.00000000	0.00000000	0.00000000	0.00000000
-43.000	-0.00847207	-0.00782378	-0.00322388	0.00000000	0.00000000	-0.00207103	0.00000000	-0.00107468	-0.00499928	-0.00485432	-0.00290793	-0.00327351	0.00003363	0.00274515	0.0178762	0.0153455	0.0118148	0.00111978	-0.00005285	0.00711583	0.00802418	0.00310001	0.00608970	0.00000000	0.00000000	0.00000000	0.00000000	0.00000000	0.00000000	0.00000000	0.00000000	0.00000000	0.00000000	0.00000000	0.00000000
-41.000	-0.00830146	-0.00793557	-0.00337350	0.00000000	0.00000000	-0.00202800	0.00000000	-0.00120823	-0.00500288	-0.00477123	-0.00319674	-0.00343882	-0.00010016	0.00274127	0.0179146	0.0156772	0.0117883	0.00128510	0.00009680	0.00725527	0.00809851	0.00282863	0.00586729	0.00000000	0.00000000	0.00000000	0.00000000	0.00000000	0.00000000	0.00000000	0.00000000	0.00000000	0.00000000	0.00000000	0.00000000
-39.000	-0.00813527	-0.00803845	-0.00352098	0.00000000	0.00000000	-0.00198373	0.00000000	-0.00133894	-0.00500230	-0.00468669	-0.00347336	-0.00359908	-0.00023101	0.00273352	0.0178965	0.0159876	0.0117382	0.00145165	0.00024759	0.00738949	0.00816301	0.00256572	0.00564161	0.00000000	0.00000000	0.00000000	0.00000000	0.00000000	0.00000000	0.00000000	0.00000000	0.00000000	0.00000000	0.00000000	0.00000000
-37.000	-0.00797326	-0.00813350	-0.00366625	0.00000000	0.00000000	-0.00193823	0.00000000	-0.00146678	-0.00499757	-0.00460019	-0.00373779	-0.00375419	-0.00035892	0.00272190	0.0178217	0.0162729	0.0116650	0.00161947	0.00039950	0.00751811	0.00821704	0.00231102	0.00541334	0.00000000	0.00000000	0.00000000	0.00000000	0.00000000	0.00000000	0.00000000	0.00000000	0.00000000	0.00000000	0.00000000	0.00000000
-35.000	-0.00781519	-0.00822162	-0.00380926	0.00000000	0.00000000	-0.00189152	0.00000000	-0.00159171	-0.00498872	-0.00451139	-0.00399011	-0.00390402	-0.00048386	0.00270644	0.0176914	0.0165293	0.0115697	0.00178857	0.00055249	0.00764074	0.00825996	0.00206427	0.00518309	0.00000000	0.00000000	0.00000000	0.00000000	0.00000000	0.00000000	0.00000000	0.00000000	0.00000000	0.00000000	0.00000000	0.00000000
-33.000	-0.00766080	-0.00830359	-0.00394994	0.00000000	0.00000000	-0.00184363	0.00000000	-0.00171371	-0.00497578	-0.00441991	-0.00423042	-0.00404847	-0.00060584	0.00268719	0.0175078	0.0167533	0.0114533	0.00195898	0.00070654	0.00775697	0.00829115	0.00182521	0.00495143	0.00000000	0.00000000	0.00000000	0.00000000	0.00000000	0.00000000	0.00000000	0.00000000	0.00000000	0.00000000	0.00000000	0.00000000
-31.000	-0.00750985	-0.00838004	-0.00408825	0.00000000	0.00000000	-0.00179459	0.00000000	-0.00183275	-0.00495878	-0.00432554	-0.00445887	-0.00418744	-0.00072485	0.00266420	0.0172744	0.0169413	0.0113170	0.00213072	0.00086161	0.00786638	0.00830999	0.00159361	0.00471892	0.00000000	0.00000000	0.00000000	0.00000000	0.00000000	0.00000000	0.00000000	0.00000000	0.00000000	0.00000000	0.00000000	0.00000000
-29.000	-0.00736208	-0.00845151	-0.00422414	0.00000000	0.00000000	-0.00174441	0.00000000	-0.00194882	-0.00493773	-0.00422808	-0.00467566	-0.00432084	-0.00084089	0.00263755	0.0169953	0.0170906	0.0111621	0.00230383	0.00101758	0.00796854	0.00831592	0.00136923	0.00448605	0.00000000	0.00000000	0.00000000	0.00000000	0.00000000	0.00000000	0.00000000	0.00000000	0.00000000	0.00000000	0.00000000	0.00000000
-27.000	-0.00721724	-0.00851848	-0.00447848	0.00000000	0.00000000	-0.00169313	0.00000000	-0.00206189	-0.00491265	-0.00412762	-0.00488099	-0.00444858	-0.00095398	0.00260732	0.0166753	0.0171986	0.0109902	0.00247835	0.00117474	0.00806302	0.00830840	0.00115185	0.00425330	0.00000000	0.00000000	0.00000000	0.00000000	0.00000000	0.00000000	0.00000000	0.00000000	0.00000000	0.00000000	0.00000000	0.00000000
-25.000	-0.00707508	-0.00858133	-0.00472090	0.00000000	0.00000000	-0.00164079	0.00000000	-0.00217195	-0.00488357	-0.00402320	-0.00507507	-0.00457058	-0.00106413	0.00257361	0.0163199	0.0172636	0.0108027	0.00265432	0.00133284	0.00814938	0.00828696	0.00094126	0.00402111	0.00000000	0.00000000	0.00000000	0.00000000	0.00000000	0.00000000	0.00000000	0.00000000	0.00000000	0.00000000	0.00000000	0.00000000
-23.000	-0.00693536	-0.00864039	-0.00495158	0.00000000	0.00000000	-0.00158740	0.00000000	-0.00227900	-0.00485048	-0.00391518	-0.00525814	-0.00468677	-0.00117134	0.00253652	0.0159344	0.0172845	0.0106013	0.00283181	0.00149188	0.00822717	0.00825118	0.00073725	0.00378986	0.00000000	0.00000000	0.00000000	0.00000000	0.00000000	0.00000000	0.00000000	0.00000000	0.00000000	0.00000000	0.00000000	0.00000000
-21.000	-0.00679785	-0.00869595	-0.00517131	0.00000000	0.00000000	-0.00153302	0.00000000	-0.00238303	-0.00481341	-0.00380338	-0.00543042	-0.00479708	-0.00127564	0.00249618	0.0155241	0.0172612	0.0103875	0.00301088	0.00165162	0.00829594	0.00820073	0.00053964	0.00355994	0.00000000	0.00000000	0.00000000	0.00000000	0.00000000	0.00000000	0.00000000	0.00000000	0.00000000	0.00000000	0.00000000	0.00000000
-19.000	-0.00666232	-0.00874824	-0.00538078	0.00000000	0.00000000	-0.00147767	0.00000000	-0.00248403	-0.00477236	-0.00368767	-0.00559216	-0.00490145	-0.00137703	0.00245272	0.0150944	0.0171940	0.0101630	0.00319161	0.00181238	0.00835525	0.00813535	0.00034823	0.00333167	0.00000000	0.00000000	0.00000000	0.00000000	0.00000000	0.00000000	0.00000000	0.00000000	0.00000000	0.00000000	0.00000000	0.00000000
-17.000	-0.00652856	-0.00879749	-0.00558062	0.00000000	0.00000000	-0.00142141	0.00000000	-0.00258199	-0.00472735	-0.00356796	-0.00574358	-0.00499982	-0.00147554	0.00240627	0.0146501	0.0170844	0.0099292	0.00337407	0.00197403	0.00840465	0.00805490	0.00016287	0.00310536	0.00000000	0.00000000	0.00000000	0.00000000	0.00000000	0.00000000	0.00000000	0.00000000	0.00000000	0.00000000	0.00000000	0.00000000
-15.000	-0.00639635	-0.00884385	-0.00577142	0.00000000	0.00000000	-0.00136427	0.00000000	-0.00267691	-0.00467838	-0.00344385	-0.00588491	-0.00509214	-0.00157118	0.00235698	0.0141957	0.0169343	0.0096876	0.00355838	0.00213655	0.00844372	0.00795933	-0.00001636	0.00288129	0.00000000	0.00000000	0.00000000	0.00000000	0.00000000	0.00000000	0.00000000	0.00000000	0.00000000	0.00000000	0.00000000	0.00000000
-13.000	-0.00626549	-0.00888749	-0.00595367	0.00000000	0.00000000	-0.00130630	0.00000000	-0.00276879	-0.00462547	-0.00331529	-0.00601637	-0.00517836	-0.00166397	0.00230499	0.0137351	0.0167463	0.0094395	0.00374466	0.00229993	0.00847203	0.00784871	-0.00019255	0.00265971	0.00000000	0.00000000	0.00000000	0.00000000	0.00000000	0.00000000	0.00000000	0.00000000	0.00000000	0.00000000	0.00000000	0.00000000
-11.000	-0.00613580	-0.00892852	-0.00612785	0.00000000	0.00000000	-0.00124755	0.00000000	-0.00285763	-0.00456861	-0.00318240	-0.00613818	-0.00525844	-0.00174435	0.00225048	0.0132719	0.0165236	0.0091864	0.00393303	0.00246419	0.00848917	0.00772321	-0.00036742	0.00244085	0.00000000	0.00000000	0.00000000	0.00000000	0.00000000	0.00000000	0.00000000	0.00000000	0.00000000	0.00000000	0.00000000	0.00000000
-9.000	-0.00600708	-0.00896705	-0.00629438	0.00000000	0.00000000	-0.00118808	0.00000000	-0.00294343	-0.00450781	-0.00304507	-0.00625055	-0.00533233	-0.00179584	0.00219359	0.0128090	0.0162695	0.0089293	0.00412367	0.00262932	0.00849478	0.00758315	-0.00054087	0.00222492	0.00000000	0.00000000	0.00000000	0.00000000	0.00000000	0.00000000	0.00000000	0.00000000	0.00000000	0.00000000	0.00000000	0.00000000
-7.000	-0.00587683	-0.00900316	-0.00645361	0.00000000	0.00000000	-0.00112795	0.00000000	-0.00305103	-0.00444309	-0.00290330	-0.00635368	-0.00540000	-0.00184655	0.00213448	0.0123489	0.0159877	0.0086693	0.00431674	0.00279536	0.00848850	0.00742895	-0.00071280	0.00201209	0.00000000	0.00000000	0.00000000	0.00000000	0.00000000	0.00000000	0.00000000	0.00000000	0.00000000	0.00000000	0.00000000	0.00000000
-5.000	-0.00574917	-0.00903693	-0.00660588	0.00000000	0.00000000	-0.00106721	0.00000000	-0.00316913	-0.00437444	-0.00275705	-0.00644777	-0.00546141	-0.00190406	0.00207333	0.0118938	0.0156820	0.0084075	0.00451246	0.00296231	0.00847001	0.00726113	-0.00088309	0.00180254	0.00000000	0.00000000	0.00000000	0.00000000	0.00000000	0.00000000	0.00000000	0.00000000	0.00000000	0.00000000	0.00000000	0.00000000
-3.000	-0.00562566	-0.00906841	-0.00675150	0.00000000	0.00000000	-0.00100594	0.00000000	-0.00328771	-0.00430188	-0.00260619	-0.00653300	-0.00551654	-0.00195823	0.00201030	0.0114454	0.0153560	0.0081448	0.00468644	0.00313024	0.00843902	0.00708036	-0.00105172	0.00159642	0.00000000	0.00000000	0.00000000	0.00000000	0.00000000	0.00000000	0.00000000	0.00000000	0.00000000	0.00000000	0.00000000	0.00000000
-1.000	-0.00550195	-0.00909794	-0.00689071	0.00000000	0.00000000	-0.00094420	0.00000000	-0.00340710	-0.00422541	-0.00245075	-0.00660955	-0.00556536	-0.00201271	0.00194555	0.0110049	0.0150134	0.0078820	0.00485190	0.00329920	0.00839530	0.00688736	-0.00121861	0.00139385	0.00000000	0.00000000	0.00000000	0.00000000	0.00000000	0.00000000	0.00000000	0.00000000	0.00000000	0.00000000	0.00000000	0.00000000
1.000	-0.00537371	-0.00912535	-0.00702375	0.00000000	0.00000000	-0.00088208	0.00000000	-0.00352725	-0.00414505	-0.00229069	-0.00667760	-0.00560785	-0.00206743	0.00187925	0.0105736	0.0146575	0.0076197	0.00501530	0.00346926	0.00833867	0.00668299	-0.00138348	0.00119495	0.00000000	0.00000000	0.00000000	0.00000000	0.00000000	0.00000000	0.00000000	0.00000000	0.00000000	0.00000000	0.00000000	0.00000000
3.000	-0.00524606	-0.00914966	-0.00715083	0.00000000	0.00000000	-0.00081964	0.00000000	-0.00364810	-0.00406079	-0.00212597	-0.00673731	-0.00564399	-0.00212232	0.00181156	0.0101521	0.0142916	0.0073587	0.00517643	0.00364054	0.00826898	0.00646815	-0.00154617	0.00099983	0.00000000	0.00000000	0.00000000	0.00000000	0.00000000	0.00000000	0.00000000	0.00000000	0.00000000	0.00000000	0.00000000	0.00000000
5.000	-0.00511974	-0.00917184	-0.00727217	0.00000000	0.00000000	-0.00075698	0.00000000	-0.00376961	-0.00397266	-0.00195650	-0.00678884	-0.00567377	-0.00217730	0.00174263	0.0097410	0.0139185	0.0070994	0.00533506	0.00381317	0.00818616	0.00624382	-0.00170647	0.00080858	0.00000000	0.00000000	0.00000000	0.00000000	0.00000000	0.00000000	0.00000000	0.00000000	0.00000000	0.00000000	0.00000000	0.00000000
7.000	-0.00499324	-0.00919189	-0.00738827	0.00000000	0.00000000	-0.00069418	0.00000000	-0.00389171	-0.00388066	-0.00178238	-0.00683236	-0.00569717	-0.00223233	0.00167263	0.0093407	0.0135408	0.0068423	0.00549096	0.00398731	0.00809020	0.00601102	-0.00186415	0.00062161	0.00000000	0.00000000	0.00000000	0.00000000	0.00000000	0.00000000	0.00000000	0.00000000	0.00000000	0.00000000	0.00000000	0.00000000
9.000	-0.00486644	-0.00921089	-0.00749847	0.00000000	0.00000000	-0.00063133	0.00000000	-0.00401433	-0.00378481	-0.00160347	-0.00686801	-0.00571419	-0.00228733	0.00160170	0.0089514	0.0131608	0.0065880	0.00564387	0.00416318	0.00798115	0.00577079	-0.00201897	0.00044286	0.00000000	0.00000000	0.00000000	0.00000000	0.00000000	0.00000000	0.00000000	0.00000000	0.00000000	0.00000000	0.00000000	0.00000000
11.000	-0.00473926	-0.00922694	-0.00760326	0.00000000	0.00000000	-0.00056855	0.00000000	-0.00413739	-0.00368513	-0.00141982	-0.00689595	-0.00572482	-0.00234226	0.00152999	0.0085733	0.0127804	0.0063366	0.00579354	0.00434106	0.00785913	0.00552421	-0.00217074	0.00026609	0.00000000	0.00000000	0.00000000	0.00000000	0.00000000	0.00000000	0.00000000	0.00000000	0.00000000	0.00000000	0.00000000	0.00000000
13.000	-0.00461159	-0.00924074	-0.00770273	0.00000000	0.00000000	-0.00050592	0.00000000	-0.00426081	-0.00358162	-0.00123142	-0.00691631	-0.00572906	-0.00239708	0.00145765	0.0082064	0.0124015	0.0060886	0.00593969	0.00452127	0.00772433	0.00527236	-0.00231912	0.00009124	0.00000000	0.00000000	0.00000000	0.00000000	0.00000000	0.00000000	0.00000000	0.00000000	0.00000000	0.00000000	0.00000000	0.00000000
15.000	-0.00448337	-0.00925224	-0.00779697	0.00000000	0.00000000	-0.00044357	0.00000000	-0.00438451	-0.00347432	-0.00103827	-0.00692925	-0.00572693	-0.00245173	0.00138482	0.0078505	0.0120254	0.0058442	0.00608202	0.00470425	0.00757702	0.00501627	-0.00246378	-0.00008168	0.00000000	0.00000000	0.00000000	0.00000000	0.00000000	0.00000000	0.00000000	0.00000000	0.00000000	0.00000000	0.00000000	0.00000000
17.000	-0.00435451	-0.00926141	-0.00788601	0.00000000	0.00000000	-0.00038160	0.00000000	-0.00450838	-0.00336325	-0.00084039	-0.00693491	-0.00571842	-0.00250619	0.00131162	0.0075056	0.0116534	0.0056035	0.00622021	0.00489051	0.00741753	0.00475699	-0.00260447	-0.00025265	0.00000000	0.00000000	0.00000000	0.00000000	0.00000000	0.00000000	0.00000000	0.00000000	0.00000000	0.00000000	0.00000000	0.00000000
19.000	-0.00422497	-0.00926815	-0.00796989	0.00000000	0.00000000	-0.00032014	0.00000000	-0.00463232	-0.00324843	-0.00063780	-0.00693343	-0.00570355	-0.00256041	0.00123818	0.0071714	0.0112864	0.0053668	0.00635395	0.00508072	0.00724626	0.00449551	-0.00274097	-0.00042157	0.00000000	0.00000000	0.00000000	0.00000000	0.00000000	0.00000000	0.00000000	0.00000000	0.00000000	0.00000000	0.00000000	0.00000000
21.000	-0.00409469	-0.00927241	-0.00804861	0.00000000	0.00000000	-0.00025931	0.00000000	-0.00475623	-0.00312990	-0.00043053	-0.00692494	-0.00568233	-0.00261437	0.00116464	0.0068478	0.0109252	0.0051343	0.00648288	0.00527567	0.00706368	0.00423279	-0.00287285	-0.00058836	0.00000000	0.00000000	0.00000000	0.00000000	0.00000000	0.00000000	0.00000000	0.00000000	0.00000000	0.00000000	0.00000000	0.00000000
23.000	-0.00396363	-0.00927408	-0.00812217	0.00000000	0.00000000	-0.00019924	0.00000000	-0.00487997	-0.00300768	-0.00021863	-0.00690961	-0.00565480	-0.00266805	0.00109109	0.0065346	0.0105706	0.0049060	0.00660663	0.00547639	0.00687031	0.00396971	-0.00300008	-0.00075285	0.00000000	0.00000000	0.00000000	0.00000000	0.00000000	0.00000000	0.00000000	0.00000000	0.00000000	0.00000000	0.00000000	0.00000000
25.000	-0.00383175	-0.00927304	-0.00819053	0.00000000	0.00000000	-0.00014006	0.00000000	-0.00500344	-0.00288182	-0.00000216	-0.00688756	-0.00562098	-0.00272142	0.00101766	0.0062314	0.0102230	0.0046819	0.00672483	0.00568411	0.00666676	0.00370712	-0.00312214	-0.00091489	0.00000000	0.00000000	0.00000000	0.00000000	0.00000000	0.00000000	0.00000000	0.00000000	0.00000000	0.00000000	0.00000000	0.00000000
27.000	-0.00369905	-0.00926919	-0.00825364	0.00000000	0.00000000	-0.00008190	0.00000000	-0.00512648	-0.00275236	0.00021880	-0.00685894	-0.00558089	-0.00277447	0.00094445	0.0059380	0.0098827	0.0044623	0.00683706	0.00590036	0.00645366	0.00344580	-0.00323882	-0.00107427	0.00000000	0.00000000	0.00000000	0.00000000	0.00000000	0.00000000	0.00000000	0.00000000	0.00000000	0.00000000	0.00000000	0.00000000
29.000	-0.00356550	-0.00926235	-0.00831142	0.00000000	0.00000000	-0.00002492	0.00000000	-0.00524895	-0.00261935	0.00044417	-0.00682391	-0.00553459	-0.00282718	0.00087156	0.0056541	0.0095502	0.0042471	0.00694290	0.00612702	0.00623169	0.00318646	-0.00334975	-0.00123078	0.00000000	0.00000000	0.00000000	0.00000000	0.00000000	0.00000000	0.00000000	0.00000000	0.00000000	0.00000000	0.00000000	0.00000000
31.000	-0.00343144	-0.00925237	-0.00836376	0.00000000	0.00000000	0.00003076	0.00000000	-0.00537070	-0.00248284	0.00067382	-0.00678262	-0.00548212	-0.00287953	0.00079908	0.0053794	0.0092254	0.0040364	0.00704189	0.00636617	0.00600159	0.00292976	-0.00345478	-0.00138417	0.00000000	0.00000000	0.00000000	0.00000000	0.00000000	0.00000000	0.00000000	0.00000000	0.00000000	0.00000000	0.00000000	0.00000000
33.000	-0.00329589	-0.00923903	-0.00841054	0.00000000	0.00000000	0.00008497	0.00000000	-0.00549157	-0.00234244	0.00090762	-0.00673521	-0.00543088	-0.00293152	0.00072711	0.0051138	0.0089085	0.0038302	0.00713359	0.00662077	0.00576410	0.00267629	-0.00355332	-0.00153857	0.00000000	0.00000000	0.00000000	0.00000000	0.00000000	0.00000000	0.00000000	0.00000000	0.00000000	0.00000000	0.00000000	0.00000000
35.000	-0.00326542	-0.00922210	-0.00845157	0.00000000	0.00000000	0.00013759	0.00000000	-0.00561137	-0.00219932	0.00114537	-0.00668187	-0.00538171	-0.00298314	0.00065572	0.0048568	0.0085997	0.0036285	0.00721748	0.00679935	0.00552001	0.00242656	-0.00364561	-0.00169094	0.00000000	0.00000000	0.00000000	0.00000000	0.00000000	0.00000000	0.00000000	0.00000000	0.00000000	0.00000000	0.00000000	0.00000000
37.000	-0.00324233	-0.00920131	-0.00848665	0.00000000	0.00000000	0.00018846	0.00000000	-0.00572993	-0.00205284	0.00138692	-0.00662274	-0.00532697	-0.00303438	0.00058500	0.0046083	0.0082988	0.0034313	0.00729308	0.00691263	0.00527012	0.00218104	-0.00373074	-0.00184066	0.00000000	0.00000000	0.00000000	0.00000000	0.00000000	0.00000000	0.00000000	0.00000000	0.00000000	0.00000000	0.00000000	0.00000000
39.000	-0.00321784	-0.00917634	-0.00851551	0.00000000	0.00000000	0.00023743	0.00000000	-0.00584706	-0.00190307	0.00163206	-0.00655800	-0.00526668	-0.00308523	0.00051503	0.0043680	0.0080059	0.0032386	0.00735987	0.00701839	0.00501523	0.00194014	-0.00380905	-0.00198635	0.00000000	0.00000000	0.00000000	0.00000000	0.00000000	0.00000000	0.00000000	0.00000000	0.00000000	0.00000000	0.00000000	0.00000000
41.000	-0.00319194	-0.00914681	-0.00853785	0.00000000	0.00000000	0.00028436	0.00000000	-0.00596254	-0.00175701	0.00188053	-0.00648783	-0.00520085	-0.00313571	0.00044587	0.0041356	0.0077208	0.0030503	0.00741729	0.00711609	0.00475614	0.00170421	-0.00387981	-0.00212785	0.00000000	0.00000000	0.00000000	0.00000000	0.00000000	0.00000000	0.00000000	0.00000000	0.00000000	0.00000000	0.00000000	0.00000000
43.000	-0.00316465	-0.00911230	-0.00855330	0.00000000	0.00000000	0.00032911	0.00000000	-0.00607618	-0.00161831	0.00213198	-0.00641242	-0.00512949	-0.00318579	0.00037759	0.0039109	0.0074435	0.0028666	0.00746481	0.00720521	0.00449366	0.00147356	-0.00394289	-0.00226562	0.00000000	0.00000000	0.00000000	0.00000000	0.00000000	0.00000000	0.00000000	0.00000000	0.00000000	0.00000000	0.00000000	0.00000000
45.000	-0.00313596	-0.00907230	-0.00856138	0.00000000	0.00000000	0.00037155	0.00000000	-0.00618774	-0.00147585	0.00238627	-0.00636437	-0.00505262	-0.00323549	0.00031025	0.0036936	0.0071739	0.0026873	0.00750187	0.00728519	0.00422856	0.00124844	-0.00399857	-0.00239936	0.00000000	0.00000000	0.00000000	0.00000000	0.00000000	0.00000000	0.00000000	0.00000000	0.00000000	0.00000000	0.00000000	0.00000000
47.000	-0.00310587	-0.00902619	-0.00856157	0.00000000	0.00000000	0.00041152	0.00000000	-0.00629701	-0.00132966	0.00264289	-0.00631734	-0.00497025	-0.00328481	0.00024391	0.0034836	0.0069117	0.0025123	0.00752790	0.00735544	0.00396162	0.00102906	-0.00404593	-0.00252874	0.00000000	0.00000000	0.00000000	0.00000000	0.00000000	0.00000000	0.00000000	0.00000000	0.00000000	0.00000000	0.00000000	0.00000000
49.000	-0.00307438	-0.00897327	-0.00855322	0.00000000	0.00000000	0.00044892	0.00000000	-0.00640373	-0.00117974	0.00290142	-0.00626441	-0.00488241	-0.00333374	0.00017862	0.0032807	0.0066569	0.0023418	0.00754235	0.00741539	0.00369358	0.00081560	-0.00408509	-0.00265342	0.00000000	0.00000000	0.00000000	0.00000000	0.00000000	0.00000000	0.00000000	0.00000000	0.00000000	0.00000000	0.00000000	0.00000000
51.000	-0.00304150	-0.00891270	-0.00853550	0.00000000	0.00000000	0.00048361	0.00000000	-0.00650767	-0.00102613	0.00316139	-0.00620558	-0.00478912	-0.00338229	0.00011443	0.0030846	0.0064093	0.0021756	0.00754466	0.00746442	0.00342515	0.00060820	-0.00411590	-0.00277304	0.00000000	0.00000000	0.00000000	0.00000000	0.00000000	0.00000000	0.00000000	0.00000000	0.00000000	0.00000000	0.00000000	0.00000000
53.000	-0.00300723	-0.00884345	-0.00850736	0.00000000	0.00000000	0.00051548	0.00000000	-0.00660858	-0.00086885	0.00342230	-0.00614089	-0.00469040	-0.00343035	0.00005140	0.0028951	0.0061688	0.0020138	0.00753429	0.00750196	0.00315702	0.00040697	-0.00413824	-0.00288723	0.00000000	0.00000000	0.00000000	0.00000000	0.00000000	0.00000000	0.00000000	0.00000000	0.00000000	0.00000000	0.00000000	0.00000000
55.000	-0.00297158	-0.00876432	-0.00846763	0.00000000	0.00000000	0.00054444	0.00000000	-0.00670621	-0.00070793	0.00368359	-0.00607036	-0.00458629	-0.00347817	-0.00001044	0.0027121	0.0059352	0.0018562	0.00751072	0.00752738	0.00288983	0.00021198	-0.00415202	-0.00299563	0.00000000	0.00000000	0.00000000	0.00000000	0.00000000	0.00000000	0.00000000	0.00000000	0.00000000	0.00000000	0.00000000	0.00000000
57.000	-0.00293454	-0.00867387	-0.00841482	0.00000000	0.00000000	0.00057038	0.00000000	-0.00680028	-0.00054343	0.00394465	-0.00599403	-0.00447680	-0.00352553	-0.00007104	0.0025354	0.0057082	0.0017029	0.00747345	0.00754011	0.00262419	0.00002329	-0.00415716	-0.00309785	0.00000000	0.00000000	0.00000000	0.00000000	0.00000000	0.00000000	0.00000000	0.00000000	0.00000000	0.00000000	0.00000000	0.00000000
59.000	-0.00289613	-0.00857034	-0.00834709	0.00000000	0.00000000	0.00059322	0.00000000	-0.00689054	-0.00037538	0.00420481	-0.00591193	-0.00436199	-0.00357254	-0.00013037	0.0023649	0.0054879	0.0015538	0.00742203	0.00753955	0.00236068	-0.00015907	-0.00415364	-0.00319352	0.00000000	0.00000000	0.00000000	0.00000000	0.00000000	0.00000000	0.00000000	0.00000000	0.00000000	0.00000000	0.00000000	0.00000000
61.000	-0.00285634	-0.00845164	-0.00826218	0.00000000	0.00000000	0.00061289	0.00000000	-0.00697673	-0.00020386	0.00446336	-0.00582407	-0.00424187	-0.00361921	-0.00018839	0.0022003	0.0052740	0.0014089	0.00735607	0.00752515	0.00209982	-0.00033508	-0.00414098	-0.00328225	0.00000000	0.00000000	0.00000000	0.00000000	0.00000000	0.00000000	0.00000000	0.00000000	0.00000000	0.00000000	0.00000000	0.00000000
63.000	-0.00281518	-0.00831526	-0.00815728	0.00000000	0.00000000	0.00062934	0.00000000	-0.00705857	-0.00002892	0.00471955	-0.00573051	-0.00411650	-0.00366554	-0.00024507	0.0020416	0.0050664	0.0012682	0.00727520	0.00749638	0.00184211	-0.00050474	-0.00412026	-0.00336369	0.00000000	0.00000000	0.00000000	0.00000000	0.00000000	0.00000000	0.00000000	0.00000000	0.00000000	0.00000000	0.00000000	0.00000000
65.000	-0.00277267	-0.00815824	-0.00802892	0.00000000	0.00000000	0.00064251	0.00000000	-0.00713582	0.00014936	0.00494265	-0.00563126	-0.00398591	-0.00371165	-0.00030038	0.0018886	0.0048648	0.0011315	0.00717916	0.00745276	0.00158800	-0.00066808	-0.00409091	-0.00343747	0.00000000	0.00000000	0.00000000	0.00000000	0.00000000	0.00000000	0.00000000	0.00000000	0.00000000	0.00000000	0.00000000	0.00000000
