# Supplementary material for: The evolution of pelvic limb muscle moment arms in bird-line archosaurs
Source: Sci Adv. 2021 Mar 19;7(12):eabe2778. doi: 10.1126/sciadv.abe2778 (PMC7978429; doi:10.1126/sciadv.abe2778)
Supplement: Data file S7 [file abe2778_Data_file_S7.zip › supp data/SIMM_moment_arm_raw_data/Marasuchus_hipExAll_15Ab.plt]

# Output plot file made by SIMM 6.0.2
# Curves and events from plot data files are not reproduced in this file.

title hip_extension moment arm vs. hip_extension


# This file contains 36 columns of data. The first
# column is the x-variable, followed by 35 y-variable[s].

hip_extension (deg)	IT1|hip_extension moment arm	IT2|hip_extension moment arm	IT3|hip_extension moment arm	FMTE|hip_extension moment arm	FMTI|hip_extension moment arm	AMB|hip_extension moment arm	AMBtendon|hip_extension moment arm	ILFB|hip_extension moment arm	PIFI1|hip_extension moment arm	PIFI2|hip_extension moment arm	IFE|hip_extension moment arm	ITC|hip_extension moment arm	FTE|hip_extension moment arm	FTI3|hip_extension moment arm	FTI1|hip_extension moment arm	ADD1|hip_extension moment arm	ADD2|hip_extension moment arm	PIFE1|hip_extension moment arm	PIFE2|hip_extension moment arm	PIFE3|hip_extension moment arm	ISTR|hip_extension moment arm	CFB|hip_extension moment arm	CFL|hip_extension moment arm	GL|hip_extension moment arm	GM|hip_extension moment arm	EDL|hip_extension moment arm	EDB|hip_extension moment arm	EHL|hip_extension moment arm	TA|hip_extension moment arm	FDL|hip_extension moment arm	FDB|hip_extension moment arm	FHL|hip_extension moment arm	FL|hip_extension moment arm	FLtendon|hip_extension moment arm	FB|hip_extension moment arm	
-45.000	0.00190135	-0.00495335	-0.0112106	0.00000000	0.00000000	0.00680354	0.00000000	-0.01282343	-0.00000877	0.00215843	-0.00371830	-0.00158619	-0.01631739	0.00123638	0.0043698	0.0104660	0.0000789	0.00410964	0.00387985	0.0054120	0.00444234	-0.00961685	-0.00999240	0.00000000	0.00000000	0.00000000	0.00000000	0.00000000	0.00000000	0.00000000	0.00000000	0.00000000	0.00000000	0.00000000	0.00000000
-43.000	0.00195880	-0.00481340	-0.0111394	0.00000000	0.00000000	0.00692124	0.00000000	-0.01277743	0.00008090	0.00228158	-0.00368804	-0.00154005	-0.01632468	0.00087308	0.0028782	0.0096904	-0.0007151	0.00425629	0.00404094	0.0053761	0.00430125	-0.00960249	-0.01040478	0.00000000	0.00000000	0.00000000	0.00000000	0.00000000	0.00000000	0.00000000	0.00000000	0.00000000	0.00000000	0.00000000	0.00000000
-41.000	0.00202641	-0.00466928	-0.0110576	0.00000000	0.00000000	0.00703272	0.00000000	-0.01271773	0.00017020	0.00240525	-0.00365159	-0.00149341	-0.01631219	0.00050771	0.0013620	0.0088642	-0.0015055	0.00440024	0.00419958	0.0053325	0.00414970	-0.00957768	-0.01079270	0.00000000	0.00000000	0.00000000	0.00000000	0.00000000	0.00000000	0.00000000	0.00000000	0.00000000	0.00000000	0.00000000	0.00000000
-39.000	0.00210319	-0.00452153	-0.0109658	0.00000000	0.00000000	0.00713777	0.00000000	-0.01264482	0.00025906	0.00252888	-0.00360940	-0.00144521	-0.01628081	0.00014112	-0.0001661	0.0079889	-0.0022884	0.00454136	0.00435566	0.0052811	0.00398763	-0.00954305	-0.01115610	0.00000000	0.00000000	0.00000000	0.00000000	0.00000000	0.00000000	0.00000000	0.00000000	0.00000000	0.00000000	0.00000000	0.00000000
-37.000	0.00218820	-0.00437055	-0.0108642	0.00000000	0.00000000	0.00723618	0.00000000	-0.01255920	0.00034745	0.00265209	-0.00356187	-0.00139551	-0.01623136	-0.00022580	-0.0016927	0.0070667	-0.0030600	0.00467951	0.00450905	0.0052216	0.00381504	-0.00949918	-0.01149504	0.00000000	0.00000000	0.00000000	0.00000000	0.00000000	0.00000000	0.00000000	0.00000000	0.00000000	0.00000000	0.00000000	0.00000000
-35.000	0.00228060	-0.00421670	-0.0107534	0.00000000	0.00000000	0.00732773	0.00000000	-0.01246133	0.00043531	0.00277452	-0.00350940	-0.00134440	-0.01616462	-0.00059218	-0.0032047	0.0061011	-0.0038167	0.00481455	0.00465964	0.0051538	0.00363197	-0.00944659	-0.01180967	0.00000000	0.00000000	0.00000000	0.00000000	0.00000000	0.00000000	0.00000000	0.00000000	0.00000000	0.00000000	0.00000000	0.00000000
-33.000	0.00237958	-0.00406023	-0.0106336	0.00000000	0.00000000	0.00741221	0.00000000	-0.01235168	0.00052261	0.00289589	-0.00345237	-0.00129194	-0.01608136	-0.00095715	-0.0046893	0.0050962	-0.0045552	0.00494634	0.00480731	0.0050777	0.00343854	-0.00938577	-0.01210019	0.00000000	0.00000000	0.00000000	0.00000000	0.00000000	0.00000000	0.00000000	0.00000000	0.00000000	0.00000000	0.00000000	0.00000000
-31.000	0.00248443	-0.00390136	-0.0105052	0.00000000	0.00000000	0.00748938	0.00000000	-0.01223067	0.00060928	0.00301590	-0.00339111	-0.00123821	-0.01598227	-0.00131985	-0.0061348	0.0040574	-0.0052724	0.00507472	0.00495195	0.0049930	0.00323493	-0.00931715	-0.01236691	0.00000000	0.00000000	0.00000000	0.00000000	0.00000000	0.00000000	0.00000000	0.00000000	0.00000000	0.00000000	0.00000000	0.00000000
-29.000	0.00259448	-0.00374026	-0.0103686	0.00000000	0.00000000	0.00755902	0.00000000	-0.01209874	0.00069529	0.00313429	-0.00332598	-0.00118327	-0.01586803	-0.00167943	-0.0075308	0.0029906	-0.0059658	0.00519955	0.00509437	0.0048997	0.00302141	-0.00924116	-0.01261018	0.00000000	0.00000000	0.00000000	0.00000000	0.00000000	0.00000000	0.00000000	0.00000000	0.00000000	0.00000000	0.00000000	0.00000000
-27.000	0.00270909	-0.00357710	-0.0102490	0.00000000	0.00000000	0.00762091	0.00000000	-0.01195629	0.00078058	0.00325054	-0.00325725	-0.00112721	-0.01573929	-0.00203507	-0.0088687	0.0019027	-0.0066331	0.00532065	0.00523174	0.0047976	0.00279831	-0.00915816	-0.01283040	0.00000000	0.00000000	0.00000000	0.00000000	0.00000000	0.00000000	0.00000000	0.00000000	0.00000000	0.00000000	0.00000000	0.00000000
-25.000	0.00282769	-0.00341201	-0.0101178	0.00000000	0.00000000	0.00767482	0.00000000	-0.01180371	0.00086512	0.00336532	-0.00318524	-0.00107008	-0.01559665	-0.00238595	-0.0101413	0.0008012	-0.0072724	0.00543784	0.00536566	0.0046867	0.00256606	-0.00906849	-0.01302801	0.00000000	0.00000000	0.00000000	0.00000000	0.00000000	0.00000000	0.00000000	0.00000000	0.00000000	0.00000000	0.00000000	0.00000000
-23.000	0.00294973	-0.00324510	-0.0099758	0.00000000	0.00000000	0.00772052	0.00000000	-0.01164139	0.00094885	0.00347789	-0.00311019	-0.00101197	-0.01544068	-0.00273131	-0.0113435	-0.0003062	-0.0078821	0.00555096	0.00549599	0.0045668	0.00232516	-0.00897248	-0.01320351	0.00000000	0.00000000	0.00000000	0.00000000	0.00000000	0.00000000	0.00000000	0.00000000	0.00000000	0.00000000	0.00000000	0.00000000
-21.000	0.00307472	-0.00307648	-0.0098238	0.00000000	0.00000000	0.00775777	0.00000000	-0.01146968	0.00103172	0.00358815	-0.00303237	-0.00095294	-0.01527195	-0.00307041	-0.0124716	-0.0014113	-0.0084612	0.00565979	0.00562449	0.0044380	0.00207621	-0.00887042	-0.01335738	0.00000000	0.00000000	0.00000000	0.00000000	0.00000000	0.00000000	0.00000000	0.00000000	0.00000000	0.00000000	0.00000000	0.00000000
-19.000	0.00320217	-0.00290626	-0.0096624	0.00000000	0.00000000	0.00778634	0.00000000	-0.01128894	0.00111369	0.00369593	-0.00295199	-0.00089306	-0.01509095	-0.00340253	-0.0135236	-0.0025063	-0.0090088	0.00576414	0.00574792	0.0043002	0.00181990	-0.00876258	-0.01349017	0.00000000	0.00000000	0.00000000	0.00000000	0.00000000	0.00000000	0.00000000	0.00000000	0.00000000	0.00000000	0.00000000	0.00000000
-17.000	0.00333164	-0.00273453	-0.0094923	0.00000000	0.00000000	0.00780599	0.00000000	-0.01109951	0.00119471	0.00380108	-0.00286928	-0.00083240	-0.01489821	-0.00372702	-0.0144990	-0.0035834	-0.0095243	0.00586378	0.00586731	0.0041534	0.00155699	-0.00864923	-0.01360241	0.00000000	0.00000000	0.00000000	0.00000000	0.00000000	0.00000000	0.00000000	0.00000000	0.00000000	0.00000000	0.00000000	0.00000000
-15.000	0.00346270	-0.00256138	-0.0093141	0.00000000	0.00000000	0.00781649	0.00000000	-0.01090171	0.00127473	0.00390370	-0.00278444	-0.00077102	-0.01469417	-0.00404326	-0.0153983	-0.0046355	-0.0100077	0.00595847	0.00598250	0.0039976	0.00128832	-0.00858263	-0.01369466	0.00000000	0.00000000	0.00000000	0.00000000	0.00000000	0.00000000	0.00000000	0.00000000	0.00000000	0.00000000	0.00000000	0.00000000
-13.000	0.00359497	-0.00238689	-0.0091283	0.00000000	0.00000000	0.00781762	0.00000000	-0.01069587	0.00135370	0.00400359	-0.00269765	-0.00070899	-0.01447931	-0.00435066	-0.0162228	-0.0056563	-0.0104589	0.00604796	0.00609332	0.0038330	0.00101481	-0.00859525	-0.01376748	0.00000000	0.00000000	0.00000000	0.00000000	0.00000000	0.00000000	0.00000000	0.00000000	0.00000000	0.00000000	0.00000000	0.00000000
-11.000	0.00372805	-0.00221115	-0.0089352	0.00000000	0.00000000	0.00780912	0.00000000	-0.01048229	0.00143156	0.00410042	-0.00260910	-0.00064639	-0.01435792	-0.00464869	-0.0169749	-0.0066400	-0.0108782	0.00613196	0.00619960	0.0036597	0.00073744	-0.00860710	-0.01382142	0.00000000	0.00000000	0.00000000	0.00000000	0.00000000	0.00000000	0.00000000	0.00000000	0.00000000	0.00000000	0.00000000	0.00000000
-9.000	0.00386160	-0.00203424	-0.0087354	0.00000000	0.00000000	0.00779079	0.00000000	-0.01026127	0.00150826	0.00419408	-0.00251894	-0.00058327	-0.01452852	-0.00493688	-0.0176572	-0.0075821	-0.0112660	0.00621016	0.00630116	0.0034778	0.00045723	-0.00861834	-0.01385705	0.00000000	0.00000000	0.00000000	0.00000000	0.00000000	0.00000000	0.00000000	0.00000000	0.00000000	0.00000000	0.00000000	0.00000000
-7.000	0.00399768	-0.00185626	-0.0085292	0.00000000	0.00000000	0.00776238	0.00000000	-0.01018379	0.00158376	0.00428437	-0.00242735	-0.00051970	-0.01469875	-0.00521478	-0.0182729	-0.0084787	-0.0116230	0.00628222	0.00639782	0.0032875	0.00017526	-0.00862913	-0.01387493	0.00000000	0.00000000	0.00000000	0.00000000	0.00000000	0.00000000	0.00000000	0.00000000	0.00000000	0.00000000	0.00000000	0.00000000
-5.000	0.00413150	-0.00167727	-0.0083169	0.00000000	0.00000000	0.00772369	0.00000000	-0.01016116	0.00165799	0.00437114	-0.00233445	-0.00045576	-0.01486879	-0.00548201	-0.0188253	-0.0093272	-0.0119499	0.00634776	0.00648939	0.0030892	-0.00010740	-0.00863962	-0.01387560	0.00000000	0.00000000	0.00000000	0.00000000	0.00000000	0.00000000	0.00000000	0.00000000	0.00000000	0.00000000	0.00000000	0.00000000
-3.000	0.00426102	-0.00149736	-0.0080988	0.00000000	0.00000000	0.00767449	0.00000000	-0.01013849	0.00173090	0.00445429	-0.00224041	-0.00039149	-0.01503769	-0.00573822	-0.0193177	-0.0101255	-0.0122474	0.00641158	0.00657565	0.0028830	-0.00038965	-0.00864972	-0.01385962	0.00000000	0.00000000	0.00000000	0.00000000	0.00000000	0.00000000	0.00000000	0.00000000	0.00000000	0.00000000	0.00000000	0.00000000
-1.000	0.00439028	-0.00131418	-0.0078753	0.00000000	0.00000000	0.00761459	0.00000000	-0.01011582	0.00180244	0.00453361	-0.00214535	-0.00032697	-0.01520541	-0.00598311	-0.0197537	-0.0108727	-0.0125164	0.00647091	0.00665640	0.0026694	-0.00067038	-0.00865953	-0.01382750	0.00000000	0.00000000	0.00000000	0.00000000	0.00000000	0.00000000	0.00000000	0.00000000	0.00000000	0.00000000	0.00000000	0.00000000
1.000	0.00452323	-0.00112918	-0.0076465	0.00000000	0.00000000	0.00754377	0.00000000	-0.01009327	0.00187254	0.00460897	-0.00204940	-0.00026227	-0.01537165	-0.00621644	-0.0201367	-0.0115684	-0.0127580	0.00652414	0.00673140	0.0024488	-0.00094852	-0.00866939	-0.01377979	0.00000000	0.00000000	0.00000000	0.00000000	0.00000000	0.00000000	0.00000000	0.00000000	0.00000000	0.00000000	0.00000000	0.00000000
3.000	0.00465420	-0.00095146	-0.0074129	0.00000000	0.00000000	0.00746186	0.00000000	-0.01007099	0.00194115	0.00468021	-0.00195268	-0.00019744	-0.01553613	-0.00643799	-0.0204698	-0.0122128	-0.0129730	0.00657103	0.00680042	0.0022216	-0.00122305	-0.00867941	-0.01371699	0.00000000	0.00000000	0.00000000	0.00000000	0.00000000	0.00000000	0.00000000	0.00000000	0.00000000	0.00000000	0.00000000	0.00000000
5.000	0.00478206	-0.00077315	-0.0071742	0.00000000	0.00000000	0.00736869	0.00000000	-0.01004910	0.00200821	0.00474719	-0.00185533	-0.00013256	-0.01569857	-0.00664759	-0.0207564	-0.0128068	-0.0131625	0.00661136	0.00686319	0.0019882	-0.00149297	-0.00868973	-0.01363960	0.00000000	0.00000000	0.00000000	0.00000000	0.00000000	0.00000000	0.00000000	0.00000000	0.00000000	0.00000000	0.00000000	0.00000000
7.000	0.00490797	-0.00059431	-0.0069290	0.00000000	0.00000000	0.00726409	0.00000000	-0.01002774	0.00207365	0.00480971	-0.00175744	-0.00006769	-0.01585868	-0.00684513	-0.0209992	-0.0133516	-0.0133274	0.00664486	0.00691945	0.0017494	-0.00175734	-0.00870050	-0.01355477	0.00000000	0.00000000	0.00000000	0.00000000	0.00000000	0.00000000	0.00000000	0.00000000	0.00000000	0.00000000	0.00000000	0.00000000
9.000	0.00503168	-0.00040306	-0.0066814	0.00000000	0.00000000	0.00714793	0.00000000	-0.01000706	0.00213742	0.00486765	-0.00165914	-0.00000288	-0.01601621	-0.00703051	-0.0212013	-0.0138487	-0.0134687	0.00667129	0.00696887	0.0015056	-0.00201531	-0.00871185	-0.01357170	0.00000000	0.00000000	0.00000000	0.00000000	0.00000000	0.00000000	0.00000000	0.00000000	0.00000000	0.00000000	0.00000000	0.00000000
11.000	0.00515294	-0.00021894	-0.0064298	0.00000000	0.00000000	0.00702008	0.00000000	-0.00998722	0.00219945	0.00492082	-0.00156053	0.00006178	-0.01617089	-0.00720367	-0.0213651	-0.0142999	-0.0135875	0.00669038	0.00701114	0.0012575	-0.00226609	-0.00872385	-0.01358795	0.00000000	0.00000000	0.00000000	0.00000000	0.00000000	0.00000000	0.00000000	0.00000000	0.00000000	0.00000000	0.00000000	0.00000000
13.000	0.00527150	-0.00003455	-0.0061743	0.00000000	0.00000000	0.00688044	0.00000000	-0.00996838	0.00225967	0.00496904	-0.00146173	0.00012625	-0.01632248	-0.00736460	-0.0214931	-0.0147069	-0.0136845	0.00670185	0.00704587	0.0010057	-0.00250898	-0.00873667	-0.01360369	0.00000000	0.00000000	0.00000000	0.00000000	0.00000000	0.00000000	0.00000000	0.00000000	0.00000000	0.00000000	0.00000000	0.00000000
15.000	0.00538715	0.00015004	-0.0059150	0.00000000	0.00000000	0.00672895	0.00000000	-0.00995069	0.00231803	0.00501213	-0.00136283	0.00019044	-0.01647074	-0.00751329	-0.0215877	-0.0150720	-0.0137609	0.00670543	0.00707265	0.0007510	-0.00274336	-0.00875047	-0.01361906	0.00000000	0.00000000	0.00000000	0.00000000	0.00000000	0.00000000	0.00000000	0.00000000	0.00000000	0.00000000	0.00000000	0.00000000
17.000	0.00549964	0.00033476	-0.0056523	0.00000000	0.00000000	0.00656556	0.00000000	-0.00993432	0.00237444	0.00504991	-0.00126394	0.00025431	-0.01661543	-0.00764980	-0.0216509	-0.0153970	-0.0138173	0.00670081	0.00709099	0.0004941	-0.00296870	-0.00876532	-0.01363420	0.00000000	0.00000000	0.00000000	0.00000000	0.00000000	0.00000000	0.00000000	0.00000000	0.00000000	0.00000000	0.00000000	0.00000000
19.000	0.00560878	0.00051952	-0.0053861	0.00000000	0.00000000	0.00639025	0.00000000	-0.00991944	0.00242885	0.00508220	-0.00116516	0.00031778	-0.01675635	-0.00777417	-0.0216846	-0.0156841	-0.0138548	0.00668771	0.00710032	0.0002357	-0.00318455	-0.00878125	-0.01364925	0.00000000	0.00000000	0.00000000	0.00000000	0.00000000	0.00000000	0.00000000	0.00000000	0.00000000	0.00000000	0.00000000	0.00000000
21.000	0.00571435	0.00070424	-0.0051167	0.00000000	0.00000000	0.00620304	0.00000000	-0.00990621	0.00248118	0.00510879	-0.00106659	0.00038079	-0.01689329	-0.00788650	-0.0216907	-0.0159352	-0.0138741	0.00666582	0.00709994	-0.0000233	-0.00339057	-0.00879844	-0.01366432	0.00000000	0.00000000	0.00000000	0.00000000	0.00000000	0.00000000	0.00000000	0.00000000	0.00000000	0.00000000	0.00000000	0.00000000
23.000	0.00581616	0.00088884	-0.0048443	0.00000000	0.00000000	0.00600399	0.00000000	-0.00989482	0.00253136	0.00512950	-0.00096834	0.00044327	-0.01702605	-0.00798690	-0.0216708	-0.0161523	-0.0138760	0.00663483	0.00708902	-0.0002823	-0.00358646	-0.00881678	-0.01367955	0.00000000	0.00000000	0.00000000	0.00000000	0.00000000	0.00000000	0.00000000	0.00000000	0.00000000	0.00000000	0.00000000	0.00000000
25.000	0.00591404	0.00107324	-0.0045690	0.00000000	0.00000000	0.00579319	0.00000000	-0.00988543	0.00257932	0.00514410	-0.00087049	0.00050516	-0.01715445	-0.00807548	-0.0216264	-0.0163373	-0.0138614	0.00659442	0.00706649	-0.0005405	-0.00377203	-0.00883649	-0.01369505	0.00000000	0.00000000	0.00000000	0.00000000	0.00000000	0.00000000	0.00000000	0.00000000	0.00000000	0.00000000	0.00000000	0.00000000
27.000	0.00600781	0.00125736	-0.0042909	0.00000000	0.00000000	0.00557078	0.00000000	-0.00987822	0.00262499	0.00515240	-0.00077314	0.00056639	-0.01727832	-0.00815240	-0.0215589	-0.0164919	-0.0138308	0.00654428	0.00703098	-0.0007970	-0.00394715	-0.00885759	-0.01371092	0.00000000	0.00000000	0.00000000	0.00000000	0.00000000	0.00000000	0.00000000	0.00000000	0.00000000	0.00000000	0.00000000	0.00000000
29.000	0.00609731	0.00144112	-0.0040103	0.00000000	0.00000000	0.00533694	0.00000000	-0.00987335	0.00266830	0.00515418	-0.00067639	0.00062689	-0.01739751	-0.00821781	-0.0214696	-0.0166180	-0.0137849	0.00648407	0.00698069	-0.0010513	-0.00411174	-0.00888014	-0.01372726	0.00000000	0.00000000	0.00000000	0.00000000	0.00000000	0.00000000	0.00000000	0.00000000	0.00000000	0.00000000	0.00000000	0.00000000
31.000	0.00618216	0.00162443	-0.0037272	0.00000000	0.00000000	0.00509189	0.00000000	-0.00987099	0.00270916	0.00514923	-0.00058033	0.00068661	-0.01751188	-0.00827189	-0.0213597	-0.0167171	-0.0137246	0.00641349	0.00691259	-0.0013024	-0.00426582	-0.00890414	-0.01374417	0.00000000	0.00000000	0.00000000	0.00000000	0.00000000	0.00000000	0.00000000	0.00000000	0.00000000	0.00000000	0.00000000	0.00000000
33.000	0.00626297	0.00180719	-0.0034418	0.00000000	0.00000000	0.00483592	0.00000000	-0.00987131	0.00274772	0.00513732	-0.00048505	0.00074665	-0.01762129	-0.00831481	-0.0212303	-0.0167907	-0.0136503	0.00633221	0.00682514	-0.0015498	-0.00440941	-0.00892975	-0.01375977	0.00000000	0.00000000	0.00000000	0.00000000	0.00000000	0.00000000	0.00000000	0.00000000	0.00000000	0.00000000	0.00000000	0.00000000
35.000	0.00645538	0.00198933	-0.0031543	0.00000000	0.00000000	0.00456935	0.00000000	-0.00987447	0.00278338	0.00511823	-0.00039065	0.00080727	-0.01772562	-0.00834678	-0.0210825	-0.0168403	-0.0135626	0.00623992	0.00674166	-0.0017927	-0.00454261	-0.00895674	-0.01377577	0.00000000	0.00000000	0.00000000	0.00000000	0.00000000	0.00000000	0.00000000	0.00000000	0.00000000	0.00000000	0.00000000	0.00000000
37.000	0.00665324	0.00217072	-0.0028648	0.00000000	0.00000000	0.00429256	0.00000000	-0.00988061	0.00281642	0.00509174	-0.00029721	0.00086730	-0.01782477	-0.00836799	-0.0209170	-0.0168672	-0.0134621	0.00613631	0.00666371	-0.0020306	-0.00466555	-0.00898544	-0.01379246	0.00000000	0.00000000	0.00000000	0.00000000	0.00000000	0.00000000	0.00000000	0.00000000	0.00000000	0.00000000	0.00000000	0.00000000
39.000	0.00684672	0.00235127	-0.0025734	0.00000000	0.00000000	0.00400598	0.00000000	-0.00988990	0.00284674	0.00505763	-0.00020482	0.00092668	-0.01791865	-0.00837866	-0.0207349	-0.0168726	-0.0133494	0.00602110	0.00657450	-0.0022629	-0.00477839	-0.00901557	-0.01381034	0.00000000	0.00000000	0.00000000	0.00000000	0.00000000	0.00000000	0.00000000	0.00000000	0.00000000	0.00000000	0.00000000	0.00000000
41.000	0.00703564	0.00253085	-0.0022804	0.00000000	0.00000000	0.00371011	0.00000000	-0.00990245	0.00287858	0.00501568	-0.00011357	0.00098536	-0.01800718	-0.00837900	-0.0205369	-0.0168577	-0.0132249	0.00589400	0.00647369	-0.0024890	-0.00488133	-0.00904735	-0.01382936	0.00000000	0.00000000	0.00000000	0.00000000	0.00000000	0.00000000	0.00000000	0.00000000	0.00000000	0.00000000	0.00000000	0.00000000
43.000	0.00721979	0.00270933	-0.0019859	0.00000000	0.00000000	0.00340547	0.00000000	-0.00991840	0.00291465	0.00496569	-0.00002354	0.00104331	-0.01809029	-0.00836924	-0.0203238	-0.0168236	-0.0130892	0.00575478	0.00636098	-0.0027084	-0.00497457	-0.00908069	-0.01384933	0.00000000	0.00000000	0.00000000	0.00000000	0.00000000	0.00000000	0.00000000	0.00000000	0.00000000	0.00000000	0.00000000	0.00000000
45.000	0.00739897	0.00288655	-0.0016902	0.00000000	0.00000000	0.00309267	0.00000000	-0.00993787	0.00294822	0.00490743	0.00007777	0.00110046	-0.01816792	-0.00834959	-0.0200962	-0.0167713	-0.0129426	0.00560320	0.00623608	-0.0029207	-0.00505835	-0.00911539	-0.01387030	0.00000000	0.00000000	0.00000000	0.00000000	0.00000000	0.00000000	0.00000000	0.00000000	0.00000000	0.00000000	0.00000000	0.00000000
47.000	0.00757299	0.00306230	-0.0013934	0.00000000	0.00000000	0.00277233	0.00000000	-0.00996094	0.00297920	0.00484072	0.00018159	0.00115677	-0.01824002	-0.00832029	-0.0198548	-0.0167018	-0.0127857	0.00543908	0.00609871	-0.0031255	-0.00513291	-0.00915169	-0.01389233	0.00000000	0.00000000	0.00000000	0.00000000	0.00000000	0.00000000	0.00000000	0.00000000	0.00000000	0.00000000	0.00000000	0.00000000
49.000	0.00774163	0.00323637	-0.0010981	0.00000000	0.00000000	0.00244517	0.00000000	-0.00998772	0.00300748	0.00476537	0.00028529	0.00121219	-0.01830658	-0.00828157	-0.0196003	-0.0166158	-0.0126188	0.00526227	0.00594863	-0.0033224	-0.00519851	-0.00918942	-0.01391548	0.00000000	0.00000000	0.00000000	0.00000000	0.00000000	0.00000000	0.00000000	0.00000000	0.00000000	0.00000000	0.00000000	0.00000000
51.000	0.00790467	0.00340847	-0.0008005	0.00000000	0.00000000	0.00211190	0.00000000	-0.01001826	0.00303295	0.00468123	0.00038882	0.00126668	-0.01836754	-0.00823366	-0.0193332	-0.0165143	-0.0124423	0.00507266	0.00578563	-0.0035111	-0.00525541	-0.00922852	-0.01393977	0.00000000	0.00000000	0.00000000	0.00000000	0.00000000	0.00000000	0.00000000	0.00000000	0.00000000	0.00000000	0.00000000	0.00000000
53.000	0.00806189	0.00357824	-0.0005017	0.00000000	0.00000000	0.00177330	0.00000000	-0.01005262	0.00305552	0.00458816	0.00049212	0.00132017	-0.01842291	-0.00817679	-0.0190539	-0.0163980	-0.0122567	0.00487022	0.00560951	-0.0036915	-0.00530388	-0.00926893	-0.01396523	0.00000000	0.00000000	0.00000000	0.00000000	0.00000000	0.00000000	0.00000000	0.00000000	0.00000000	0.00000000	0.00000000	0.00000000
55.000	0.00821307	0.00374521	-0.0002032	0.00000000	0.00000000	0.00143020	0.00000000	-0.01009082	0.00307507	0.00448604	0.00059511	0.00137262	-0.01847269	-0.00811120	-0.0187631	-0.0162676	-0.0120622	0.00465496	0.00542017	-0.0038633	-0.00534418	-0.00931056	-0.01399187	0.00000000	0.00000000	0.00000000	0.00000000	0.00000000	0.00000000	0.00000000	0.00000000	0.00000000	0.00000000	0.00000000	0.00000000
57.000	0.00835795	0.00390879	0.0000941	0.00000000	0.00000000	0.00108343	0.00000000	-0.01013289	0.00309148	0.00437480	0.00069774	0.00142398	-0.01851687	-0.00803711	-0.0184612	-0.0161237	-0.0118593	0.00442696	0.00521750	-0.0040263	-0.00537658	-0.00935333	-0.01401969	0.00000000	0.00000000	0.00000000	0.00000000	0.00000000	0.00000000	0.00000000	0.00000000	0.00000000	0.00000000	0.00000000	0.00000000
59.000	0.00849631	0.00406820	0.0003893	0.00000000	0.00000000	0.00073387	0.00000000	-0.01017881	0.00310464	0.00425439	0.00079993	0.00147420	-0.01855547	-0.00795477	-0.0181486	-0.0159671	-0.0116483	0.00418641	0.00500150	-0.0041804	-0.00540134	-0.00939712	-0.01404869	0.00000000	0.00000000	0.00000000	0.00000000	0.00000000	0.00000000	0.00000000	0.00000000	0.00000000	0.00000000	0.00000000	0.00000000
61.000	0.00862789	0.00422242	0.0006812	0.00000000	0.00000000	0.00038241	0.00000000	-0.01022854	0.00311442	0.00412480	0.00090163	0.00152322	-0.01858852	-0.00786441	-0.0178258	-0.0157981	-0.0114294	0.00393353	0.00477221	-0.0043256	-0.00541873	-0.00944196	-0.01407882	0.00000000	0.00000000	0.00000000	0.00000000	0.00000000	0.00000000	0.00000000	0.00000000	0.00000000	0.00000000	0.00000000	0.00000000
63.000	0.00875243	0.00437006	0.0009680	0.00000000	0.00000000	0.00002996	0.00000000	-0.01028202	0.00312068	0.00398608	0.00100278	0.00157099	-0.01861604	-0.00776624	-0.0174932	-0.0156175	-0.0112030	0.00366869	0.00452975	-0.0044618	-0.00542900	-0.00948744	-0.01411006	0.00000000	0.00000000	0.00000000	0.00000000	0.00000000	0.00000000	0.00000000	0.00000000	0.00000000	0.00000000	0.00000000	0.00000000
65.000	0.00886965	0.00450890	0.0012472	0.00000000	0.00000000	-0.00032257	0.00000000	-0.01033917	0.00312331	0.00386468	0.00110330	0.00161746	-0.01863808	-0.00766052	-0.0171511	-0.0154257	-0.0109694	0.00339232	0.00427434	-0.0045891	-0.00543241	-0.00953361	-0.01414234	0.00000000	0.00000000	0.00000000	0.00000000	0.00000000	0.00000000	0.00000000	0.00000000	0.00000000	0.00000000	0.00000000	0.00000000
