# Supplementary material for: The evolution of pelvic limb muscle moment arms in bird-line archosaurs
Source: Sci Adv. 2021 Mar 19;7(12):eabe2778. doi: 10.1126/sciadv.abe2778 (PMC7978429; doi:10.1126/sciadv.abe2778)
Supplement: Data file S7 [file abe2778_Data_file_S7.zip › supp data/SIMM_moment_arm_raw_data/Marasuchus_hipRoAll_15Ab.plt]

# Output plot file made by SIMM 6.0.2
# Curves and events from plot data files are not reproduced in this file.

title hip_rotation moment arm vs. hip_extension


# This file contains 36 columns of data. The first
# column is the x-variable, followed by 35 y-variable[s].

hip_extension (deg)	IT1|hip_rotation moment arm	IT2|hip_rotation moment arm	IT3|hip_rotation moment arm	FMTE|hip_rotation moment arm	FMTI|hip_rotation moment arm	AMB|hip_rotation moment arm	AMBtendon|hip_rotation moment arm	ILFB|hip_rotation moment arm	PIFI1|hip_rotation moment arm	PIFI2|hip_rotation moment arm	IFE|hip_rotation moment arm	ITC|hip_rotation moment arm	FTE|hip_rotation moment arm	FTI3|hip_rotation moment arm	FTI1|hip_rotation moment arm	ADD1|hip_rotation moment arm	ADD2|hip_rotation moment arm	PIFE1|hip_rotation moment arm	PIFE2|hip_rotation moment arm	PIFE3|hip_rotation moment arm	ISTR|hip_rotation moment arm	CFB|hip_rotation moment arm	CFL|hip_rotation moment arm	GL|hip_rotation moment arm	GM|hip_rotation moment arm	EDL|hip_rotation moment arm	EDB|hip_rotation moment arm	EHL|hip_rotation moment arm	TA|hip_rotation moment arm	FDL|hip_rotation moment arm	FDB|hip_rotation moment arm	FHL|hip_rotation moment arm	FL|hip_rotation moment arm	FLtendon|hip_rotation moment arm	FB|hip_rotation moment arm	
-45.000	-0.00217173	-0.00248246	-0.00270364	0.00000000	0.00000000	-0.00046704	0.00000000	-0.00060070	-0.00072900	0.00051643	-0.00600585	-0.00437273	0.00061888	-0.00042443	-0.00222696	0.00036395	0.00031872	0.00335673	0.00360620	-0.00041683	-0.00274255	-0.00340897	-0.00188518	0.00000000	0.00000000	0.00000000	0.00000000	0.00000000	0.00000000	0.00000000	0.00000000	0.00000000	0.00000000	0.00000000	0.00000000
-43.000	-0.00212987	-0.00248520	-0.00269545	0.00000000	0.00000000	-0.00046226	0.00000000	-0.00057789	-0.00061571	0.00063101	-0.00589768	-0.00427141	0.00064049	-0.00040847	-0.00217563	0.00039421	0.00027734	0.00331091	0.00357816	-0.00059347	-0.00294190	-0.00337686	-0.00190324	0.00000000	0.00000000	0.00000000	0.00000000	0.00000000	0.00000000	0.00000000	0.00000000	0.00000000	0.00000000	0.00000000	0.00000000
-41.000	-0.00208938	-0.00248504	-0.00268475	0.00000000	0.00000000	-0.00045717	0.00000000	-0.00055471	-0.00050231	0.00074620	-0.00578096	-0.00416900	0.00066087	-0.00039189	-0.00211693	0.00042486	0.00023551	0.00326201	0.00354723	-0.00077431	-0.00314291	-0.00334226	-0.00191812	0.00000000	0.00000000	0.00000000	0.00000000	0.00000000	0.00000000	0.00000000	0.00000000	0.00000000	0.00000000	0.00000000	0.00000000
-39.000	-0.00205017	-0.00248236	-0.00267165	0.00000000	0.00000000	-0.00045176	0.00000000	-0.00053118	-0.00038885	0.00086170	-0.00565645	-0.00406208	0.00068004	-0.00037474	-0.00205125	0.00045572	0.00019344	0.00321000	0.00351336	-0.00095920	-0.00334509	-0.00330536	-0.00192990	0.00000000	0.00000000	0.00000000	0.00000000	0.00000000	0.00000000	0.00000000	0.00000000	0.00000000	0.00000000	0.00000000	0.00000000
-37.000	-0.00201219	-0.00247747	-0.00265622	0.00000000	0.00000000	-0.00044604	0.00000000	-0.00050735	-0.00027540	0.00097734	-0.00552488	-0.00395081	0.00069804	-0.00035706	-0.00197911	0.00048660	0.00015135	0.00315485	0.00347654	-0.00114798	-0.00354789	-0.00326630	-0.00193867	0.00000000	0.00000000	0.00000000	0.00000000	0.00000000	0.00000000	0.00000000	0.00000000	0.00000000	0.00000000	0.00000000	0.00000000
-35.000	-0.00197534	-0.00247061	-0.00263857	0.00000000	0.00000000	-0.00043999	0.00000000	-0.00048324	-0.00016203	0.00109290	-0.00538693	-0.00383538	0.00071489	-0.00033888	-0.00190119	0.00051728	0.00010945	0.00309653	0.00343674	-0.00134046	-0.00375071	-0.00322523	-0.00194452	0.00000000	0.00000000	0.00000000	0.00000000	0.00000000	0.00000000	0.00000000	0.00000000	0.00000000	0.00000000	0.00000000	0.00000000
-33.000	-0.00193954	-0.00246198	-0.00261877	0.00000000	0.00000000	-0.00043362	0.00000000	-0.00045888	-0.00004880	0.00120829	-0.00524322	-0.00371595	0.00073062	-0.00032025	-0.00181829	0.00054752	0.00006793	0.00303501	0.00339394	-0.00153643	-0.00395293	-0.00318229	-0.00194754	0.00000000	0.00000000	0.00000000	0.00000000	0.00000000	0.00000000	0.00000000	0.00000000	0.00000000	0.00000000	0.00000000	0.00000000
-31.000	-0.00190472	-0.00245177	-0.00259691	0.00000000	0.00000000	-0.00042694	0.00000000	-0.00043431	0.00006422	0.00132328	-0.00509434	-0.00359272	0.00074527	-0.00030121	-0.00173128	0.00057709	0.00002698	0.00297024	0.00334811	-0.00173568	-0.00415386	-0.00313759	-0.00194785	0.00000000	0.00000000	0.00000000	0.00000000	0.00000000	0.00000000	0.00000000	0.00000000	0.00000000	0.00000000	0.00000000	0.00000000
-29.000	-0.00187080	-0.00244012	-0.00257305	0.00000000	0.00000000	-0.00041994	0.00000000	-0.00040955	0.00017698	0.00143775	-0.00494082	-0.00346584	0.00075885	-0.00028182	-0.00164108	0.00060573	-0.00001322	0.00290219	0.00329898	-0.00193792	-0.00435277	-0.00309123	-0.00194553	0.00000000	0.00000000	0.00000000	0.00000000	0.00000000	0.00000000	0.00000000	0.00000000	0.00000000	0.00000000	0.00000000	0.00000000
-27.000	-0.00183770	-0.00242716	-0.00255926	0.00000000	0.00000000	-0.00041261	0.00000000	-0.00038462	0.00028940	0.00155126	-0.00478317	-0.00333550	0.00077140	-0.00026212	-0.00154861	0.00063320	-0.00005251	0.00283082	0.00324719	-0.00214290	-0.00454891	-0.00304332	-0.00194069	0.00000000	0.00000000	0.00000000	0.00000000	0.00000000	0.00000000	0.00000000	0.00000000	0.00000000	0.00000000	0.00000000	0.00000000
-25.000	-0.00180535	-0.00241299	-0.00254221	0.00000000	0.00000000	-0.00040498	0.00000000	-0.00035955	0.00040144	0.00166456	-0.00462183	-0.00320187	0.00078294	-0.00024216	-0.00145476	0.00065928	-0.00009076	0.00275609	0.00319228	-0.00235029	-0.00474147	-0.00299395	-0.00193344	0.00000000	0.00000000	0.00000000	0.00000000	0.00000000	0.00000000	0.00000000	0.00000000	0.00000000	0.00000000	0.00000000	0.00000000
-23.000	-0.00177369	-0.00239770	-0.00252209	0.00000000	0.00000000	-0.00039702	0.00000000	-0.00033437	0.00051302	0.00177699	-0.00445724	-0.00306511	0.00079350	-0.00022199	-0.00136039	0.00068376	-0.00012785	0.00267795	0.00313421	-0.00255975	-0.00492965	-0.00294319	-0.00192387	0.00000000	0.00000000	0.00000000	0.00000000	0.00000000	0.00000000	0.00000000	0.00000000	0.00000000	0.00000000	0.00000000	0.00000000
-21.000	-0.00174263	-0.00238137	-0.00249912	0.00000000	0.00000000	-0.00038876	0.00000000	-0.00030909	0.00062408	0.00188852	-0.00428979	-0.00292541	0.00080309	-0.00020165	-0.00126626	0.00070646	-0.00016367	0.00259636	0.00307255	-0.00277091	-0.00511261	-0.00289112	-0.00191210	0.00000000	0.00000000	0.00000000	0.00000000	0.00000000	0.00000000	0.00000000	0.00000000	0.00000000	0.00000000	0.00000000	0.00000000
-19.000	-0.00171211	-0.00236408	-0.00247350	0.00000000	0.00000000	-0.00038018	0.00000000	-0.00028374	0.00073457	0.00199904	-0.00411983	-0.00278293	0.00081175	-0.00018120	-0.00117305	0.00072722	-0.00019813	0.00251125	0.00300795	-0.00298338	-0.00528953	-0.00283782	-0.00189821	0.00000000	0.00000000	0.00000000	0.00000000	0.00000000	0.00000000	0.00000000	0.00000000	0.00000000	0.00000000	0.00000000	0.00000000
-17.000	-0.00168207	-0.00234588	-0.00244540	0.00000000	0.00000000	-0.00037129	0.00000000	-0.00025834	0.00084440	0.00210846	-0.00394769	-0.00263784	0.00081949	-0.00016069	-0.00108136	0.00074594	-0.00023118	0.00242258	0.00294012	-0.00319673	-0.00545957	-0.00278334	-0.00188231	0.00000000	0.00000000	0.00000000	0.00000000	0.00000000	0.00000000	0.00000000	0.00000000	0.00000000	0.00000000	0.00000000	0.00000000
-15.000	-0.00165245	-0.00232682	-0.00241499	0.00000000	0.00000000	-0.00036210	0.00000000	-0.00023290	0.00095353	0.00221695	-0.00377370	-0.00249030	0.00082634	-0.00014015	-0.00099167	0.00076253	-0.00026276	0.00233027	0.00286901	-0.00341049	-0.00562194	-0.00274052	-0.00186449	0.00000000	0.00000000	0.00000000	0.00000000	0.00000000	0.00000000	0.00000000	0.00000000	0.00000000	0.00000000	0.00000000	0.00000000
-13.000	-0.00162320	-0.00230695	-0.00238239	0.00000000	0.00000000	-0.00035260	0.00000000	-0.00020745	0.00106189	0.00232437	-0.00359812	-0.00234049	0.00083232	-0.00011963	-0.00090439	0.00077698	-0.00029284	0.00223427	0.00279461	-0.00362418	-0.00577586	-0.00271459	-0.00184485	0.00000000	0.00000000	0.00000000	0.00000000	0.00000000	0.00000000	0.00000000	0.00000000	0.00000000	0.00000000	0.00000000	0.00000000
-11.000	-0.00159424	-0.00228631	-0.00234773	0.00000000	0.00000000	-0.00034281	0.00000000	-0.00018200	0.00116940	0.00243043	-0.00342125	-0.00218857	0.00084005	-0.00009919	-0.00081981	0.00078927	-0.00032140	0.00213451	0.00271686	-0.00383728	-0.00592060	-0.00268456	-0.00182347	0.00000000	0.00000000	0.00000000	0.00000000	0.00000000	0.00000000	0.00000000	0.00000000	0.00000000	0.00000000	0.00000000	0.00000000
-9.000	-0.00156554	-0.00226495	-0.00231114	0.00000000	0.00000000	-0.00033273	0.00000000	-0.00015658	0.00127600	0.00253507	-0.00324331	-0.00203471	0.00085483	-0.00007886	-0.00073817	0.00079944	-0.00034842	0.00203089	0.00263574	-0.00404924	-0.00605548	-0.00265027	-0.00180045	0.00000000	0.00000000	0.00000000	0.00000000	0.00000000	0.00000000	0.00000000	0.00000000	0.00000000	0.00000000	0.00000000	0.00000000
-7.000	-0.00153652	-0.00224288	-0.00227271	0.00000000	0.00000000	-0.00032236	0.00000000	-0.00013620	0.00138163	0.00263815	-0.00306456	-0.00187906	0.00086948	-0.00005868	-0.00065964	0.00080756	-0.00037391	0.00192334	0.00255120	-0.00425950	-0.00617990	-0.00261154	-0.00177586	0.00000000	0.00000000	0.00000000	0.00000000	0.00000000	0.00000000	0.00000000	0.00000000	0.00000000	0.00000000	0.00000000	0.00000000
-5.000	-0.00150808	-0.00222014	-0.00223254	0.00000000	0.00000000	-0.00031171	0.00000000	-0.00011744	0.00148621	0.00273955	-0.00288522	-0.00172180	0.00088518	-0.00003870	-0.00058431	0.00081371	-0.00039789	0.00181175	0.00246320	-0.00446746	-0.00629333	-0.00256823	-0.00174979	0.00000000	0.00000000	0.00000000	0.00000000	0.00000000	0.00000000	0.00000000	0.00000000	0.00000000	0.00000000	0.00000000	0.00000000
-3.000	-0.00148057	-0.00219676	-0.00219071	0.00000000	0.00000000	-0.00030078	0.00000000	-0.00009861	0.00158966	0.00283921	-0.00270550	-0.00156310	0.00090031	-0.00001894	-0.00051224	0.00081799	-0.00042036	0.00167785	0.00237170	-0.00467252	-0.00639531	-0.00252069	-0.00172232	0.00000000	0.00000000	0.00000000	0.00000000	0.00000000	0.00000000	0.00000000	0.00000000	0.00000000	0.00000000	0.00000000	0.00000000
-1.000	-0.00145300	-0.00217241	-0.00214731	0.00000000	0.00000000	-0.00028959	0.00000000	-0.00007965	0.00169193	0.00293700	-0.00252560	-0.00140310	0.00091544	0.00000055	-0.00044344	0.00082053	-0.00044136	0.00153398	0.00227664	-0.00487405	-0.00648551	-0.00246885	-0.00169351	0.00000000	0.00000000	0.00000000	0.00000000	0.00000000	0.00000000	0.00000000	0.00000000	0.00000000	0.00000000	0.00000000	0.00000000
1.000	-0.00142440	-0.00214730	-0.00210240	0.00000000	0.00000000	-0.00027814	0.00000000	-0.00006059	0.00179292	0.00303279	-0.00234572	-0.00124198	0.00093055	0.00001974	-0.00037790	0.00082145	-0.00046091	0.00138537	0.00217798	-0.00507141	-0.00656364	-0.00241221	-0.00166345	0.00000000	0.00000000	0.00000000	0.00000000	0.00000000	0.00000000	0.00000000	0.00000000	0.00000000	0.00000000	0.00000000	0.00000000
3.000	-0.00139591	-0.00212274	-0.00205606	0.00000000	0.00000000	-0.00026644	0.00000000	-0.00004144	0.00189257	0.00312648	-0.00216603	-0.00107991	0.00094562	0.00003860	-0.00031555	0.00082088	-0.00047904	0.00123204	0.00207566	-0.00526396	-0.00662956	-0.00235073	-0.00163221	0.00000000	0.00000000	0.00000000	0.00000000	0.00000000	0.00000000	0.00000000	0.00000000	0.00000000	0.00000000	0.00000000	0.00000000
5.000	-0.00136767	-0.00209763	-0.00200830	0.00000000	0.00000000	-0.00025451	0.00000000	-0.00002222	0.00199080	0.00321799	-0.00198673	-0.00091704	0.00096062	0.00005710	-0.00025635	0.00081896	-0.00049580	0.00107398	0.00196961	-0.00545107	-0.00668319	-0.00228429	-0.00159984	0.00000000	0.00000000	0.00000000	0.00000000	0.00000000	0.00000000	0.00000000	0.00000000	0.00000000	0.00000000	0.00000000	0.00000000
7.000	-0.00133934	-0.00207197	-0.00195877	0.00000000	0.00000000	-0.00024236	0.00000000	-0.00000294	0.00208752	0.00330713	-0.00180799	-0.00075354	0.00097554	0.00007521	-0.00020021	0.00081580	-0.00051123	0.00091120	0.00185977	-0.00563209	-0.00672456	-0.00221277	-0.00156688	0.00000000	0.00000000	0.00000000	0.00000000	0.00000000	0.00000000	0.00000000	0.00000000	0.00000000	0.00000000	0.00000000	0.00000000
9.000	-0.00131089	-0.00204401	-0.00190839	0.00000000	0.00000000	-0.00022999	0.00000000	0.00001638	0.00218266	0.00339384	-0.00162996	-0.00058957	0.00099035	0.00009292	-0.00014703	0.00081153	-0.00052535	0.00074370	0.00174607	-0.00580640	-0.00675379	-0.00213608	-0.00153966	0.00000000	0.00000000	0.00000000	0.00000000	0.00000000	0.00000000	0.00000000	0.00000000	0.00000000	0.00000000	0.00000000	0.00000000
11.000	-0.00128229	-0.00201661	-0.00185682	0.00000000	0.00000000	-0.00021743	0.00000000	0.00003571	0.00227613	0.00347797	-0.00145283	-0.00042530	0.00100504	0.00011020	-0.00009673	0.00080626	-0.00053822	0.00057151	0.00162841	-0.00597339	-0.00677107	-0.00205431	-0.00150972	0.00000000	0.00000000	0.00000000	0.00000000	0.00000000	0.00000000	0.00000000	0.00000000	0.00000000	0.00000000	0.00000000	0.00000000
13.000	-0.00125351	-0.00198868	-0.00180407	0.00000000	0.00000000	-0.00020468	0.00000000	0.00005504	0.00236785	0.00355938	-0.00127674	-0.00026090	0.00101959	0.00012702	-0.00004920	0.00080011	-0.00054987	0.00039467	0.00150670	-0.00613249	-0.00677667	-0.00196727	-0.00147676	0.00000000	0.00000000	0.00000000	0.00000000	0.00000000	0.00000000	0.00000000	0.00000000	0.00000000	0.00000000	0.00000000	0.00000000
15.000	-0.00122453	-0.00196022	-0.00175021	0.00000000	0.00000000	-0.00019177	0.00000000	0.00007435	0.00245773	0.00363793	-0.00110185	-0.00009653	0.00103398	0.00014337	-0.00000434	0.00079318	-0.00056035	0.00021320	0.00138081	-0.00628314	-0.00677095	-0.00187487	-0.00144049	0.00000000	0.00000000	0.00000000	0.00000000	0.00000000	0.00000000	0.00000000	0.00000000	0.00000000	0.00000000	0.00000000	0.00000000
17.000	-0.00119532	-0.00193125	-0.00169528	0.00000000	0.00000000	-0.00017871	0.00000000	0.00009360	0.00254567	0.00371348	-0.00092833	0.00006764	0.00104820	0.00015924	0.00003796	0.00078555	-0.00056970	0.00002718	0.00125063	-0.00642483	-0.00675429	-0.00177721	-0.00140063	0.00000000	0.00000000	0.00000000	0.00000000	0.00000000	0.00000000	0.00000000	0.00000000	0.00000000	0.00000000	0.00000000	0.00000000
19.000	-0.00116586	-0.00190174	-0.00163931	0.00000000	0.00000000	-0.00016552	0.00000000	0.00011278	0.00263160	0.00378587	-0.00075631	0.00023144	0.00106223	0.00017460	0.00007779	0.00077730	-0.00057795	-0.00016335	0.00111597	-0.00655709	-0.00672714	-0.00167442	-0.00135694	0.00000000	0.00000000	0.00000000	0.00000000	0.00000000	0.00000000	0.00000000	0.00000000	0.00000000	0.00000000	0.00000000	0.00000000
21.000	-0.00113615	-0.00187171	-0.00158234	0.00000000	0.00000000	-0.00015223	0.00000000	0.00013186	0.00271541	0.00385495	-0.00058594	0.00039472	0.00107606	0.00018945	0.00011526	0.00076851	-0.00058514	-0.00035828	0.00097666	-0.00667949	-0.00669000	-0.00156637	-0.00130918	0.00000000	0.00000000	0.00000000	0.00000000	0.00000000	0.00000000	0.00000000	0.00000000	0.00000000	0.00000000	0.00000000	0.00000000
23.000	-0.00110616	-0.00184114	-0.00152441	0.00000000	0.00000000	-0.00013885	0.00000000	0.00015081	0.00279701	0.00392055	-0.00041738	0.00055728	0.00108969	0.00020378	0.00015045	0.00075926	-0.00059132	-0.00055753	0.00083244	-0.00679166	-0.00664336	-0.00145352	-0.00125714	0.00000000	0.00000000	0.00000000	0.00000000	0.00000000	0.00000000	0.00000000	0.00000000	0.00000000	0.00000000	0.00000000	0.00000000
25.000	-0.00107588	-0.00181003	-0.00146555	0.00000000	0.00000000	-0.00012541	0.00000000	0.00016960	0.00287630	0.00398250	-0.00025076	0.00071898	0.00110309	0.00021757	0.00018348	0.00074959	-0.00059652	-0.00076097	0.00068302	-0.00689327	-0.00658778	-0.00133568	-0.00120064	0.00000000	0.00000000	0.00000000	0.00000000	0.00000000	0.00000000	0.00000000	0.00000000	0.00000000	0.00000000	0.00000000	0.00000000
27.000	-0.00104531	-0.00177836	-0.00140579	0.00000000	0.00000000	-0.00011193	0.00000000	0.00018820	0.00295318	0.00404061	-0.00008623	0.00087963	0.00111627	0.00023082	0.00021441	0.00073956	-0.00060078	-0.00096846	0.00052804	-0.00698408	-0.00652378	-0.00121309	-0.00113953	0.00000000	0.00000000	0.00000000	0.00000000	0.00000000	0.00000000	0.00000000	0.00000000	0.00000000	0.00000000	0.00000000	0.00000000
29.000	-0.00101443	-0.00174611	-0.00134517	0.00000000	0.00000000	-0.00009845	0.00000000	0.00020659	0.00302756	0.00409471	0.00007608	0.00103906	0.00112921	0.00024352	0.00024334	0.00072923	-0.00060412	-0.00117984	0.00036703	-0.00706387	-0.00645193	-0.00108585	-0.00107367	0.00000000	0.00000000	0.00000000	0.00000000	0.00000000	0.00000000	0.00000000	0.00000000	0.00000000	0.00000000	0.00000000	0.00000000
31.000	-0.00098332	-0.00171326	-0.00128370	0.00000000	0.00000000	-0.00008498	0.00000000	0.00022472	0.00309932	0.00414460	0.00023603	0.00119711	0.00114190	0.00025567	0.00027035	0.00071862	-0.00060659	-0.00139490	0.00019947	-0.00713252	-0.00637277	-0.00095428	-0.00100295	0.00000000	0.00000000	0.00000000	0.00000000	0.00000000	0.00000000	0.00000000	0.00000000	0.00000000	0.00000000	0.00000000	0.00000000
33.000	-0.00095175	-0.00167978	-0.00122143	0.00000000	0.00000000	-0.00007155	0.00000000	0.00024257	0.00316870	0.00419007	0.00039349	0.00135583	0.00115433	0.00026726	0.00029552	0.00070778	-0.00060821	-0.00161344	0.00002444	-0.00718994	-0.00628684	-0.00081833	-0.00093513	0.00000000	0.00000000	0.00000000	0.00000000	0.00000000	0.00000000	0.00000000	0.00000000	0.00000000	0.00000000	0.00000000	0.00000000
35.000	-0.00094856	-0.00164563	-0.00115837	0.00000000	0.00000000	-0.00005821	0.00000000	0.00026009	0.00323478	0.00423091	0.00054834	0.00151586	0.00116651	0.00027829	0.00031892	0.00069674	-0.00060902	-0.00183519	-0.00017403	-0.00723610	-0.00619468	-0.00067868	-0.00086381	0.00000000	0.00000000	0.00000000	0.00000000	0.00000000	0.00000000	0.00000000	0.00000000	0.00000000	0.00000000	0.00000000	0.00000000
37.000	-0.00094730	-0.00161078	-0.00109454	0.00000000	0.00000000	-0.00004496	0.00000000	0.00027726	0.00329799	0.00426690	0.00070043	0.00167492	0.00117843	0.00028876	0.00034061	0.00068552	-0.00060905	-0.00205987	-0.00038791	-0.00727106	-0.00609680	-0.00053509	-0.00078809	0.00000000	0.00000000	0.00000000	0.00000000	0.00000000	0.00000000	0.00000000	0.00000000	0.00000000	0.00000000	0.00000000	0.00000000
39.000	-0.00094560	-0.00157518	-0.00102997	0.00000000	0.00000000	-0.00003186	0.00000000	0.00029404	0.00335823	0.00429784	0.00084967	0.00183290	0.00119008	0.00029866	0.00036067	0.00067416	-0.00060831	-0.00228714	-0.00060583	-0.00729489	-0.00599369	-0.00038829	-0.00070623	0.00000000	0.00000000	0.00000000	0.00000000	0.00000000	0.00000000	0.00000000	0.00000000	0.00000000	0.00000000	0.00000000	0.00000000
41.000	-0.00094346	-0.00153876	-0.00096468	0.00000000	0.00000000	-0.00001893	0.00000000	0.00031039	0.00341984	0.00432349	0.00099592	0.00198967	0.00120145	0.00030800	0.00037916	0.00066267	-0.00060685	-0.00251665	-0.00082755	-0.00730775	-0.00588583	-0.00023827	-0.00061859	0.00000000	0.00000000	0.00000000	0.00000000	0.00000000	0.00000000	0.00000000	0.00000000	0.00000000	0.00000000	0.00000000	0.00000000
43.000	-0.00094086	-0.00150145	-0.00089869	0.00000000	0.00000000	-0.00000619	0.00000000	0.00032627	0.00348581	0.00434360	0.00113907	0.00214510	0.00121255	0.00031677	0.00039613	0.00065108	-0.00060468	-0.00274797	-0.00105280	-0.00730983	-0.00577367	-0.00008545	-0.00052628	0.00000000	0.00000000	0.00000000	0.00000000	0.00000000	0.00000000	0.00000000	0.00000000	0.00000000	0.00000000	0.00000000	0.00000000
45.000	-0.00093781	-0.00146318	-0.00083205	0.00000000	0.00000000	0.00000630	0.00000000	0.00034164	0.00354913	0.00435798	0.00130694	0.00229907	0.00122338	0.00032499	0.00041164	0.00063940	-0.00060183	-0.00298066	-0.00128128	-0.00730136	-0.00565764	0.00006953	-0.00042928	0.00000000	0.00000000	0.00000000	0.00000000	0.00000000	0.00000000	0.00000000	0.00000000	0.00000000	0.00000000	0.00000000	0.00000000
47.000	-0.00093430	-0.00142384	-0.00076476	0.00000000	0.00000000	0.00001852	0.00000000	0.00035646	0.00360967	0.00436635	0.00147937	0.00245145	0.00123392	0.00033265	0.00042574	0.00062764	-0.00059832	-0.00321421	-0.00151265	-0.00728262	-0.00553814	0.00022668	-0.00032757	0.00000000	0.00000000	0.00000000	0.00000000	0.00000000	0.00000000	0.00000000	0.00000000	0.00000000	0.00000000	0.00000000	0.00000000
49.000	-0.00093032	-0.00138333	-0.00069733	0.00000000	0.00000000	0.00003045	0.00000000	0.00037069	0.00366731	0.00436849	0.00165052	0.00260211	0.00124419	0.00033975	0.00043849	0.00061582	-0.00059417	-0.00344807	-0.00174652	-0.00725391	-0.00541556	0.00038541	-0.00022119	0.00000000	0.00000000	0.00000000	0.00000000	0.00000000	0.00000000	0.00000000	0.00000000	0.00000000	0.00000000	0.00000000	0.00000000
51.000	-0.00092587	-0.00134150	-0.00062892	0.00000000	0.00000000	0.00004203	0.00000000	0.00038429	0.00372190	0.00436416	0.00182028	0.00275093	0.00125417	0.00034630	0.00044992	0.00060395	-0.00058942	-0.00368163	-0.00198245	-0.00721557	-0.00529025	0.00054530	-0.00011020	0.00000000	0.00000000	0.00000000	0.00000000	0.00000000	0.00000000	0.00000000	0.00000000	0.00000000	0.00000000	0.00000000	0.00000000
53.000	-0.00092096	-0.00129820	-0.00055966	0.00000000	0.00000000	0.00005325	0.00000000	0.00039723	0.00377331	0.00435313	0.00198854	0.00289776	0.00126386	0.00035230	0.00046009	0.00059204	-0.00058407	-0.00391425	-0.00221997	-0.00716797	-0.00516254	0.00070588	0.00000531	0.00000000	0.00000000	0.00000000	0.00000000	0.00000000	0.00000000	0.00000000	0.00000000	0.00000000	0.00000000	0.00000000	0.00000000
55.000	-0.00091556	-0.00125325	-0.00048989	0.00000000	0.00000000	0.00006407	0.00000000	0.00040945	0.00382139	0.00433519	0.00215520	0.00304249	0.00127329	0.00035775	0.00046903	0.00058010	-0.00057815	-0.00414522	-0.00245855	-0.00711149	-0.00503274	0.00086668	0.00012521	0.00000000	0.00000000	0.00000000	0.00000000	0.00000000	0.00000000	0.00000000	0.00000000	0.00000000	0.00000000	0.00000000	0.00000000
57.000	-0.00090969	-0.00120644	-0.00041969	0.00000000	0.00000000	0.00007445	0.00000000	0.00042093	0.00386599	0.00431012	0.00232016	0.00318497	0.00128242	0.00036267	0.00047678	0.00056814	-0.00057167	-0.00437379	-0.00269760	-0.00704652	-0.00490115	0.00102721	0.00024934	0.00000000	0.00000000	0.00000000	0.00000000	0.00000000	0.00000000	0.00000000	0.00000000	0.00000000	0.00000000	0.00000000	0.00000000
59.000	-0.00090333	-0.00115751	-0.00034918	0.00000000	0.00000000	0.00008438	0.00000000	0.00043163	0.00390694	0.00427775	0.00248331	0.00332507	0.00129128	0.00036705	0.00048339	0.00055616	-0.00056466	-0.00459917	-0.00293650	-0.00697348	-0.00476803	0.00118698	0.00037749	0.00000000	0.00000000	0.00000000	0.00000000	0.00000000	0.00000000	0.00000000	0.00000000	0.00000000	0.00000000	0.00000000	0.00000000
61.000	-0.00089648	-0.00110621	-0.00027852	0.00000000	0.00000000	0.00009383	0.00000000	0.00044150	0.00394408	0.00423790	0.00264453	0.00346265	0.00129987	0.00037090	0.00048888	0.00054417	-0.00055713	-0.00482052	-0.00317456	-0.00689276	-0.00463363	0.00134556	0.00050942	0.00000000	0.00000000	0.00000000	0.00000000	0.00000000	0.00000000	0.00000000	0.00000000	0.00000000	0.00000000	0.00000000	0.00000000
63.000	-0.00088913	-0.00105221	-0.00020798	0.00000000	0.00000000	0.00010276	0.00000000	0.00045052	0.00397723	0.00419042	0.00280373	0.00359758	0.00130819	0.00037423	0.00049329	0.00053217	-0.00054910	-0.00503699	-0.00341105	-0.00680481	-0.00449819	0.00150220	0.00064484	0.00000000	0.00000000	0.00000000	0.00000000	0.00000000	0.00000000	0.00000000	0.00000000	0.00000000	0.00000000	0.00000000	0.00000000
65.000	-0.00088129	-0.00099526	-0.00013793	0.00000000	0.00000000	0.00011115	0.00000000	0.00045864	0.00400622	0.00414861	0.00296080	0.00372971	0.00131625	0.00037704	0.00049665	0.00052018	-0.00054058	-0.00524766	-0.00364520	-0.00671003	-0.00436191	0.00165652	0.00078342	0.00000000	0.00000000	0.00000000	0.00000000	0.00000000	0.00000000	0.00000000	0.00000000	0.00000000	0.00000000	0.00000000	0.00000000
