# Supplementary material for: The evolution of pelvic limb muscle moment arms in bird-line archosaurs
Source: Sci Adv. 2021 Mar 19;7(12):eabe2778. doi: 10.1126/sciadv.abe2778 (PMC7978429; doi:10.1126/sciadv.abe2778)
Supplement: Data file S7 [file abe2778_Data_file_S7.zip › supp data/SIMM_moment_arm_raw_data/Marasuchus_kneeExAll.plt]

# Output plot file made by SIMM 6.0.2
# Curves and events from plot data files are not reproduced in this file.

title knee_angle moment arm vs. knee_angle


# This file contains 36 columns of data. The first
# column is the x-variable, followed by 35 y-variable[s].

knee_angle (deg)	IT1|knee_angle moment arm	IT2|knee_angle moment arm	IT3|knee_angle moment arm	FMTE|knee_angle moment arm	FMTI|knee_angle moment arm	AMB|knee_angle moment arm	AMBtendon|knee_angle moment arm	ILFB|knee_angle moment arm	PIFI1|knee_angle moment arm	PIFI2|knee_angle moment arm	IFE|knee_angle moment arm	ITC|knee_angle moment arm	FTE|knee_angle moment arm	FTI3|knee_angle moment arm	FTI1|knee_angle moment arm	ADD1|knee_angle moment arm	ADD2|knee_angle moment arm	PIFE1|knee_angle moment arm	PIFE2|knee_angle moment arm	PIFE3|knee_angle moment arm	ISTR|knee_angle moment arm	CFB|knee_angle moment arm	CFL|knee_angle moment arm	GL|knee_angle moment arm	GM|knee_angle moment arm	EDL|knee_angle moment arm	EDB|knee_angle moment arm	EHL|knee_angle moment arm	TA|knee_angle moment arm	FDL|knee_angle moment arm	FDB|knee_angle moment arm	FHL|knee_angle moment arm	FL|knee_angle moment arm	FLtendon|knee_angle moment arm	FB|knee_angle moment arm	
-90.000	0.00502318	0.00467626	0.00429740	0.00417727	0.00408140	0.00406335	0.00000000	-0.00972533	0.00000000	0.00000000	0.00000000	0.00000000	-0.00825753	-0.00770049	-0.00834730	0.00000000	0.00000000	0.00000000	0.00000000	0.00000000	0.00000000	0.00000000	0.00000000	-0.00898408	0.00000000	0.00174351	0.00000000	0.00000000	0.00000000	-0.00729250	0.00000000	-0.00774562	0.00000000	0.00000000	0.00000000
-88.000	0.00502423	0.00467515	0.00429480	0.00417824	0.00408435	0.00406402	0.00000000	-0.00968669	0.00000000	0.00000000	0.00000000	0.00000000	-0.00834577	-0.00776099	-0.00832691	0.00000000	0.00000000	0.00000000	0.00000000	0.00000000	0.00000000	0.00000000	0.00000000	-0.00896800	0.00000000	0.00174992	0.00000000	0.00000000	0.00000000	-0.00719735	0.00000000	-0.00764904	0.00000000	0.00000000	0.00000000
-86.000	0.00502520	0.00467382	0.00429204	0.00417918	0.00408737	0.00406470	0.00000000	-0.00964121	0.00000000	0.00000000	0.00000000	0.00000000	-0.00841019	-0.00780464	-0.00830010	0.00000000	0.00000000	0.00000000	0.00000000	0.00000000	0.00000000	0.00000000	0.00000000	-0.00894175	0.00000000	0.00175430	0.00000000	0.00000000	0.00000000	-0.00709877	0.00000000	-0.00754897	0.00000000	0.00000000	0.00000000
-84.000	0.00502607	0.00467227	0.00428912	0.00418010	0.00409043	0.00406539	0.00000000	-0.00958948	0.00000000	0.00000000	0.00000000	0.00000000	-0.00845506	-0.00783380	-0.00826760	0.00000000	0.00000000	0.00000000	0.00000000	0.00000000	0.00000000	0.00000000	0.00000000	-0.00890568	0.00000000	0.00175660	0.00000000	0.00000000	0.00000000	-0.00699689	0.00000000	-0.00744554	0.00000000	0.00000000	0.00000000
-82.000	0.00502685	0.00467051	0.00428604	0.00418099	0.00409355	0.00406610	0.00000000	-0.00953198	0.00000000	0.00000000	0.00000000	0.00000000	-0.00848368	-0.00785043	-0.00822999	0.00000000	0.00000000	0.00000000	0.00000000	0.00000000	0.00000000	0.00000000	0.00000000	-0.00886016	0.00000000	0.00175679	0.00000000	0.00000000	0.00000000	-0.00689185	0.00000000	-0.00733886	0.00000000	0.00000000	0.00000000
-80.000	0.00502755	0.00466854	0.00428280	0.00418187	0.00409673	0.00406682	0.00000000	-0.00946912	0.00000000	0.00000000	0.00000000	0.00000000	-0.00849862	-0.00785609	-0.00818773	0.00000000	0.00000000	0.00000000	0.00000000	0.00000000	0.00000000	0.00000000	0.00000000	-0.00880554	0.00000000	0.00175481	0.00000000	0.00000000	0.00000000	-0.00678375	0.00000000	-0.00722905	0.00000000	0.00000000	0.00000000
-78.000	0.00502817	0.00466637	0.00427942	0.00418273	0.00409997	0.00406756	0.00000000	-0.00940125	0.00000000	0.00000000	0.00000000	0.00000000	-0.00850187	-0.00785209	-0.00814119	0.00000000	0.00000000	0.00000000	0.00000000	0.00000000	0.00000000	0.00000000	0.00000000	-0.00874213	0.00000000	0.00175065	0.00000000	0.00000000	0.00000000	-0.00667270	0.00000000	-0.00711622	0.00000000	0.00000000	0.00000000
-76.000	0.00502871	0.00466400	0.00427590	0.00418357	0.00410325	0.00406833	0.00000000	-0.00932866	0.00000000	0.00000000	0.00000000	0.00000000	-0.00849502	-0.00783949	-0.00809066	0.00000000	0.00000000	0.00000000	0.00000000	0.00000000	0.00000000	0.00000000	0.00000000	-0.00867028	0.00000000	0.00174425	0.00000000	0.00000000	0.00000000	-0.00655881	0.00000000	-0.00700047	0.00000000	0.00000000	0.00000000
-74.000	0.00502917	0.00466146	0.00427225	0.00418440	0.00410660	0.00406911	0.00000000	-0.00925160	0.00000000	0.00000000	0.00000000	0.00000000	-0.00847933	-0.00781917	-0.00803639	0.00000000	0.00000000	0.00000000	0.00000000	0.00000000	0.00000000	0.00000000	0.00000000	-0.00859029	0.00000000	0.00173558	0.00000000	0.00000000	0.00000000	-0.00644217	0.00000000	-0.00688189	0.00000000	0.00000000	0.00000000
-72.000	0.00502957	0.00465874	0.00426848	0.00418522	0.00411000	0.00406993	0.00000000	-0.00917030	0.00000000	0.00000000	0.00000000	0.00000000	-0.00845582	-0.00779189	-0.00797858	0.00000000	0.00000000	0.00000000	0.00000000	0.00000000	0.00000000	0.00000000	0.00000000	-0.00850245	0.00000000	0.00172461	0.00000000	0.00000000	0.00000000	-0.00632287	0.00000000	-0.00676057	0.00000000	0.00000000	0.00000000
-70.000	0.00502990	0.00465585	0.00426459	0.00418603	0.00411345	0.00407077	0.00000000	-0.00908494	0.00000000	0.00000000	0.00000000	0.00000000	-0.00842532	-0.00775827	-0.00791741	0.00000000	0.00000000	0.00000000	0.00000000	0.00000000	0.00000000	0.00000000	0.00000000	-0.00840707	0.00000000	0.00171131	0.00000000	0.00000000	0.00000000	-0.00620099	0.00000000	-0.00663660	0.00000000	0.00000000	0.00000000
-68.000	0.00503018	0.00465281	0.00426059	0.00418684	0.00411696	0.00407164	0.00000000	-0.00899570	0.00000000	0.00000000	0.00000000	0.00000000	-0.00838850	-0.00771883	-0.00785302	0.00000000	0.00000000	0.00000000	0.00000000	0.00000000	0.00000000	0.00000000	0.00000000	-0.00830441	0.00000000	0.00169565	0.00000000	0.00000000	0.00000000	-0.00607664	0.00000000	-0.00651007	0.00000000	0.00000000	0.00000000
-66.000	0.00503041	0.00464963	0.00425651	0.00418765	0.00412052	0.00407256	0.00000000	-0.00890273	0.00000000	0.00000000	0.00000000	0.00000000	-0.00834592	-0.00767402	-0.00778554	0.00000000	0.00000000	0.00000000	0.00000000	0.00000000	0.00000000	0.00000000	0.00000000	-0.00819475	0.00000000	0.00167760	0.00000000	0.00000000	0.00000000	-0.00594987	0.00000000	-0.00638104	0.00000000	0.00000000	0.00000000
-64.000	0.00503060	0.00464632	0.00425234	0.00418845	0.00412414	0.00407351	0.00000000	-0.00880616	0.00000000	0.00000000	0.00000000	0.00000000	-0.00829804	-0.00762423	-0.00771508	0.00000000	0.00000000	0.00000000	0.00000000	0.00000000	0.00000000	0.00000000	0.00000000	-0.00807834	0.00000000	0.00165715	0.00000000	0.00000000	0.00000000	-0.00582078	0.00000000	-0.00624960	0.00000000	0.00000000	0.00000000
-62.000	0.00503075	0.00464290	0.00424810	0.00418925	0.00412781	0.00407450	0.00000000	-0.00870612	0.00000000	0.00000000	0.00000000	0.00000000	-0.00824526	-0.00756979	-0.00764174	0.00000000	0.00000000	0.00000000	0.00000000	0.00000000	0.00000000	0.00000000	0.00000000	-0.00795544	0.00000000	0.00163428	0.00000000	0.00000000	0.00000000	-0.00568944	0.00000000	-0.00611583	0.00000000	0.00000000	0.00000000
-60.000	0.00503088	0.00463937	0.00424379	0.00419007	0.00413153	0.00407554	0.00000000	-0.00860271	0.00000000	0.00000000	0.00000000	0.00000000	-0.00818790	-0.00751099	-0.00756559	0.00000000	0.00000000	0.00000000	0.00000000	0.00000000	0.00000000	0.00000000	0.00000000	-0.00782629	0.00000000	0.00160896	0.00000000	0.00000000	0.00000000	-0.00555591	0.00000000	-0.00597978	0.00000000	0.00000000	0.00000000
-58.000	0.00503100	0.00463576	0.00423943	0.00419090	0.00413531	0.00407662	0.00000000	-0.00849605	0.00000000	0.00000000	0.00000000	0.00000000	-0.00812625	-0.00744808	-0.00748673	0.00000000	0.00000000	0.00000000	0.00000000	0.00000000	0.00000000	0.00000000	0.00000000	-0.00769113	0.00000000	0.00158120	0.00000000	0.00000000	0.00000000	-0.00542028	0.00000000	-0.00584154	0.00000000	0.00000000	0.00000000
-56.000	0.00503110	0.00463207	0.00423503	0.00419175	0.00413914	0.00407775	0.00000000	-0.00838622	0.00000000	0.00000000	0.00000000	0.00000000	-0.00806054	-0.00738127	-0.00740522	0.00000000	0.00000000	0.00000000	0.00000000	0.00000000	0.00000000	0.00000000	0.00000000	-0.00755018	0.00000000	0.00155098	0.00000000	0.00000000	0.00000000	-0.00528261	0.00000000	-0.00570116	0.00000000	0.00000000	0.00000000
-54.000	0.00503121	0.00462832	0.00423059	0.00419262	0.00414302	0.00407894	0.00000000	-0.00827331	0.00000000	0.00000000	0.00000000	0.00000000	-0.00799099	-0.00731077	-0.00732113	0.00000000	0.00000000	0.00000000	0.00000000	0.00000000	0.00000000	0.00000000	0.00000000	-0.00740365	0.00000000	0.00151830	0.00000000	0.00000000	0.00000000	-0.00514296	0.00000000	-0.00555873	0.00000000	0.00000000	0.00000000
-52.000	0.00503133	0.00462453	0.00422613	0.00419351	0.00414695	0.00408017	0.00000000	-0.00815741	0.00000000	0.00000000	0.00000000	0.00000000	-0.00791779	-0.00723675	-0.00723451	0.00000000	0.00000000	0.00000000	0.00000000	0.00000000	0.00000000	0.00000000	0.00000000	-0.00725178	0.00000000	0.00148318	0.00000000	0.00000000	0.00000000	-0.00500142	0.00000000	-0.00541429	0.00000000	0.00000000	0.00000000
-50.000	0.00503147	0.00462071	0.00422166	0.00419443	0.00415093	0.00408147	0.00000000	-0.00803859	0.00000000	0.00000000	0.00000000	0.00000000	-0.00784109	-0.00715936	-0.00714543	0.00000000	0.00000000	0.00000000	0.00000000	0.00000000	0.00000000	0.00000000	0.00000000	-0.00709475	0.00000000	0.00144562	0.00000000	0.00000000	0.00000000	-0.00485803	0.00000000	-0.00526793	0.00000000	0.00000000	0.00000000
-48.000	0.00503164	0.00461688	0.00421718	0.00419537	0.00415496	0.00408281	0.00000000	-0.00791693	0.00000000	0.00000000	0.00000000	0.00000000	-0.00776103	-0.00707874	-0.00705393	0.00000000	0.00000000	0.00000000	0.00000000	0.00000000	0.00000000	0.00000000	0.00000000	-0.00693277	0.00000000	0.00140564	0.00000000	0.00000000	0.00000000	-0.00471287	0.00000000	-0.00511969	0.00000000	0.00000000	0.00000000
-46.000	0.00503186	0.00461305	0.00421271	0.00419635	0.00415903	0.00408422	0.00000000	-0.00779251	0.00000000	0.00000000	0.00000000	0.00000000	-0.00767775	-0.00699502	-0.00696008	0.00000000	0.00000000	0.00000000	0.00000000	0.00000000	0.00000000	0.00000000	0.00000000	-0.00676604	0.00000000	0.00136326	0.00000000	0.00000000	0.00000000	-0.00456600	0.00000000	-0.00496965	0.00000000	0.00000000	0.00000000
-44.000	0.00503212	0.00460923	0.00420825	0.00419735	0.00416315	0.00408568	0.00000000	-0.00766538	0.00000000	0.00000000	0.00000000	0.00000000	-0.00759136	-0.00690831	-0.00686391	0.00000000	0.00000000	0.00000000	0.00000000	0.00000000	0.00000000	0.00000000	0.00000000	-0.00659474	0.00000000	0.00131851	0.00000000	0.00000000	0.00000000	-0.00441748	0.00000000	-0.00481787	0.00000000	0.00000000	0.00000000
-42.000	0.00503244	0.00460544	0.00420382	0.00419840	0.00416731	0.00408720	0.00000000	-0.00753562	0.00000000	0.00000000	0.00000000	0.00000000	-0.00750196	-0.00681872	-0.00676548	0.00000000	0.00000000	0.00000000	0.00000000	0.00000000	0.00000000	0.00000000	0.00000000	-0.00641906	0.00000000	0.00127142	0.00000000	0.00000000	0.00000000	-0.00426737	0.00000000	-0.00466440	0.00000000	0.00000000	0.00000000
-40.000	0.00503283	0.00460169	0.00419942	0.00419948	0.00417151	0.00408877	0.00000000	-0.00740328	0.00000000	0.00000000	0.00000000	0.00000000	-0.00740966	-0.00672636	-0.00666483	0.00000000	0.00000000	0.00000000	0.00000000	0.00000000	0.00000000	0.00000000	0.00000000	-0.00623918	0.00000000	0.00122206	0.00000000	0.00000000	0.00000000	-0.00411574	0.00000000	-0.00450931	0.00000000	0.00000000	0.00000000
-38.000	0.00503329	0.00459801	0.00419505	0.00420060	0.00417574	0.00409040	0.00000000	-0.00726844	0.00000000	0.00000000	0.00000000	0.00000000	-0.00731454	-0.00663130	-0.00656201	0.00000000	0.00000000	0.00000000	0.00000000	0.00000000	0.00000000	0.00000000	0.00000000	-0.00605528	0.00000000	0.00117045	0.00000000	0.00000000	0.00000000	-0.00396265	0.00000000	-0.00435266	0.00000000	0.00000000	0.00000000
-36.000	0.00503384	0.00459439	0.00419074	0.00420175	0.00418001	0.00409209	0.00000000	-0.00713115	0.00000000	0.00000000	0.00000000	0.00000000	-0.00721668	-0.00653363	-0.00645706	0.00000000	0.00000000	0.00000000	0.00000000	0.00000000	0.00000000	0.00000000	0.00000000	-0.00586752	0.00000000	0.00111667	0.00000000	0.00000000	0.00000000	-0.00380815	0.00000000	-0.00419451	0.00000000	0.00000000	0.00000000
-34.000	0.00503449	0.00459086	0.00418649	0.00420295	0.00418430	0.00409383	0.00000000	-0.00699147	0.00000000	0.00000000	0.00000000	0.00000000	-0.00711616	-0.00643344	-0.00635002	0.00000000	0.00000000	0.00000000	0.00000000	0.00000000	0.00000000	0.00000000	0.00000000	-0.00567607	0.00000000	0.00106078	0.00000000	0.00000000	0.00000000	-0.00368973	0.00000000	-0.00403491	0.00000000	0.00000000	0.00000000
-32.000	0.00503523	0.00458743	0.00418230	0.00420419	0.00418862	0.00409562	0.00000000	-0.00684946	0.00000000	0.00000000	0.00000000	0.00000000	-0.00701305	-0.00633079	-0.00624094	0.00000000	0.00000000	0.00000000	0.00000000	0.00000000	0.00000000	0.00000000	0.00000000	-0.00548109	0.00000000	0.00100286	0.00000000	0.00000000	0.00000000	-0.00369228	0.00000000	-0.00387394	0.00000000	0.00000000	0.00000000
-30.000	0.00503607	0.00458410	0.00417818	0.00420548	0.00419295	0.00409745	0.00000000	-0.00670519	0.00000000	0.00000000	0.00000000	0.00000000	-0.00690742	-0.00622577	-0.00612986	0.00000000	0.00000000	0.00000000	0.00000000	0.00000000	0.00000000	0.00000000	0.00000000	-0.00528275	0.00000000	0.00094298	0.00000000	0.00000000	0.00000000	-0.00369481	0.00000000	-0.00371164	0.00000000	0.00000000	0.00000000
-28.000	0.00503703	0.00458089	0.00417413	0.00420680	0.00419731	0.00409934	0.00000000	-0.00655870	0.00000000	0.00000000	0.00000000	0.00000000	-0.00679934	-0.00611844	-0.00601682	0.00000000	0.00000000	0.00000000	0.00000000	0.00000000	0.00000000	0.00000000	0.00000000	-0.00508121	0.00000000	0.00088125	0.00000000	0.00000000	0.00000000	-0.00369731	0.00000000	-0.00367418	0.00000000	0.00000000	0.00000000
-26.000	0.00503810	0.00457781	0.00417018	0.00420817	0.00420167	0.00410126	0.00000000	-0.00641005	0.00000000	0.00000000	0.00000000	0.00000000	-0.00668887	-0.00600886	-0.00590186	0.00000000	0.00000000	0.00000000	0.00000000	0.00000000	0.00000000	0.00000000	0.00000000	-0.00487661	0.00000000	0.00081776	0.00000000	0.00000000	0.00000000	-0.00369978	0.00000000	-0.00367422	0.00000000	0.00000000	0.00000000
-24.000	0.00503929	0.00457487	0.00416631	0.00420959	0.00420603	0.00410322	0.00000000	-0.00625931	0.00000000	0.00000000	0.00000000	0.00000000	-0.00657607	-0.00589710	-0.00578502	0.00000000	0.00000000	0.00000000	0.00000000	0.00000000	0.00000000	0.00000000	0.00000000	-0.00466911	0.00000000	0.00075262	0.00000000	0.00000000	0.00000000	-0.00370220	0.00000000	-0.00367423	0.00000000	0.00000000	0.00000000
-22.000	0.00504061	0.00457207	0.00416254	0.00421104	0.00421040	0.00410521	0.00000000	-0.00610652	0.00000000	0.00000000	0.00000000	0.00000000	-0.00646100	-0.00578322	-0.00566635	0.00000000	0.00000000	0.00000000	0.00000000	0.00000000	0.00000000	0.00000000	0.00000000	-0.00445886	0.00000000	0.00068594	0.00000000	0.00000000	0.00000000	-0.00370458	0.00000000	-0.00367422	0.00000000	0.00000000	0.00000000
-20.000	0.00504205	0.00456942	0.00415886	0.00421253	0.00421475	0.00410723	0.00000000	-0.00595175	0.00000000	0.00000000	0.00000000	0.00000000	-0.00634371	-0.00566727	-0.00554589	0.00000000	0.00000000	0.00000000	0.00000000	0.00000000	0.00000000	0.00000000	0.00000000	-0.00424601	0.00000000	0.00061785	0.00000000	0.00000000	0.00000000	-0.00370690	0.00000000	-0.00367417	0.00000000	0.00000000	0.00000000
-18.000	0.00504362	0.00456694	0.00415529	0.00421405	0.00421909	0.00410927	0.00000000	-0.00579505	0.00000000	0.00000000	0.00000000	0.00000000	-0.00622426	-0.00554932	-0.00542367	0.00000000	0.00000000	0.00000000	0.00000000	0.00000000	0.00000000	0.00000000	0.00000000	-0.00403070	0.00000000	0.00054846	0.00000000	0.00000000	0.00000000	-0.00370916	0.00000000	-0.00367409	0.00000000	0.00000000	0.00000000
-16.000	0.00504531	0.00456462	0.00415183	0.00421560	0.00422341	0.00411133	0.00000000	-0.00563647	0.00000000	0.00000000	0.00000000	0.00000000	-0.00610271	-0.00542943	-0.00529975	0.00000000	0.00000000	0.00000000	0.00000000	0.00000000	0.00000000	0.00000000	0.00000000	-0.00381307	0.00000000	0.00047793	0.00000000	0.00000000	0.00000000	-0.00371135	0.00000000	-0.00367397	0.00000000	0.00000000	0.00000000
-14.000	0.00504714	0.00456246	0.00414848	0.00421719	0.00422770	0.00411339	0.00000000	-0.00547607	0.00000000	0.00000000	0.00000000	0.00000000	-0.00597910	-0.00530764	-0.00517416	0.00000000	0.00000000	0.00000000	0.00000000	0.00000000	0.00000000	0.00000000	0.00000000	-0.00372845	0.00000000	0.00040638	0.00000000	0.00000000	0.00000000	-0.00371347	0.00000000	-0.00367381	0.00000000	0.00000000	0.00000000
-12.000	0.00504909	0.00456048	0.00414525	0.00421881	0.00423195	0.00411545	0.00000000	-0.00531391	0.00000000	0.00000000	0.00000000	0.00000000	-0.00585349	-0.00518401	-0.00504694	0.00000000	0.00000000	0.00000000	0.00000000	0.00000000	0.00000000	0.00000000	0.00000000	-0.00373619	0.00000000	0.00033397	0.00000000	0.00000000	0.00000000	-0.00371552	0.00000000	-0.00367361	0.00000000	0.00000000	0.00000000
-10.000	0.00505116	0.00455867	0.00414213	0.00422045	0.00423611	0.00411751	0.00000000	-0.00515004	0.00000000	0.00000000	0.00000000	0.00000000	-0.00572593	-0.00505860	-0.00491814	0.00000000	0.00000000	0.00000000	0.00000000	0.00000000	0.00000000	0.00000000	0.00000000	-0.00374388	0.00000000	0.00026085	0.00000000	0.00000000	0.00000000	-0.00371747	0.00000000	-0.00367336	0.00000000	0.00000000	0.00000000
-8.000	0.00505335	0.00455703	0.00413912	0.00422213	0.00424029	0.00411955	0.00000000	-0.00498452	0.00000000	0.00000000	0.00000000	0.00000000	-0.00559647	-0.00493145	-0.00478780	0.00000000	0.00000000	0.00000000	0.00000000	0.00000000	0.00000000	0.00000000	0.00000000	-0.00375150	0.00000000	0.00018716	0.00000000	0.00000000	0.00000000	-0.00371934	0.00000000	-0.00367307	0.00000000	0.00000000	0.00000000
-6.000	0.00505567	0.00455557	0.00413624	0.00422382	0.00424440	0.00412157	0.00000000	-0.00481740	0.00000000	0.00000000	0.00000000	0.00000000	-0.00546517	-0.00480262	-0.00465597	0.00000000	0.00000000	0.00000000	0.00000000	0.00000000	0.00000000	0.00000000	0.00000000	-0.00375903	0.00000000	0.00011307	0.00000000	0.00000000	0.00000000	-0.00372112	0.00000000	-0.00367272	0.00000000	0.00000000	0.00000000
-4.000	0.00505809	0.00455427	0.00413348	0.00431839	0.00424843	0.00412356	0.00000000	-0.00464875	0.00000000	0.00000000	0.00000000	0.00000000	-0.00533207	-0.00467216	-0.00452267	0.00000000	0.00000000	0.00000000	0.00000000	0.00000000	0.00000000	0.00000000	0.00000000	-0.00376647	0.00000000	0.00003874	0.00000000	0.00000000	0.00000000	-0.00372279	0.00000000	-0.00367232	0.00000000	0.00000000	0.00000000
-2.000	0.00506060	0.00455315	0.00413084	0.00441507	0.00428595	0.00412550	0.00000000	-0.00447861	0.00000000	0.00000000	0.00000000	0.00000000	-0.00519722	-0.00454013	-0.00438797	0.00000000	0.00000000	0.00000000	0.00000000	0.00000000	0.00000000	0.00000000	0.00000000	-0.00377385	0.00000000	-0.00003568	0.00000000	0.00000000	0.00000000	-0.00372436	0.00000000	-0.00367187	0.00000000	0.00000000	0.00000000
0.000	0.00506325	0.00456488	0.00412832	0.00451017	0.00438327	0.00412739	0.00000000	-0.00430705	0.00000000	0.00000000	0.00000000	0.00000000	-0.00506067	-0.00440656	-0.00425190	0.00000000	0.00000000	0.00000000	0.00000000	0.00000000	0.00000000	0.00000000	0.00000000	-0.00378109	0.00000000	-0.00011002	0.00000000	0.00000000	0.00000000	-0.00372582	0.00000000	-0.00367136	0.00000000	0.00000000	0.00000000
2.000	0.00513347	0.00460619	0.00412592	0.00460361	0.00447887	0.00415898	0.00000000	-0.00413411	0.00000000	0.00000000	0.00000000	0.00000000	-0.00492247	-0.00427152	-0.00411450	0.00000000	0.00000000	0.00000000	0.00000000	0.00000000	0.00000000	0.00000000	0.00000000	-0.00378818	0.00000000	-0.00018413	0.00000000	0.00000000	0.00000000	-0.00372718	0.00000000	-0.00367079	0.00000000	0.00000000	0.00000000
4.000	0.00520365	0.00464366	0.00412364	0.00469536	0.00457268	0.00422953	0.00000000	-0.00395986	0.00000000	0.00000000	0.00000000	0.00000000	-0.00478268	-0.00413505	-0.00397582	0.00000000	0.00000000	0.00000000	0.00000000	0.00000000	0.00000000	0.00000000	0.00000000	-0.00379511	0.00000000	-0.00025783	0.00000000	0.00000000	0.00000000	-0.00372841	0.00000000	-0.00367016	0.00000000	0.00000000	0.00000000
6.000	0.00527082	0.00467712	0.00412148	0.00478537	0.00466465	0.00429744	0.00000000	-0.00382527	0.00000000	0.00000000	0.00000000	0.00000000	-0.00464133	-0.00399720	-0.00383590	0.00000000	0.00000000	0.00000000	0.00000000	0.00000000	0.00000000	0.00000000	0.00000000	-0.00380188	0.00000000	-0.00033099	0.00000000	0.00000000	0.00000000	-0.00372953	0.00000000	-0.00366948	0.00000000	0.00000000	0.00000000
8.000	0.00533487	0.00470636	0.00411945	0.00487357	0.00475471	0.00436260	0.00000000	-0.00383046	0.00000000	0.00000000	0.00000000	0.00000000	-0.00449848	-0.00385803	-0.00369479	0.00000000	0.00000000	0.00000000	0.00000000	0.00000000	0.00000000	0.00000000	0.00000000	-0.00380847	0.00000000	-0.00040343	0.00000000	0.00000000	0.00000000	-0.00373053	0.00000000	-0.00366873	0.00000000	0.00000000	0.00000000
10.000	0.00539563	0.00473118	0.00411753	0.00495992	0.00484279	0.00442489	0.00000000	-0.00383539	0.00000000	0.00000000	0.00000000	0.00000000	-0.00435418	-0.00371758	-0.00359188	0.00000000	0.00000000	0.00000000	0.00000000	0.00000000	0.00000000	0.00000000	0.00000000	-0.00381486	0.00000000	-0.00047501	0.00000000	0.00000000	0.00000000	-0.00373141	0.00000000	-0.00366793	0.00000000	0.00000000	0.00000000
