# Supplementary material for: The evolution of pelvic limb muscle moment arms in bird-line archosaurs
Source: Sci Adv. 2021 Mar 19;7(12):eabe2778. doi: 10.1126/sciadv.abe2778 (PMC7978429; doi:10.1126/sciadv.abe2778)
Supplement: Data file S7 [file abe2778_Data_file_S7.zip › supp data/SIMM_moment_arm_raw_data/Microraptor_ankleExAll.plt]

# Output plot file made by SIMM 6.0.2
# Curves and events from plot data files are not reproduced in this file.

title ankle_angle moment arm vs. ankle_angle


# This file contains 38 columns of data. The first
# column is the x-variable, followed by 37 y-variable[s].

ankle_angle (deg)	IT1|ankle_angle moment arm	IT2A|ankle_angle moment arm	IT2P|ankle_angle moment arm	IT3|ankle_angle moment arm	FMTE|ankle_angle moment arm	FMTI|ankle_angle moment arm	AMB|ankle_angle moment arm	AMBtendon|ankle_angle moment arm	ILFB|ankle_angle moment arm	PIFI1|ankle_angle moment arm	PIFI2|ankle_angle moment arm	IFE|ankle_angle moment arm	ITCA|ankle_angle moment arm	ITCP|ankle_angle moment arm	FTI1|ankle_angle moment arm	FTI3|ankle_angle moment arm	FTE|ankle_angle moment arm	ADD1|ankle_angle moment arm	ADD2|ankle_angle moment arm	PIFE1|ankle_angle moment arm	PIFE2|ankle_angle moment arm	PIFE3|ankle_angle moment arm	ISTR|ankle_angle moment arm	CFB|ankle_angle moment arm	CFL|ankle_angle moment arm	GL|ankle_angle moment arm	GM|ankle_angle moment arm	EDL|ankle_angle moment arm	EDB|ankle_angle moment arm	EHL|ankle_angle moment arm	TA|ankle_angle moment arm	FDL|ankle_angle moment arm	FDB|ankle_angle moment arm	FHL|ankle_angle moment arm	FL|ankle_angle moment arm	FLtendon|ankle_angle moment arm	FB|ankle_angle moment arm	
0.000	0.00000000	0.00000000	0.00000000	0.00000000	0.00000000	0.00000000	0.00000000	-0.00767485	0.00000000	0.00000000	0.00000000	0.00000000	0.00000000	0.00000000	0.00000000	0.00000000	0.00000000	0.00000000	0.00000000	0.00000000	0.00000000	0.00000000	0.00000000	0.00000000	0.00000000	-0.00846178	-0.00885503	0.00384345	0.00000000	0.00391675	0.00507887	-0.00769891	0.00000000	-0.00766442	-0.00541031	-0.00769823	-0.00055509
1.000	0.00000000	0.00000000	0.00000000	0.00000000	0.00000000	0.00000000	0.00000000	-0.00767493	0.00000000	0.00000000	0.00000000	0.00000000	0.00000000	0.00000000	0.00000000	0.00000000	0.00000000	0.00000000	0.00000000	0.00000000	0.00000000	0.00000000	0.00000000	0.00000000	0.00000000	-0.00846175	-0.00885349	0.00394898	0.00000000	0.00396399	0.00518417	-0.00769892	0.00000000	-0.00766476	-0.00536526	-0.00769825	-0.00052303
2.000	0.00000000	0.00000000	0.00000000	0.00000000	0.00000000	0.00000000	0.00000000	-0.00767501	0.00000000	0.00000000	0.00000000	0.00000000	0.00000000	0.00000000	0.00000000	0.00000000	0.00000000	0.00000000	0.00000000	0.00000000	0.00000000	0.00000000	0.00000000	0.00000000	0.00000000	-0.00846178	-0.00885189	0.00405412	0.00000000	0.00401050	0.00528897	-0.00769893	0.00000000	-0.00766509	-0.00531915	-0.00769827	-0.00049084
3.000	0.00000000	0.00000000	0.00000000	0.00000000	0.00000000	0.00000000	0.00000000	-0.00767509	0.00000000	0.00000000	0.00000000	0.00000000	0.00000000	0.00000000	0.00000000	0.00000000	0.00000000	0.00000000	0.00000000	0.00000000	0.00000000	0.00000000	0.00000000	0.00000000	0.00000000	-0.00846189	-0.00885024	0.00415885	0.00000000	0.00405626	0.00539325	-0.00769894	0.00000000	-0.00766543	-0.00527197	-0.00769828	-0.00045855
4.000	0.00000000	0.00000000	0.00000000	0.00000000	0.00000000	0.00000000	0.00000000	-0.00767518	0.00000000	0.00000000	0.00000000	0.00000000	0.00000000	0.00000000	0.00000000	0.00000000	0.00000000	0.00000000	0.00000000	0.00000000	0.00000000	0.00000000	0.00000000	0.00000000	0.00000000	-0.00846206	-0.00884854	0.00426316	0.00000000	0.00410127	0.00549701	-0.00769895	0.00000000	-0.00766576	-0.00522376	-0.00769830	-0.00042616
5.000	0.00000000	0.00000000	0.00000000	0.00000000	0.00000000	0.00000000	0.00000000	-0.00767526	0.00000000	0.00000000	0.00000000	0.00000000	0.00000000	0.00000000	0.00000000	0.00000000	0.00000000	0.00000000	0.00000000	0.00000000	0.00000000	0.00000000	0.00000000	0.00000000	0.00000000	-0.00846231	-0.00884680	0.00436705	0.00000000	0.00414551	0.00560023	-0.00769896	0.00000000	-0.00766608	-0.00517453	-0.00769831	-0.00039367
6.000	0.00000000	0.00000000	0.00000000	0.00000000	0.00000000	0.00000000	0.00000000	-0.00767534	0.00000000	0.00000000	0.00000000	0.00000000	0.00000000	0.00000000	0.00000000	0.00000000	0.00000000	0.00000000	0.00000000	0.00000000	0.00000000	0.00000000	0.00000000	0.00000000	0.00000000	-0.00846263	-0.00884501	0.00447049	0.00000000	0.00418897	0.00570291	-0.00769897	0.00000000	-0.00766640	-0.00512430	-0.00769833	-0.00036110
7.000	0.00000000	0.00000000	0.00000000	0.00000000	0.00000000	0.00000000	0.00000000	-0.00767543	0.00000000	0.00000000	0.00000000	0.00000000	0.00000000	0.00000000	0.00000000	0.00000000	0.00000000	0.00000000	0.00000000	0.00000000	0.00000000	0.00000000	0.00000000	0.00000000	0.00000000	-0.00846303	-0.00884318	0.00457348	0.00000000	0.00423162	0.00580502	-0.00769898	0.00000000	-0.00766672	-0.00507309	-0.00769834	-0.00032844
8.000	0.00000000	0.00000000	0.00000000	0.00000000	0.00000000	0.00000000	0.00000000	-0.00767551	0.00000000	0.00000000	0.00000000	0.00000000	0.00000000	0.00000000	0.00000000	0.00000000	0.00000000	0.00000000	0.00000000	0.00000000	0.00000000	0.00000000	0.00000000	0.00000000	0.00000000	-0.00846350	-0.00884130	0.00467601	0.00000000	0.00427345	0.00590656	-0.00769898	0.00000000	-0.00766703	-0.00502092	-0.00769836	-0.00029571
9.000	0.00000000	0.00000000	0.00000000	0.00000000	0.00000000	0.00000000	0.00000000	-0.00767559	0.00000000	0.00000000	0.00000000	0.00000000	0.00000000	0.00000000	0.00000000	0.00000000	0.00000000	0.00000000	0.00000000	0.00000000	0.00000000	0.00000000	0.00000000	0.00000000	0.00000000	-0.00846404	-0.00883938	0.00477805	0.00000000	0.00431445	0.00600751	-0.00769899	0.00000000	-0.00766734	-0.00496780	-0.00769837	-0.00026292
10.000	0.00000000	0.00000000	0.00000000	0.00000000	0.00000000	0.00000000	0.00000000	-0.00767568	0.00000000	0.00000000	0.00000000	0.00000000	0.00000000	0.00000000	0.00000000	0.00000000	0.00000000	0.00000000	0.00000000	0.00000000	0.00000000	0.00000000	0.00000000	0.00000000	0.00000000	-0.00846467	-0.00883742	0.00487961	0.00000000	0.00435460	0.00610787	-0.00769900	0.00000000	-0.00766765	-0.00491377	-0.00769839	-0.00023006
11.000	0.00000000	0.00000000	0.00000000	0.00000000	0.00000000	0.00000000	0.00000000	-0.00767576	0.00000000	0.00000000	0.00000000	0.00000000	0.00000000	0.00000000	0.00000000	0.00000000	0.00000000	0.00000000	0.00000000	0.00000000	0.00000000	0.00000000	0.00000000	0.00000000	0.00000000	-0.00846537	-0.00883543	0.00498067	0.00000000	0.00439389	0.00620762	-0.00769901	0.00000000	-0.00766795	-0.00485882	-0.00769840	-0.00019716
12.000	0.00000000	0.00000000	0.00000000	0.00000000	0.00000000	0.00000000	0.00000000	-0.00767584	0.00000000	0.00000000	0.00000000	0.00000000	0.00000000	0.00000000	0.00000000	0.00000000	0.00000000	0.00000000	0.00000000	0.00000000	0.00000000	0.00000000	0.00000000	0.00000000	0.00000000	-0.00846615	-0.00883339	0.00508121	0.00000000	0.00443229	0.00630675	-0.00769902	0.00000000	-0.00766825	-0.00480299	-0.00769842	-0.00016421
13.000	0.00000000	0.00000000	0.00000000	0.00000000	0.00000000	0.00000000	0.00000000	-0.00767592	0.00000000	0.00000000	0.00000000	0.00000000	0.00000000	0.00000000	0.00000000	0.00000000	0.00000000	0.00000000	0.00000000	0.00000000	0.00000000	0.00000000	0.00000000	0.00000000	0.00000000	-0.00846701	-0.00883132	0.00518123	0.00000000	0.00446980	0.00640524	-0.00769903	0.00000000	-0.00766855	-0.00474628	-0.00769843	-0.00013123
14.000	0.00000000	0.00000000	0.00000000	0.00000000	0.00000000	0.00000000	0.00000000	-0.00767601	0.00000000	0.00000000	0.00000000	0.00000000	0.00000000	0.00000000	0.00000000	0.00000000	0.00000000	0.00000000	0.00000000	0.00000000	0.00000000	0.00000000	0.00000000	0.00000000	0.00000000	-0.00846794	-0.00882922	0.00528071	0.00000000	0.00450639	0.00650308	-0.00769904	0.00000000	-0.00766884	-0.00468872	-0.00769844	-0.00009822
15.000	0.00000000	0.00000000	0.00000000	0.00000000	0.00000000	0.00000000	0.00000000	-0.00767609	0.00000000	0.00000000	0.00000000	0.00000000	0.00000000	0.00000000	0.00000000	0.00000000	0.00000000	0.00000000	0.00000000	0.00000000	0.00000000	0.00000000	0.00000000	0.00000000	0.00000000	-0.00846896	-0.00882709	0.00537964	0.00000000	0.00454205	0.00660027	-0.00769904	0.00000000	-0.00766913	-0.00463032	-0.00769846	-0.00006519
16.000	0.00000000	0.00000000	0.00000000	0.00000000	0.00000000	0.00000000	0.00000000	-0.00767617	0.00000000	0.00000000	0.00000000	0.00000000	0.00000000	0.00000000	0.00000000	0.00000000	0.00000000	0.00000000	0.00000000	0.00000000	0.00000000	0.00000000	0.00000000	0.00000000	0.00000000	-0.00847007	-0.00882492	0.00547801	0.00000000	0.00457677	0.00669678	-0.00769905	0.00000000	-0.00766942	-0.00457110	-0.00769847	-0.00003214
17.000	0.00000000	0.00000000	0.00000000	0.00000000	0.00000000	0.00000000	0.00000000	-0.00767625	0.00000000	0.00000000	0.00000000	0.00000000	0.00000000	0.00000000	0.00000000	0.00000000	0.00000000	0.00000000	0.00000000	0.00000000	0.00000000	0.00000000	0.00000000	0.00000000	0.00000000	-0.00847125	-0.00882273	0.00557580	0.00000000	0.00461052	0.00679260	-0.00769906	0.00000000	-0.00766970	-0.00451108	-0.00769848	0.00000092
18.000	0.00000000	0.00000000	0.00000000	0.00000000	0.00000000	0.00000000	0.00000000	-0.00767634	0.00000000	0.00000000	0.00000000	0.00000000	0.00000000	0.00000000	0.00000000	0.00000000	0.00000000	0.00000000	0.00000000	0.00000000	0.00000000	0.00000000	0.00000000	0.00000000	0.00000000	-0.00847252	-0.00882050	0.00567301	0.00000000	0.00464328	0.00688773	-0.00769907	0.00000000	-0.00766998	-0.00445027	-0.00769850	0.00003397
19.000	0.00000000	0.00000000	0.00000000	0.00000000	0.00000000	0.00000000	0.00000000	-0.00767642	0.00000000	0.00000000	0.00000000	0.00000000	0.00000000	0.00000000	0.00000000	0.00000000	0.00000000	0.00000000	0.00000000	0.00000000	0.00000000	0.00000000	0.00000000	0.00000000	0.00000000	-0.00847387	-0.00881825	0.00576962	0.00000000	0.00467504	0.00698214	-0.00769908	0.00000000	-0.00767026	-0.00438868	-0.00769851	0.00006702
20.000	0.00000000	0.00000000	0.00000000	0.00000000	0.00000000	0.00000000	0.00000000	-0.00767650	0.00000000	0.00000000	0.00000000	0.00000000	0.00000000	0.00000000	0.00000000	0.00000000	0.00000000	0.00000000	0.00000000	0.00000000	0.00000000	0.00000000	0.00000000	0.00000000	0.00000000	-0.00847530	-0.00881598	0.00586561	0.00000000	0.00470579	0.00707583	-0.00769909	0.00000000	-0.00767053	-0.00432635	-0.00769852	0.00010005
21.000	0.00000000	0.00000000	0.00000000	0.00000000	0.00000000	0.00000000	0.00000000	-0.00767658	0.00000000	0.00000000	0.00000000	0.00000000	0.00000000	0.00000000	0.00000000	0.00000000	0.00000000	0.00000000	0.00000000	0.00000000	0.00000000	0.00000000	0.00000000	0.00000000	0.00000000	-0.00847682	-0.00881368	0.00596097	0.00000000	0.00473549	0.00716878	-0.00769909	0.00000000	-0.00767080	-0.00426327	-0.00769854	0.00013307
22.000	0.00000000	0.00000000	0.00000000	0.00000000	0.00000000	0.00000000	0.00000000	-0.00767667	0.00000000	0.00000000	0.00000000	0.00000000	0.00000000	0.00000000	0.00000000	0.00000000	0.00000000	0.00000000	0.00000000	0.00000000	0.00000000	0.00000000	0.00000000	0.00000000	0.00000000	-0.00847842	-0.00881136	0.00605570	0.00000000	0.00476414	0.00726097	-0.00769910	0.00000000	-0.00767106	-0.00419946	-0.00769855	0.00016605
23.000	0.00000000	0.00000000	0.00000000	0.00000000	0.00000000	0.00000000	0.00000000	-0.00767675	0.00000000	0.00000000	0.00000000	0.00000000	0.00000000	0.00000000	0.00000000	0.00000000	0.00000000	0.00000000	0.00000000	0.00000000	0.00000000	0.00000000	0.00000000	0.00000000	0.00000000	-0.00848011	-0.00880902	0.00614977	0.00000000	0.00479171	0.00735240	-0.00769911	0.00000000	-0.00767133	-0.00413495	-0.00769856	0.00019899
24.000	0.00000000	0.00000000	0.00000000	0.00000000	0.00000000	0.00000000	0.00000000	-0.00767683	0.00000000	0.00000000	0.00000000	0.00000000	0.00000000	0.00000000	0.00000000	0.00000000	0.00000000	0.00000000	0.00000000	0.00000000	0.00000000	0.00000000	0.00000000	0.00000000	0.00000000	-0.00848189	-0.00880666	0.00624317	0.00000000	0.00481819	0.00744305	-0.00769912	0.00000000	-0.00767159	-0.00406975	-0.00769857	0.00023189
25.000	0.00000000	0.00000000	0.00000000	0.00000000	0.00000000	0.00000000	0.00000000	-0.00767691	0.00000000	0.00000000	0.00000000	0.00000000	0.00000000	0.00000000	0.00000000	0.00000000	0.00000000	0.00000000	0.00000000	0.00000000	0.00000000	0.00000000	0.00000000	0.00000000	0.00000000	-0.00848375	-0.00880429	0.00633590	0.00000000	0.00484356	0.00753289	-0.00769912	0.00000000	-0.00767184	-0.00400386	-0.00769859	0.00026474
26.000	0.00000000	0.00000000	0.00000000	0.00000000	0.00000000	0.00000000	0.00000000	-0.00767699	0.00000000	0.00000000	0.00000000	0.00000000	0.00000000	0.00000000	0.00000000	0.00000000	0.00000000	0.00000000	0.00000000	0.00000000	0.00000000	0.00000000	0.00000000	0.00000000	0.00000000	-0.00848565	-0.00880190	0.00642793	0.00000000	0.00486779	0.00762193	-0.00769913	0.00000000	-0.00767210	-0.00393732	-0.00769860	0.00029753
27.000	0.00000000	0.00000000	0.00000000	0.00000000	0.00000000	0.00000000	0.00000000	-0.00767707	0.00000000	0.00000000	0.00000000	0.00000000	0.00000000	0.00000000	0.00000000	0.00000000	0.00000000	0.00000000	0.00000000	0.00000000	0.00000000	0.00000000	0.00000000	0.00000000	0.00000000	-0.00848764	-0.00879949	0.00651925	0.00000000	0.00489087	0.00771014	-0.00769914	0.00000000	-0.00767235	-0.00387012	-0.00769861	0.00033026
28.000	0.00000000	0.00000000	0.00000000	0.00000000	0.00000000	0.00000000	0.00000000	-0.00767715	0.00000000	0.00000000	0.00000000	0.00000000	0.00000000	0.00000000	0.00000000	0.00000000	0.00000000	0.00000000	0.00000000	0.00000000	0.00000000	0.00000000	0.00000000	0.00000000	0.00000000	-0.00848974	-0.00879707	0.00660985	0.00000000	0.00491277	0.00779750	-0.00769915	0.00000000	-0.00767260	-0.00380229	-0.00769862	0.00036291
29.000	0.00000000	0.00000000	0.00000000	0.00000000	0.00000000	0.00000000	0.00000000	-0.00767724	0.00000000	0.00000000	0.00000000	0.00000000	0.00000000	0.00000000	0.00000000	0.00000000	0.00000000	0.00000000	0.00000000	0.00000000	0.00000000	0.00000000	0.00000000	0.00000000	0.00000000	-0.00849192	-0.00879464	0.00669971	0.00000000	0.00493348	0.00788401	-0.00769915	0.00000000	-0.00767284	-0.00373385	-0.00769864	0.00039548
30.000	0.00000000	0.00000000	0.00000000	0.00000000	0.00000000	0.00000000	0.00000000	-0.00767732	0.00000000	0.00000000	0.00000000	0.00000000	0.00000000	0.00000000	0.00000000	0.00000000	0.00000000	0.00000000	0.00000000	0.00000000	0.00000000	0.00000000	0.00000000	0.00000000	0.00000000	-0.00849419	-0.00879219	0.00678883	0.00000000	0.00495297	0.00796965	-0.00769916	0.00000000	-0.00767309	-0.00366480	-0.00769865	0.00042796
31.000	0.00000000	0.00000000	0.00000000	0.00000000	0.00000000	0.00000000	0.00000000	-0.00767740	0.00000000	0.00000000	0.00000000	0.00000000	0.00000000	0.00000000	0.00000000	0.00000000	0.00000000	0.00000000	0.00000000	0.00000000	0.00000000	0.00000000	0.00000000	0.00000000	0.00000000	-0.00849655	-0.00878974	0.00687717	0.00000000	0.00497123	0.00805440	-0.00769917	0.00000000	-0.00767333	-0.00359516	-0.00769866	0.00046035
32.000	0.00000000	0.00000000	0.00000000	0.00000000	0.00000000	0.00000000	0.00000000	-0.00767748	0.00000000	0.00000000	0.00000000	0.00000000	0.00000000	0.00000000	0.00000000	0.00000000	0.00000000	0.00000000	0.00000000	0.00000000	0.00000000	0.00000000	0.00000000	0.00000000	0.00000000	-0.00849899	-0.00878728	0.00696474	0.00000000	0.00498823	0.00813824	-0.00769918	0.00000000	-0.00767356	-0.00352494	-0.00769867	0.00049264
33.000	0.00000000	0.00000000	0.00000000	0.00000000	0.00000000	0.00000000	0.00000000	-0.00767756	0.00000000	0.00000000	0.00000000	0.00000000	0.00000000	0.00000000	0.00000000	0.00000000	0.00000000	0.00000000	0.00000000	0.00000000	0.00000000	0.00000000	0.00000000	0.00000000	0.00000000	-0.00850152	-0.00878482	0.00705151	0.00000000	0.00500394	0.00822116	-0.00769918	0.00000000	-0.00767380	-0.00345416	-0.00769868	0.00052481
34.000	0.00000000	0.00000000	0.00000000	0.00000000	0.00000000	0.00000000	0.00000000	-0.00767764	0.00000000	0.00000000	0.00000000	0.00000000	0.00000000	0.00000000	0.00000000	0.00000000	0.00000000	0.00000000	0.00000000	0.00000000	0.00000000	0.00000000	0.00000000	0.00000000	0.00000000	-0.00850414	-0.00878234	0.00713747	0.00000000	0.00501836	0.00830314	-0.00769919	0.00000000	-0.00767403	-0.00338284	-0.00769869	0.00055687
35.000	0.00000000	0.00000000	0.00000000	0.00000000	0.00000000	0.00000000	0.00000000	-0.00767772	0.00000000	0.00000000	0.00000000	0.00000000	0.00000000	0.00000000	0.00000000	0.00000000	0.00000000	0.00000000	0.00000000	0.00000000	0.00000000	0.00000000	0.00000000	0.00000000	0.00000000	-0.00850686	-0.00877987	0.00722260	0.00000000	0.00503146	0.00838416	-0.00769920	0.00000000	-0.00767426	-0.00331098	-0.00769871	0.00058880
36.000	0.00000000	0.00000000	0.00000000	0.00000000	0.00000000	0.00000000	0.00000000	-0.00767780	0.00000000	0.00000000	0.00000000	0.00000000	0.00000000	0.00000000	0.00000000	0.00000000	0.00000000	0.00000000	0.00000000	0.00000000	0.00000000	0.00000000	0.00000000	0.00000000	0.00000000	-0.00850967	-0.00877739	0.00730688	0.00000000	0.00504320	0.00846420	-0.00769920	0.00000000	-0.00767449	-0.00323860	-0.00769872	0.00062061
37.000	0.00000000	0.00000000	0.00000000	0.00000000	0.00000000	0.00000000	0.00000000	-0.00767788	0.00000000	0.00000000	0.00000000	0.00000000	0.00000000	0.00000000	0.00000000	0.00000000	0.00000000	0.00000000	0.00000000	0.00000000	0.00000000	0.00000000	0.00000000	0.00000000	0.00000000	-0.00851257	-0.00877491	0.00739031	0.00000000	0.00505358	0.00854325	-0.00769921	0.00000000	-0.00767471	-0.00316572	-0.00769873	0.00065227
38.000	0.00000000	0.00000000	0.00000000	0.00000000	0.00000000	0.00000000	0.00000000	-0.00767796	0.00000000	0.00000000	0.00000000	0.00000000	0.00000000	0.00000000	0.00000000	0.00000000	0.00000000	0.00000000	0.00000000	0.00000000	0.00000000	0.00000000	0.00000000	0.00000000	0.00000000	-0.00851555	-0.00877243	0.00747286	0.00000000	0.00506257	0.00862129	-0.00769922	0.00000000	-0.00767494	-0.00309234	-0.00769874	0.00068379
39.000	0.00000000	0.00000000	0.00000000	0.00000000	0.00000000	0.00000000	0.00000000	-0.00767804	0.00000000	0.00000000	0.00000000	0.00000000	0.00000000	0.00000000	0.00000000	0.00000000	0.00000000	0.00000000	0.00000000	0.00000000	0.00000000	0.00000000	0.00000000	0.00000000	0.00000000	-0.00851862	-0.00876994	0.00755452	0.00000000	0.00507014	0.00869830	-0.00769923	0.00000000	-0.00767515	-0.00301848	-0.00769875	0.00071515
40.000	0.00000000	0.00000000	0.00000000	0.00000000	0.00000000	0.00000000	0.00000000	-0.00767812	0.00000000	0.00000000	0.00000000	0.00000000	0.00000000	0.00000000	0.00000000	0.00000000	0.00000000	0.00000000	0.00000000	0.00000000	0.00000000	0.00000000	0.00000000	0.00000000	0.00000000	-0.00852178	-0.00876746	0.00763527	0.00000000	0.00507627	0.00877426	-0.00769923	0.00000000	-0.00767537	-0.00294416	-0.00769876	0.00074635
41.000	0.00000000	0.00000000	0.00000000	0.00000000	0.00000000	0.00000000	0.00000000	-0.00767820	0.00000000	0.00000000	0.00000000	0.00000000	0.00000000	0.00000000	0.00000000	0.00000000	0.00000000	0.00000000	0.00000000	0.00000000	0.00000000	0.00000000	0.00000000	0.00000000	0.00000000	-0.00852504	-0.00876499	0.00771508	0.00000000	0.00508094	0.00884914	-0.00769924	0.00000000	-0.00767558	-0.00286939	-0.00769877	0.00077739
42.000	0.00000000	0.00000000	0.00000000	0.00000000	0.00000000	0.00000000	0.00000000	-0.00767827	0.00000000	0.00000000	0.00000000	0.00000000	0.00000000	0.00000000	0.00000000	0.00000000	0.00000000	0.00000000	0.00000000	0.00000000	0.00000000	0.00000000	0.00000000	0.00000000	0.00000000	-0.00852839	-0.00876251	0.00779396	0.00000000	0.00508413	0.00892293	-0.00769925	0.00000000	-0.00767580	-0.00279418	-0.00769878	0.00080825
43.000	0.00000000	0.00000000	0.00000000	0.00000000	0.00000000	0.00000000	0.00000000	-0.00767835	0.00000000	0.00000000	0.00000000	0.00000000	0.00000000	0.00000000	0.00000000	0.00000000	0.00000000	0.00000000	0.00000000	0.00000000	0.00000000	0.00000000	0.00000000	0.00000000	0.00000000	-0.00853181	-0.00876004	0.00787186	0.00000000	0.00508580	0.00899561	-0.00769925	0.00000000	-0.00767600	-0.00271854	-0.00769879	0.00083892
44.000	0.00000000	0.00000000	0.00000000	0.00000000	0.00000000	0.00000000	0.00000000	-0.00767843	0.00000000	0.00000000	0.00000000	0.00000000	0.00000000	0.00000000	0.00000000	0.00000000	0.00000000	0.00000000	0.00000000	0.00000000	0.00000000	0.00000000	0.00000000	0.00000000	0.00000000	-0.00853533	-0.00875758	0.00794879	0.00000000	0.00508594	0.00906714	-0.00769926	0.00000000	-0.00767620	-0.00264248	-0.00769880	0.00086941
45.000	0.00000000	0.00000000	0.00000000	0.00000000	0.00000000	0.00000000	0.00000000	-0.00767851	0.00000000	0.00000000	0.00000000	0.00000000	0.00000000	0.00000000	0.00000000	0.00000000	0.00000000	0.00000000	0.00000000	0.00000000	0.00000000	0.00000000	0.00000000	0.00000000	0.00000000	-0.00853893	-0.00875512	0.00802471	0.00000000	0.00508452	0.00913752	-0.00769927	0.00000000	-0.00767640	-0.00256603	-0.00769881	0.00089970
46.000	0.00000000	0.00000000	0.00000000	0.00000000	0.00000000	0.00000000	0.00000000	-0.00767859	0.00000000	0.00000000	0.00000000	0.00000000	0.00000000	0.00000000	0.00000000	0.00000000	0.00000000	0.00000000	0.00000000	0.00000000	0.00000000	0.00000000	0.00000000	0.00000000	0.00000000	-0.00854263	-0.00875267	0.00809961	0.00000000	0.00508152	0.00920672	-0.00769927	0.00000000	-0.00767659	-0.00248919	-0.00769882	0.00092978
47.000	0.00000000	0.00000000	0.00000000	0.00000000	0.00000000	0.00000000	0.00000000	-0.00767867	0.00000000	0.00000000	0.00000000	0.00000000	0.00000000	0.00000000	0.00000000	0.00000000	0.00000000	0.00000000	0.00000000	0.00000000	0.00000000	0.00000000	0.00000000	0.00000000	0.00000000	-0.00854641	-0.00875023	0.00817347	0.00000000	0.00507690	0.00927471	-0.00769928	0.00000000	-0.00767677	-0.00241198	-0.00769884	0.00095966
48.000	0.00000000	0.00000000	0.00000000	0.00000000	0.00000000	0.00000000	0.00000000	-0.00767874	0.00000000	0.00000000	0.00000000	0.00000000	0.00000000	0.00000000	0.00000000	0.00000000	0.00000000	0.00000000	0.00000000	0.00000000	0.00000000	0.00000000	0.00000000	0.00000000	0.00000000	-0.00855026	-0.00874780	0.00824626	0.00000000	0.00507066	0.00934146	-0.00769929	0.00000000	-0.00767697	-0.00233441	-0.00769885	0.00098931
49.000	0.00000000	0.00000000	0.00000000	0.00000000	0.00000000	0.00000000	0.00000000	-0.00767882	0.00000000	0.00000000	0.00000000	0.00000000	0.00000000	0.00000000	0.00000000	0.00000000	0.00000000	0.00000000	0.00000000	0.00000000	0.00000000	0.00000000	0.00000000	0.00000000	0.00000000	-0.00855420	-0.00874537	0.00831797	0.00000000	0.00506275	0.00940696	-0.00769929	0.00000000	-0.00767716	-0.00225648	-0.00769886	0.00101874
50.000	0.00000000	0.00000000	0.00000000	0.00000000	0.00000000	0.00000000	0.00000000	-0.00767890	0.00000000	0.00000000	0.00000000	0.00000000	0.00000000	0.00000000	0.00000000	0.00000000	0.00000000	0.00000000	0.00000000	0.00000000	0.00000000	0.00000000	0.00000000	0.00000000	0.00000000	-0.00855820	-0.00874296	0.00838858	0.00000000	0.00505316	0.00947117	-0.00769930	0.00000000	-0.00767734	-0.00217823	-0.00769887	0.00104793
51.000	0.00000000	0.00000000	0.00000000	0.00000000	0.00000000	0.00000000	0.00000000	-0.00767898	0.00000000	0.00000000	0.00000000	0.00000000	0.00000000	0.00000000	0.00000000	0.00000000	0.00000000	0.00000000	0.00000000	0.00000000	0.00000000	0.00000000	0.00000000	0.00000000	0.00000000	-0.00856232	-0.00874056	0.00845805	0.00000000	0.00504186	0.00953407	-0.00769930	0.00000000	-0.00767753	-0.00209964	-0.00769888	0.00107688
52.000	0.00000000	0.00000000	0.00000000	0.00000000	0.00000000	0.00000000	0.00000000	-0.00767905	0.00000000	0.00000000	0.00000000	0.00000000	0.00000000	0.00000000	0.00000000	0.00000000	0.00000000	0.00000000	0.00000000	0.00000000	0.00000000	0.00000000	0.00000000	0.00000000	0.00000000	-0.00856650	-0.00873817	0.00852637	0.00000000	0.00502882	0.00959562	-0.00769931	0.00000000	-0.00767770	-0.00202075	-0.00769889	0.00110559
53.000	0.00000000	0.00000000	0.00000000	0.00000000	0.00000000	0.00000000	0.00000000	-0.00767913	0.00000000	0.00000000	0.00000000	0.00000000	0.00000000	0.00000000	0.00000000	0.00000000	0.00000000	0.00000000	0.00000000	0.00000000	0.00000000	0.00000000	0.00000000	0.00000000	0.00000000	-0.00857076	-0.00873579	0.00859352	0.00000000	0.00501403	0.00965581	-0.00769932	0.00000000	-0.00767787	-0.00194156	-0.00769890	0.00113404
54.000	0.00000000	0.00000000	0.00000000	0.00000000	0.00000000	0.00000000	0.00000000	-0.00767921	0.00000000	0.00000000	0.00000000	0.00000000	0.00000000	0.00000000	0.00000000	0.00000000	0.00000000	0.00000000	0.00000000	0.00000000	0.00000000	0.00000000	0.00000000	0.00000000	0.00000000	-0.00857508	-0.00873343	0.00865947	0.00000000	0.00499745	0.00971459	-0.00769932	0.00000000	-0.00767804	-0.00186208	-0.00769891	0.00116222
55.000	0.00000000	0.00000000	0.00000000	0.00000000	0.00000000	0.00000000	0.00000000	-0.00767928	0.00000000	0.00000000	0.00000000	0.00000000	0.00000000	0.00000000	0.00000000	0.00000000	0.00000000	0.00000000	0.00000000	0.00000000	0.00000000	0.00000000	0.00000000	0.00000000	0.00000000	-0.00857949	-0.00873108	0.00872419	0.00000000	0.00497906	0.00977193	-0.00769933	0.00000000	-0.00767822	-0.00178233	-0.00769892	0.00119014
56.000	0.00000000	0.00000000	0.00000000	0.00000000	0.00000000	0.00000000	0.00000000	-0.00767936	0.00000000	0.00000000	0.00000000	0.00000000	0.00000000	0.00000000	0.00000000	0.00000000	0.00000000	0.00000000	0.00000000	0.00000000	0.00000000	0.00000000	0.00000000	0.00000000	0.00000000	-0.00858398	-0.00872874	0.00878766	0.00000000	0.00495883	0.00982781	-0.00769934	0.00000000	-0.00767840	-0.00170232	-0.00769893	0.00121778
57.000	0.00000000	0.00000000	0.00000000	0.00000000	0.00000000	0.00000000	0.00000000	-0.00767943	0.00000000	0.00000000	0.00000000	0.00000000	0.00000000	0.00000000	0.00000000	0.00000000	0.00000000	0.00000000	0.00000000	0.00000000	0.00000000	0.00000000	0.00000000	0.00000000	0.00000000	-0.00858854	-0.00872642	0.00884985	0.00000000	0.00493674	0.00988218	-0.00769934	0.00000000	-0.00767856	-0.00162205	-0.00769894	0.00124513
58.000	0.00000000	0.00000000	0.00000000	0.00000000	0.00000000	0.00000000	0.00000000	-0.00767951	0.00000000	0.00000000	0.00000000	0.00000000	0.00000000	0.00000000	0.00000000	0.00000000	0.00000000	0.00000000	0.00000000	0.00000000	0.00000000	0.00000000	0.00000000	0.00000000	0.00000000	-0.00859316	-0.00872413	0.00891074	0.00000000	0.00491277	0.00993501	-0.00769935	0.00000000	-0.00767873	-0.00154156	-0.00769895	0.00127219
59.000	0.00000000	0.00000000	0.00000000	0.00000000	0.00000000	0.00000000	0.00000000	-0.00767958	0.00000000	0.00000000	0.00000000	0.00000000	0.00000000	0.00000000	0.00000000	0.00000000	0.00000000	0.00000000	0.00000000	0.00000000	0.00000000	0.00000000	0.00000000	0.00000000	0.00000000	-0.00859786	-0.00872184	0.00897030	0.00000000	0.00488689	0.00998626	-0.00769936	0.00000000	-0.00767889	-0.00146083	-0.00769896	0.00129896
60.000	0.00000000	0.00000000	0.00000000	0.00000000	0.00000000	0.00000000	0.00000000	-0.00767966	0.00000000	0.00000000	0.00000000	0.00000000	0.00000000	0.00000000	0.00000000	0.00000000	0.00000000	0.00000000	0.00000000	0.00000000	0.00000000	0.00000000	0.00000000	0.00000000	0.00000000	-0.00860262	-0.00871959	0.00902849	0.00000000	0.00485907	0.01003589	-0.00769936	0.00000000	-0.00767905	-0.00137990	-0.00769897	0.00132541
61.000	0.00000000	0.00000000	0.00000000	0.00000000	0.00000000	0.00000000	0.00000000	-0.00767973	0.00000000	0.00000000	0.00000000	0.00000000	0.00000000	0.00000000	0.00000000	0.00000000	0.00000000	0.00000000	0.00000000	0.00000000	0.00000000	0.00000000	0.00000000	0.00000000	0.00000000	-0.00860744	-0.00871735	0.00908528	0.00000000	0.00482930	0.01008387	-0.00769937	0.00000000	-0.00767921	-0.00129876	-0.00769898	0.00135156
62.000	0.00000000	0.00000000	0.00000000	0.00000000	0.00000000	0.00000000	0.00000000	-0.00767981	0.00000000	0.00000000	0.00000000	0.00000000	0.00000000	0.00000000	0.00000000	0.00000000	0.00000000	0.00000000	0.00000000	0.00000000	0.00000000	0.00000000	0.00000000	0.00000000	0.00000000	-0.00861233	-0.00871513	0.00914065	0.00000000	0.00479754	0.01013014	-0.00769937	0.00000000	-0.00767938	-0.00121744	-0.00769899	0.00137738
63.000	0.00000000	0.00000000	0.00000000	0.00000000	0.00000000	0.00000000	0.00000000	-0.00767988	0.00000000	0.00000000	0.00000000	0.00000000	0.00000000	0.00000000	0.00000000	0.00000000	0.00000000	0.00000000	0.00000000	0.00000000	0.00000000	0.00000000	0.00000000	0.00000000	0.00000000	-0.00861728	-0.00871293	0.00919457	0.00000000	0.00476379	0.01017466	-0.00769938	0.00000000	-0.00767953	-0.00113594	-0.00769899	0.00140288
64.000	0.00000000	0.00000000	0.00000000	0.00000000	0.00000000	0.00000000	0.00000000	-0.00767996	0.00000000	0.00000000	0.00000000	0.00000000	0.00000000	0.00000000	0.00000000	0.00000000	0.00000000	0.00000000	0.00000000	0.00000000	0.00000000	0.00000000	0.00000000	0.00000000	0.00000000	-0.00862229	-0.00871072	0.00924699	0.00000000	0.00472800	0.01021739	-0.00769939	0.00000000	-0.00767968	-0.00105427	-0.00769900	0.00142804
65.000	0.00000000	0.00000000	0.00000000	0.00000000	0.00000000	0.00000000	0.00000000	-0.00768003	0.00000000	0.00000000	0.00000000	0.00000000	0.00000000	0.00000000	0.00000000	0.00000000	0.00000000	0.00000000	0.00000000	0.00000000	0.00000000	0.00000000	0.00000000	0.00000000	0.00000000	-0.00862735	-0.00870856	0.00929788	0.00000000	0.00469018	0.01025828	-0.00769939	0.00000000	-0.00767984	-0.00097246	-0.00769901	0.00145286
66.000	0.00000000	0.00000000	0.00000000	0.00000000	0.00000000	0.00000000	0.00000000	-0.00768011	0.00000000	0.00000000	0.00000000	0.00000000	0.00000000	0.00000000	0.00000000	0.00000000	0.00000000	0.00000000	0.00000000	0.00000000	0.00000000	0.00000000	0.00000000	0.00000000	0.00000000	-0.00863247	-0.00870640	0.00934720	0.00000000	0.00465028	0.01029726	-0.00769940	0.00000000	-0.00767999	-0.00089050	-0.00769902	0.00147733
67.000	0.00000000	0.00000000	0.00000000	0.00000000	0.00000000	0.00000000	0.00000000	-0.00768018	0.00000000	0.00000000	0.00000000	0.00000000	0.00000000	0.00000000	0.00000000	0.00000000	0.00000000	0.00000000	0.00000000	0.00000000	0.00000000	0.00000000	0.00000000	0.00000000	0.00000000	-0.00863764	-0.00870426	0.00939493	0.00000000	0.00460830	0.01033430	-0.00769940	0.00000000	-0.00768014	-0.00080842	-0.00769903	0.00150144
68.000	0.00000000	0.00000000	0.00000000	0.00000000	0.00000000	0.00000000	0.00000000	-0.00768025	0.00000000	0.00000000	0.00000000	0.00000000	0.00000000	0.00000000	0.00000000	0.00000000	0.00000000	0.00000000	0.00000000	0.00000000	0.00000000	0.00000000	0.00000000	0.00000000	0.00000000	-0.00864286	-0.00870214	0.00944101	0.00000000	0.00456420	0.01036933	-0.00769941	0.00000000	-0.00768029	-0.00072621	-0.00769904	0.00152519
69.000	0.00000000	0.00000000	0.00000000	0.00000000	0.00000000	0.00000000	0.00000000	-0.00768032	0.00000000	0.00000000	0.00000000	0.00000000	0.00000000	0.00000000	0.00000000	0.00000000	0.00000000	0.00000000	0.00000000	0.00000000	0.00000000	0.00000000	0.00000000	0.00000000	0.00000000	-0.00864813	-0.00870004	0.00948541	0.00000000	0.00451799	0.01040229	-0.00769942	0.00000000	-0.00768043	-0.00064391	-0.00769905	0.00154857
70.000	0.00000000	0.00000000	0.00000000	0.00000000	0.00000000	0.00000000	0.00000000	-0.00768040	0.00000000	0.00000000	0.00000000	0.00000000	0.00000000	0.00000000	0.00000000	0.00000000	0.00000000	0.00000000	0.00000000	0.00000000	0.00000000	0.00000000	0.00000000	0.00000000	0.00000000	-0.00865344	-0.00869795	0.00952808	0.00000000	0.00446963	0.01043312	-0.00769942	0.00000000	-0.00768058	-0.00056151	-0.00769906	0.00157157
71.000	0.00000000	0.00000000	0.00000000	0.00000000	0.00000000	0.00000000	0.00000000	-0.00768047	0.00000000	0.00000000	0.00000000	0.00000000	0.00000000	0.00000000	0.00000000	0.00000000	0.00000000	0.00000000	0.00000000	0.00000000	0.00000000	0.00000000	0.00000000	0.00000000	0.00000000	-0.00865880	-0.00869588	0.00956899	0.00000000	0.00441912	0.01046175	-0.00769943	0.00000000	-0.00768073	-0.00047903	-0.00769907	0.00159419
72.000	0.00000000	0.00000000	0.00000000	0.00000000	0.00000000	0.00000000	0.00000000	-0.00768054	0.00000000	0.00000000	0.00000000	0.00000000	0.00000000	0.00000000	0.00000000	0.00000000	0.00000000	0.00000000	0.00000000	0.00000000	0.00000000	0.00000000	0.00000000	0.00000000	0.00000000	-0.00866419	-0.00869384	0.00960807	0.00000000	0.00436643	0.01048812	-0.00769943	0.00000000	-0.00768086	-0.00039649	-0.00769908	0.00161642
73.000	0.00000000	0.00000000	0.00000000	0.00000000	0.00000000	0.00000000	0.00000000	-0.00768061	0.00000000	0.00000000	0.00000000	0.00000000	0.00000000	0.00000000	0.00000000	0.00000000	0.00000000	0.00000000	0.00000000	0.00000000	0.00000000	0.00000000	0.00000000	0.00000000	0.00000000	-0.00866962	-0.00869180	0.00964529	0.00000000	0.00431156	0.01051214	-0.00769944	0.00000000	-0.00768100	-0.00031388	-0.00769909	0.00163824
74.000	0.00000000	0.00000000	0.00000000	0.00000000	0.00000000	0.00000000	0.00000000	-0.00768069	0.00000000	0.00000000	0.00000000	0.00000000	0.00000000	0.00000000	0.00000000	0.00000000	0.00000000	0.00000000	0.00000000	0.00000000	0.00000000	0.00000000	0.00000000	0.00000000	0.00000000	-0.00867509	-0.00868978	0.00968059	0.00000000	0.00425449	0.01053375	-0.00769945	0.00000000	-0.00768114	-0.00023123	-0.00769910	0.00165967
75.000	0.00000000	0.00000000	0.00000000	0.00000000	0.00000000	0.00000000	0.00000000	-0.00768076	0.00000000	0.00000000	0.00000000	0.00000000	0.00000000	0.00000000	0.00000000	0.00000000	0.00000000	0.00000000	0.00000000	0.00000000	0.00000000	0.00000000	0.00000000	0.00000000	0.00000000	-0.00868059	-0.00868778	0.00971393	0.00000000	0.00419522	0.01055286	-0.00769945	0.00000000	-0.00768128	-0.00014855	-0.00769911	0.00168068
76.000	0.00000000	0.00000000	0.00000000	0.00000000	0.00000000	0.00000000	0.00000000	-0.00768083	0.00000000	0.00000000	0.00000000	0.00000000	0.00000000	0.00000000	0.00000000	0.00000000	0.00000000	0.00000000	0.00000000	0.00000000	0.00000000	0.00000000	0.00000000	0.00000000	0.00000000	-0.00868611	-0.00868580	0.00974524	0.00000000	0.00413373	0.01056938	-0.00769946	0.00000000	-0.00768141	-0.00006585	-0.00769912	0.00170127
77.000	0.00000000	0.00000000	0.00000000	0.00000000	0.00000000	0.00000000	0.00000000	-0.00768090	0.00000000	0.00000000	0.00000000	0.00000000	0.00000000	0.00000000	0.00000000	0.00000000	0.00000000	0.00000000	0.00000000	0.00000000	0.00000000	0.00000000	0.00000000	0.00000000	0.00000000	-0.00869166	-0.00868383	0.00977447	0.00000000	0.00407002	0.01058323	-0.00769946	0.00000000	-0.00768154	0.00001686	-0.00769913	0.00172143
78.000	0.00000000	0.00000000	0.00000000	0.00000000	0.00000000	0.00000000	0.00000000	-0.00768097	0.00000000	0.00000000	0.00000000	0.00000000	0.00000000	0.00000000	0.00000000	0.00000000	0.00000000	0.00000000	0.00000000	0.00000000	0.00000000	0.00000000	0.00000000	0.00000000	0.00000000	-0.00869723	-0.00868188	0.00980156	0.00000000	0.00400408	0.01059430	-0.00769947	0.00000000	-0.00768168	0.00009957	-0.00769914	0.00174116
79.000	0.00000000	0.00000000	0.00000000	0.00000000	0.00000000	0.00000000	0.00000000	-0.00768104	0.00000000	0.00000000	0.00000000	0.00000000	0.00000000	0.00000000	0.00000000	0.00000000	0.00000000	0.00000000	0.00000000	0.00000000	0.00000000	0.00000000	0.00000000	0.00000000	0.00000000	-0.00870283	-0.00867994	0.00982644	0.00000000	0.00393592	0.01060251	-0.00769947	0.00000000	-0.00768181	0.00018227	-0.00769914	0.00176045
80.000	0.00000000	0.00000000	0.00000000	0.00000000	0.00000000	0.00000000	0.00000000	-0.00768112	0.00000000	0.00000000	0.00000000	0.00000000	0.00000000	0.00000000	0.00000000	0.00000000	0.00000000	0.00000000	0.00000000	0.00000000	0.00000000	0.00000000	0.00000000	0.00000000	0.00000000	-0.00870843	-0.00867802	0.00984906	0.00000000	0.00386553	0.01060773	-0.00769948	0.00000000	-0.00768194	0.00026494	-0.00769915	0.00177929
81.000	0.00000000	0.00000000	0.00000000	0.00000000	0.00000000	0.00000000	0.00000000	-0.00768119	0.00000000	0.00000000	0.00000000	0.00000000	0.00000000	0.00000000	0.00000000	0.00000000	0.00000000	0.00000000	0.00000000	0.00000000	0.00000000	0.00000000	0.00000000	0.00000000	0.00000000	-0.00871406	-0.00867612	0.00986933	0.00000000	0.00379291	0.01060986	-0.00769948	0.00000000	-0.00768208	0.00034757	-0.00769916	0.00179768
82.000	0.00000000	0.00000000	0.00000000	0.00000000	0.00000000	0.00000000	0.00000000	-0.00768126	0.00000000	0.00000000	0.00000000	0.00000000	0.00000000	0.00000000	0.00000000	0.00000000	0.00000000	0.00000000	0.00000000	0.00000000	0.00000000	0.00000000	0.00000000	0.00000000	0.00000000	-0.00871969	-0.00867422	0.00988720	0.00000000	0.00371808	0.01060878	-0.00769948	0.00000000	-0.00768220	0.00043015	-0.00769917	0.00181561
83.000	0.00000000	0.00000000	0.00000000	0.00000000	0.00000000	0.00000000	0.00000000	-0.00768133	0.00000000	0.00000000	0.00000000	0.00000000	0.00000000	0.00000000	0.00000000	0.00000000	0.00000000	0.00000000	0.00000000	0.00000000	0.00000000	0.00000000	0.00000000	0.00000000	0.00000000	-0.00872534	-0.00867234	0.00990257	0.00000000	0.00364102	0.01060436	-0.00769949	0.00000000	-0.00768233	0.00051267	-0.00769918	0.00183308
84.000	0.00000000	0.00000000	0.00000000	0.00000000	0.00000000	0.00000000	0.00000000	-0.00768140	0.00000000	0.00000000	0.00000000	0.00000000	0.00000000	0.00000000	0.00000000	0.00000000	0.00000000	0.00000000	0.00000000	0.00000000	0.00000000	0.00000000	0.00000000	0.00000000	0.00000000	-0.00873099	-0.00867047	0.00991538	0.00000000	0.00356177	0.01059647	-0.00769950	0.00000000	-0.00768244	0.00059512	-0.00769919	0.00185006
85.000	0.00000000	0.00000000	0.00000000	0.00000000	0.00000000	0.00000000	0.00000000	-0.00768147	0.00000000	0.00000000	0.00000000	0.00000000	0.00000000	0.00000000	0.00000000	0.00000000	0.00000000	0.00000000	0.00000000	0.00000000	0.00000000	0.00000000	0.00000000	0.00000000	0.00000000	-0.00873665	-0.00866863	0.00992555	0.00000000	0.00348032	0.01058497	-0.00769950	0.00000000	-0.00768256	0.00067748	-0.00769920	0.00186657
86.000	0.00000000	0.00000000	0.00000000	0.00000000	0.00000000	0.00000000	0.00000000	-0.00768154	0.00000000	0.00000000	0.00000000	0.00000000	0.00000000	0.00000000	0.00000000	0.00000000	0.00000000	0.00000000	0.00000000	0.00000000	0.00000000	0.00000000	0.00000000	0.00000000	0.00000000	-0.00874231	-0.00866678	0.00993298	0.00000000	0.00339670	0.01056970	-0.00769950	0.00000000	-0.00768269	0.00075975	-0.00769921	0.00188259
87.000	0.00000000	0.00000000	0.00000000	0.00000000	0.00000000	0.00000000	0.00000000	-0.00768161	0.00000000	0.00000000	0.00000000	0.00000000	0.00000000	0.00000000	0.00000000	0.00000000	0.00000000	0.00000000	0.00000000	0.00000000	0.00000000	0.00000000	0.00000000	0.00000000	0.00000000	-0.00874796	-0.00866496	0.00993758	0.00000000	0.00331092	0.01055052	-0.00769951	0.00000000	-0.00768281	0.00084190	-0.00769922	0.00189812
88.000	0.00000000	0.00000000	0.00000000	0.00000000	0.00000000	0.00000000	0.00000000	-0.00768168	0.00000000	0.00000000	0.00000000	0.00000000	0.00000000	0.00000000	0.00000000	0.00000000	0.00000000	0.00000000	0.00000000	0.00000000	0.00000000	0.00000000	0.00000000	0.00000000	0.00000000	-0.00875361	-0.00866314	0.00993926	0.00000000	0.00322301	0.01052725	-0.00769951	0.00000000	-0.00768293	0.00092394	-0.00769923	0.00191315
89.000	0.00000000	0.00000000	0.00000000	0.00000000	0.00000000	0.00000000	0.00000000	-0.00768174	0.00000000	0.00000000	0.00000000	0.00000000	0.00000000	0.00000000	0.00000000	0.00000000	0.00000000	0.00000000	0.00000000	0.00000000	0.00000000	0.00000000	0.00000000	0.00000000	0.00000000	-0.00875925	-0.00866133	0.00993792	0.00000000	0.00313298	0.01049971	-0.00769952	0.00000000	-0.00768307	0.00100584	-0.00769924	0.00192767
90.000	0.00000000	0.00000000	0.00000000	0.00000000	0.00000000	0.00000000	0.00000000	-0.00768181	0.00000000	0.00000000	0.00000000	0.00000000	0.00000000	0.00000000	0.00000000	0.00000000	0.00000000	0.00000000	0.00000000	0.00000000	0.00000000	0.00000000	0.00000000	0.00000000	0.00000000	-0.00876488	-0.00865953	0.00993345	0.00000000	0.00304088	0.01046773	-0.00769952	0.00000000	-0.00768322	0.00108759	-0.00769924	0.00194168
