# Supplementary material for: The evolution of pelvic limb muscle moment arms in bird-line archosaurs
Source: Sci Adv. 2021 Mar 19;7(12):eabe2778. doi: 10.1126/sciadv.abe2778 (PMC7978429; doi:10.1126/sciadv.abe2778)
Supplement: Data file S7 [file abe2778_Data_file_S7.zip › supp data/SIMM_moment_arm_raw_data/Microraptor_hipAbAll_15Ab.plt]

# Output plot file made by SIMM 6.0.2
# Curves and events from plot data files are not reproduced in this file.

title hip_abduction moment arm vs. hip_extension


# This file contains 38 columns of data. The first
# column is the x-variable, followed by 37 y-variable[s].

hip_extension (deg)	IT1|hip_abduction moment arm	IT2A|hip_abduction moment arm	IT2P|hip_abduction moment arm	IT3|hip_abduction moment arm	FMTE|hip_abduction moment arm	FMTI|hip_abduction moment arm	AMB|hip_abduction moment arm	AMBtendon|hip_abduction moment arm	ILFB|hip_abduction moment arm	PIFI1|hip_abduction moment arm	PIFI2|hip_abduction moment arm	IFE|hip_abduction moment arm	ITCA|hip_abduction moment arm	ITCP|hip_abduction moment arm	FTI1|hip_abduction moment arm	FTI3|hip_abduction moment arm	FTE|hip_abduction moment arm	ADD1|hip_abduction moment arm	ADD2|hip_abduction moment arm	PIFE1|hip_abduction moment arm	PIFE2|hip_abduction moment arm	PIFE3|hip_abduction moment arm	ISTR|hip_abduction moment arm	CFB|hip_abduction moment arm	CFL|hip_abduction moment arm	GL|hip_abduction moment arm	GM|hip_abduction moment arm	EDL|hip_abduction moment arm	EDB|hip_abduction moment arm	EHL|hip_abduction moment arm	TA|hip_abduction moment arm	FDL|hip_abduction moment arm	FDB|hip_abduction moment arm	FHL|hip_abduction moment arm	FL|hip_abduction moment arm	FLtendon|hip_abduction moment arm	FB|hip_abduction moment arm	
-45.000	-0.0028178	-0.0071234	-0.0130749	-0.00661100	0.00000000	0.00000000	0.00210090	0.00000000	-0.00444351	-0.00113492	-0.00329948	-0.00663555	-0.00568715	-0.00529284	0.0145201	0.00120062	-0.00627254	0.0202867	0.0192730	0.0099755	0.0090185	0.0086443	0.0098836	0.0037335	0.0114120	0.00000000	0.00000000	0.00000000	0.00000000	0.00000000	0.00000000	0.00000000	0.00000000	0.00000000	0.00000000	0.00000000	0.00000000
-43.000	-0.0026057	-0.0070510	-0.0130421	-0.00690264	0.00000000	0.00000000	0.00221631	0.00000000	-0.00460406	-0.00106972	-0.00321422	-0.00681206	-0.00568707	-0.00538943	0.0144054	0.00112736	-0.00639133	0.0200892	0.0189109	0.0101815	0.0094327	0.0086497	0.0096241	0.0033650	0.0110183	0.00000000	0.00000000	0.00000000	0.00000000	0.00000000	0.00000000	0.00000000	0.00000000	0.00000000	0.00000000	0.00000000	0.00000000
-41.000	-0.0023998	-0.0069787	-0.0130076	-0.00718373	0.00000000	0.00000000	0.00233186	0.00000000	-0.00476551	-0.00099997	-0.00312108	-0.00698427	-0.00567940	-0.00548426	0.0142685	0.00104895	-0.00651180	0.0198579	0.0185287	0.0103553	0.0098237	0.0086382	0.0093554	0.0030070	0.0106211	0.00000000	0.00000000	0.00000000	0.00000000	0.00000000	0.00000000	0.00000000	0.00000000	0.00000000	0.00000000	0.00000000	0.00000000
-39.000	-0.0021992	-0.0069064	-0.0129707	-0.00745460	0.00000000	0.00000000	0.00244737	0.00000000	-0.00492761	-0.00092556	-0.00301976	-0.00715186	-0.00566375	-0.00557702	0.0141101	0.00096560	-0.00663373	0.0195948	0.0181293	0.0104960	0.0101825	0.0086110	0.0090784	0.0026590	0.0102216	0.00000000	0.00000000	0.00000000	0.00000000	0.00000000	0.00000000	0.00000000	0.00000000	0.00000000	0.00000000	0.00000000	0.00000000
-37.000	-0.0020033	-0.0068343	-0.0129308	-0.00771555	0.00000000	0.00000000	0.00256269	0.00000000	-0.00509011	-0.00084638	-0.00291000	-0.00731453	-0.00563972	-0.00566743	0.0139309	0.00087756	-0.00675689	0.0193024	0.0177152	0.0106038	0.0105009	0.0085690	0.0087938	0.0023208	0.0098207	0.00000000	0.00000000	0.00000000	0.00000000	0.00000000	0.00000000	0.00000000	0.00000000	0.00000000	0.00000000	0.00000000	0.00000000
-35.000	-0.0018114	-0.0067622	-0.0128874	-0.00796686	0.00000000	0.00000000	0.00267762	0.00000000	-0.00525275	-0.00076234	-0.00279150	-0.00747199	-0.00560689	-0.00575512	0.0137318	0.00078508	-0.00688106	0.0189830	0.0172888	0.0106798	0.0107725	0.0085131	0.0085023	0.0019919	0.0094193	0.00000000	0.00000000	0.00000000	0.00000000	0.00000000	0.00000000	0.00000000	0.00000000	0.00000000	0.00000000	0.00000000	0.00000000
-33.000	-0.0016229	-0.0066903	-0.0128401	-0.00820878	0.00000000	0.00000000	0.00279199	0.00000000	-0.00541531	-0.00067331	-0.00266399	-0.00762393	-0.00556486	-0.00583969	0.0135138	0.00068839	-0.00700602	0.0186390	0.0168523	0.0107256	0.0109935	0.0084442	0.0082046	0.0016720	0.0090184	0.00000000	0.00000000	0.00000000	0.00000000	0.00000000	0.00000000	0.00000000	0.00000000	0.00000000	0.00000000	0.00000000	0.00000000
-31.000	-0.0014572	-0.0066186	-0.0127885	-0.00844153	0.00000000	0.00000000	0.00290560	0.00000000	-0.00557756	-0.00057918	-0.00252721	-0.00777005	-0.00551320	-0.00592069	0.0132779	0.00058776	-0.00713157	0.0182730	0.0164080	0.0107433	0.0111629	0.0083630	0.0079011	0.0013607	0.0086187	0.00000000	0.00000000	0.00000000	0.00000000	0.00000000	0.00000000	0.00000000	0.00000000	0.00000000	0.00000000	0.00000000	0.00000000
-29.000	-0.0012996	-0.0065472	-0.0127323	-0.00866531	0.00000000	0.00000000	0.00301826	0.00000000	-0.00573928	-0.00047983	-0.00238088	-0.00791007	-0.00545152	-0.00599762	0.0130252	0.00048345	-0.00725752	0.0178874	0.0159578	0.0107350	0.0112825	0.0082781	0.0075923	0.0010578	0.0082207	0.00000000	0.00000000	0.00000000	0.00000000	0.00000000	0.00000000	0.00000000	0.00000000	0.00000000	0.00000000	0.00000000	0.00000000
-27.000	-0.0011350	-0.0064760	-0.0126710	-0.00888032	0.00000000	0.00000000	0.00312977	0.00000000	-0.00590026	-0.00037515	-0.00222476	-0.00804394	-0.00537941	-0.00606992	0.0127569	0.00037572	-0.00738368	0.0174846	0.0155035	0.0107111	0.0113564	0.0081889	0.0072787	0.0007630	0.0078253	0.00000000	0.00000000	0.00000000	0.00000000	0.00000000	0.00000000	0.00000000	0.00000000	0.00000000	0.00000000	0.00000000	0.00000000
-25.000	-0.0009635	-0.0064045	-0.0126045	-0.00908669	0.00000000	0.00000000	0.00323990	0.00000000	-0.00606031	-0.00026500	-0.00205864	-0.00817094	-0.00529651	-0.00613694	0.0124741	0.00026485	-0.00750986	0.0170670	0.0150467	0.0106764	0.0113899	0.0080892	0.0069607	0.0004760	0.0074328	0.00000000	0.00000000	0.00000000	0.00000000	0.00000000	0.00000000	0.00000000	0.00000000	0.00000000	0.00000000	0.00000000	0.00000000
-23.000	-0.0007850	-0.0063323	-0.0125323	-0.00928458	0.00000000	0.00000000	0.00334846	0.00000000	-0.00621923	-0.00014926	-0.00188234	-0.00829103	-0.00520247	-0.00619800	0.0121780	0.00015108	-0.00763590	0.0166368	0.0145889	0.0106285	0.0113887	0.0079789	0.0066387	0.0001965	0.0070437	0.00000000	0.00000000	0.00000000	0.00000000	0.00000000	0.00000000	0.00000000	0.00000000	0.00000000	0.00000000	0.00000000	0.00000000
-21.000	-0.0005995	-0.0062360	-0.0124544	-0.00947414	0.00000000	0.00000000	0.00345523	0.00000000	-0.00637684	-0.00002782	-0.00169569	-0.00840396	-0.00509697	-0.00625232	0.0118698	0.00003469	-0.00776163	0.0161426	0.0141313	0.0105676	0.0113582	0.0078580	0.0063130	-0.0000757	0.0066586	0.00000000	0.00000000	0.00000000	0.00000000	0.00000000	0.00000000	0.00000000	0.00000000	0.00000000	0.00000000	0.00000000	0.00000000
-19.000	-0.0004068	-0.0061339	-0.0123703	-0.00965676	0.00000000	0.00000000	0.00355997	0.00000000	-0.00653298	0.00009946	-0.00149862	-0.00850950	-0.00497977	-0.00629906	0.0115507	-0.00008406	-0.00788689	0.0153099	0.0136752	0.0104935	0.0113034	0.0077268	0.0059840	-0.0003408	0.0062777	0.00000000	0.00000000	0.00000000	0.00000000	0.00000000	0.00000000	0.00000000	0.00000000	0.00000000	0.00000000	0.00000000	0.00000000
-17.000	-0.0002070	-0.0060259	-0.0122799	-0.00982692	0.00000000	0.00000000	0.00366247	0.00000000	-0.00668747	0.00023270	-0.00129108	-0.00860745	-0.00485067	-0.00633731	0.0112219	-0.00020491	-0.00801153	0.0144819	0.0132214	0.0104063	0.0112281	0.0075851	0.0056520	-0.0005990	0.0059013	0.00000000	0.00000000	0.00000000	0.00000000	0.00000000	0.00000000	0.00000000	0.00000000	0.00000000	0.00000000	0.00000000	0.00000000
-15.000	0.0000001	-0.0059120	-0.0121829	-0.00999321	0.00000000	0.00000000	0.00376249	0.00000000	-0.00684016	0.00037201	-0.00107312	-0.00869763	-0.00470953	-0.00636608	0.0108846	-0.00032762	-0.00813542	0.0136613	0.0126736	0.0103060	0.0111369	0.0074332	0.0053174	-0.0008505	0.0055298	0.00000000	0.00000000	0.00000000	0.00000000	0.00000000	0.00000000	0.00000000	0.00000000	0.00000000	0.00000000	0.00000000	0.00000000
-13.000	0.0002146	-0.0057923	-0.0120791	-0.01015020	0.00000000	0.00000000	0.00385982	0.00000000	-0.00699090	0.00051751	-0.00084487	-0.00877988	-0.00455630	-0.00638434	0.0105398	-0.00045193	-0.00825841	0.0128525	0.0117389	0.0101926	0.0110646	0.0072711	0.0049804	-0.0010955	0.0051635	0.00000000	0.00000000	0.00000000	0.00000000	0.00000000	0.00000000	0.00000000	0.00000000	0.00000000	0.00000000	0.00000000	0.00000000
-11.000	0.0004363	-0.0056666	-0.0119683	-0.01029903	0.00000000	0.00000000	0.00395421	0.00000000	-0.00713955	0.00066931	-0.00060654	-0.00885405	-0.00439104	-0.00639099	0.0101888	-0.00057761	-0.00838037	0.0120580	0.0108380	0.0100663	0.0109783	0.0070990	0.0046412	-0.0016052	0.0048024	0.00000000	0.00000000	0.00000000	0.00000000	0.00000000	0.00000000	0.00000000	0.00000000	0.00000000	0.00000000	0.00000000	0.00000000
-9.000	0.0006655	-0.0055351	-0.0118504	-0.01043983	0.00000000	0.00000000	0.00404544	0.00000000	-0.00728597	0.00082751	-0.00035850	-0.00891994	-0.00421390	-0.00638494	0.0098324	-0.00070441	-0.00850118	0.0112801	0.0099716	0.0099270	0.0108783	0.0069170	0.0043005	-0.0019428	0.0044469	0.00000000	0.00000000	0.00000000	0.00000000	0.00000000	0.00000000	0.00000000	0.00000000	0.00000000	0.00000000	0.00000000	0.00000000
-7.000	0.0009022	-0.0053976	-0.0117249	-0.01057262	0.00000000	0.00000000	0.00413328	0.00000000	-0.00743004	0.00099220	-0.00010119	-0.00897763	-0.00402513	-0.00636505	0.0094718	-0.00083212	-0.00862073	0.0105203	0.0091394	0.0097749	0.0107644	0.0067252	0.0039583	-0.0022702	0.0040970	0.00000000	0.00000000	0.00000000	0.00000000	0.00000000	0.00000000	0.00000000	0.00000000	0.00000000	0.00000000	0.00000000	0.00000000
-5.000	0.0011464	-0.0052541	-0.0115919	-0.01069739	0.00000000	0.00000000	0.00421751	0.00000000	-0.00757164	0.00116345	0.00016477	-0.00902711	-0.00382512	-0.00633023	0.0091078	-0.00096051	-0.00873890	0.0097769	0.0083408	0.0096100	0.0106370	0.0065238	0.0036150	-0.0025913	0.0037530	0.00000000	0.00000000	0.00000000	0.00000000	0.00000000	0.00000000	0.00000000	0.00000000	0.00000000	0.00000000	0.00000000	0.00000000
-3.000	0.0013981	-0.0051047	-0.0114511	-0.01081411	0.00000000	0.00000000	0.00429790	0.00000000	-0.00771065	0.00134131	0.00043863	-0.00906827	-0.00361439	-0.00627947	0.0087414	-0.00108937	-0.00885559	0.0090562	0.0075750	0.0094325	0.0104959	0.0063129	0.0032707	-0.0029075	0.0034149	0.00000000	0.00000000	0.00000000	0.00000000	0.00000000	0.00000000	0.00000000	0.00000000	0.00000000	0.00000000	0.00000000	0.00000000
-1.000	0.0016574	-0.0049494	-0.0113022	-0.01092275	0.00000000	0.00000000	0.00437425	0.00000000	-0.00784696	0.00152583	0.00071950	-0.00910098	-0.00339355	-0.00621184	0.0083734	-0.00121850	-0.00896433	0.0083566	0.0068406	0.0092426	0.0103414	0.0060928	0.0029257	-0.0032193	0.0030829	0.00000000	0.00000000	0.00000000	0.00000000	0.00000000	0.00000000	0.00000000	0.00000000	0.00000000	0.00000000	0.00000000	0.00000000
1.000	0.0019244	-0.0047881	-0.0111451	-0.01102326	0.00000000	0.00000000	0.00444634	0.00000000	-0.00798048	0.00171701	0.00100632	-0.00912514	-0.00316336	-0.00612656	0.0080046	-0.00134769	-0.00906818	0.0076773	0.0061364	0.0090403	0.0101736	0.0058636	0.0025804	-0.0035267	0.0027569	0.00000000	0.00000000	0.00000000	0.00000000	0.00000000	0.00000000	0.00000000	0.00000000	0.00000000	0.00000000	0.00000000	0.00000000
3.000	0.0021989	-0.0046209	-0.0109796	-0.01111556	0.00000000	0.00000000	0.00451397	0.00000000	-0.00811111	0.00191482	0.00129788	-0.00914065	-0.00292470	-0.00602308	0.0076358	-0.00147676	-0.00917072	0.0070175	0.0054608	0.0088259	0.0099927	0.0056256	0.0022350	-0.0038301	0.0024372	0.00000000	0.00000000	0.00000000	0.00000000	0.00000000	0.00000000	0.00000000	0.00000000	0.00000000	0.00000000	0.00000000	0.00000000
5.000	0.0024812	-0.0044477	-0.0108054	-0.01119958	0.00000000	0.00000000	0.00457695	0.00000000	-0.00823875	0.00211921	0.00159285	-0.00914739	-0.00267855	-0.00590107	0.0069873	-0.00160554	-0.00927217	0.0063728	0.0048125	0.0085996	0.0097989	0.0053790	0.0018898	-0.0041295	0.0021325	0.00000000	0.00000000	0.00000000	0.00000000	0.00000000	0.00000000	0.00000000	0.00000000	0.00000000	0.00000000	0.00000000	0.00000000
7.000	0.0027710	-0.0042686	-0.0106224	-0.01127524	0.00000000	0.00000000	0.00463511	0.00000000	-0.00836332	0.00233005	0.00188975	-0.00914529	-0.00242598	-0.00576049	0.0063287	-0.00173384	-0.00937235	0.0057501	0.0041899	0.0083615	0.0095923	0.0051240	0.0015450	-0.0044248	0.0018471	0.00000000	0.00000000	0.00000000	0.00000000	0.00000000	0.00000000	0.00000000	0.00000000	0.00000000	0.00000000	0.00000000	0.00000000
9.000	0.0030685	-0.0040836	-0.0104305	-0.01134241	0.00000000	0.00000000	0.00468827	0.00000000	-0.00848474	0.00254720	0.00218701	-0.00913426	-0.00216812	-0.00560163	0.0056872	-0.00186151	-0.00947115	0.0051460	0.0035905	0.0081119	0.0093733	0.0048609	0.0012008	-0.0047156	0.0015594	0.00000000	0.00000000	0.00000000	0.00000000	0.00000000	0.00000000	0.00000000	0.00000000	0.00000000	0.00000000	0.00000000	0.00000000
11.000	0.0033736	-0.0038926	-0.0102292	-0.01140098	0.00000000	0.00000000	0.00473627	0.00000000	-0.00862239	0.00277044	0.00248299	-0.00911421	-0.00190621	-0.00542511	0.0050630	-0.00198839	-0.00956853	0.0045600	0.0030131	0.0078510	0.0091419	0.0045899	0.0008575	-0.0050019	0.0012691	0.00000000	0.00000000	0.00000000	0.00000000	0.00000000	0.00000000	0.00000000	0.00000000	0.00000000	0.00000000	0.00000000	0.00000000
13.000	0.0036861	-0.0036958	-0.0100184	-0.01145080	0.00000000	0.00000000	0.00477899	0.00000000	-0.00877918	0.00299947	0.00277599	-0.00908506	-0.00164146	-0.00523187	0.0044559	-0.00211433	-0.00966446	0.0039916	0.0024585	0.0075792	0.0088986	0.0043113	0.0005153	-0.0052838	0.0009763	0.00000000	0.00000000	0.00000000	0.00000000	0.00000000	0.00000000	0.00000000	0.00000000	0.00000000	0.00000000	0.00000000	0.00000000
15.000	0.0040061	-0.0034930	-0.0097938	-0.01149172	0.00000000	0.00000000	0.00481629	0.00000000	-0.00893957	0.00323394	0.00306431	-0.00904675	-0.00137515	-0.00502321	0.0038660	-0.00223918	-0.00975895	0.0034400	0.0019243	0.0072966	0.0086436	0.0040255	0.0001744	-0.0055606	0.0006808	0.00000000	0.00000000	0.00000000	0.00000000	0.00000000	0.00000000	0.00000000	0.00000000	0.00000000	0.00000000	0.00000000	0.00000000
17.000	0.0043335	-0.0032845	-0.0095747	-0.01152357	0.00000000	0.00000000	0.00484807	0.00000000	-0.00910417	0.00347340	0.00334629	-0.00899921	-0.00110852	-0.00480068	0.0032929	-0.00247123	-0.00985202	0.0029048	0.0014093	0.0070036	0.0083771	0.0037328	-0.0001648	-0.0058317	0.0003826	0.00000000	0.00000000	0.00000000	0.00000000	0.00000000	0.00000000	0.00000000	0.00000000	0.00000000	0.00000000	0.00000000	0.00000000
19.000	0.0046679	-0.0030701	-0.0093290	-0.01154615	0.00000000	0.00000000	0.00487423	0.00000000	-0.00927292	0.00371731	0.00362032	-0.00894237	-0.00084279	-0.00456610	0.0027364	-0.00282344	-0.00994369	0.0023853	0.0009123	0.0067006	0.0080996	0.0034334	-0.0005023	-0.0060976	0.0000814	0.00000000	0.00000000	0.00000000	0.00000000	0.00000000	0.00000000	0.00000000	0.00000000	0.00000000	0.00000000	0.00000000	0.00000000
21.000	0.0050094	-0.0028500	-0.0090787	-0.01155924	0.00000000	0.00000000	0.00489471	0.00000000	-0.00944575	0.00396503	0.00388491	-0.00887618	-0.00057914	-0.00432143	0.0021961	-0.00316284	-0.01003399	0.0018809	0.0004324	0.0063878	0.0078113	0.0031277	-0.0008378	-0.0063577	-0.0002225	0.00000000	0.00000000	0.00000000	0.00000000	0.00000000	0.00000000	0.00000000	0.00000000	0.00000000	0.00000000	0.00000000	0.00000000
23.000	0.0053577	-0.0026241	-0.0088182	-0.01156263	0.00000000	0.00000000	0.00490944	0.00000000	-0.00962260	0.00421583	0.00413871	-0.00880059	-0.00031866	-0.00406878	0.0016717	-0.00349018	-0.01012296	0.0013910	-0.0000316	0.0060656	0.0075126	0.0028161	-0.0011710	-0.0066110	-0.0005294	0.00000000	0.00000000	0.00000000	0.00000000	0.00000000	0.00000000	0.00000000	0.00000000	0.00000000	0.00000000	0.00000000	0.00000000
25.000	0.0057124	-0.0023927	-0.0085474	-0.01155605	0.00000000	0.00000000	0.00491840	0.00000000	-0.00980340	0.00446883	0.00438050	-0.00871554	-0.00006239	-0.00381027	0.0011628	-0.00380617	-0.01021062	0.0009152	-0.0004805	0.0057344	0.0072039	0.0024989	-0.0015019	-0.0068582	-0.0008390	0.00000000	0.00000000	0.00000000	0.00000000	0.00000000	0.00000000	0.00000000	0.00000000	0.00000000	0.00000000	0.00000000	0.00000000
27.000	0.0060733	-0.0021556	-0.0082660	-0.01153923	0.00000000	0.00000000	0.00492157	0.00000000	-0.00998808	0.00472309	0.00460928	-0.00862099	0.00018873	-0.00354801	0.0006674	-0.00411150	-0.01029700	0.0004527	-0.0009151	0.0053946	0.0068856	0.0021766	-0.0018302	-0.0070976	-0.0011514	0.00000000	0.00000000	0.00000000	0.00000000	0.00000000	0.00000000	0.00000000	0.00000000	0.00000000	0.00000000	0.00000000	0.00000000
29.000	0.0064400	-0.0019131	-0.0079738	-0.01151187	0.00000000	0.00000000	0.00491896	0.00000000	-0.01017657	0.00497751	0.00482422	-0.00851690	0.00043388	-0.00328403	0.0001873	-0.00440679	-0.01038216	0.0000032	-0.0013364	0.0050466	0.0065580	0.0018495	-0.0021557	-0.0073299	-0.0014663	0.00000000	0.00000000	0.00000000	0.00000000	0.00000000	0.00000000	0.00000000	0.00000000	0.00000000	0.00000000	0.00000000	0.00000000
31.000	0.0068121	-0.0016653	-0.0076708	-0.01147364	0.00000000	0.00000000	0.00491057	0.00000000	-0.01036877	0.00523092	0.00502470	-0.00840321	0.00067231	-0.00302020	-0.0002786	-0.00469265	-0.01046610	-0.0004340	-0.0017451	0.0046908	0.0062217	0.0015180	-0.0024783	-0.0075534	-0.0017837	0.00000000	0.00000000	0.00000000	0.00000000	0.00000000	0.00000000	0.00000000	0.00000000	0.00000000	0.00000000	0.00000000	0.00000000
33.000	0.0071890	-0.0014122	-0.0073570	-0.01142421	0.00000000	0.00000000	0.00489647	0.00000000	-0.01056458	0.00548202	0.00521029	-0.00827989	0.00090338	-0.00275825	-0.0007306	-0.00496963	-0.01054888	-0.0008592	-0.0021419	0.0043278	0.0058770	0.0011825	-0.0027977	-0.0077680	-0.0021033	0.00000000	0.00000000	0.00000000	0.00000000	0.00000000	0.00000000	0.00000000	0.00000000	0.00000000	0.00000000	0.00000000	0.00000000
35.000	0.0075701	-0.0011540	-0.0070322	-0.01136320	0.00000000	0.00000000	0.00487670	0.00000000	-0.01076388	0.00572946	0.00538075	-0.00814691	0.00112658	-0.00249969	-0.0011693	-0.00523828	-0.01063052	-0.0012730	-0.0025276	0.0039578	0.0055245	0.0008436	-0.0031139	-0.0079739	-0.0024249	0.00000000	0.00000000	0.00000000	0.00000000	0.00000000	0.00000000	0.00000000	0.00000000	0.00000000	0.00000000	0.00000000	0.00000000
37.000	0.0079548	-0.0008908	-0.0066965	-0.01129022	0.00000000	0.00000000	0.00485135	0.00000000	-0.01096652	0.00597179	0.00553601	-0.00800422	0.00134145	-0.00224584	-0.0015950	-0.00549910	-0.01071105	-0.0016758	-0.0029028	0.0035815	0.0051644	0.0005015	-0.0034267	-0.0081688	-0.0027482	0.00000000	0.00000000	0.00000000	0.00000000	0.00000000	0.00000000	0.00000000	0.00000000	0.00000000	0.00000000	0.00000000	0.00000000
39.000	0.0083423	-0.0006228	-0.0063499	-0.01120486	0.00000000	0.00000000	0.00482050	0.00000000	-0.01117233	0.00620751	0.00567615	-0.00785180	0.00154768	-0.00199782	-0.0020081	-0.00575257	-0.01079050	-0.0020680	-0.0032681	0.0031992	0.0047975	0.0001569	-0.0037359	-0.0083526	-0.0030730	0.00000000	0.00000000	0.00000000	0.00000000	0.00000000	0.00000000	0.00000000	0.00000000	0.00000000	0.00000000	0.00000000	0.00000000
41.000	0.0087318	-0.0003503	-0.0059926	-0.01110669	0.00000000	0.00000000	0.00478428	0.00000000	-0.01138112	0.00643514	0.00580139	-0.00768961	0.00174499	-0.00175653	-0.0024090	-0.00599915	-0.01086891	-0.0024502	-0.0036243	0.0028116	0.0044241	-0.0001900	-0.0040415	-0.0085247	-0.0033989	0.00000000	0.00000000	0.00000000	0.00000000	0.00000000	0.00000000	0.00000000	0.00000000	0.00000000	0.00000000	0.00000000	0.00000000
43.000	0.0091222	-0.0000734	-0.0056247	-0.01099527	0.00000000	0.00000000	0.00474280	0.00000000	-0.01159262	0.00665318	0.00591208	-0.00751762	0.00193321	-0.00152268	-0.0027980	-0.00624045	-0.01094629	-0.0028225	-0.0039718	0.0024191	0.0040447	-0.0005385	-0.0043433	-0.0086839	-0.0037255	0.00000000	0.00000000	0.00000000	0.00000000	0.00000000	0.00000000	0.00000000	0.00000000	0.00000000	0.00000000	0.00000000	0.00000000
45.000	0.0095126	0.0002075	-0.0052465	-0.01087016	0.00000000	0.00000000	0.00469621	0.00000000	-0.01180657	0.00686017	0.00600864	-0.00733581	0.00211225	-0.00129683	-0.0031755	-0.00647492	-0.01102266	-0.0031856	-0.0043114	0.0020223	0.0036599	-0.0008882	-0.0046413	-0.0088292	-0.0040525	0.00000000	0.00000000	0.00000000	0.00000000	0.00000000	0.00000000	0.00000000	0.00000000	0.00000000	0.00000000	0.00000000	0.00000000
47.000	0.0099017	0.0004923	-0.0048584	-0.01073094	0.00000000	0.00000000	0.00464467	0.00000000	-0.01202262	0.00705475	0.00609158	-0.00714416	0.00228206	-0.00107937	-0.0035418	-0.00670381	-0.01109807	-0.0035397	-0.0046435	0.0016217	0.0032702	-0.0012386	-0.0049354	-0.0089596	-0.0043795	0.00000000	0.00000000	0.00000000	0.00000000	0.00000000	0.00000000	0.00000000	0.00000000	0.00000000	0.00000000	0.00000000	0.00000000
49.000	0.0102882	0.0007806	-0.0044608	-0.01057718	0.00000000	0.00000000	0.00458833	0.00000000	-0.01224039	0.00723566	0.00616145	-0.00694264	0.00244265	-0.00087056	-0.0038971	-0.00692754	-0.01117253	-0.0038853	-0.0049689	0.0012178	0.0028761	-0.0015893	-0.0052256	-0.0090722	-0.0047061	0.00000000	0.00000000	0.00000000	0.00000000	0.00000000	0.00000000	0.00000000	0.00000000	0.00000000	0.00000000	0.00000000	0.00000000
51.000	0.0106709	0.0010721	-0.0040542	-0.01040854	0.00000000	0.00000000	0.00452737	0.00000000	-0.01245941	0.00740177	0.00621884	-0.00673125	0.00259409	-0.00067054	-0.0042420	-0.00714648	-0.01124606	-0.0042228	-0.0052881	0.0008112	0.0024782	-0.0019396	-0.0055120	-0.0091683	-0.0050319	0.00000000	0.00000000	0.00000000	0.00000000	0.00000000	0.00000000	0.00000000	0.00000000	0.00000000	0.00000000	0.00000000	0.00000000
53.000	0.0110480	0.0013663	-0.0036395	-0.01022474	0.00000000	0.00000000	0.00446197	0.00000000	-0.01267917	0.00755215	0.00626437	-0.00650998	0.00273648	-0.00047936	-0.0045765	-0.00736103	-0.01131870	-0.0045524	-0.0056016	0.0004026	0.0020770	-0.0022892	-0.0057945	-0.0092431	-0.0053562	0.00000000	0.00000000	0.00000000	0.00000000	0.00000000	0.00000000	0.00000000	0.00000000	0.00000000	0.00000000	0.00000000	0.00000000
55.000	0.0114182	0.0016629	-0.0032173	-0.01002560	0.00000000	0.00000000	0.00439234	0.00000000	-0.01289906	0.00768603	0.00629867	-0.00627884	0.00286994	-0.00029699	-0.0049011	-0.00757158	-0.01139043	-0.0048747	-0.0059103	-0.0000076	0.0016730	-0.0026375	-0.0060733	-0.0092979	-0.0056788	0.00000000	0.00000000	0.00000000	0.00000000	0.00000000	0.00000000	0.00000000	0.00000000	0.00000000	0.00000000	0.00000000	0.00000000
57.000	0.0117796	0.0019613	-0.0027886	-0.00981114	0.00000000	0.00000000	0.00431866	0.00000000	-0.01311839	0.00780286	0.00632235	-0.00603783	0.00299464	-0.00012334	-0.0052161	-0.00777853	-0.01146129	-0.0051900	-0.0062147	-0.0004187	0.0012669	-0.0029840	-0.0063487	-0.0093262	-0.0059990	0.00000000	0.00000000	0.00000000	0.00000000	0.00000000	0.00000000	0.00000000	0.00000000	0.00000000	0.00000000	0.00000000	0.00000000
59.000	0.0121305	0.0022611	-0.0023546	-0.00958155	0.00000000	0.00000000	0.00424115	0.00000000	-0.01333642	0.00790231	0.00633605	-0.00578699	0.00311077	0.00004173	-0.0055216	-0.00798228	-0.01153131	-0.0054987	-0.0065156	-0.0008302	0.0008592	-0.0033281	-0.0066209	-0.0093261	-0.0063164	0.00000000	0.00000000	0.00000000	0.00000000	0.00000000	0.00000000	0.00000000	0.00000000	0.00000000	0.00000000	0.00000000	0.00000000
61.000	0.0124692	0.0025617	-0.0019166	-0.00933735	0.00000000	0.00000000	0.00416000	0.00000000	-0.01355226	0.00798423	0.00634035	-0.00552636	0.00321852	0.00019841	-0.0058181	-0.00818324	-0.01160051	-0.0058013	-0.0068137	-0.0012414	0.0004504	-0.0036694	-0.0068903	-0.0092924	-0.0066304	0.00000000	0.00000000	0.00000000	0.00000000	0.00000000	0.00000000	0.00000000	0.00000000	0.00000000	0.00000000	0.00000000	0.00000000
63.000	0.0127937	0.0028625	-0.0014757	-0.00907939	0.00000000	0.00000000	0.00407544	0.00000000	-0.01376498	0.00804871	0.00633584	-0.00525599	0.00331809	0.00034691	-0.0061058	-0.00838184	-0.01166888	-0.0060983	-0.0071099	-0.0016518	0.0000411	-0.0040073	-0.0071574	-0.0092121	-0.0069404	0.00000000	0.00000000	0.00000000	0.00000000	0.00000000	0.00000000	0.00000000	0.00000000	0.00000000	0.00000000	0.00000000	0.00000000
65.000	0.0131022	0.0031628	-0.0010337	-0.00880895	0.00000000	0.00000000	0.00398768	0.00000000	-0.01397352	0.00809602	0.00632307	-0.00497595	0.00340971	0.00048744	-0.0063849	-0.00857854	-0.01173647	-0.0063902	-0.0074052	-0.0020608	-0.0003680	-0.0043414	-0.0074232	-0.0090595	-0.0072459	0.00000000	0.00000000	0.00000000	0.00000000	0.00000000	0.00000000	0.00000000	0.00000000	0.00000000	0.00000000	0.00000000	0.00000000
