# Supplementary material for: The evolution of pelvic limb muscle moment arms in bird-line archosaurs
Source: Sci Adv. 2021 Mar 19;7(12):eabe2778. doi: 10.1126/sciadv.abe2778 (PMC7978429; doi:10.1126/sciadv.abe2778)
Supplement: Data file S7 [file abe2778_Data_file_S7.zip › supp data/SIMM_moment_arm_raw_data/Microraptor_hipExAll_15Ab.plt]

# Output plot file made by SIMM 6.0.2
# Curves and events from plot data files are not reproduced in this file.

title hip_extension moment arm vs. hip_extension


# This file contains 38 columns of data. The first
# column is the x-variable, followed by 37 y-variable[s].

hip_extension (deg)	IT1|hip_extension moment arm	IT2A|hip_extension moment arm	IT2P|hip_extension moment arm	IT3|hip_extension moment arm	FMTE|hip_extension moment arm	FMTI|hip_extension moment arm	AMB|hip_extension moment arm	AMBtendon|hip_extension moment arm	ILFB|hip_extension moment arm	PIFI1|hip_extension moment arm	PIFI2|hip_extension moment arm	IFE|hip_extension moment arm	ITCA|hip_extension moment arm	ITCP|hip_extension moment arm	FTI1|hip_extension moment arm	FTI3|hip_extension moment arm	FTE|hip_extension moment arm	ADD1|hip_extension moment arm	ADD2|hip_extension moment arm	PIFE1|hip_extension moment arm	PIFE2|hip_extension moment arm	PIFE3|hip_extension moment arm	ISTR|hip_extension moment arm	CFB|hip_extension moment arm	CFL|hip_extension moment arm	GL|hip_extension moment arm	GM|hip_extension moment arm	EDL|hip_extension moment arm	EDB|hip_extension moment arm	EHL|hip_extension moment arm	TA|hip_extension moment arm	FDL|hip_extension moment arm	FDB|hip_extension moment arm	FHL|hip_extension moment arm	FL|hip_extension moment arm	FLtendon|hip_extension moment arm	FB|hip_extension moment arm	
-45.000	0.0170811	0.01151657	-0.0032609	-0.0134767	0.00000000	0.00000000	0.0137917	0.00000000	-0.01134561	0.00592891	0.0081011	0.00284801	0.0078919	0.0078353	-0.0023846	-0.0050456	-0.01365183	-0.0068552	-0.0136511	0.00455724	0.00668333	0.00294302	-0.00031791	-0.01122160	-0.01232048	0.00000000	0.00000000	0.00000000	0.00000000	0.00000000	0.00000000	0.00000000	0.00000000	0.00000000	0.00000000	0.00000000	0.00000000
-43.000	0.0170956	0.01151229	-0.0027715	-0.0132260	0.00000000	0.00000000	0.0136736	0.00000000	-0.01159628	0.00601551	0.0080754	0.00297234	0.0077962	0.0078159	-0.0034258	-0.0056430	-0.01411167	-0.0080317	-0.0146653	0.00427175	0.00637534	0.00282657	-0.00045122	-0.01119876	-0.01263381	0.00000000	0.00000000	0.00000000	0.00000000	0.00000000	0.00000000	0.00000000	0.00000000	0.00000000	0.00000000	0.00000000	0.00000000
-41.000	0.0171073	0.01150799	-0.0022830	-0.0129628	0.00000000	0.00000000	0.0135364	0.00000000	-0.01182820	0.00609768	0.0080382	0.00309504	0.0076864	0.0077854	-0.0044562	-0.0062281	-0.01454376	-0.0091742	-0.0156250	0.00398141	0.00602777	0.00271812	-0.00057099	-0.01116434	-0.01291933	0.00000000	0.00000000	0.00000000	0.00000000	0.00000000	0.00000000	0.00000000	0.00000000	0.00000000	0.00000000	0.00000000	0.00000000
-39.000	0.0171162	0.01150367	-0.0017958	-0.0126878	0.00000000	0.00000000	0.0133799	0.00000000	-0.01204138	0.00617526	0.0079891	0.00321594	0.0075619	0.0077434	-0.0054727	-0.0067996	-0.01494803	-0.0102790	-0.0165294	0.00369123	0.00564638	0.00261805	-0.00067824	-0.01111911	-0.01317772	0.00000000	0.00000000	0.00000000	0.00000000	0.00000000	0.00000000	0.00000000	0.00000000	0.00000000	0.00000000	0.00000000	0.00000000
-37.000	0.0171227	0.01149935	-0.0013099	-0.0124015	0.00000000	0.00000000	0.0132041	0.00000000	-0.01223587	0.00624804	0.0079275	0.00333485	0.0074222	0.0076890	-0.0064722	-0.0073565	-0.01532447	-0.0113428	-0.0173779	0.00340582	0.00523926	0.00252645	-0.00077390	-0.01106377	-0.01340974	0.00000000	0.00000000	0.00000000	0.00000000	0.00000000	0.00000000	0.00000000	0.00000000	0.00000000	0.00000000	0.00000000	0.00000000
-35.000	0.0171269	0.01149501	-0.0008257	-0.0121047	0.00000000	0.00000000	0.0130088	0.00000000	-0.01241178	0.00631581	0.0078527	0.00345159	0.0072668	0.0076215	-0.0074521	-0.0078979	-0.01567316	-0.0123629	-0.0181706	0.00312914	0.00481636	0.00244321	-0.00085886	-0.01099894	-0.01361617	0.00000000	0.00000000	0.00000000	0.00000000	0.00000000	0.00000000	0.00000000	0.00000000	0.00000000	0.00000000	0.00000000	0.00000000
-33.000	0.0171290	0.01149067	-0.0003431	-0.0117978	0.00000000	0.00000000	0.0127938	0.00000000	-0.01256923	0.00637837	0.0077641	0.00356599	0.0070952	0.0075400	-0.0084095	-0.0084227	-0.01599424	-0.0133371	-0.0189079	0.00286439	0.00438853	0.00236804	-0.00093390	-0.01092519	-0.01379780	0.00000000	0.00000000	0.00000000	0.00000000	0.00000000	0.00000000	0.00000000	0.00000000	0.00000000	0.00000000	0.00000000	0.00000000
-31.000	0.0173677	0.01148632	0.0001374	-0.0114814	0.00000000	0.00000000	0.0125592	0.00000000	-0.01270838	0.00643549	0.0076610	0.00367784	0.0069070	0.0074438	-0.0093421	-0.0089303	-0.01628793	-0.0142636	-0.0195905	0.00261389	0.00396645	0.00230058	-0.00099975	-0.01084302	-0.01395545	0.00000000	0.00000000	0.00000000	0.00000000	0.00000000	0.00000000	0.00000000	0.00000000	0.00000000	0.00000000	0.00000000	0.00000000
-29.000	0.0177512	0.01148197	0.0006158	-0.0111560	0.00000000	0.00000000	0.0123050	0.00000000	-0.01282942	0.00648693	0.0075429	0.00378697	0.0067017	0.0073320	-0.0102476	-0.0094198	-0.01655451	-0.0151412	-0.0202193	0.00237924	0.00355949	0.00229719	-0.00105705	-0.01075291	-0.01408995	0.00000000	0.00000000	0.00000000	0.00000000	0.00000000	0.00000000	0.00000000	0.00000000	0.00000000	0.00000000	0.00000000	0.00000000
-27.000	0.0181226	0.01147761	0.0010917	-0.0108221	0.00000000	0.00000000	0.0120311	0.00000000	-0.01293255	0.00653243	0.0074090	0.00389332	0.0064790	0.0072035	-0.0111241	-0.0098905	-0.01679429	-0.0159691	-0.0207956	0.00231608	0.00317494	0.00233985	-0.00110640	-0.01065527	-0.01420211	0.00000000	0.00000000	0.00000000	0.00000000	0.00000000	0.00000000	0.00000000	0.00000000	0.00000000	0.00000000	0.00000000	0.00000000
-25.000	0.0184816	0.01147322	0.0015650	-0.0104801	0.00000000	0.00000000	0.0117376	0.00000000	-0.01301802	0.00657173	0.0072586	0.00399647	0.0062386	0.0070576	-0.0119698	-0.0103419	-0.01700766	-0.0167469	-0.0213207	0.00234264	0.00281759	0.00237991	-0.00114835	-0.01055049	-0.01429273	0.00000000	0.00000000	0.00000000	0.00000000	0.00000000	0.00000000	0.00000000	0.00000000	0.00000000	0.00000000	0.00000000	0.00000000
-23.000	0.0188275	0.01150784	0.0020354	-0.0101305	0.00000000	0.00000000	0.0114247	0.00000000	-0.01308606	0.00660455	0.0070910	0.00409637	0.0059802	0.0068931	-0.0127831	-0.0107734	-0.01719501	-0.0174746	-0.0217962	0.00236649	0.00248986	0.00241733	-0.00118340	-0.01043891	-0.01436262	0.00000000	0.00000000	0.00000000	0.00000000	0.00000000	0.00000000	0.00000000	0.00000000	0.00000000	0.00000000	0.00000000	0.00000000
-21.000	0.0191598	0.01188346	0.0025027	-0.0097734	0.00000000	0.00000000	0.0110924	0.00000000	-0.01313696	0.00663059	0.0069057	0.00419284	0.0057038	0.0067090	-0.0135628	-0.0111846	-0.01735679	-0.0181964	-0.0222236	0.00238760	0.00219211	0.00245203	-0.00121198	-0.01032087	-0.01441256	0.00000000	0.00000000	0.00000000	0.00000000	0.00000000	0.00000000	0.00000000	0.00000000	0.00000000	0.00000000	0.00000000	0.00000000
-19.000	0.0194781	0.01225113	0.0029666	-0.0094029	0.00000000	0.00000000	0.0107412	0.00000000	-0.01317099	0.00664955	0.0067020	0.00428571	0.0054094	0.0065045	-0.0143077	-0.0115751	-0.01749348	-0.0191215	-0.0226047	0.00240591	0.00192324	0.00248397	-0.00123451	-0.01019666	-0.01444330	0.00000000	0.00000000	0.00000000	0.00000000	0.00000000	0.00000000	0.00000000	0.00000000	0.00000000	0.00000000	0.00000000	0.00000000
-17.000	0.0197818	0.01261050	0.0034269	-0.0090475	0.00000000	0.00000000	0.0103711	0.00000000	-0.01318846	0.00666108	0.0064793	0.00437484	0.0050971	0.0062786	-0.0150170	-0.0119447	-0.01760557	-0.0199625	-0.0229410	0.00242140	0.00168119	0.00251308	-0.00125137	-0.01006656	-0.01445557	0.00000000	0.00000000	0.00000000	0.00000000	0.00000000	0.00000000	0.00000000	0.00000000	0.00000000	0.00000000	0.00000000	0.00000000
-15.000	0.0200702	0.01296122	0.0038832	-0.0086641	0.00000000	0.00000000	0.0099826	0.00000000	-0.01318967	0.00666485	0.0062371	0.00446008	0.0047671	0.0060303	-0.0156899	-0.0122930	-0.01769356	-0.0207209	-0.0232974	0.00243402	0.00147218	0.00253932	-0.00126292	-0.00993081	-0.01445011	0.00000000	0.00000000	0.00000000	0.00000000	0.00000000	0.00000000	0.00000000	0.00000000	0.00000000	0.00000000	0.00000000	0.00000000
-13.000	0.0203427	0.01330291	0.0043353	-0.0082814	0.00000000	0.00000000	0.0095760	0.00000000	-0.01317495	0.00666048	0.0059751	0.00454130	0.0044199	0.0057589	-0.0163261	-0.0126199	-0.01775800	-0.0214007	-0.0238480	0.00244374	0.00145661	0.00256264	-0.00126947	-0.00978967	-0.01442758	0.00000000	0.00000000	0.00000000	0.00000000	0.00000000	0.00000000	0.00000000	0.00000000	0.00000000	0.00000000	0.00000000	0.00000000
-11.000	0.0205988	0.01363520	0.0047829	-0.0078940	0.00000000	0.00000000	0.0091518	0.00000000	-0.01314462	0.00664760	0.0056928	0.00461839	0.0040560	0.0054637	-0.0169253	-0.0129254	-0.01779942	-0.0220060	-0.0243147	0.00245054	0.00143920	0.00258299	-0.00126989	-0.01184962	-0.01438867	0.00000000	0.00000000	0.00000000	0.00000000	0.00000000	0.00000000	0.00000000	0.00000000	0.00000000	0.00000000	0.00000000	0.00000000
-9.000	0.0208378	0.01395769	0.0052257	-0.0075016	0.00000000	0.00000000	0.0087105	0.00000000	-0.01309902	0.00662579	0.0053902	0.00469111	0.0036764	0.0051443	-0.0174872	-0.0132093	-0.01781836	-0.0225406	-0.0247047	0.00245439	0.00141996	0.00260032	-0.00126809	-0.01183942	-0.01433400	0.00000000	0.00000000	0.00000000	0.00000000	0.00000000	0.00000000	0.00000000	0.00000000	0.00000000	0.00000000	0.00000000	0.00000000
-7.000	0.0210589	0.01427000	0.0056634	-0.0071044	0.00000000	0.00000000	0.0082527	0.00000000	-0.01303849	0.00659463	0.0050672	0.00475959	0.0032819	0.0048005	-0.0180120	-0.0134716	-0.01781540	-0.0230086	-0.0250244	0.00245526	0.00139891	0.00261460	-0.00126195	-0.01182182	-0.01426419	0.00000000	0.00000000	0.00000000	0.00000000	0.00000000	0.00000000	0.00000000	0.00000000	0.00000000	0.00000000	0.00000000	0.00000000
-5.000	0.0212615	0.01457171	0.0060956	-0.0067028	0.00000000	0.00000000	0.0077791	0.00000000	-0.01296337	0.00655369	0.0047240	0.00482385	0.0028737	0.0044322	-0.0184997	-0.0137124	-0.01779107	-0.0234103	-0.0252796	0.00245314	0.00137607	0.00262579	-0.00125176	-0.01179988	-0.01417983	0.00000000	0.00000000	0.00000000	0.00000000	0.00000000	0.00000000	0.00000000	0.00000000	0.00000000	0.00000000	0.00000000	0.00000000
-3.000	0.0214449	0.01486241	0.0065220	-0.0062972	0.00000000	0.00000000	0.0072902	0.00000000	-0.01287401	0.00650250	0.0043610	0.00488380	0.0024532	0.0040400	-0.0189507	-0.0139318	-0.01774595	-0.0237569	-0.0254758	0.00244800	0.00135145	0.00263384	-0.00123777	-0.01177641	-0.01408150	0.00000000	0.00000000	0.00000000	0.00000000	0.00000000	0.00000000	0.00000000	0.00000000	0.00000000	0.00000000	0.00000000	0.00000000
-1.000	0.0216082	0.01514167	0.0069423	-0.0058878	0.00000000	0.00000000	0.0067870	0.00000000	-0.01277077	0.00644058	0.0039788	0.00493936	0.0020219	0.0036245	-0.0193652	-0.0141299	-0.01771946	-0.0240501	-0.0256177	0.00243984	0.00132508	0.00263873	-0.00122022	-0.01175282	-0.01396972	0.00000000	0.00000000	0.00000000	0.00000000	0.00000000	0.00000000	0.00000000	0.00000000	0.00000000	0.00000000	0.00000000	0.00000000
1.000	0.0217506	0.01540905	0.0073561	-0.0054750	0.00000000	0.00000000	0.0062702	0.00000000	-0.01265400	0.00636743	0.0035783	0.00499044	0.0015816	0.0031871	-0.0197439	-0.0143069	-0.01772379	-0.0242919	-0.0257097	0.00242865	0.00129700	0.00264043	-0.00119929	-0.01172671	-0.01384503	0.00000000	0.00000000	0.00000000	0.00000000	0.00000000	0.00000000	0.00000000	0.00000000	0.00000000	0.00000000	0.00000000	0.00000000
3.000	0.0218713	0.01566408	0.0077629	-0.0050591	0.00000000	0.00000000	0.0057407	0.00000000	-0.01252404	0.00628257	0.0031607	0.00503695	0.0011341	0.0027293	-0.0200872	-0.0144629	-0.01772804	-0.0244849	-0.0257556	0.00241442	0.00126723	0.00263892	-0.00117437	-0.01169830	-0.01370792	0.00000000	0.00000000	0.00000000	0.00000000	0.00000000	0.00000000	0.00000000	0.00000000	0.00000000	0.00000000	0.00000000	0.00000000
5.000	0.0219694	0.01590632	0.0081625	-0.0046404	0.00000000	0.00000000	0.0051994	0.00000000	-0.01238126	0.00618547	0.0027274	0.00507880	0.0006813	0.0022533	-0.0205396	-0.0145983	-0.01773221	-0.0246245	-0.0257591	0.00239715	0.00123579	0.00263416	-0.00114751	-0.01167112	-0.01360735	0.00000000	0.00000000	0.00000000	0.00000000	0.00000000	0.00000000	0.00000000	0.00000000	0.00000000	0.00000000	0.00000000	0.00000000
7.000	0.0220440	0.01613527	0.0085544	-0.0042193	0.00000000	0.00000000	0.0046475	0.00000000	-0.01222601	0.00607561	0.0022801	0.00511593	0.0002253	0.0017618	-0.0209539	-0.0147133	-0.01773629	-0.0247260	-0.0257232	0.00237684	0.00120274	0.00262615	-0.00111798	-0.01164394	-0.01360798	0.00000000	0.00000000	0.00000000	0.00000000	0.00000000	0.00000000	0.00000000	0.00000000	0.00000000	0.00000000	0.00000000	0.00000000
9.000	0.0220941	0.01635044	0.0089382	-0.0037959	0.00000000	0.00000000	0.0040859	0.00000000	-0.01205864	0.00595248	0.0018207	0.00514825	-0.0002317	0.0012577	-0.0213185	-0.0148081	-0.01774029	-0.0247871	-0.0256485	0.00235350	0.00116810	0.00261487	-0.00108599	-0.01161856	-0.01360780	0.00000000	0.00000000	0.00000000	0.00000000	0.00000000	0.00000000	0.00000000	0.00000000	0.00000000	0.00000000	0.00000000	0.00000000
11.000	0.0221188	0.01655132	0.0093136	-0.0033708	0.00000000	0.00000000	0.0035157	0.00000000	-0.01194983	0.00581556	0.0013515	0.00517568	-0.0006876	0.0007445	-0.0216355	-0.0148831	-0.01774421	-0.0248104	-0.0255377	0.00232714	0.00113192	0.00260031	-0.00105170	-0.01159370	-0.01360641	0.00000000	0.00000000	0.00000000	0.00000000	0.00000000	0.00000000	0.00000000	0.00000000	0.00000000	0.00000000	0.00000000	0.00000000
13.000	0.0221170	0.01673738	0.0096804	-0.0029441	0.00000000	0.00000000	0.0029380	0.00000000	-0.01189035	0.00566439	0.0008749	0.00519815	-0.0011403	0.0002257	-0.0219073	-0.0149386	-0.01774803	-0.0247979	-0.0253973	0.00229778	0.00109423	0.00258247	-0.00101529	-0.01156866	-0.01360328	0.00000000	0.00000000	0.00000000	0.00000000	0.00000000	0.00000000	0.00000000	0.00000000	0.00000000	0.00000000	0.00000000	0.00000000
15.000	0.0220876	0.01690808	0.0100490	-0.0025163	0.00000000	0.00000000	0.0023542	0.00000000	-0.01183131	0.00549848	0.0003934	0.00521560	-0.0015878	-0.0002947	-0.0221360	-0.0149749	-0.01775177	-0.0247518	-0.0252273	0.00226543	0.00105509	0.00256133	-0.00097692	-0.01154591	-0.01359800	0.00000000	0.00000000	0.00000000	0.00000000	0.00000000	0.00000000	0.00000000	0.00000000	0.00000000	0.00000000	0.00000000	0.00000000
17.000	0.0220295	0.01706287	0.0103672	-0.0020876	0.00000000	0.00000000	0.0017653	0.00000000	-0.01177282	0.00531741	-0.0000903	0.00522795	-0.0020280	-0.0008129	-0.0223235	-0.0150298	-0.01775543	-0.0246741	-0.0250294	0.00223012	0.00101454	0.00253692	-0.00093678	-0.01152597	-0.01359023	0.00000000	0.00000000	0.00000000	0.00000000	0.00000000	0.00000000	0.00000000	0.00000000	0.00000000	0.00000000	0.00000000	0.00000000
19.000	0.0219416	0.01720117	0.0107181	-0.0016585	0.00000000	0.00000000	0.0011726	0.00000000	-0.01171531	0.00512083	-0.0005736	0.00523514	-0.0024591	-0.0013252	-0.0224717	-0.0151062	-0.01775901	-0.0245663	-0.0248052	0.00219188	0.00097262	0.00250922	-0.00089502	-0.01150662	-0.01357969	0.00000000	0.00000000	0.00000000	0.00000000	0.00000000	0.00000000	0.00000000	0.00000000	0.00000000	0.00000000	0.00000000	0.00000000
21.000	0.0218227	0.01732238	0.0110439	-0.0012293	0.00000000	0.00000000	0.0005775	0.00000000	-0.01165923	0.00490843	-0.0010535	0.00523711	-0.0028795	-0.0018278	-0.0225825	-0.0151584	-0.01776251	-0.0244303	-0.0245565	0.00215074	0.00092940	0.00247826	-0.00085182	-0.01148944	-0.01356618	0.00000000	0.00000000	0.00000000	0.00000000	0.00000000	0.00000000	0.00000000	0.00000000	0.00000000	0.00000000	0.00000000	0.00000000
23.000	0.0216716	0.01742591	0.0113576	-0.0008003	0.00000000	0.00000000	-0.0000190	0.00000000	-0.01160508	0.00468000	-0.0015277	0.00523378	-0.0032875	-0.0023174	-0.0226575	-0.0151872	-0.01776594	-0.0242675	-0.0242845	0.00210673	0.00088493	0.00244405	-0.00080734	-0.01147588	-0.01354957	0.00000000	0.00000000	0.00000000	0.00000000	0.00000000	0.00000000	0.00000000	0.00000000	0.00000000	0.00000000	0.00000000	0.00000000
25.000	0.0214871	0.01751111	0.0116587	-0.0003720	0.00000000	0.00000000	-0.0006154	0.00000000	-0.01155337	0.00443543	-0.0019935	0.00522511	-0.0036818	-0.0027911	-0.0226983	-0.0151939	-0.01776929	-0.0240794	-0.0239906	0.00205991	0.00083926	0.00240662	-0.00076174	-0.01146398	-0.01352976	0.00000000	0.00000000	0.00000000	0.00000000	0.00000000	0.00000000	0.00000000	0.00000000	0.00000000	0.00000000	0.00000000	0.00000000
27.000	0.0212679	0.01757736	0.0119470	0.0000552	0.00000000	0.00000000	-0.0012104	0.00000000	-0.01150466	0.00417473	-0.0024486	0.00521103	-0.0040612	-0.0032463	-0.0227026	-0.0151792	-0.01777256	-0.0238672	-0.0236761	0.00201032	0.00079246	0.00236599	-0.00071520	-0.01145633	-0.01350674	0.00000000	0.00000000	0.00000000	0.00000000	0.00000000	0.00000000	0.00000000	0.00000000	0.00000000	0.00000000	0.00000000	0.00000000
29.000	0.0210127	0.01762398	0.0122218	0.0004809	0.00000000	0.00000000	-0.0018029	0.00000000	-0.01145952	0.00389807	-0.0028909	0.00519147	-0.0044248	-0.0036809	-0.0226770	-0.0151440	-0.01777577	-0.0236321	-0.0233420	0.00195800	0.00074457	0.00232218	-0.00066789	-0.01145104	-0.01348052	0.00000000	0.00000000	0.00000000	0.00000000	0.00000000	0.00000000	0.00000000	0.00000000	0.00000000	0.00000000	0.00000000	0.00000000
31.000	0.0207204	0.01765031	0.0124825	0.0009046	0.00000000	0.00000000	-0.0023915	0.00000000	-0.01141858	0.00360576	-0.0033185	0.00516640	-0.0047718	-0.0040933	-0.0226216	-0.0150893	-0.01777892	-0.0233753	-0.0229894	0.00190302	0.00069568	0.00227525	-0.00061999	-0.01145086	-0.01345118	0.00000000	0.00000000	0.00000000	0.00000000	0.00000000	0.00000000	0.00000000	0.00000000	0.00000000	0.00000000	0.00000000	0.00000000
33.000	0.0203895	0.01765565	0.0127282	0.0013258	0.00000000	0.00000000	-0.0029750	0.00000000	-0.01138247	0.00329829	-0.0037299	0.00513573	-0.0051015	-0.0044824	-0.0225374	-0.0150156	-0.01778199	-0.0230979	-0.0226191	0.00184544	0.00064583	0.00222523	-0.00057167	-0.01145492	-0.01341882	0.00000000	0.00000000	0.00000000	0.00000000	0.00000000	0.00000000	0.00000000	0.00000000	0.00000000	0.00000000	0.00000000	0.00000000
35.000	0.0200191	0.01763930	0.0129583	0.0017440	0.00000000	0.00000000	-0.0035522	0.00000000	-0.01135188	0.00297636	-0.0041237	0.00509943	-0.0054136	-0.0048475	-0.0224254	-0.0149238	-0.01778501	-0.0228007	-0.0222322	0.00178532	0.00059510	0.00217217	-0.00052313	-0.01146249	-0.01338357	0.00000000	0.00000000	0.00000000	0.00000000	0.00000000	0.00000000	0.00000000	0.00000000	0.00000000	0.00000000	0.00000000	0.00000000
37.000	0.0196077	0.01760054	0.0131722	0.0021587	0.00000000	0.00000000	-0.0041218	0.00000000	-0.01132752	0.00264086	-0.0044988	0.00505744	-0.0057078	-0.0051881	-0.0222870	-0.0148146	-0.01778796	-0.0224848	-0.0218294	0.00172273	0.00054355	0.00211613	-0.00047455	-0.01147635	-0.01334560	0.00000000	0.00000000	0.00000000	0.00000000	0.00000000	0.00000000	0.00000000	0.00000000	0.00000000	0.00000000	0.00000000	0.00000000
39.000	0.0191544	0.01753864	0.0133689	0.0025691	0.00000000	0.00000000	-0.0046829	0.00000000	-0.01131012	0.00229286	-0.0048545	0.00500968	-0.0059839	-0.0055042	-0.0221232	-0.0146885	-0.01779086	-0.0221509	-0.0214114	0.00165775	0.00049126	0.00205715	-0.00042615	-0.01149579	-0.01330513	0.00000000	0.00000000	0.00000000	0.00000000	0.00000000	0.00000000	0.00000000	0.00000000	0.00000000	0.00000000	0.00000000	0.00000000
41.000	0.0186581	0.01745288	0.0135478	0.0029747	0.00000000	0.00000000	-0.0052342	0.00000000	-0.01130044	0.00193368	-0.0051902	0.00495612	-0.0062420	-0.0057962	-0.0219350	-0.0145463	-0.01779369	-0.0217999	-0.0209791	0.00159046	0.00043830	0.00199531	-0.00037814	-0.01152130	-0.01326237	0.00000000	0.00000000	0.00000000	0.00000000	0.00000000	0.00000000	0.00000000	0.00000000	0.00000000	0.00000000	0.00000000	0.00000000
43.000	0.0181178	0.01734251	0.0137080	0.0033747	0.00000000	0.00000000	-0.0057747	0.00000000	-0.01129927	0.00156479	-0.0055056	0.00489670	-0.0064822	-0.0060645	-0.0217234	-0.0143844	-0.01779647	-0.0214326	-0.0205331	0.00152094	0.00038472	0.00193067	-0.00033076	-0.01155339	-0.01321757	0.00000000	0.00000000	0.00000000	0.00000000	0.00000000	0.00000000	0.00000000	0.00000000	0.00000000	0.00000000	0.00000000	0.00000000
45.000	0.0175328	0.01720680	0.0138488	0.0037682	0.00000000	0.00000000	-0.0063034	0.00000000	-0.01130743	0.00118788	-0.0058006	0.00483135	-0.0067046	-0.0063098	-0.0214895	-0.0142102	-0.01779920	-0.0210496	-0.0200740	0.00144928	0.00033062	0.00186331	-0.00028424	-0.01159262	-0.01317100	0.00000000	0.00000000	0.00000000	0.00000000	0.00000000	0.00000000	0.00000000	0.00000000	0.00000000	0.00000000	0.00000000	0.00000000
47.000	0.0169024	0.01704501	0.0139694	0.0041546	0.00000000	0.00000000	-0.0068194	0.00000000	-0.01132572	0.00080475	-0.0060753	0.00476003	-0.0069097	-0.0065328	-0.0212340	-0.0140215	-0.01780188	-0.0206516	-0.0196025	0.00137557	0.00027607	0.00179331	-0.00023887	-0.01163960	-0.01312295	0.00000000	0.00000000	0.00000000	0.00000000	0.00000000	0.00000000	0.00000000	0.00000000	0.00000000	0.00000000	0.00000000	0.00000000
49.000	0.0162262	0.01685641	0.0140690	0.0045327	0.00000000	0.00000000	-0.0073217	0.00000000	-0.01135499	0.00041736	-0.0063299	0.00468268	-0.0070977	-0.0067346	-0.0209580	-0.0138188	-0.01780450	-0.0202392	-0.0191191	0.00129990	0.00022113	0.00172075	-0.00019496	-0.01169643	-0.01307371	0.00000000	0.00000000	0.00000000	0.00000000	0.00000000	0.00000000	0.00000000	0.00000000	0.00000000	0.00000000	0.00000000	0.00000000
51.000	0.0155041	0.01664030	0.0141470	0.0049017	0.00000000	0.00000000	-0.0078096	0.00000000	-0.01139606	0.00002775	-0.0065647	0.00459925	-0.0072691	-0.0069160	-0.0206621	-0.0136025	-0.01780708	-0.0198131	-0.0186243	0.00122239	0.00016588	0.00164573	-0.00015284	-0.01176098	-0.01302362	0.00000000	0.00000000	0.00000000	0.00000000	0.00000000	0.00000000	0.00000000	0.00000000	0.00000000	0.00000000	0.00000000	0.00000000
53.000	0.0147360	0.01639600	0.0142027	0.0052603	0.00000000	0.00000000	-0.0082823	0.00000000	-0.01144977	-0.00036202	-0.0067802	0.00450969	-0.0074242	-0.0070780	-0.0203472	-0.0133732	-0.01780961	-0.0193737	-0.0181188	0.00114312	0.00011041	0.00156833	-0.00011290	-0.01183722	-0.01297299	0.00000000	0.00000000	0.00000000	0.00000000	0.00000000	0.00000000	0.00000000	0.00000000	0.00000000	0.00000000	0.00000000	0.00000000
55.000	0.0139223	0.01612285	0.0142355	0.0056074	0.00000000	0.00000000	-0.0087391	0.00000000	-0.01151693	-0.00074985	-0.0069770	0.00441395	-0.0075637	-0.0072216	-0.0200140	-0.0131315	-0.01781209	-0.0189217	-0.0176031	0.00106222	0.00005478	0.00148867	-0.00007560	-0.01192288	-0.01292217	0.00000000	0.00000000	0.00000000	0.00000000	0.00000000	0.00000000	0.00000000	0.00000000	0.00000000	0.00000000	0.00000000	0.00000000
57.000	0.0130638	0.01582023	0.0142450	0.0059419	0.00000000	0.00000000	-0.0091793	0.00000000	-0.01159832	-0.00113370	-0.0071556	0.00431198	-0.0076880	-0.0073477	-0.0196633	-0.0128779	-0.01781452	-0.0184574	-0.0170776	0.00097979	-0.00000092	0.00140683	-0.00004147	-0.01202276	-0.01287151	0.00000000	0.00000000	0.00000000	0.00000000	0.00000000	0.00000000	0.00000000	0.00000000	0.00000000	0.00000000	0.00000000	0.00000000
59.000	0.0121616	0.01548758	0.0142307	0.0062624	0.00000000	0.00000000	-0.0096024	0.00000000	-0.01169469	-0.00151161	-0.0073167	0.00420376	-0.0077976	-0.0074575	-0.0192958	-0.0126128	-0.01781691	-0.0179815	-0.0165429	0.00089594	-0.00005662	0.00132295	-0.00001116	-0.01213700	-0.01282138	0.00000000	0.00000000	0.00000000	0.00000000	0.00000000	0.00000000	0.00000000	0.00000000	0.00000000	0.00000000	0.00000000	0.00000000
61.000	0.0112171	0.01512439	0.0141925	0.0065678	0.00000000	0.00000000	-0.0100078	0.00000000	-0.01180673	-0.00188175	-0.0074609	0.00408924	-0.0078931	-0.0075517	-0.0189120	-0.0123367	-0.01781926	-0.0174943	-0.0159994	0.00081080	-0.00011225	0.00123712	0.00001453	-0.01226829	-0.01277215	0.00000000	0.00000000	0.00000000	0.00000000	0.00000000	0.00000000	0.00000000	0.00000000	0.00000000	0.00000000	0.00000000	0.00000000
63.000	0.0102321	0.01473025	0.0141305	0.0068568	0.00000000	0.00000000	-0.0103952	0.00000000	-0.01193506	-0.00224241	-0.0075888	0.00396840	-0.0079750	-0.0076312	-0.0185127	-0.0120502	-0.01782156	-0.0169963	-0.0154476	0.00072448	-0.00016772	0.00114946	0.00003459	-0.01242409	-0.01272419	0.00000000	0.00000000	0.00000000	0.00000000	0.00000000	0.00000000	0.00000000	0.00000000	0.00000000	0.00000000	0.00000000	0.00000000
65.000	0.0092091	0.01430480	0.0140447	0.0071286	0.00000000	0.00000000	-0.0107641	0.00000000	-0.01208021	-0.00259208	-0.0077012	0.00384123	-0.0080437	-0.0076969	-0.0180984	-0.0117537	-0.01782383	-0.0164878	-0.0148880	0.00063711	-0.00022295	0.00106011	0.00004770	-0.01261842	-0.01267790	0.00000000	0.00000000	0.00000000	0.00000000	0.00000000	0.00000000	0.00000000	0.00000000	0.00000000	0.00000000	0.00000000	0.00000000
