# Supplementary material for: The evolution of pelvic limb muscle moment arms in bird-line archosaurs
Source: Sci Adv. 2021 Mar 19;7(12):eabe2778. doi: 10.1126/sciadv.abe2778 (PMC7978429; doi:10.1126/sciadv.abe2778)
Supplement: Data file S7 [file abe2778_Data_file_S7.zip › supp data/SIMM_moment_arm_raw_data/Microraptor_hipRoAll_15Ab.plt]

# Output plot file made by SIMM 6.0.2
# Curves and events from plot data files are not reproduced in this file.

title hip_rotation moment arm vs. hip_extension


# This file contains 38 columns of data. The first
# column is the x-variable, followed by 37 y-variable[s].

hip_extension (deg)	IT1|hip_rotation moment arm	IT2A|hip_rotation moment arm	IT2P|hip_rotation moment arm	IT3|hip_rotation moment arm	FMTE|hip_rotation moment arm	FMTI|hip_rotation moment arm	AMB|hip_rotation moment arm	AMBtendon|hip_rotation moment arm	ILFB|hip_rotation moment arm	PIFI1|hip_rotation moment arm	PIFI2|hip_rotation moment arm	IFE|hip_rotation moment arm	ITCA|hip_rotation moment arm	ITCP|hip_rotation moment arm	FTI1|hip_rotation moment arm	FTI3|hip_rotation moment arm	FTE|hip_rotation moment arm	ADD1|hip_rotation moment arm	ADD2|hip_rotation moment arm	PIFE1|hip_rotation moment arm	PIFE2|hip_rotation moment arm	PIFE3|hip_rotation moment arm	ISTR|hip_rotation moment arm	CFB|hip_rotation moment arm	CFL|hip_rotation moment arm	GL|hip_rotation moment arm	GM|hip_rotation moment arm	EDL|hip_rotation moment arm	EDB|hip_rotation moment arm	EHL|hip_rotation moment arm	TA|hip_rotation moment arm	FDL|hip_rotation moment arm	FDB|hip_rotation moment arm	FHL|hip_rotation moment arm	FL|hip_rotation moment arm	FLtendon|hip_rotation moment arm	FB|hip_rotation moment arm	
-45.000	0.00034040	0.00002390	-0.00381162	-0.00474785	0.00000000	0.00000000	-0.00062513	0.00000000	-0.00102349	0.00200366	0.00384187	-0.0075208	0.00227708	0.00000305	-0.00206959	-0.00013584	0.00029750	0.00058561	0.00054574	0.0000395	0.0011084	-0.00180923	-0.00517038	-0.00509271	-0.00314887	0.00000000	0.00000000	0.00000000	0.00000000	0.00000000	0.00000000	0.00000000	0.00000000	0.00000000	0.00000000	0.00000000	0.00000000
-43.000	0.00040011	0.00004170	-0.00367615	-0.00472642	0.00000000	0.00000000	-0.00060703	0.00000000	-0.00103589	0.00211078	0.00408030	-0.0073371	0.00254440	0.00019180	-0.00216829	-0.00012367	0.00029578	0.00043570	0.00047015	-0.0001623	0.0009725	-0.00204516	-0.00543500	-0.00511008	-0.00328443	0.00000000	0.00000000	0.00000000	0.00000000	0.00000000	0.00000000	0.00000000	0.00000000	0.00000000	0.00000000	0.00000000	0.00000000
-41.000	0.00045791	0.00005949	-0.00354055	-0.00469985	0.00000000	0.00000000	-0.00058777	0.00000000	-0.00104526	0.00221994	0.00432422	-0.0071468	0.00281883	0.00039025	-0.00226306	-0.00011088	0.00029529	0.00028743	0.00039607	-0.0003775	0.0008180	-0.00228593	-0.00569163	-0.00512108	-0.00341107	0.00000000	0.00000000	0.00000000	0.00000000	0.00000000	0.00000000	0.00000000	0.00000000	0.00000000	0.00000000	0.00000000	0.00000000
-39.000	0.00051405	0.00007726	-0.00340473	-0.00466840	0.00000000	0.00000000	-0.00056737	0.00000000	-0.00105163	0.00233113	0.00457351	-0.0069499	0.00310015	0.00059871	-0.00235362	-0.00009750	0.00029600	0.00014138	0.00032371	-0.0006052	0.0006437	-0.00253080	-0.00594007	-0.00512613	-0.00352893	0.00000000	0.00000000	0.00000000	0.00000000	0.00000000	0.00000000	0.00000000	0.00000000	0.00000000	0.00000000	0.00000000	0.00000000
-37.000	0.00056875	0.00009501	-0.00326859	-0.00463229	0.00000000	0.00000000	-0.00054582	0.00000000	-0.00105505	0.00244437	0.00482804	-0.0067464	0.00338808	0.00081746	-0.00243977	-0.00008357	0.00029788	-0.00000192	0.00025328	-0.0008446	0.0004493	-0.00277905	-0.00618013	-0.00512559	-0.00363817	0.00000000	0.00000000	0.00000000	0.00000000	0.00000000	0.00000000	0.00000000	0.00000000	0.00000000	0.00000000	0.00000000	0.00000000
-35.000	0.00062219	0.00011273	-0.00313208	-0.00459173	0.00000000	0.00000000	-0.00052315	0.00000000	-0.00105557	0.00255964	0.00508763	-0.0065364	0.00368228	0.00104676	-0.00252129	-0.00006912	0.00030091	-0.00014199	0.00018492	-0.0010945	0.0002348	-0.00303000	-0.00641162	-0.00511978	-0.00373899	0.00000000	0.00000000	0.00000000	0.00000000	0.00000000	0.00000000	0.00000000	0.00000000	0.00000000	0.00000000	0.00000000	0.00000000
-33.000	0.00067455	0.00013040	-0.00299515	-0.00454692	0.00000000	0.00000000	-0.00049935	0.00000000	-0.00105327	0.00267694	0.00535206	-0.0063201	0.00398234	0.00128687	-0.00259801	-0.00005419	0.00030504	-0.00027840	0.00011876	-0.0013536	0.0000013	-0.00328297	-0.00663441	-0.00510901	-0.00383157	0.00000000	0.00000000	0.00000000	0.00000000	0.00000000	0.00000000	0.00000000	0.00000000	0.00000000	0.00000000	0.00000000	0.00000000
-31.000	0.00073610	0.00014802	-0.00285776	-0.00449803	0.00000000	0.00000000	-0.00047445	0.00000000	-0.00104819	0.00279626	0.00562102	-0.0060975	0.00428774	0.00153799	-0.00266982	-0.00003882	0.00031025	-0.00041079	0.00005490	-0.0016208	-0.0002496	-0.00353731	-0.00684836	-0.00509353	-0.00391614	0.00000000	0.00000000	0.00000000	0.00000000	0.00000000	0.00000000	0.00000000	0.00000000	0.00000000	0.00000000	0.00000000	0.00000000
-29.000	0.00080493	0.00016558	-0.00271989	-0.00444523	0.00000000	0.00000000	-0.00044846	0.00000000	-0.00104040	0.00291760	0.00589418	-0.0058687	0.00459792	0.00180029	-0.00273659	-0.00002304	0.00031650	-0.00053883	-0.00000657	-0.0018946	-0.0005160	-0.00382417	-0.00705335	-0.00507360	-0.00399289	0.00000000	0.00000000	0.00000000	0.00000000	0.00000000	0.00000000	0.00000000	0.00000000	0.00000000	0.00000000	0.00000000	0.00000000
-27.000	0.00087488	0.00018307	-0.00258152	-0.00438869	0.00000000	0.00000000	-0.00042140	0.00000000	-0.00102997	0.00304094	0.00617109	-0.0056342	0.00491219	0.00207388	-0.00279826	-0.00000690	0.00032375	-0.00066228	-0.00006561	-0.0022349	-0.0007954	-0.00413493	-0.00724928	-0.00504945	-0.00406206	0.00000000	0.00000000	0.00000000	0.00000000	0.00000000	0.00000000	0.00000000	0.00000000	0.00000000	0.00000000	0.00000000	0.00000000
-25.000	0.00094594	0.00020064	-0.00244263	-0.00432855	0.00000000	0.00000000	-0.00039331	0.00000000	-0.00101697	0.00316625	0.00645125	-0.0053938	0.00522978	0.00235878	-0.00285477	0.00000958	0.00033197	-0.00078092	-0.00012218	-0.0026102	-0.0010857	-0.00444265	-0.00743604	-0.00502127	-0.00412386	0.00000000	0.00000000	0.00000000	0.00000000	0.00000000	0.00000000	0.00000000	0.00000000	0.00000000	0.00000000	0.00000000	0.00000000
-23.000	0.00101808	0.00022463	-0.00230324	-0.00426495	0.00000000	0.00000000	-0.00036420	0.00000000	-0.00100146	0.00329351	0.00673406	-0.0051478	0.00554980	0.00265495	-0.00290612	0.00002635	0.00034113	-0.00089461	-0.00017627	-0.0029842	-0.0013846	-0.00474694	-0.00761357	-0.00498925	-0.00417853	0.00000000	0.00000000	0.00000000	0.00000000	0.00000000	0.00000000	0.00000000	0.00000000	0.00000000	0.00000000	0.00000000	0.00000000
-21.000	0.00109129	0.00030937	-0.00216335	-0.00419798	0.00000000	0.00000000	-0.00033410	0.00000000	-0.00098352	0.00342267	0.00701879	-0.0048966	0.00587127	0.00296220	-0.00295231	0.00004337	0.00035117	-0.00101197	-0.00022786	-0.0033564	-0.0016902	-0.00504746	-0.00778179	-0.00495357	-0.00422628	0.00000000	0.00000000	0.00000000	0.00000000	0.00000000	0.00000000	0.00000000	0.00000000	0.00000000	0.00000000	0.00000000	0.00000000
-19.000	0.00116554	0.00039434	-0.00202296	-0.00412623	0.00000000	0.00000000	-0.00030306	0.00000000	-0.00096322	0.00355371	0.00730465	-0.0046403	0.00619308	0.00328022	-0.00299336	0.00006062	0.00036208	-0.00117596	-0.00027698	-0.0037264	-0.0020009	-0.00534384	-0.00794063	-0.00491440	-0.00426734	0.00000000	0.00000000	0.00000000	0.00000000	0.00000000	0.00000000	0.00000000	0.00000000	0.00000000	0.00000000	0.00000000	0.00000000
-17.000	0.00124083	0.00047947	-0.00188209	-0.00405657	0.00000000	0.00000000	-0.00027111	0.00000000	-0.00094064	0.00368655	0.00759067	-0.0043793	0.00651403	0.00360854	-0.00302934	0.00007806	0.00037380	-0.00132986	-0.00032365	-0.0040938	-0.0023151	-0.00563571	-0.00809004	-0.00487186	-0.00430193	0.00000000	0.00000000	0.00000000	0.00000000	0.00000000	0.00000000	0.00000000	0.00000000	0.00000000	0.00000000	0.00000000	0.00000000
-15.000	0.00131712	0.00056472	-0.00174076	-0.00397867	0.00000000	0.00000000	-0.00023829	0.00000000	-0.00091584	0.00382114	0.00787581	-0.0041138	0.00683281	0.00394649	-0.00306032	0.00009564	0.00038631	-0.00147368	-0.00037744	-0.0044581	-0.0026343	-0.00592271	-0.00822997	-0.00482611	-0.00433025	0.00000000	0.00000000	0.00000000	0.00000000	0.00000000	0.00000000	0.00000000	0.00000000	0.00000000	0.00000000	0.00000000	0.00000000
-13.000	0.00139440	0.00065003	-0.00159900	-0.00389944	0.00000000	0.00000000	-0.00020465	0.00000000	-0.00088890	0.00395739	0.00815887	-0.0038442	0.00714802	0.00429321	-0.00308638	0.00011335	0.00039957	-0.00160760	-0.00046625	-0.0048189	-0.0030080	-0.00620449	-0.00836040	-0.00477727	-0.00435252	0.00000000	0.00000000	0.00000000	0.00000000	0.00000000	0.00000000	0.00000000	0.00000000	0.00000000	0.00000000	0.00000000	0.00000000
-11.000	0.00147264	0.00073534	-0.00145683	-0.00381761	0.00000000	0.00000000	-0.00017023	0.00000000	-0.00085990	0.00409521	0.00843851	-0.0035708	0.00745816	0.00464758	-0.00310762	0.00013114	0.00041353	-0.00173187	-0.00054857	-0.0051756	-0.0033791	-0.00648067	-0.00848128	-0.00626544	-0.00436893	0.00000000	0.00000000	0.00000000	0.00000000	0.00000000	0.00000000	0.00000000	0.00000000	0.00000000	0.00000000	0.00000000	0.00000000
-9.000	0.00155181	0.00082059	-0.00131429	-0.00373311	0.00000000	0.00000000	-0.00013509	0.00000000	-0.00082890	0.00423447	0.00871329	-0.0032943	0.00776167	0.00500822	-0.00312417	0.00014898	0.00042817	-0.00184683	-0.00062471	-0.0055279	-0.0037470	-0.00675089	-0.00859263	-0.00612254	-0.00437969	0.00000000	0.00000000	0.00000000	0.00000000	0.00000000	0.00000000	0.00000000	0.00000000	0.00000000	0.00000000	0.00000000	0.00000000
-7.000	0.00163187	0.00090573	-0.00117141	-0.00364603	0.00000000	0.00000000	-0.00009928	0.00000000	-0.00079598	0.00437506	0.00898162	-0.0030143	0.00805695	0.00537347	-0.00313615	0.00016686	0.00044346	-0.00195283	-0.00069501	-0.0058752	-0.0041113	-0.00701481	-0.00869440	-0.00600964	-0.00438498	0.00000000	0.00000000	0.00000000	0.00000000	0.00000000	0.00000000	0.00000000	0.00000000	0.00000000	0.00000000	0.00000000	0.00000000
-5.000	0.00171280	0.00099069	-0.00102824	-0.00355645	0.00000000	0.00000000	-0.00006287	0.00000000	-0.00076122	0.00451679	0.00924180	-0.0027305	0.00834236	0.00574140	-0.00314370	0.00018473	0.00045934	-0.00205002	-0.00075983	-0.0062172	-0.0044715	-0.00727205	-0.00878658	-0.00590456	-0.00438498	0.00000000	0.00000000	0.00000000	0.00000000	0.00000000	0.00000000	0.00000000	0.00000000	0.00000000	0.00000000	0.00000000	0.00000000
-3.000	0.00179456	0.00107540	-0.00088481	-0.00346447	0.00000000	0.00000000	-0.00002592	0.00000000	-0.00072469	0.00465950	0.00949204	-0.0024430	0.00861626	0.00610977	-0.00314695	0.00020257	0.00047580	-0.00213929	-0.00081949	-0.0065534	-0.0048271	-0.00752227	-0.00886918	-0.00579858	-0.00437988	0.00000000	0.00000000	0.00000000	0.00000000	0.00000000	0.00000000	0.00000000	0.00000000	0.00000000	0.00000000	0.00000000	0.00000000
-1.000	0.00187711	0.00115980	-0.00074117	-0.00337016	0.00000000	0.00000000	0.00001151	0.00000000	-0.00068645	0.00480296	0.00973048	-0.0021520	0.00887705	0.00647609	-0.00314605	0.00022035	0.00049057	-0.00222091	-0.00087433	-0.0068833	-0.0051777	-0.00776512	-0.00894222	-0.00568772	-0.00436985	0.00000000	0.00000000	0.00000000	0.00000000	0.00000000	0.00000000	0.00000000	0.00000000	0.00000000	0.00000000	0.00000000	0.00000000
1.000	0.00196040	0.00124382	-0.00059738	-0.00327360	0.00000000	0.00000000	0.00004935	0.00000000	-0.00064658	0.00494692	0.00995522	-0.0018578	0.00912319	0.00683761	-0.00314116	0.00023805	0.00050359	-0.00229520	-0.00092464	-0.0072065	-0.0055227	-0.00800024	-0.00900571	-0.00557449	-0.00435505	0.00000000	0.00000000	0.00000000	0.00000000	0.00000000	0.00000000	0.00000000	0.00000000	0.00000000	0.00000000	0.00000000	0.00000000
3.000	0.00204438	0.00132738	-0.00045348	-0.00317487	0.00000000	0.00000000	0.00008751	0.00000000	-0.00060516	0.00509110	0.01016434	-0.0015604	0.00935322	0.00719141	-0.00313242	0.00025565	0.00051644	-0.00236248	-0.00097074	-0.0075225	-0.0058617	-0.00822730	-0.00905975	-0.00545809	-0.00433564	0.00000000	0.00000000	0.00000000	0.00000000	0.00000000	0.00000000	0.00000000	0.00000000	0.00000000	0.00000000	0.00000000	0.00000000
5.000	0.00212899	0.00141042	-0.00030954	-0.00307405	0.00000000	0.00000000	0.00012594	0.00000000	-0.00056224	0.00523516	0.01035598	-0.0012603	0.00956579	0.00753445	-0.00310064	0.00027312	0.00052917	-0.00242256	-0.00101289	-0.0078309	-0.0061942	-0.00844596	-0.00910421	-0.00533310	-0.00434278	0.00000000	0.00000000	0.00000000	0.00000000	0.00000000	0.00000000	0.00000000	0.00000000	0.00000000	0.00000000	0.00000000	0.00000000
7.000	0.00221418	0.00149284	-0.00016561	-0.00297119	0.00000000	0.00000000	0.00016455	0.00000000	-0.00051790	0.00537875	0.01052835	-0.0009574	0.00975974	0.00786365	-0.00306349	0.00029044	0.00054173	-0.00247671	-0.00105134	-0.0081312	-0.0065198	-0.00865588	-0.00913920	-0.00520122	-0.00440983	0.00000000	0.00000000	0.00000000	0.00000000	0.00000000	0.00000000	0.00000000	0.00000000	0.00000000	0.00000000	0.00000000	0.00000000
9.000	0.00229987	0.00157457	-0.00002177	-0.00286638	0.00000000	0.00000000	0.00020326	0.00000000	-0.00047220	0.00552143	0.01067979	-0.0006522	0.00993405	0.00817596	-0.00302306	0.00030759	0.00055413	-0.00252492	-0.00108630	-0.0084231	-0.0068379	-0.00885674	-0.00916475	-0.00505978	-0.00447131	0.00000000	0.00000000	0.00000000	0.00000000	0.00000000	0.00000000	0.00000000	0.00000000	0.00000000	0.00000000	0.00000000	0.00000000
11.000	0.00238599	0.00165553	0.00012199	-0.00275968	0.00000000	0.00000000	0.00024199	0.00000000	-0.00043289	0.00566274	0.01080883	-0.0003447	0.01008790	0.00846854	-0.00297962	0.00032455	0.00056634	-0.00256750	-0.00111798	-0.0087060	-0.0071483	-0.00904822	-0.00918090	-0.00491070	-0.00452711	0.00000000	0.00000000	0.00000000	0.00000000	0.00000000	0.00000000	0.00000000	0.00000000	0.00000000	0.00000000	0.00000000	0.00000000
13.000	0.00247245	0.00173562	0.00026566	-0.00265116	0.00000000	0.00000000	0.00028065	0.00000000	-0.00039805	0.00580215	0.01091421	-0.0000352	0.01022070	0.00873877	-0.00293342	0.00034130	0.00057838	-0.00260475	-0.00114667	-0.0089797	-0.0074503	-0.00923001	-0.00918769	-0.00475510	-0.00457734	0.00000000	0.00000000	0.00000000	0.00000000	0.00000000	0.00000000	0.00000000	0.00000000	0.00000000	0.00000000	0.00000000	0.00000000
15.000	0.00255916	0.00181475	0.00041291	-0.00254088	0.00000000	0.00000000	0.00031918	0.00000000	-0.00036270	0.00593907	0.01099495	0.0002760	0.01033204	0.00898441	-0.00288466	0.00035784	0.00059023	-0.00263694	-0.00117251	-0.0092435	-0.0077437	-0.00940180	-0.00918518	-0.00458953	-0.00462198	0.00000000	0.00000000	0.00000000	0.00000000	0.00000000	0.00000000	0.00000000	0.00000000	0.00000000	0.00000000	0.00000000	0.00000000
17.000	0.00264602	0.00189283	0.00054573	-0.00242892	0.00000000	0.00000000	0.00035748	0.00000000	-0.00032674	0.00607286	0.01105036	0.0005887	0.01042177	0.00920365	-0.00283354	0.00038850	0.00060191	-0.00266435	-0.00119567	-0.0094972	-0.0080279	-0.00956330	-0.00917340	-0.00441341	-0.00466096	0.00000000	0.00000000	0.00000000	0.00000000	0.00000000	0.00000000	0.00000000	0.00000000	0.00000000	0.00000000	0.00000000	0.00000000
19.000	0.00273290	0.00196975	0.00069310	-0.00231533	0.00000000	0.00000000	0.00039547	0.00000000	-0.00029025	0.00620281	0.01108008	0.0009026	0.01048992	0.00939516	-0.00278023	0.00043502	0.00061341	-0.00268722	-0.00121631	-0.0097404	-0.0083026	-0.00971424	-0.00915243	-0.00423014	-0.00469409	0.00000000	0.00000000	0.00000000	0.00000000	0.00000000	0.00000000	0.00000000	0.00000000	0.00000000	0.00000000	0.00000000	0.00000000
21.000	0.00281968	0.00204540	0.00083498	-0.00220018	0.00000000	0.00000000	0.00043306	0.00000000	-0.00025332	0.00632816	0.01108406	0.0012176	0.01053673	0.00955814	-0.00272488	0.00047976	0.00062474	-0.00270577	-0.00123459	-0.0099726	-0.0085673	-0.00985432	-0.00912231	-0.00403766	-0.00472118	0.00000000	0.00000000	0.00000000	0.00000000	0.00000000	0.00000000	0.00000000	0.00000000	0.00000000	0.00000000	0.00000000	0.00000000
23.000	0.00290623	0.00211968	0.00097598	-0.00208355	0.00000000	0.00000000	0.00047018	0.00000000	-0.00021602	0.00644809	0.01106259	0.0015334	0.01056265	0.00969231	-0.00266762	0.00052281	0.00063591	-0.00272023	-0.00125064	-0.0101935	-0.0088217	-0.00998330	-0.00908311	-0.00383418	-0.00474194	0.00000000	0.00000000	0.00000000	0.00000000	0.00000000	0.00000000	0.00000000	0.00000000	0.00000000	0.00000000	0.00000000	0.00000000
25.000	0.00299238	0.00219247	0.00111606	-0.00196548	0.00000000	0.00000000	0.00050675	0.00000000	-0.00017846	0.00656174	0.01101626	0.0018496	0.01056826	0.00979789	-0.00260858	0.00056429	0.00064691	-0.00273080	-0.00126459	-0.0104027	-0.0090654	-0.01010092	-0.00903490	-0.00362271	-0.00475606	0.00000000	0.00000000	0.00000000	0.00000000	0.00000000	0.00000000	0.00000000	0.00000000	0.00000000	0.00000000	0.00000000	0.00000000
27.000	0.00307797	0.00226364	0.00125516	-0.00184606	0.00000000	0.00000000	0.00054269	0.00000000	-0.00014072	0.00666819	0.01094597	0.0021662	0.01055432	0.00987553	-0.00254726	0.00060427	0.00065776	-0.00273765	-0.00127656	-0.0106000	-0.0092981	-0.01020694	-0.00897775	-0.00339996	-0.00476323	0.00000000	0.00000000	0.00000000	0.00000000	0.00000000	0.00000000	0.00000000	0.00000000	0.00000000	0.00000000	0.00000000	0.00000000
29.000	0.00316280	0.00233306	0.00139316	-0.00172536	0.00000000	0.00000000	0.00057791	0.00000000	-0.00010291	0.00676649	0.01085284	0.0024827	0.01052168	0.00992631	-0.00248462	0.00064284	0.00066845	-0.00274098	-0.00128665	-0.0107848	-0.0095194	-0.01030114	-0.00891173	-0.00316885	-0.00476310	0.00000000	0.00000000	0.00000000	0.00000000	0.00000000	0.00000000	0.00000000	0.00000000	0.00000000	0.00000000	0.00000000	0.00000000
31.000	0.00324667	0.00240061	0.00152990	-0.00160344	0.00000000	0.00000000	0.00061236	0.00000000	-0.00006514	0.00685569	0.01073821	0.0027989	0.01047131	0.00995158	-0.00242052	0.00068010	0.00067899	-0.00274095	-0.00129498	-0.0109570	-0.0097289	-0.01038331	-0.00883690	-0.00292597	-0.00475529	0.00000000	0.00000000	0.00000000	0.00000000	0.00000000	0.00000000	0.00000000	0.00000000	0.00000000	0.00000000	0.00000000	0.00000000
33.000	0.00332936	0.00246613	0.00166521	-0.00148040	0.00000000	0.00000000	0.00064595	0.00000000	-0.00002753	0.00693481	0.01060361	0.0031146	0.01040423	0.00995296	-0.00235499	0.00071611	0.00068938	-0.00273771	-0.00130163	-0.0111163	-0.0099264	-0.01045325	-0.00875336	-0.00267290	-0.00473945	0.00000000	0.00000000	0.00000000	0.00000000	0.00000000	0.00000000	0.00000000	0.00000000	0.00000000	0.00000000	0.00000000	0.00000000
35.000	0.00341062	0.00252949	0.00179891	-0.00135631	0.00000000	0.00000000	0.00067862	0.00000000	0.00000981	0.00700292	0.01045066	0.0034295	0.01032152	0.00993221	-0.00228814	0.00075095	0.00069963	-0.00273141	-0.00130670	-0.0112622	-0.0101115	-0.01051080	-0.00866118	-0.00241101	-0.00471522	0.00000000	0.00000000	0.00000000	0.00000000	0.00000000	0.00000000	0.00000000	0.00000000	0.00000000	0.00000000	0.00000000	0.00000000
37.000	0.00349019	0.00259053	0.00193081	-0.00123127	0.00000000	0.00000000	0.00071031	0.00000000	0.00004673	0.00705909	0.01028107	0.0037433	0.01022429	0.00989119	-0.00222002	0.00078469	0.00070974	-0.00272217	-0.00131028	-0.0113947	-0.0102840	-0.01055578	-0.00856044	-0.00213707	-0.00468222	0.00000000	0.00000000	0.00000000	0.00000000	0.00000000	0.00000000	0.00000000	0.00000000	0.00000000	0.00000000	0.00000000	0.00000000
39.000	0.00356778	0.00264908	0.00206069	-0.00110538	0.00000000	0.00000000	0.00074096	0.00000000	0.00008309	0.00710249	0.01009657	0.0040556	0.01011364	0.00983180	-0.00215072	0.00081739	0.00071972	-0.00271015	-0.00131244	-0.0115133	-0.0104437	-0.01058806	-0.00845123	-0.00185255	-0.00464012	0.00000000	0.00000000	0.00000000	0.00000000	0.00000000	0.00000000	0.00000000	0.00000000	0.00000000	0.00000000	0.00000000	0.00000000
41.000	0.00364309	0.00270498	0.00218834	-0.00097875	0.00000000	0.00000000	0.00077051	0.00000000	0.00011875	0.00713236	0.00989890	0.0043663	0.00999068	0.00975589	-0.00208030	0.00084912	0.00072957	-0.00269544	-0.00131326	-0.0116180	-0.0105903	-0.01060750	-0.00833363	-0.00155733	-0.00458855	0.00000000	0.00000000	0.00000000	0.00000000	0.00000000	0.00000000	0.00000000	0.00000000	0.00000000	0.00000000	0.00000000	0.00000000
43.000	0.00371579	0.00275805	0.00231349	-0.00085152	0.00000000	0.00000000	0.00079892	0.00000000	0.00015354	0.00714805	0.00968975	0.0046749	0.00985649	0.00966528	-0.00200883	0.00088007	0.00073928	-0.00267818	-0.00131283	-0.0117084	-0.0107235	-0.01061401	-0.00820774	-0.00125135	-0.00452719	0.00000000	0.00000000	0.00000000	0.00000000	0.00000000	0.00000000	0.00000000	0.00000000	0.00000000	0.00000000	0.00000000	0.00000000
45.000	0.00378553	0.00280812	0.00243590	-0.00072382	0.00000000	0.00000000	0.00082612	0.00000000	0.00018729	0.00714904	0.00947076	0.0049812	0.00971210	0.00956169	-0.00193636	0.00091008	0.00074888	-0.00265846	-0.00131121	-0.0117844	-0.0108431	-0.01060749	-0.00807364	-0.00093458	-0.00445572	0.00000000	0.00000000	0.00000000	0.00000000	0.00000000	0.00000000	0.00000000	0.00000000	0.00000000	0.00000000	0.00000000	0.00000000
47.000	0.00385194	0.00285498	0.00255527	-0.00059582	0.00000000	0.00000000	0.00085210	0.00000000	0.00021982	0.00713499	0.00924348	0.0052849	0.00955852	0.00944672	-0.00186296	0.00093929	0.00075835	-0.00263640	-0.00130846	-0.0118459	-0.0109491	-0.01058788	-0.00793143	-0.00060698	-0.00437384	0.00000000	0.00000000	0.00000000	0.00000000	0.00000000	0.00000000	0.00000000	0.00000000	0.00000000	0.00000000	0.00000000	0.00000000
49.000	0.00391464	0.00289845	0.00267132	-0.00046772	0.00000000	0.00000000	0.00087679	0.00000000	0.00025094	0.00710571	0.00900937	0.0055855	0.00939671	0.00932186	-0.00178868	0.00096776	0.00076770	-0.00261209	-0.00130467	-0.0118926	-0.0110412	-0.01055513	-0.00778120	-0.00026684	-0.00428126	0.00000000	0.00000000	0.00000000	0.00000000	0.00000000	0.00000000	0.00000000	0.00000000	0.00000000	0.00000000	0.00000000	0.00000000
51.000	0.00397323	0.00293832	0.00278371	-0.00033973	0.00000000	0.00000000	0.00090019	0.00000000	0.00028045	0.00706118	0.00876976	0.0058828	0.00922756	0.00918846	-0.00171356	0.00099555	0.00077694	-0.00258563	-0.00129990	-0.0119244	-0.0111193	-0.01050923	-0.00762305	0.00008246	-0.00417770	0.00000000	0.00000000	0.00000000	0.00000000	0.00000000	0.00000000	0.00000000	0.00000000	0.00000000	0.00000000	0.00000000	0.00000000
53.000	0.00402730	0.00297438	0.00289214	-0.00021212	0.00000000	0.00000000	0.00092224	0.00000000	0.00030812	0.00700160	0.00852590	0.0061763	0.00905191	0.00904775	-0.00163766	0.00102271	0.00078607	-0.00255710	-0.00129420	-0.0119413	-0.0111832	-0.01045016	-0.00745707	0.00044450	-0.00406293	0.00000000	0.00000000	0.00000000	0.00000000	0.00000000	0.00000000	0.00000000	0.00000000	0.00000000	0.00000000	0.00000000	0.00000000
55.000	0.00407643	0.00300642	0.00299625	-0.00008516	0.00000000	0.00000000	0.00094294	0.00000000	0.00033374	0.00692731	0.00827890	0.0064657	0.00887055	0.00890082	-0.00156102	0.00104928	0.00079508	-0.00252660	-0.00128767	-0.0119432	-0.0112330	-0.01037795	-0.00728335	0.00081565	-0.00393670	0.00000000	0.00000000	0.00000000	0.00000000	0.00000000	0.00000000	0.00000000	0.00000000	0.00000000	0.00000000	0.00000000	0.00000000
57.000	0.00412020	0.00303421	0.00309571	0.00004080	0.00000000	0.00000000	0.00096226	0.00000000	0.00035707	0.00683886	0.00802978	0.0067505	0.00868422	0.00874867	-0.00148368	0.00107534	0.00080399	-0.00249421	-0.00128035	-0.0119300	-0.0112684	-0.01029263	-0.00710197	0.00119992	-0.00379881	0.00000000	0.00000000	0.00000000	0.00000000	0.00000000	0.00000000	0.00000000	0.00000000	0.00000000	0.00000000	0.00000000	0.00000000
59.000	0.00415821	0.00305755	0.00319018	0.00016539	0.00000000	0.00000000	0.00098019	0.00000000	0.00037788	0.00673695	0.00777943	0.0070304	0.00849357	0.00859214	-0.00140568	0.00110092	0.00081278	-0.00246002	-0.00127234	-0.0119018	-0.0112895	-0.01019428	-0.00691302	0.00159591	-0.00364906	0.00000000	0.00000000	0.00000000	0.00000000	0.00000000	0.00000000	0.00000000	0.00000000	0.00000000	0.00000000	0.00000000	0.00000000
61.000	0.00419003	0.00307620	0.00327932	0.00028819	0.00000000	0.00000000	0.00099672	0.00000000	0.00039591	0.00662241	0.00752866	0.0073048	0.00829924	0.00843202	-0.00132706	0.00112610	0.00082148	-0.00242410	-0.00126369	-0.0118584	-0.0112962	-0.01008298	-0.00671654	0.00200468	-0.00348731	0.00000000	0.00000000	0.00000000	0.00000000	0.00000000	0.00000000	0.00000000	0.00000000	0.00000000	0.00000000	0.00000000	0.00000000
63.000	0.00421528	0.00308994	0.00336283	0.00040876	0.00000000	0.00000000	0.00101183	0.00000000	0.00041092	0.00649619	0.00727816	0.0075734	0.00810180	0.00826896	-0.00124785	0.00115092	0.00083007	-0.00238655	-0.00125450	-0.0118000	-0.0112885	-0.00995885	-0.00651258	0.00243138	-0.00331340	0.00000000	0.00000000	0.00000000	0.00000000	0.00000000	0.00000000	0.00000000	0.00000000	0.00000000	0.00000000	0.00000000	0.00000000
65.000	0.00423360	0.00309855	0.00344042	0.00052663	0.00000000	0.00000000	0.00102553	0.00000000	0.00042265	0.00635933	0.00702854	0.0078356	0.00790174	0.00810355	-0.00116807	0.00117544	0.00083857	-0.00234744	-0.00124484	-0.0117265	-0.0112665	-0.00982202	-0.00630112	0.00288638	-0.00312721	0.00000000	0.00000000	0.00000000	0.00000000	0.00000000	0.00000000	0.00000000	0.00000000	0.00000000	0.00000000	0.00000000	0.00000000
