# Supplementary material for: The evolution of pelvic limb muscle moment arms in bird-line archosaurs
Source: Sci Adv. 2021 Mar 19;7(12):eabe2778. doi: 10.1126/sciadv.abe2778 (PMC7978429; doi:10.1126/sciadv.abe2778)
Supplement: Data file S7 [file abe2778_Data_file_S7.zip › supp data/SIMM_moment_arm_raw_data/Microraptor_kneeExAll.plt]

# Output plot file made by SIMM 6.0.2
# Curves and events from plot data files are not reproduced in this file.

title knee_angle moment arm vs. knee_angle


# This file contains 38 columns of data. The first
# column is the x-variable, followed by 37 y-variable[s].

knee_angle (deg)	IT1|knee_angle moment arm	IT2A|knee_angle moment arm	IT2P|knee_angle moment arm	IT3|knee_angle moment arm	FMTE|knee_angle moment arm	FMTI|knee_angle moment arm	AMB|knee_angle moment arm	AMBtendon|knee_angle moment arm	ILFB|knee_angle moment arm	PIFI1|knee_angle moment arm	PIFI2|knee_angle moment arm	IFE|knee_angle moment arm	ITCA|knee_angle moment arm	ITCP|knee_angle moment arm	FTI1|knee_angle moment arm	FTI3|knee_angle moment arm	FTE|knee_angle moment arm	ADD1|knee_angle moment arm	ADD2|knee_angle moment arm	PIFE1|knee_angle moment arm	PIFE2|knee_angle moment arm	PIFE3|knee_angle moment arm	ISTR|knee_angle moment arm	CFB|knee_angle moment arm	CFL|knee_angle moment arm	GL|knee_angle moment arm	GM|knee_angle moment arm	EDL|knee_angle moment arm	EDB|knee_angle moment arm	EHL|knee_angle moment arm	TA|knee_angle moment arm	FDL|knee_angle moment arm	FDB|knee_angle moment arm	FHL|knee_angle moment arm	FL|knee_angle moment arm	FLtendon|knee_angle moment arm	FB|knee_angle moment arm	
-90.000	0.00995327	0.00870255	0.00909135	0.00802193	0.00754659	0.00611103	0.00576366	0.00000000	-0.00718546	0.00000000	0.00000000	0.00000000	0.00000000	0.00000000	-0.00913696	-0.01185204	-0.01077669	0.00000000	0.00000000	0.00000000	0.00000000	0.00000000	0.00000000	0.00000000	0.00000000	-0.00648937	0.00000000	0.00367039	0.00000000	0.00000000	0.00000000	-0.00736584	0.00000000	-0.00753161	0.00000000	0.00000000	0.00000000
-88.000	0.00996712	0.00870930	0.00909790	0.00801900	0.00754517	0.00611696	0.00577118	0.00000000	-0.00826633	0.00000000	0.00000000	0.00000000	0.00000000	0.00000000	-0.00961405	-0.01206886	-0.01109271	0.00000000	0.00000000	0.00000000	0.00000000	0.00000000	0.00000000	0.00000000	0.00000000	-0.00654107	0.00000000	0.00374017	0.00000000	0.00000000	0.00000000	-0.00735183	0.00000000	-0.00753294	0.00000000	0.00000000	0.00000000
-86.000	0.00997915	0.00871392	0.00910190	0.00801312	0.00754141	0.00612207	0.00577809	0.00000000	-0.00920390	0.00000000	0.00000000	0.00000000	0.00000000	0.00000000	-0.01000421	-0.01221711	-0.01134111	0.00000000	0.00000000	0.00000000	0.00000000	0.00000000	0.00000000	0.00000000	0.00000000	-0.00658258	0.00000000	0.00380704	0.00000000	0.00000000	0.00000000	-0.00732995	0.00000000	-0.00752530	0.00000000	0.00000000	0.00000000
-84.000	0.00998925	0.00871639	0.00910330	0.00800423	0.00753528	0.00612634	0.00578439	0.00000000	-0.01000791	0.00000000	0.00000000	0.00000000	0.00000000	0.00000000	-0.01032184	-0.01231678	-0.01153497	0.00000000	0.00000000	0.00000000	0.00000000	0.00000000	0.00000000	0.00000000	0.00000000	-0.00661434	0.00000000	0.00387090	0.00000000	0.00000000	0.00000000	-0.00730065	0.00000000	-0.00750923	0.00000000	0.00000000	0.00000000
-82.000	0.00999736	0.00871664	0.00910200	0.00799226	0.00752674	0.00612977	0.00579006	0.00000000	-0.01069138	0.00000000	0.00000000	0.00000000	0.00000000	0.00000000	-0.01057908	-0.01238087	-0.01168450	0.00000000	0.00000000	0.00000000	0.00000000	0.00000000	0.00000000	0.00000000	0.00000000	-0.00663679	0.00000000	0.00393163	0.00000000	0.00000000	0.00000000	-0.00726437	0.00000000	-0.00748523	0.00000000	0.00000000	0.00000000
-80.000	0.01000342	0.00871463	0.00909794	0.00797717	0.00751578	0.00613234	0.00579509	0.00000000	-0.01126839	0.00000000	0.00000000	0.00000000	0.00000000	0.00000000	-0.01078597	-0.01241808	-0.01179763	0.00000000	0.00000000	0.00000000	0.00000000	0.00000000	0.00000000	0.00000000	0.00000000	-0.00665032	0.00000000	0.00398910	0.00000000	0.00000000	0.00000000	-0.00722147	0.00000000	-0.00745377	0.00000000	0.00000000	0.00000000
-78.000	0.01000737	0.00871033	0.00909110	0.00795893	0.00750237	0.00613407	0.00579951	0.00000000	-0.01175275	0.00000000	0.00000000	0.00000000	0.00000000	0.00000000	-0.01095071	-0.01243438	-0.01188059	0.00000000	0.00000000	0.00000000	0.00000000	0.00000000	0.00000000	0.00000000	0.00000000	-0.00665533	0.00000000	0.00404321	0.00000000	0.00000000	0.00000000	-0.00717231	0.00000000	-0.00741526	0.00000000	0.00000000	0.00000000
-76.000	0.01000915	0.00870368	0.00908142	0.00793751	0.00748652	0.00613497	0.00580331	0.00000000	-0.01215717	0.00000000	0.00000000	0.00000000	0.00000000	0.00000000	-0.01107997	-0.01243393	-0.01193824	0.00000000	0.00000000	0.00000000	0.00000000	0.00000000	0.00000000	0.00000000	0.00000000	-0.00665218	0.00000000	0.00409382	0.00000000	0.00000000	0.00000000	-0.00711723	0.00000000	-0.00737009	0.00000000	0.00000000	0.00000000
-74.000	0.01000872	0.00869470	0.00906886	0.00791289	0.00746822	0.00613505	0.00580653	0.00000000	-0.01249294	0.00000000	0.00000000	0.00000000	0.00000000	0.00000000	-0.01117915	-0.01241974	-0.01197445	0.00000000	0.00000000	0.00000000	0.00000000	0.00000000	0.00000000	0.00000000	0.00000000	-0.00664125	0.00000000	0.00414080	0.00000000	0.00000000	0.00000000	-0.00705651	0.00000000	-0.00731862	0.00000000	0.00000000	0.00000000
-72.000	0.01000604	0.00868336	0.00905338	0.00788508	0.00744749	0.00613435	0.00580918	0.00000000	-0.01276984	0.00000000	0.00000000	0.00000000	0.00000000	0.00000000	-0.01125267	-0.01239400	-0.01199227	0.00000000	0.00000000	0.00000000	0.00000000	0.00000000	0.00000000	0.00000000	0.00000000	-0.00662286	0.00000000	0.00418402	0.00000000	0.00000000	0.00000000	-0.00699044	0.00000000	-0.00726117	0.00000000	0.00000000	0.00000000
-70.000	0.01000110	0.00866968	0.00903500	0.00785408	0.00742437	0.00613290	0.00581131	0.00000000	-0.01299619	0.00000000	0.00000000	0.00000000	0.00000000	0.00000000	-0.01130409	-0.01235833	-0.01199415	0.00000000	0.00000000	0.00000000	0.00000000	0.00000000	0.00000000	0.00000000	0.00000000	-0.00659733	0.00000000	0.00422334	0.00000000	0.00000000	0.00000000	-0.00691927	0.00000000	-0.00719805	0.00000000	0.00000000	0.00000000
-68.000	0.00999387	0.00865367	0.00901371	0.00781993	0.00739888	0.00613074	0.00581296	0.00000000	-0.01317906	0.00000000	0.00000000	0.00000000	0.00000000	0.00000000	-0.01133635	-0.01231397	-0.01198209	0.00000000	0.00000000	0.00000000	0.00000000	0.00000000	0.00000000	0.00000000	0.00000000	-0.00656499	0.00000000	0.00425862	0.00000000	0.00000000	0.00000000	-0.00684324	0.00000000	-0.00712954	0.00000000	0.00000000	0.00000000
-66.000	0.00998437	0.00863536	0.00898952	0.00778266	0.00737108	0.00612792	0.00581418	0.00000000	-0.01332437	0.00000000	0.00000000	0.00000000	0.00000000	0.00000000	-0.01135183	-0.01226186	-0.01195769	0.00000000	0.00000000	0.00000000	0.00000000	0.00000000	0.00000000	0.00000000	0.00000000	-0.00652611	0.00000000	0.00428971	0.00000000	0.00000000	0.00000000	-0.00676257	0.00000000	-0.00705588	0.00000000	0.00000000	0.00000000
-64.000	0.00997259	0.00861480	0.00896248	0.00774234	0.00734103	0.00612450	0.00581503	0.00000000	-0.01343706	0.00000000	0.00000000	0.00000000	0.00000000	0.00000000	-0.01135252	-0.01220274	-0.01192226	0.00000000	0.00000000	0.00000000	0.00000000	0.00000000	0.00000000	0.00000000	0.00000000	-0.00648097	0.00000000	0.00431647	0.00000000	0.00000000	0.00000000	-0.00667748	0.00000000	-0.00697734	0.00000000	0.00000000	0.00000000
-62.000	0.00995857	0.00859204	0.00893262	0.00769903	0.00730880	0.00612056	0.00581557	0.00000000	-0.01352128	0.00000000	0.00000000	0.00000000	0.00000000	0.00000000	-0.01134007	-0.01213721	-0.01187691	0.00000000	0.00000000	0.00000000	0.00000000	0.00000000	0.00000000	0.00000000	0.00000000	-0.00642984	0.00000000	0.00433873	0.00000000	0.00000000	0.00000000	-0.00658814	0.00000000	-0.00689412	0.00000000	0.00000000	0.00000000
-60.000	0.00994234	0.00856715	0.00890001	0.00765282	0.00727447	0.00611615	0.00581588	0.00000000	-0.01358052	0.00000000	0.00000000	0.00000000	0.00000000	0.00000000	-0.01131583	-0.01206572	-0.01182253	0.00000000	0.00000000	0.00000000	0.00000000	0.00000000	0.00000000	0.00000000	0.00000000	-0.00637297	0.00000000	0.00435633	0.00000000	0.00000000	0.00000000	-0.00649475	0.00000000	-0.00680643	0.00000000	0.00000000	0.00000000
-58.000	0.00992396	0.00854021	0.00886473	0.00760381	0.00723814	0.00611137	0.00581604	0.00000000	-0.01361769	0.00000000	0.00000000	0.00000000	0.00000000	0.00000000	-0.01128095	-0.01198867	-0.01175987	0.00000000	0.00000000	0.00000000	0.00000000	0.00000000	0.00000000	0.00000000	0.00000000	-0.00631059	0.00000000	0.00436912	0.00000000	0.00000000	0.00000000	-0.00639747	0.00000000	-0.00671447	0.00000000	0.00000000	0.00000000
-56.000	0.00990349	0.00851131	0.00882687	0.00755213	0.00719993	0.00610629	0.00581612	0.00000000	-0.01363524	0.00000000	0.00000000	0.00000000	0.00000000	0.00000000	-0.01123639	-0.01190636	-0.01168959	0.00000000	0.00000000	0.00000000	0.00000000	0.00000000	0.00000000	0.00000000	0.00000000	-0.00624293	0.00000000	0.00437692	0.00000000	0.00000000	0.00000000	-0.00629647	0.00000000	-0.00661842	0.00000000	0.00000000	0.00000000
-54.000	0.00988102	0.00848056	0.00878653	0.00749791	0.00715993	0.00610101	0.00581621	0.00000000	-0.01363524	0.00000000	0.00000000	0.00000000	0.00000000	0.00000000	-0.01118298	-0.01181906	-0.01161222	0.00000000	0.00000000	0.00000000	0.00000000	0.00000000	0.00000000	0.00000000	0.00000000	-0.00617020	0.00000000	0.00437956	0.00000000	0.00000000	0.00000000	-0.00619189	0.00000000	-0.00651845	0.00000000	0.00000000	0.00000000
-52.000	0.00985664	0.00844809	0.00874385	0.00744129	0.00711827	0.00609563	0.00581642	0.00000000	-0.01361945	0.00000000	0.00000000	0.00000000	0.00000000	0.00000000	-0.01112142	-0.01172698	-0.01152823	0.00000000	0.00000000	0.00000000	0.00000000	0.00000000	0.00000000	0.00000000	0.00000000	-0.00609262	0.00000000	0.00437686	0.00000000	0.00000000	0.00000000	-0.00608387	0.00000000	-0.00641472	0.00000000	0.00000000	0.00000000
-50.000	0.00983046	0.00841401	0.00869896	0.00738244	0.00707510	0.00609024	0.00581682	0.00000000	-0.01358937	0.00000000	0.00000000	0.00000000	0.00000000	0.00000000	-0.01105229	-0.01163033	-0.01143801	0.00000000	0.00000000	0.00000000	0.00000000	0.00000000	0.00000000	0.00000000	0.00000000	-0.00601037	0.00000000	0.00436864	0.00000000	0.00000000	0.00000000	-0.00597256	0.00000000	-0.00630739	0.00000000	0.00000000	0.00000000
-48.000	0.00980261	0.00837848	0.00865201	0.00732153	0.00703054	0.00608494	0.00581753	0.00000000	-0.01354625	0.00000000	0.00000000	0.00000000	0.00000000	0.00000000	-0.01097613	-0.01152926	-0.01134191	0.00000000	0.00000000	0.00000000	0.00000000	0.00000000	0.00000000	0.00000000	0.00000000	-0.00592364	0.00000000	0.00435473	0.00000000	0.00000000	0.00000000	-0.00585807	0.00000000	-0.00619659	0.00000000	0.00000000	0.00000000
-46.000	0.00977321	0.00834164	0.00860316	0.00725874	0.00698475	0.00607985	0.00581862	0.00000000	-0.01349121	0.00000000	0.00000000	0.00000000	0.00000000	0.00000000	-0.01089336	-0.01142391	-0.01124024	0.00000000	0.00000000	0.00000000	0.00000000	0.00000000	0.00000000	0.00000000	0.00000000	-0.00583261	0.00000000	0.00433493	0.00000000	0.00000000	0.00000000	-0.00574054	0.00000000	-0.00608246	0.00000000	0.00000000	0.00000000
-44.000	0.00974243	0.00830365	0.00855261	0.00719427	0.00693787	0.00607506	0.00582021	0.00000000	-0.01342517	0.00000000	0.00000000	0.00000000	0.00000000	0.00000000	-0.01080440	-0.01131442	-0.01113327	0.00000000	0.00000000	0.00000000	0.00000000	0.00000000	0.00000000	0.00000000	0.00000000	-0.00573745	0.00000000	0.00430906	0.00000000	0.00000000	0.00000000	-0.00562008	0.00000000	-0.00596513	0.00000000	0.00000000	0.00000000
-42.000	0.00971041	0.00826467	0.00850052	0.00712833	0.00689005	0.00607068	0.00582239	0.00000000	-0.01334896	0.00000000	0.00000000	0.00000000	0.00000000	0.00000000	-0.01070957	-0.01120089	-0.01102123	0.00000000	0.00000000	0.00000000	0.00000000	0.00000000	0.00000000	0.00000000	0.00000000	-0.00563832	0.00000000	0.00427693	0.00000000	0.00000000	0.00000000	-0.00549680	0.00000000	-0.00584473	0.00000000	0.00000000	0.00000000
-40.000	0.00967734	0.00822487	0.00844711	0.00706110	0.00684146	0.00606681	0.00582524	0.00000000	-0.01326329	0.00000000	0.00000000	0.00000000	0.00000000	0.00000000	-0.01060919	-0.01108343	-0.01090433	0.00000000	0.00000000	0.00000000	0.00000000	0.00000000	0.00000000	0.00000000	0.00000000	-0.00553538	0.00000000	0.00423836	0.00000000	0.00000000	0.00000000	-0.00537080	0.00000000	-0.00572137	0.00000000	0.00000000	0.00000000
-38.000	0.00964338	0.00818444	0.00839256	0.00699281	0.00679225	0.00606355	0.00582886	0.00000000	-0.01316877	0.00000000	0.00000000	0.00000000	0.00000000	0.00000000	-0.01050352	-0.01096214	-0.01078277	0.00000000	0.00000000	0.00000000	0.00000000	0.00000000	0.00000000	0.00000000	0.00000000	-0.00542878	0.00000000	0.00419316	0.00000000	0.00000000	0.00000000	-0.00531525	0.00000000	-0.00559517	0.00000000	0.00000000	0.00000000
-36.000	0.00960873	0.00814353	0.00833709	0.00692367	0.00674258	0.00606100	0.00583333	0.00000000	-0.01306595	0.00000000	0.00000000	0.00000000	0.00000000	0.00000000	-0.01039280	-0.01083709	-0.01065671	0.00000000	0.00000000	0.00000000	0.00000000	0.00000000	0.00000000	0.00000000	0.00000000	-0.00531866	0.00000000	0.00414114	0.00000000	0.00000000	0.00000000	-0.00533818	0.00000000	-0.00550685	0.00000000	0.00000000	0.00000000
-34.000	0.00957357	0.00810233	0.00828090	0.00685388	0.00669259	0.00605925	0.00583872	0.00000000	-0.01295532	0.00000000	0.00000000	0.00000000	0.00000000	0.00000000	-0.01027726	-0.01070839	-0.01052631	0.00000000	0.00000000	0.00000000	0.00000000	0.00000000	0.00000000	0.00000000	0.00000000	-0.00520515	0.00000000	0.00408213	0.00000000	0.00000000	0.00000000	-0.00536275	0.00000000	-0.00552352	0.00000000	0.00000000	0.00000000
-32.000	0.00953809	0.00806101	0.00822421	0.00678366	0.00664244	0.00605840	0.00584512	0.00000000	-0.01283729	0.00000000	0.00000000	0.00000000	0.00000000	0.00000000	-0.01015708	-0.01057609	-0.01039172	0.00000000	0.00000000	0.00000000	0.00000000	0.00000000	0.00000000	0.00000000	0.00000000	-0.00508840	0.00000000	0.00401597	0.00000000	0.00000000	0.00000000	-0.00538877	0.00000000	-0.00554158	0.00000000	0.00000000	0.00000000
-30.000	0.00950251	0.00801974	0.00816722	0.00671319	0.00659226	0.00605850	0.00585249	0.00000000	-0.01271226	0.00000000	0.00000000	0.00000000	0.00000000	0.00000000	-0.01003245	-0.01044028	-0.01025307	0.00000000	0.00000000	0.00000000	0.00000000	0.00000000	0.00000000	0.00000000	0.00000000	-0.00496854	0.00000000	0.00394248	0.00000000	0.00000000	0.00000000	-0.00541664	0.00000000	-0.00556065	0.00000000	0.00000000	0.00000000
-28.000	0.00946700	0.00797855	0.00811013	0.00664267	0.00654220	0.00605965	0.00590605	0.00000000	-0.01258055	0.00000000	0.00000000	0.00000000	0.00000000	0.00000000	-0.00990353	-0.01030103	-0.01011049	0.00000000	0.00000000	0.00000000	0.00000000	0.00000000	0.00000000	0.00000000	0.00000000	-0.00484568	0.00000000	0.00386152	0.00000000	0.00000000	0.00000000	-0.00544621	0.00000000	-0.00558127	0.00000000	0.00000000	0.00000000
-26.000	0.00943175	0.00793798	0.00805315	0.00665348	0.00649238	0.00606190	0.00604626	0.00000000	-0.01244248	0.00000000	0.00000000	0.00000000	0.00000000	0.00000000	-0.00977047	-0.01015839	-0.00996408	0.00000000	0.00000000	0.00000000	0.00000000	0.00000000	0.00000000	0.00000000	0.00000000	-0.00471995	0.00000000	0.00377297	0.00000000	0.00000000	0.00000000	-0.00547748	0.00000000	-0.00560326	0.00000000	0.00000000	0.00000000
-24.000	0.00939697	0.00802012	0.00799645	0.00674291	0.00647897	0.00606530	0.00618279	0.00000000	-0.01229833	0.00000000	0.00000000	0.00000000	0.00000000	0.00000000	-0.00963342	-0.01001245	-0.00981397	0.00000000	0.00000000	0.00000000	0.00000000	0.00000000	0.00000000	0.00000000	0.00000000	-0.00471557	0.00000000	0.00367668	0.00000000	0.00000000	0.00000000	-0.00551046	0.00000000	-0.00562662	0.00000000	0.00000000	0.00000000
-22.000	0.00936282	0.00815617	0.00794022	0.00682752	0.00658090	0.00606989	0.00631548	0.00000000	-0.01214836	0.00000000	0.00000000	0.00000000	0.00000000	0.00000000	-0.00949249	-0.00986327	-0.00966025	0.00000000	0.00000000	0.00000000	0.00000000	0.00000000	0.00000000	0.00000000	0.00000000	-0.00475185	0.00000000	0.00357259	0.00000000	0.00000000	0.00000000	-0.00554512	0.00000000	-0.00565135	0.00000000	0.00000000	0.00000000
-20.000	0.00932948	0.00828788	0.00788455	0.00690709	0.00667865	0.00607572	0.00644418	0.00000000	-0.01199278	0.00000000	0.00000000	0.00000000	0.00000000	0.00000000	-0.00934782	-0.00971089	-0.00950302	0.00000000	0.00000000	0.00000000	0.00000000	0.00000000	0.00000000	0.00000000	0.00000000	-0.00479125	0.00000000	0.00346060	0.00000000	0.00000000	0.00000000	-0.00558144	0.00000000	-0.00567743	0.00000000	0.00000000	0.00000000
-18.000	0.00929711	0.00841505	0.00782981	0.00698140	0.00677201	0.00608280	0.00656873	0.00000000	-0.01183183	0.00000000	0.00000000	0.00000000	0.00000000	0.00000000	-0.00919952	-0.00955540	-0.00934238	0.00000000	0.00000000	0.00000000	0.00000000	0.00000000	0.00000000	0.00000000	0.00000000	-0.00483382	0.00000000	0.00334068	0.00000000	0.00000000	0.00000000	-0.00561939	0.00000000	-0.00570486	0.00000000	0.00000000	0.00000000
-16.000	0.00926585	0.00853752	0.00788454	0.00705020	0.00686081	0.00617291	0.00668895	0.00000000	-0.01166569	0.00000000	0.00000000	0.00000000	0.00000000	0.00000000	-0.00904770	-0.00939685	-0.00917842	0.00000000	0.00000000	0.00000000	0.00000000	0.00000000	0.00000000	0.00000000	0.00000000	-0.00487963	0.00000000	0.00321282	0.00000000	0.00000000	0.00000000	-0.00565893	0.00000000	-0.00573360	0.00000000	0.00000000	0.00000000
-14.000	0.00923584	0.00865506	0.00799774	0.00711324	0.00694484	0.00626789	0.00680467	0.00000000	-0.01149455	0.00000000	0.00000000	0.00000000	0.00000000	0.00000000	-0.00889247	-0.00923530	-0.00901122	0.00000000	0.00000000	0.00000000	0.00000000	0.00000000	0.00000000	0.00000000	0.00000000	-0.00492874	0.00000000	0.00307705	0.00000000	0.00000000	0.00000000	-0.00569998	0.00000000	-0.00576360	0.00000000	0.00000000	0.00000000
-12.000	0.00920716	0.00876746	0.00810611	0.00717026	0.00702389	0.00635845	0.00691571	0.00000000	-0.01131858	0.00000000	0.00000000	0.00000000	0.00000000	0.00000000	-0.00873391	-0.00907082	-0.00884087	0.00000000	0.00000000	0.00000000	0.00000000	0.00000000	0.00000000	0.00000000	0.00000000	-0.00498121	0.00000000	0.00293341	0.00000000	0.00000000	0.00000000	-0.00574249	0.00000000	-0.00579484	0.00000000	0.00000000	0.00000000
-10.000	0.00923947	0.00887449	0.00820943	0.00722097	0.00709772	0.00644442	0.00702186	0.00000000	-0.01113794	0.00000000	0.00000000	0.00000000	0.00000000	0.00000000	-0.00857214	-0.00890345	-0.00866746	0.00000000	0.00000000	0.00000000	0.00000000	0.00000000	0.00000000	0.00000000	0.00000000	-0.00503705	0.00000000	0.00278204	0.00000000	0.00000000	0.00000000	-0.00578638	0.00000000	-0.00582724	0.00000000	0.00000000	0.00000000
-8.000	0.00934716	0.00897590	0.00830747	0.00726506	0.00716610	0.00652560	0.00712293	0.00000000	-0.01095279	0.00000000	0.00000000	0.00000000	0.00000000	0.00000000	-0.00840723	-0.00873327	-0.00849106	0.00000000	0.00000000	0.00000000	0.00000000	0.00000000	0.00000000	0.00000000	0.00000000	-0.00509627	0.00000000	0.00262307	0.00000000	0.00000000	0.00000000	-0.00583155	0.00000000	-0.00586075	0.00000000	0.00000000	0.00000000
-6.000	0.00944879	0.00907141	0.00839998	0.00730221	0.00722876	0.00660177	0.00721870	0.00000000	-0.01076328	0.00000000	0.00000000	0.00000000	0.00000000	0.00000000	-0.00823929	-0.00856033	-0.00831176	0.00000000	0.00000000	0.00000000	0.00000000	0.00000000	0.00000000	0.00000000	0.00000000	-0.00515886	0.00000000	0.00245672	0.00000000	0.00000000	0.00000000	-0.00587789	0.00000000	-0.00589528	0.00000000	0.00000000	0.00000000
-4.000	0.00954406	0.00916074	0.00848669	0.00733207	0.00728543	0.00667274	0.00730896	0.00000000	-0.01056952	0.00000000	0.00000000	0.00000000	0.00000000	0.00000000	-0.00806839	-0.00838469	-0.00812963	0.00000000	0.00000000	0.00000000	0.00000000	0.00000000	0.00000000	0.00000000	0.00000000	-0.00522478	0.00000000	0.00228324	0.00000000	0.00000000	0.00000000	-0.00592530	0.00000000	-0.00593075	0.00000000	0.00000000	0.00000000
-2.000	0.00963265	0.00924357	0.00856732	0.00735428	0.00733580	0.00673826	0.00739347	0.00000000	-0.01037167	0.00000000	0.00000000	0.00000000	0.00000000	0.00000000	-0.00789462	-0.00820642	-0.00794475	0.00000000	0.00000000	0.00000000	0.00000000	0.00000000	0.00000000	0.00000000	0.00000000	-0.00529397	0.00000000	0.00210295	0.00000000	0.00000000	0.00000000	-0.00597364	0.00000000	-0.00596706	0.00000000	0.00000000	0.00000000
0.000	0.00971421	0.00931956	0.00864155	0.00736843	0.00737956	0.00679809	0.00747199	0.00000000	-0.01016984	0.00000000	0.00000000	0.00000000	0.00000000	0.00000000	-0.00771807	-0.00802557	-0.00775719	0.00000000	0.00000000	0.00000000	0.00000000	0.00000000	0.00000000	0.00000000	0.00000000	-0.00536633	0.00000000	0.00191623	0.00000000	0.00000000	0.00000000	-0.00602277	0.00000000	-0.00600412	0.00000000	0.00000000	0.00000000
2.000	0.00978835	0.00938833	0.00870907	0.00737411	0.00741637	0.00685198	0.00754426	0.00000000	-0.00996416	0.00000000	0.00000000	0.00000000	0.00000000	0.00000000	-0.00753881	-0.00784220	-0.00756703	0.00000000	0.00000000	0.00000000	0.00000000	0.00000000	0.00000000	0.00000000	0.00000000	-0.00544174	0.00000000	0.00172348	0.00000000	0.00000000	0.00000000	-0.00607256	0.00000000	-0.00604180	0.00000000	0.00000000	0.00000000
4.000	0.00985467	0.00944948	0.00876949	0.00737087	0.00744585	0.00689967	0.00761001	0.00000000	-0.00975475	0.00000000	0.00000000	0.00000000	0.00000000	0.00000000	-0.00735693	-0.00765638	-0.00737435	0.00000000	0.00000000	0.00000000	0.00000000	0.00000000	0.00000000	0.00000000	0.00000000	-0.00552004	0.00000000	0.00152521	0.00000000	0.00000000	0.00000000	-0.00612283	0.00000000	-0.00608000	0.00000000	0.00000000	0.00000000
6.000	0.00991271	0.00950256	0.00882243	0.00735824	0.00746761	0.00694086	0.00766895	0.00000000	-0.00954171	0.00000000	0.00000000	0.00000000	0.00000000	0.00000000	-0.00717249	-0.00746817	-0.00717922	0.00000000	0.00000000	0.00000000	0.00000000	0.00000000	0.00000000	0.00000000	0.00000000	-0.00560106	0.00000000	0.00132195	0.00000000	0.00000000	0.00000000	-0.00617344	0.00000000	-0.00611857	0.00000000	0.00000000	0.00000000
8.000	0.00996198	0.00954707	0.00886745	0.00733570	0.00748123	0.00697525	0.00772078	0.00000000	-0.00932516	0.00000000	0.00000000	0.00000000	0.00000000	0.00000000	-0.00698559	-0.00727762	-0.00698171	0.00000000	0.00000000	0.00000000	0.00000000	0.00000000	0.00000000	0.00000000	0.00000000	-0.00568458	0.00000000	0.00111428	0.00000000	0.00000000	0.00000000	-0.00622420	0.00000000	-0.00615738	0.00000000	0.00000000	0.00000000
10.000	0.01000192	0.00958250	0.00890410	0.00730271	0.00748625	0.00700253	0.00776520	0.00000000	-0.00910521	0.00000000	0.00000000	0.00000000	0.00000000	0.00000000	-0.00679629	-0.00708480	-0.00678189	0.00000000	0.00000000	0.00000000	0.00000000	0.00000000	0.00000000	0.00000000	0.00000000	-0.00577035	0.00000000	0.00090284	0.00000000	0.00000000	0.00000000	-0.00627495	0.00000000	-0.00619631	0.00000000	0.00000000	0.00000000
