# Supplementary material for: The evolution of pelvic limb muscle moment arms in bird-line archosaurs
Source: Sci Adv. 2021 Mar 19;7(12):eabe2778. doi: 10.1126/sciadv.abe2778 (PMC7978429; doi:10.1126/sciadv.abe2778)
Supplement: Data file S7 [file abe2778_Data_file_S7.zip › supp data/SIMM_moment_arm_raw_data/Phasianus_ankleExAll.plt]

# Output plot file made by SIMM 6.0.2
# Curves and events from plot data files are not reproduced in this file.

title ankle_angle moment arm vs. ankle_angle


# This file contains 36 columns of data. The first
# column is the x-variable, followed by 35 y-variable[s].

ankle_angle (deg)	IT1|ankle_angle moment arm	IT2A|ankle_angle moment arm	IT2P|ankle_angle moment arm	IT3|ankle_angle moment arm	FMTE|ankle_angle moment arm	FMTI|ankle_angle moment arm	AMB|ankle_angle moment arm	AMBtendon|ankle_angle moment arm	ILFB|ankle_angle moment arm	IFI/PIFI1|ankle_angle moment arm	ITCR/PIFI2|ankle_angle moment arm	IFE|ankle_angle moment arm	ITCA|ankle_angle moment arm	ITCP|ankle_angle moment arm	FCM/FTI3|ankle_angle moment arm	FCLP/FTE|ankle_angle moment arm	PIFM/ADD1|ankle_angle moment arm	PIFL/ADD2|ankle_angle moment arm	OL/PIFE1|ankle_angle moment arm	OM/PIFE2|ankle_angle moment arm	ISF/ISTR|ankle_angle moment arm	CFP/CFB|ankle_angle moment arm	CFC/CFL|ankle_angle moment arm	GL|ankle_angle moment arm	GM|ankle_angle moment arm	TC|ankle_angle moment arm	EHL|ankle_angle moment arm	EDL|ankle_angle moment arm	FDL|ankle_angle moment arm	FDB|ankle_angle moment arm	FHL|ankle_angle moment arm	FL|ankle_angle moment arm	FLtendon|ankle_angle moment arm	FB|ankle_angle moment arm	ITM/PIFI2|ankle_angle moment arm	
0.000	0.00000000	0.00000000	0.00000000	0.00000000	0.00000000	0.00000000	0.00000000	-0.00786972	0.00000000	0.00000000	0.00000000	0.00000000	0.00000000	0.00000000	0.00000000	0.00000000	0.00000000	0.00000000	0.00000000	0.00000000	0.00000000	0.00000000	0.00000000	-0.01257312	-0.01340676	0.00627672	0.00576051	0.00574563	-0.00824866	0.00000000	-0.00888548	-0.00246745	-0.00698258	0.00322513	0.00000000
1.000	0.00000000	0.00000000	0.00000000	0.00000000	0.00000000	0.00000000	0.00000000	-0.00785628	0.00000000	0.00000000	0.00000000	0.00000000	0.00000000	0.00000000	0.00000000	0.00000000	0.00000000	0.00000000	0.00000000	0.00000000	0.00000000	0.00000000	0.00000000	-0.01256575	-0.01339171	0.00633807	0.00581999	0.00580819	-0.00823563	0.00000000	-0.00887134	-0.00242023	-0.00698195	0.00328598	0.00000000
2.000	0.00000000	0.00000000	0.00000000	0.00000000	0.00000000	0.00000000	0.00000000	-0.00784302	0.00000000	0.00000000	0.00000000	0.00000000	0.00000000	0.00000000	0.00000000	0.00000000	0.00000000	0.00000000	0.00000000	0.00000000	0.00000000	0.00000000	0.00000000	-0.01255890	-0.01337717	0.00639884	0.00587895	0.00587026	-0.00822268	0.00000000	-0.00885715	-0.00237257	-0.00698132	0.00334630	0.00000000
3.000	0.00000000	0.00000000	0.00000000	0.00000000	0.00000000	0.00000000	0.00000000	-0.00782995	0.00000000	0.00000000	0.00000000	0.00000000	0.00000000	0.00000000	0.00000000	0.00000000	0.00000000	0.00000000	0.00000000	0.00000000	0.00000000	0.00000000	0.00000000	-0.01255259	-0.01336282	0.00645904	0.00593737	0.00593182	-0.00820983	0.00000000	-0.00884293	-0.00232448	-0.00698070	0.00340608	0.00000000
4.000	0.00000000	0.00000000	0.00000000	0.00000000	0.00000000	0.00000000	0.00000000	-0.00781709	0.00000000	0.00000000	0.00000000	0.00000000	0.00000000	0.00000000	0.00000000	0.00000000	0.00000000	0.00000000	0.00000000	0.00000000	0.00000000	0.00000000	0.00000000	-0.01254684	-0.01334891	0.00651865	0.00599524	0.00599289	-0.00819710	0.00000000	-0.00882870	-0.00227596	-0.00698007	0.00346530	0.00000000
5.000	0.00000000	0.00000000	0.00000000	0.00000000	0.00000000	0.00000000	0.00000000	-0.00780446	0.00000000	0.00000000	0.00000000	0.00000000	0.00000000	0.00000000	0.00000000	0.00000000	0.00000000	0.00000000	0.00000000	0.00000000	0.00000000	0.00000000	0.00000000	-0.01254168	-0.01333537	0.00657766	0.00605256	0.00605343	-0.00818451	0.00000000	-0.00881325	-0.00222704	-0.00697945	0.00352397	0.00000000
6.000	0.00000000	0.00000000	0.00000000	0.00000000	0.00000000	0.00000000	0.00000000	-0.00779206	0.00000000	0.00000000	0.00000000	0.00000000	0.00000000	0.00000000	0.00000000	0.00000000	0.00000000	0.00000000	0.00000000	0.00000000	0.00000000	0.00000000	0.00000000	-0.01253713	-0.01332234	0.00663607	0.00610931	0.00611346	-0.00817206	0.00000000	-0.00879726	-0.00217771	-0.00697883	0.00358205	0.00000000
7.000	0.00000000	0.00000000	0.00000000	0.00000000	0.00000000	0.00000000	0.00000000	-0.00777992	0.00000000	0.00000000	0.00000000	0.00000000	0.00000000	0.00000000	0.00000000	0.00000000	0.00000000	0.00000000	0.00000000	0.00000000	0.00000000	0.00000000	0.00000000	-0.01253321	-0.01330960	0.00669386	0.00616549	0.00617296	-0.00815978	0.00000000	-0.00878126	-0.00212800	-0.00697821	0.00363954	0.00000000
8.000	0.00000000	0.00000000	0.00000000	0.00000000	0.00000000	0.00000000	0.00000000	-0.00776805	0.00000000	0.00000000	0.00000000	0.00000000	0.00000000	0.00000000	0.00000000	0.00000000	0.00000000	0.00000000	0.00000000	0.00000000	0.00000000	0.00000000	0.00000000	-0.01252995	-0.01329743	0.00675103	0.00622109	0.00623193	-0.00814769	0.00000000	-0.00876531	-0.00207791	-0.00697760	0.00369643	0.00000000
9.000	0.00000000	0.00000000	0.00000000	0.00000000	0.00000000	0.00000000	0.00000000	-0.00775544	0.00000000	0.00000000	0.00000000	0.00000000	0.00000000	0.00000000	0.00000000	0.00000000	0.00000000	0.00000000	0.00000000	0.00000000	0.00000000	0.00000000	0.00000000	-0.01252737	-0.01328571	0.00680757	0.00627610	0.00629035	-0.00813469	0.00000000	-0.00874933	-0.00202745	-0.00697698	0.00375269	0.00000000
10.000	0.00000000	0.00000000	0.00000000	0.00000000	0.00000000	0.00000000	0.00000000	-0.00774268	0.00000000	0.00000000	0.00000000	0.00000000	0.00000000	0.00000000	0.00000000	0.00000000	0.00000000	0.00000000	0.00000000	0.00000000	0.00000000	0.00000000	0.00000000	-0.01252577	-0.01327450	0.00686346	0.00633051	0.00634823	-0.00812138	0.00000000	-0.00873345	-0.00197664	-0.00697637	0.00380833	0.00000000
11.000	0.00000000	0.00000000	0.00000000	0.00000000	0.00000000	0.00000000	0.00000000	-0.00773032	0.00000000	0.00000000	0.00000000	0.00000000	0.00000000	0.00000000	0.00000000	0.00000000	0.00000000	0.00000000	0.00000000	0.00000000	0.00000000	0.00000000	0.00000000	-0.01252480	-0.01326381	0.00691871	0.00638431	0.00640555	-0.00810838	0.00000000	-0.00871773	-0.00192547	-0.00697577	0.00386332	0.00000000
12.000	0.00000000	0.00000000	0.00000000	0.00000000	0.00000000	0.00000000	0.00000000	-0.00771817	0.00000000	0.00000000	0.00000000	0.00000000	0.00000000	0.00000000	0.00000000	0.00000000	0.00000000	0.00000000	0.00000000	0.00000000	0.00000000	0.00000000	0.00000000	-0.01252476	-0.01325363	0.00697329	0.00643750	0.00646231	-0.00809552	0.00000000	-0.00870204	-0.00187397	-0.00697516	0.00391765	0.00000000
13.000	0.00000000	0.00000000	0.00000000	0.00000000	0.00000000	0.00000000	0.00000000	-0.00770638	0.00000000	0.00000000	0.00000000	0.00000000	0.00000000	0.00000000	0.00000000	0.00000000	0.00000000	0.00000000	0.00000000	0.00000000	0.00000000	0.00000000	0.00000000	-0.01252553	-0.01324403	0.00702720	0.00649006	0.00651849	-0.00808297	0.00000000	-0.00868640	-0.00182214	-0.00697456	0.00397131	0.00000000
14.000	0.00000000	0.00000000	0.00000000	0.00000000	0.00000000	0.00000000	0.00000000	-0.00769497	0.00000000	0.00000000	0.00000000	0.00000000	0.00000000	0.00000000	0.00000000	0.00000000	0.00000000	0.00000000	0.00000000	0.00000000	0.00000000	0.00000000	0.00000000	-0.01252700	-0.01323516	0.00708044	0.00654199	0.00657410	-0.00807064	0.00000000	-0.00867112	-0.00177000	-0.00697397	0.00402428	0.00000000
15.000	0.00000000	0.00000000	0.00000000	0.00000000	0.00000000	0.00000000	0.00000000	-0.00768392	0.00000000	0.00000000	0.00000000	0.00000000	0.00000000	0.00000000	0.00000000	0.00000000	0.00000000	0.00000000	0.00000000	0.00000000	0.00000000	0.00000000	0.00000000	-0.01252948	-0.01322690	0.00713298	0.00659326	0.00662912	-0.00805857	0.00000000	-0.00865623	-0.00171755	-0.00697337	0.00407655	0.00000000
16.000	0.00000000	0.00000000	0.00000000	0.00000000	0.00000000	0.00000000	0.00000000	-0.00767354	0.00000000	0.00000000	0.00000000	0.00000000	0.00000000	0.00000000	0.00000000	0.00000000	0.00000000	0.00000000	0.00000000	0.00000000	0.00000000	0.00000000	0.00000000	-0.01253270	-0.01321913	0.00718481	0.00664389	0.00668355	-0.00804695	0.00000000	-0.00864152	-0.00166480	-0.00697279	0.00412810	0.00000000
17.000	0.00000000	0.00000000	0.00000000	0.00000000	0.00000000	0.00000000	0.00000000	-0.00766378	0.00000000	0.00000000	0.00000000	0.00000000	0.00000000	0.00000000	0.00000000	0.00000000	0.00000000	0.00000000	0.00000000	0.00000000	0.00000000	0.00000000	0.00000000	-0.01253698	-0.01321216	0.00723594	0.00669384	0.00673737	-0.00803598	0.00000000	-0.00862701	-0.00161176	-0.00697220	0.00417892	0.00000000
18.000	0.00000000	0.00000000	0.00000000	0.00000000	0.00000000	0.00000000	0.00000000	-0.00765446	0.00000000	0.00000000	0.00000000	0.00000000	0.00000000	0.00000000	0.00000000	0.00000000	0.00000000	0.00000000	0.00000000	0.00000000	0.00000000	0.00000000	0.00000000	-0.01254204	-0.01320589	0.00728633	0.00674311	0.00679059	-0.00802536	0.00000000	-0.00861271	-0.00155845	-0.00697163	0.00422899	0.00000000
19.000	0.00000000	0.00000000	0.00000000	0.00000000	0.00000000	0.00000000	0.00000000	-0.00764559	0.00000000	0.00000000	0.00000000	0.00000000	0.00000000	0.00000000	0.00000000	0.00000000	0.00000000	0.00000000	0.00000000	0.00000000	0.00000000	0.00000000	0.00000000	-0.01254822	-0.01320031	0.00733599	0.00679170	0.00684318	-0.00801508	0.00000000	-0.00859864	-0.00150487	-0.00697105	0.00427830	0.00000000
20.000	0.00000000	0.00000000	0.00000000	0.00000000	0.00000000	0.00000000	0.00000000	-0.00763720	0.00000000	0.00000000	0.00000000	0.00000000	0.00000000	0.00000000	0.00000000	0.00000000	0.00000000	0.00000000	0.00000000	0.00000000	0.00000000	0.00000000	0.00000000	-0.01255523	-0.01319547	0.00738490	0.00683958	0.00689515	-0.00800519	0.00000000	-0.00858483	-0.00145104	-0.00697048	0.00432684	0.00000000
21.000	0.00000000	0.00000000	0.00000000	0.00000000	0.00000000	0.00000000	0.00000000	-0.00762931	0.00000000	0.00000000	0.00000000	0.00000000	0.00000000	0.00000000	0.00000000	0.00000000	0.00000000	0.00000000	0.00000000	0.00000000	0.00000000	0.00000000	0.00000000	-0.01256323	-0.01319154	0.00743304	0.00688675	0.00694648	-0.00799569	0.00000000	-0.00857130	-0.00139695	-0.00696992	0.00437458	0.00000000
22.000	0.00000000	0.00000000	0.00000000	0.00000000	0.00000000	0.00000000	0.00000000	-0.00762192	0.00000000	0.00000000	0.00000000	0.00000000	0.00000000	0.00000000	0.00000000	0.00000000	0.00000000	0.00000000	0.00000000	0.00000000	0.00000000	0.00000000	0.00000000	-0.01257243	-0.01318822	0.00748041	0.00693319	0.00699717	-0.00798660	0.00000000	-0.00855806	-0.00134263	-0.00696936	0.00442152	0.00000000
23.000	0.00000000	0.00000000	0.00000000	0.00000000	0.00000000	0.00000000	0.00000000	-0.00761507	0.00000000	0.00000000	0.00000000	0.00000000	0.00000000	0.00000000	0.00000000	0.00000000	0.00000000	0.00000000	0.00000000	0.00000000	0.00000000	0.00000000	0.00000000	-0.01258251	-0.01318587	0.00752698	0.00697889	0.00704720	-0.00797795	0.00000000	-0.00854513	-0.00128809	-0.00696881	0.00446763	0.00000000
24.000	0.00000000	0.00000000	0.00000000	0.00000000	0.00000000	0.00000000	0.00000000	-0.00760878	0.00000000	0.00000000	0.00000000	0.00000000	0.00000000	0.00000000	0.00000000	0.00000000	0.00000000	0.00000000	0.00000000	0.00000000	0.00000000	0.00000000	0.00000000	-0.01259366	-0.01318418	0.00757275	0.00702384	0.00709656	-0.00796976	0.00000000	-0.00853255	-0.00123332	-0.00696826	0.00451290	0.00000000
25.000	0.00000000	0.00000000	0.00000000	0.00000000	0.00000000	0.00000000	0.00000000	-0.00760307	0.00000000	0.00000000	0.00000000	0.00000000	0.00000000	0.00000000	0.00000000	0.00000000	0.00000000	0.00000000	0.00000000	0.00000000	0.00000000	0.00000000	0.00000000	-0.01260591	-0.01318332	0.00761770	0.00706802	0.00714525	-0.00796203	0.00000000	-0.00852032	-0.00117835	-0.00696772	0.00455732	0.00000000
26.000	0.00000000	0.00000000	0.00000000	0.00000000	0.00000000	0.00000000	0.00000000	-0.00759796	0.00000000	0.00000000	0.00000000	0.00000000	0.00000000	0.00000000	0.00000000	0.00000000	0.00000000	0.00000000	0.00000000	0.00000000	0.00000000	0.00000000	0.00000000	-0.01261943	-0.01318349	0.00766182	0.00711142	0.00719326	-0.00795480	0.00000000	-0.00850846	-0.00112318	-0.00696719	0.00460086	0.00000000
27.000	0.00000000	0.00000000	0.00000000	0.00000000	0.00000000	0.00000000	0.00000000	-0.00759346	0.00000000	0.00000000	0.00000000	0.00000000	0.00000000	0.00000000	0.00000000	0.00000000	0.00000000	0.00000000	0.00000000	0.00000000	0.00000000	0.00000000	0.00000000	-0.01263392	-0.01318405	0.00770507	0.00715402	0.00724057	-0.00794809	0.00000000	-0.00849700	-0.00106782	-0.00696666	0.00464352	0.00000000
28.000	0.00000000	0.00000000	0.00000000	0.00000000	0.00000000	0.00000000	0.00000000	-0.00758962	0.00000000	0.00000000	0.00000000	0.00000000	0.00000000	0.00000000	0.00000000	0.00000000	0.00000000	0.00000000	0.00000000	0.00000000	0.00000000	0.00000000	0.00000000	-0.01264955	-0.01318567	0.00774746	0.00719581	0.00728717	-0.00794192	0.00000000	-0.00848595	-0.00101228	-0.00696614	0.00468527	0.00000000
29.000	0.00000000	0.00000000	0.00000000	0.00000000	0.00000000	0.00000000	0.00000000	-0.00758644	0.00000000	0.00000000	0.00000000	0.00000000	0.00000000	0.00000000	0.00000000	0.00000000	0.00000000	0.00000000	0.00000000	0.00000000	0.00000000	0.00000000	0.00000000	-0.01266635	-0.01318820	0.00778896	0.00723677	0.00733306	-0.00793630	0.00000000	-0.00847534	-0.00095658	-0.00696563	0.00472610	0.00000000
30.000	0.00000000	0.00000000	0.00000000	0.00000000	0.00000000	0.00000000	0.00000000	-0.00758394	0.00000000	0.00000000	0.00000000	0.00000000	0.00000000	0.00000000	0.00000000	0.00000000	0.00000000	0.00000000	0.00000000	0.00000000	0.00000000	0.00000000	0.00000000	-0.01268434	-0.01319168	0.00782955	0.00727688	0.00737822	-0.00793126	0.00000000	-0.00846518	-0.00090071	-0.00696512	0.00476598	0.00000000
31.000	0.00000000	0.00000000	0.00000000	0.00000000	0.00000000	0.00000000	0.00000000	-0.00758216	0.00000000	0.00000000	0.00000000	0.00000000	0.00000000	0.00000000	0.00000000	0.00000000	0.00000000	0.00000000	0.00000000	0.00000000	0.00000000	0.00000000	0.00000000	-0.01270352	-0.01319611	0.00786921	0.00731612	0.00742263	-0.00792681	0.00000000	-0.00845550	-0.00084469	-0.00696462	0.00480491	0.00000000
32.000	0.00000000	0.00000000	0.00000000	0.00000000	0.00000000	0.00000000	0.00000000	-0.00758111	0.00000000	0.00000000	0.00000000	0.00000000	0.00000000	0.00000000	0.00000000	0.00000000	0.00000000	0.00000000	0.00000000	0.00000000	0.00000000	0.00000000	0.00000000	-0.01272392	-0.01320151	0.00790792	0.00735448	0.00746629	-0.00792299	0.00000000	-0.00844630	-0.00078854	-0.00696413	0.00484286	0.00000000
33.000	0.00000000	0.00000000	0.00000000	0.00000000	0.00000000	0.00000000	0.00000000	-0.00758081	0.00000000	0.00000000	0.00000000	0.00000000	0.00000000	0.00000000	0.00000000	0.00000000	0.00000000	0.00000000	0.00000000	0.00000000	0.00000000	0.00000000	0.00000000	-0.01274554	-0.01320773	0.00794565	0.00739193	0.00750918	-0.00791980	0.00000000	-0.00843762	-0.00073225	-0.00696364	0.00487981	0.00000000
34.000	0.00000000	0.00000000	0.00000000	0.00000000	0.00000000	0.00000000	0.00000000	-0.00758128	0.00000000	0.00000000	0.00000000	0.00000000	0.00000000	0.00000000	0.00000000	0.00000000	0.00000000	0.00000000	0.00000000	0.00000000	0.00000000	0.00000000	0.00000000	-0.01276841	-0.01321512	0.00798239	0.00742845	0.00755129	-0.00791727	0.00000000	-0.00842947	-0.00067584	-0.00696316	0.00491576	0.00000000
35.000	0.00000000	0.00000000	0.00000000	0.00000000	0.00000000	0.00000000	0.00000000	-0.00758254	0.00000000	0.00000000	0.00000000	0.00000000	0.00000000	0.00000000	0.00000000	0.00000000	0.00000000	0.00000000	0.00000000	0.00000000	0.00000000	0.00000000	0.00000000	-0.01279252	-0.01322353	0.00801811	0.00746403	0.00759260	-0.00791542	0.00000000	-0.00842186	-0.00061932	-0.00696269	0.00495067	0.00000000
36.000	0.00000000	0.00000000	0.00000000	0.00000000	0.00000000	0.00000000	0.00000000	-0.00758463	0.00000000	0.00000000	0.00000000	0.00000000	0.00000000	0.00000000	0.00000000	0.00000000	0.00000000	0.00000000	0.00000000	0.00000000	0.00000000	0.00000000	0.00000000	-0.01281789	-0.01323298	0.00805278	0.00749862	0.00763310	-0.00791427	0.00000000	-0.00841482	-0.00056269	-0.00696223	0.00498453	0.00000000
37.000	0.00000000	0.00000000	0.00000000	0.00000000	0.00000000	0.00000000	0.00000000	-0.00758754	0.00000000	0.00000000	0.00000000	0.00000000	0.00000000	0.00000000	0.00000000	0.00000000	0.00000000	0.00000000	0.00000000	0.00000000	0.00000000	0.00000000	0.00000000	-0.01284453	-0.01324346	0.00808637	0.00753222	0.00767277	-0.00791383	0.00000000	-0.00840835	-0.00050597	-0.00696178	0.00501731	0.00000000
38.000	0.00000000	0.00000000	0.00000000	0.00000000	0.00000000	0.00000000	0.00000000	-0.00759131	0.00000000	0.00000000	0.00000000	0.00000000	0.00000000	0.00000000	0.00000000	0.00000000	0.00000000	0.00000000	0.00000000	0.00000000	0.00000000	0.00000000	0.00000000	-0.01287244	-0.01325500	0.00811885	0.00756480	0.00771160	-0.00791412	0.00000000	-0.00840249	-0.00044917	-0.00696133	0.00504901	0.00000000
39.000	0.00000000	0.00000000	0.00000000	0.00000000	0.00000000	0.00000000	0.00000000	-0.00759596	0.00000000	0.00000000	0.00000000	0.00000000	0.00000000	0.00000000	0.00000000	0.00000000	0.00000000	0.00000000	0.00000000	0.00000000	0.00000000	0.00000000	0.00000000	-0.01290163	-0.01326759	0.00815018	0.00759632	0.00774956	-0.00791516	0.00000000	-0.00839723	-0.00039230	-0.00696090	0.00507960	0.00000000
40.000	0.00000000	0.00000000	0.00000000	0.00000000	0.00000000	0.00000000	0.00000000	-0.00760149	0.00000000	0.00000000	0.00000000	0.00000000	0.00000000	0.00000000	0.00000000	0.00000000	0.00000000	0.00000000	0.00000000	0.00000000	0.00000000	0.00000000	0.00000000	-0.01293210	-0.01328126	0.00818035	0.00762675	0.00778664	-0.00791698	0.00000000	-0.00839261	-0.00033536	-0.00696047	0.00510906	0.00000000
41.000	0.00000000	0.00000000	0.00000000	0.00000000	0.00000000	0.00000000	0.00000000	-0.00760794	0.00000000	0.00000000	0.00000000	0.00000000	0.00000000	0.00000000	0.00000000	0.00000000	0.00000000	0.00000000	0.00000000	0.00000000	0.00000000	0.00000000	0.00000000	-0.01296384	-0.01329601	0.00820930	0.00765607	0.00782281	-0.00791957	0.00000000	-0.00838863	-0.00027836	-0.00696005	0.00513736	0.00000000
42.000	0.00000000	0.00000000	0.00000000	0.00000000	0.00000000	0.00000000	0.00000000	-0.00761532	0.00000000	0.00000000	0.00000000	0.00000000	0.00000000	0.00000000	0.00000000	0.00000000	0.00000000	0.00000000	0.00000000	0.00000000	0.00000000	0.00000000	0.00000000	-0.01299687	-0.01331166	0.00823700	0.00768423	0.00785807	-0.00792297	0.00000000	-0.00838531	-0.00022132	-0.00695964	0.00516450	0.00000000
43.000	0.00000000	0.00000000	0.00000000	0.00000000	0.00000000	0.00000000	0.00000000	-0.00762364	0.00000000	0.00000000	0.00000000	0.00000000	0.00000000	0.00000000	0.00000000	0.00000000	0.00000000	0.00000000	0.00000000	0.00000000	0.00000000	0.00000000	0.00000000	-0.01303098	-0.01332857	0.00826340	0.00771121	0.00789237	-0.00792719	0.00000000	-0.00838266	-0.00016425	-0.00695924	0.00519044	0.00000000
44.000	0.00000000	0.00000000	0.00000000	0.00000000	0.00000000	0.00000000	0.00000000	-0.00763293	0.00000000	0.00000000	0.00000000	0.00000000	0.00000000	0.00000000	0.00000000	0.00000000	0.00000000	0.00000000	0.00000000	0.00000000	0.00000000	0.00000000	0.00000000	-0.01306656	-0.01334657	0.00828846	0.00773696	0.00792570	-0.00793224	0.00000000	-0.00838070	-0.00010714	-0.00695884	0.00521516	0.00000000
45.000	0.00000000	0.00000000	0.00000000	0.00000000	0.00000000	0.00000000	0.00000000	-0.00764320	0.00000000	0.00000000	0.00000000	0.00000000	0.00000000	0.00000000	0.00000000	0.00000000	0.00000000	0.00000000	0.00000000	0.00000000	0.00000000	0.00000000	0.00000000	-0.01310339	-0.01336566	0.00831213	0.00776144	0.00795803	-0.00793814	0.00000000	-0.00837944	-0.00005002	-0.00695846	0.00523865	0.00000000
46.000	0.00000000	0.00000000	0.00000000	0.00000000	0.00000000	0.00000000	0.00000000	-0.00765446	0.00000000	0.00000000	0.00000000	0.00000000	0.00000000	0.00000000	0.00000000	0.00000000	0.00000000	0.00000000	0.00000000	0.00000000	0.00000000	0.00000000	0.00000000	-0.01314148	-0.01338583	0.00833435	0.00778460	0.00798934	-0.00794490	0.00000000	-0.00837888	0.00000711	-0.00695809	0.00526088	0.00000000
47.000	0.00000000	0.00000000	0.00000000	0.00000000	0.00000000	0.00000000	0.00000000	-0.00766673	0.00000000	0.00000000	0.00000000	0.00000000	0.00000000	0.00000000	0.00000000	0.00000000	0.00000000	0.00000000	0.00000000	0.00000000	0.00000000	0.00000000	0.00000000	-0.01318062	-0.01340708	0.00835508	0.00780640	0.00801959	-0.00795254	0.00000000	-0.00837905	0.00006424	-0.00695773	0.00528183	0.00000000
48.000	0.00000000	0.00000000	0.00000000	0.00000000	0.00000000	0.00000000	0.00000000	-0.00768002	0.00000000	0.00000000	0.00000000	0.00000000	0.00000000	0.00000000	0.00000000	0.00000000	0.00000000	0.00000000	0.00000000	0.00000000	0.00000000	0.00000000	0.00000000	-0.01322118	-0.01342940	0.00837424	0.00782679	0.00804876	-0.00796106	0.00000000	-0.00837995	0.00012136	-0.00695737	0.00530147	0.00000000
49.000	0.00000000	0.00000000	0.00000000	0.00000000	0.00000000	0.00000000	0.00000000	-0.00769434	0.00000000	0.00000000	0.00000000	0.00000000	0.00000000	0.00000000	0.00000000	0.00000000	0.00000000	0.00000000	0.00000000	0.00000000	0.00000000	0.00000000	0.00000000	-0.01326294	-0.01345262	0.00839177	0.00784571	0.00807680	-0.00797048	0.00000000	-0.00838159	0.00017845	-0.00695703	0.00531979	0.00000000
50.000	0.00000000	0.00000000	0.00000000	0.00000000	0.00000000	0.00000000	0.00000000	-0.00770972	0.00000000	0.00000000	0.00000000	0.00000000	0.00000000	0.00000000	0.00000000	0.00000000	0.00000000	0.00000000	0.00000000	0.00000000	0.00000000	0.00000000	0.00000000	-0.01330572	-0.01347708	0.00840759	0.00786309	0.00810369	-0.00798080	0.00000000	-0.00838398	0.00023552	-0.00695670	0.00533675	0.00000000
51.000	0.00000000	0.00000000	0.00000000	0.00000000	0.00000000	0.00000000	0.00000000	-0.00772615	0.00000000	0.00000000	0.00000000	0.00000000	0.00000000	0.00000000	0.00000000	0.00000000	0.00000000	0.00000000	0.00000000	0.00000000	0.00000000	0.00000000	0.00000000	-0.01334984	-0.01350257	0.00842164	0.00787889	0.00812938	-0.00799204	0.00000000	-0.00838713	0.00029255	-0.00695637	0.00535234	0.00000000
52.000	0.00000000	0.00000000	0.00000000	0.00000000	0.00000000	0.00000000	0.00000000	-0.00774365	0.00000000	0.00000000	0.00000000	0.00000000	0.00000000	0.00000000	0.00000000	0.00000000	0.00000000	0.00000000	0.00000000	0.00000000	0.00000000	0.00000000	0.00000000	-0.01339493	-0.01352910	0.00843381	0.00789301	0.00815382	-0.00800421	0.00000000	-0.00839104	0.00034954	-0.00695606	0.00536653	0.00000000
53.000	0.00000000	0.00000000	0.00000000	0.00000000	0.00000000	0.00000000	0.00000000	-0.00776221	0.00000000	0.00000000	0.00000000	0.00000000	0.00000000	0.00000000	0.00000000	0.00000000	0.00000000	0.00000000	0.00000000	0.00000000	0.00000000	0.00000000	0.00000000	-0.01344131	-0.01355665	0.00844402	0.00790540	0.00817698	-0.00801732	0.00000000	-0.00839572	0.00040646	-0.00695576	0.00537930	0.00000000
54.000	0.00000000	0.00000000	0.00000000	0.00000000	0.00000000	0.00000000	0.00000000	-0.00778186	0.00000000	0.00000000	0.00000000	0.00000000	0.00000000	0.00000000	0.00000000	0.00000000	0.00000000	0.00000000	0.00000000	0.00000000	0.00000000	0.00000000	0.00000000	-0.01348861	-0.01358504	0.00845217	0.00791596	0.00819880	-0.00803136	0.00000000	-0.00840117	0.00046332	-0.00695547	0.00539062	0.00000000
55.000	0.00000000	0.00000000	0.00000000	0.00000000	0.00000000	0.00000000	0.00000000	-0.00780258	0.00000000	0.00000000	0.00000000	0.00000000	0.00000000	0.00000000	0.00000000	0.00000000	0.00000000	0.00000000	0.00000000	0.00000000	0.00000000	0.00000000	0.00000000	-0.01353714	-0.01361457	0.00845814	0.00792460	0.00821923	-0.00804634	0.00000000	-0.00840741	0.00052010	-0.00695519	0.00540046	0.00000000
56.000	0.00000000	0.00000000	0.00000000	0.00000000	0.00000000	0.00000000	0.00000000	-0.00782441	0.00000000	0.00000000	0.00000000	0.00000000	0.00000000	0.00000000	0.00000000	0.00000000	0.00000000	0.00000000	0.00000000	0.00000000	0.00000000	0.00000000	0.00000000	-0.01358651	-0.01364505	0.00846181	0.00793124	0.00823821	-0.00806228	0.00000000	-0.00841442	0.00057679	-0.00695492	0.00540880	0.00000000
57.000	0.00000000	0.00000000	0.00000000	0.00000000	0.00000000	0.00000000	0.00000000	-0.00784733	0.00000000	0.00000000	0.00000000	0.00000000	0.00000000	0.00000000	0.00000000	0.00000000	0.00000000	0.00000000	0.00000000	0.00000000	0.00000000	0.00000000	0.00000000	-0.01363688	-0.01367632	0.00846304	0.00793577	0.00825567	-0.00807917	0.00000000	-0.00842221	0.00063339	-0.00695466	0.00541562	0.00000000
58.000	0.00000000	0.00000000	0.00000000	0.00000000	0.00000000	0.00000000	0.00000000	-0.00787134	0.00000000	0.00000000	0.00000000	0.00000000	0.00000000	0.00000000	0.00000000	0.00000000	0.00000000	0.00000000	0.00000000	0.00000000	0.00000000	0.00000000	0.00000000	-0.01368835	-0.01370865	0.00846170	0.00793806	0.00827154	-0.00809701	0.00000000	-0.00843079	0.00068989	-0.00695441	0.00542089	0.00000000
59.000	0.00000000	0.00000000	0.00000000	0.00000000	0.00000000	0.00000000	0.00000000	-0.00789645	0.00000000	0.00000000	0.00000000	0.00000000	0.00000000	0.00000000	0.00000000	0.00000000	0.00000000	0.00000000	0.00000000	0.00000000	0.00000000	0.00000000	0.00000000	-0.01374056	-0.01374186	0.00845761	0.00793800	0.00828574	-0.00811579	0.00000000	-0.00844016	0.00074627	-0.00695417	0.00542457	0.00000000
60.000	0.00000000	0.00000000	0.00000000	0.00000000	0.00000000	0.00000000	0.00000000	-0.00792266	0.00000000	0.00000000	0.00000000	0.00000000	0.00000000	0.00000000	0.00000000	0.00000000	0.00000000	0.00000000	0.00000000	0.00000000	0.00000000	0.00000000	0.00000000	-0.01379362	-0.01377577	0.00845060	0.00793544	0.00829819	-0.00813553	0.00000000	-0.00845030	0.00080252	-0.00695395	0.00542666	0.00000000
61.000	0.00000000	0.00000000	0.00000000	0.00000000	0.00000000	0.00000000	0.00000000	-0.00794996	0.00000000	0.00000000	0.00000000	0.00000000	0.00000000	0.00000000	0.00000000	0.00000000	0.00000000	0.00000000	0.00000000	0.00000000	0.00000000	0.00000000	0.00000000	-0.01384750	-0.01381065	0.00844047	0.00793024	0.00830880	-0.00815621	0.00000000	-0.00846121	0.00085865	-0.00695373	0.00542711	0.00000000
62.000	0.00000000	0.00000000	0.00000000	0.00000000	0.00000000	0.00000000	0.00000000	-0.00797834	0.00000000	0.00000000	0.00000000	0.00000000	0.00000000	0.00000000	0.00000000	0.00000000	0.00000000	0.00000000	0.00000000	0.00000000	0.00000000	0.00000000	0.00000000	-0.01390228	-0.01384617	0.00842701	0.00792224	0.00831745	-0.00817785	0.00000000	-0.00847291	0.00091463	-0.00695353	0.00542590	0.00000000
63.000	0.00000000	0.00000000	0.00000000	0.00000000	0.00000000	0.00000000	0.00000000	-0.00800781	0.00000000	0.00000000	0.00000000	0.00000000	0.00000000	0.00000000	0.00000000	0.00000000	0.00000000	0.00000000	0.00000000	0.00000000	0.00000000	0.00000000	0.00000000	-0.01395762	-0.01388256	0.00840998	0.00791125	0.00832405	-0.00820041	0.00000000	-0.00848536	0.00097046	-0.00695334	0.00542300	0.00000000
64.000	0.00000000	0.00000000	0.00000000	0.00000000	0.00000000	0.00000000	0.00000000	-0.00803835	0.00000000	0.00000000	0.00000000	0.00000000	0.00000000	0.00000000	0.00000000	0.00000000	0.00000000	0.00000000	0.00000000	0.00000000	0.00000000	0.00000000	0.00000000	-0.01401360	-0.01391954	0.00838911	0.00789708	0.00832845	-0.00822392	0.00000000	-0.00849858	0.00102612	-0.00695316	0.00541839	0.00000000
65.000	0.00000000	0.00000000	0.00000000	0.00000000	0.00000000	0.00000000	0.00000000	-0.00806995	0.00000000	0.00000000	0.00000000	0.00000000	0.00000000	0.00000000	0.00000000	0.00000000	0.00000000	0.00000000	0.00000000	0.00000000	0.00000000	0.00000000	0.00000000	-0.01407017	-0.01395731	0.00836410	0.00787951	0.00833053	-0.00824834	0.00000000	-0.00851254	0.00108162	-0.00695299	0.00541204	0.00000000
66.000	0.00000000	0.00000000	0.00000000	0.00000000	0.00000000	0.00000000	0.00000000	-0.00810260	0.00000000	0.00000000	0.00000000	0.00000000	0.00000000	0.00000000	0.00000000	0.00000000	0.00000000	0.00000000	0.00000000	0.00000000	0.00000000	0.00000000	0.00000000	-0.01412728	-0.01399559	0.00833464	0.00785831	0.00833013	-0.00827368	0.00000000	-0.00852726	0.00113693	-0.00695283	0.00540391	0.00000000
67.000	0.00000000	0.00000000	0.00000000	0.00000000	0.00000000	0.00000000	0.00000000	-0.00813629	0.00000000	0.00000000	0.00000000	0.00000000	0.00000000	0.00000000	0.00000000	0.00000000	0.00000000	0.00000000	0.00000000	0.00000000	0.00000000	0.00000000	0.00000000	-0.01418484	-0.01403455	0.00830036	0.00783321	0.00832707	-0.00829991	0.00000000	-0.00854270	0.00119205	-0.00695269	0.00539399	0.00000000
68.000	0.00000000	0.00000000	0.00000000	0.00000000	0.00000000	0.00000000	0.00000000	-0.00817100	0.00000000	0.00000000	0.00000000	0.00000000	0.00000000	0.00000000	0.00000000	0.00000000	0.00000000	0.00000000	0.00000000	0.00000000	0.00000000	0.00000000	0.00000000	-0.01424281	-0.01407395	0.00826086	0.00780392	0.00832116	-0.00832704	0.00000000	-0.00855886	0.00124697	-0.00695255	0.00538224	0.00000000
69.000	0.00000000	0.00000000	0.00000000	0.00000000	0.00000000	0.00000000	0.00000000	-0.00820671	0.00000000	0.00000000	0.00000000	0.00000000	0.00000000	0.00000000	0.00000000	0.00000000	0.00000000	0.00000000	0.00000000	0.00000000	0.00000000	0.00000000	0.00000000	-0.01430112	-0.01411383	0.00821569	0.00777012	0.00831220	-0.00835503	0.00000000	-0.00857573	0.00130168	-0.00695243	0.00536863	0.00000000
70.000	0.00000000	0.00000000	0.00000000	0.00000000	0.00000000	0.00000000	0.00000000	-0.00824342	0.00000000	0.00000000	0.00000000	0.00000000	0.00000000	0.00000000	0.00000000	0.00000000	0.00000000	0.00000000	0.00000000	0.00000000	0.00000000	0.00000000	0.00000000	-0.01435969	-0.01415424	0.00816435	0.00773148	0.00829995	-0.00838388	0.00000000	-0.00859329	0.00135617	-0.00695232	0.00535314	0.00000000
71.000	0.00000000	0.00000000	0.00000000	0.00000000	0.00000000	0.00000000	0.00000000	-0.00828109	0.00000000	0.00000000	0.00000000	0.00000000	0.00000000	0.00000000	0.00000000	0.00000000	0.00000000	0.00000000	0.00000000	0.00000000	0.00000000	0.00000000	0.00000000	-0.01441845	-0.01419495	0.00810629	0.00768759	0.00828413	-0.00841356	0.00000000	-0.00861153	0.00141044	-0.00695223	0.00533573	0.00000000
72.000	0.00000000	0.00000000	0.00000000	0.00000000	0.00000000	0.00000000	0.00000000	-0.00831969	0.00000000	0.00000000	0.00000000	0.00000000	0.00000000	0.00000000	0.00000000	0.00000000	0.00000000	0.00000000	0.00000000	0.00000000	0.00000000	0.00000000	0.00000000	-0.01447733	-0.01423599	0.00804089	0.00763803	0.00826445	-0.00844407	0.00000000	-0.00863041	0.00146446	-0.00695214	0.00531638	0.00000000
73.000	0.00000000	0.00000000	0.00000000	0.00000000	0.00000000	0.00000000	0.00000000	-0.00835922	0.00000000	0.00000000	0.00000000	0.00000000	0.00000000	0.00000000	0.00000000	0.00000000	0.00000000	0.00000000	0.00000000	0.00000000	0.00000000	0.00000000	0.00000000	-0.01453625	-0.01427738	0.00796746	0.00758233	0.00824057	-0.00847536	0.00000000	-0.00864995	0.00151823	-0.00695207	0.00529506	0.00000000
74.000	0.00000000	0.00000000	0.00000000	0.00000000	0.00000000	0.00000000	0.00000000	-0.00839963	0.00000000	0.00000000	0.00000000	0.00000000	0.00000000	0.00000000	0.00000000	0.00000000	0.00000000	0.00000000	0.00000000	0.00000000	0.00000000	0.00000000	0.00000000	-0.01459515	-0.01431893	0.00788524	0.00751998	0.00821211	-0.00850743	0.00000000	-0.00867010	0.00157174	-0.00695201	0.00527174	0.00000000
75.000	0.00000000	0.00000000	0.00000000	0.00000000	0.00000000	0.00000000	0.00000000	-0.00844091	0.00000000	0.00000000	0.00000000	0.00000000	0.00000000	0.00000000	0.00000000	0.00000000	0.00000000	0.00000000	0.00000000	0.00000000	0.00000000	0.00000000	0.00000000	-0.01465394	-0.01436064	0.00779338	0.00745039	0.00817865	-0.00854025	0.00000000	-0.00869084	0.00162499	-0.00695195	0.00524639	0.00000000
76.000	0.00000000	0.00000000	0.00000000	0.00000000	0.00000000	0.00000000	0.00000000	-0.00848302	0.00000000	0.00000000	0.00000000	0.00000000	0.00000000	0.00000000	0.00000000	0.00000000	0.00000000	0.00000000	0.00000000	0.00000000	0.00000000	0.00000000	0.00000000	-0.01471254	-0.01440245	0.00769092	0.00737294	0.00813970	-0.00857377	0.00000000	-0.00871216	0.00167795	-0.00695191	0.00521898	0.00000000
77.000	0.00000000	0.00000000	0.00000000	0.00000000	0.00000000	0.00000000	0.00000000	-0.00852591	0.00000000	0.00000000	0.00000000	0.00000000	0.00000000	0.00000000	0.00000000	0.00000000	0.00000000	0.00000000	0.00000000	0.00000000	0.00000000	0.00000000	0.00000000	-0.01477082	-0.01444436	0.00757682	0.00728692	0.00809473	-0.00860800	0.00000000	-0.00873403	0.00173063	-0.00695188	0.00518949	0.00000000
78.000	0.00000000	0.00000000	0.00000000	0.00000000	0.00000000	0.00000000	0.00000000	-0.00856957	0.00000000	0.00000000	0.00000000	0.00000000	0.00000000	0.00000000	0.00000000	0.00000000	0.00000000	0.00000000	0.00000000	0.00000000	0.00000000	0.00000000	0.00000000	-0.01482883	-0.01448621	0.00744992	0.00719158	0.00804310	-0.00864288	0.00000000	-0.00875644	0.00178300	-0.00695187	0.00515789	0.00000000
79.000	0.00000000	0.00000000	0.00000000	0.00000000	0.00000000	0.00000000	0.00000000	-0.00861396	0.00000000	0.00000000	0.00000000	0.00000000	0.00000000	0.00000000	0.00000000	0.00000000	0.00000000	0.00000000	0.00000000	0.00000000	0.00000000	0.00000000	0.00000000	-0.01488642	-0.01452800	0.00730895	0.00708607	0.00798412	-0.00867839	0.00000000	-0.00877933	0.00183507	-0.00695187	0.00512415	0.00000000
80.000	0.00000000	0.00000000	0.00000000	0.00000000	0.00000000	0.00000000	0.00000000	-0.00865904	0.00000000	0.00000000	0.00000000	0.00000000	0.00000000	0.00000000	0.00000000	0.00000000	0.00000000	0.00000000	0.00000000	0.00000000	0.00000000	0.00000000	0.00000000	-0.01494351	-0.01456965	0.00715250	0.00696947	0.00791700	-0.00871449	0.00000000	-0.00880270	0.00188682	-0.00695188	0.00508824	0.00000000
81.000	0.00000000	0.00000000	0.00000000	0.00000000	0.00000000	0.00000000	0.00000000	-0.00870475	0.00000000	0.00000000	0.00000000	0.00000000	0.00000000	0.00000000	0.00000000	0.00000000	0.00000000	0.00000000	0.00000000	0.00000000	0.00000000	0.00000000	0.00000000	-0.01500002	-0.01461111	0.00697907	0.00684080	0.00784082	-0.00875116	0.00000000	-0.00882651	0.00193824	-0.00695190	0.00505015	0.00000000
82.000	0.00000000	0.00000000	0.00000000	0.00000000	0.00000000	0.00000000	0.00000000	-0.00875108	0.00000000	0.00000000	0.00000000	0.00000000	0.00000000	0.00000000	0.00000000	0.00000000	0.00000000	0.00000000	0.00000000	0.00000000	0.00000000	0.00000000	0.00000000	-0.01505586	-0.01465232	0.00678701	0.00669897	0.00775456	-0.00878835	0.00000000	-0.00885077	0.00198932	-0.00695194	0.00500983	0.00000000
83.000	0.00000000	0.00000000	0.00000000	0.00000000	0.00000000	0.00000000	0.00000000	-0.00879796	0.00000000	0.00000000	0.00000000	0.00000000	0.00000000	0.00000000	0.00000000	0.00000000	0.00000000	0.00000000	0.00000000	0.00000000	0.00000000	0.00000000	0.00000000	-0.01511099	-0.01469321	0.00657458	0.00654282	0.00765706	-0.00882603	0.00000000	-0.00887541	0.00204004	-0.00695198	0.00496728	0.00000000
84.000	0.00000000	0.00000000	0.00000000	0.00000000	0.00000000	0.00000000	0.00000000	-0.00884537	0.00000000	0.00000000	0.00000000	0.00000000	0.00000000	0.00000000	0.00000000	0.00000000	0.00000000	0.00000000	0.00000000	0.00000000	0.00000000	0.00000000	0.00000000	-0.01516531	-0.01473372	0.00633996	0.00637111	0.00754700	-0.00886415	0.00000000	-0.00890038	0.00209041	-0.00695204	0.00492246	0.00000000
85.000	0.00000000	0.00000000	0.00000000	0.00000000	0.00000000	0.00000000	0.00000000	-0.00889324	0.00000000	0.00000000	0.00000000	0.00000000	0.00000000	0.00000000	0.00000000	0.00000000	0.00000000	0.00000000	0.00000000	0.00000000	0.00000000	0.00000000	0.00000000	-0.01521875	-0.01477380	0.00608126	0.00618254	0.00742287	-0.00890269	0.00000000	-0.00892570	0.00214041	-0.00695212	0.00487535	0.00000000
86.000	0.00000000	0.00000000	0.00000000	0.00000000	0.00000000	0.00000000	0.00000000	-0.00894152	0.00000000	0.00000000	0.00000000	0.00000000	0.00000000	0.00000000	0.00000000	0.00000000	0.00000000	0.00000000	0.00000000	0.00000000	0.00000000	0.00000000	0.00000000	-0.01527122	-0.01481337	0.00579663	0.00597576	0.00728299	-0.00894158	0.00000000	-0.00895126	0.00219003	-0.00695220	0.00482592	0.00000000
87.000	0.00000000	0.00000000	0.00000000	0.00000000	0.00000000	0.00000000	0.00000000	-0.00899018	0.00000000	0.00000000	0.00000000	0.00000000	0.00000000	0.00000000	0.00000000	0.00000000	0.00000000	0.00000000	0.00000000	0.00000000	0.00000000	0.00000000	0.00000000	-0.01532271	-0.01485239	0.00548424	0.00574939	0.00712545	-0.00898081	0.00000000	-0.00897708	0.00223925	-0.00695230	0.00477417	0.00000000
88.000	0.00000000	0.00000000	0.00000000	0.00000000	0.00000000	0.00000000	0.00000000	-0.00903919	0.00000000	0.00000000	0.00000000	0.00000000	0.00000000	0.00000000	0.00000000	0.00000000	0.00000000	0.00000000	0.00000000	0.00000000	0.00000000	0.00000000	0.00000000	-0.01537306	-0.01489079	0.00514246	0.00550204	0.00694814	-0.00902032	0.00000000	-0.00900311	0.00228807	-0.00695241	0.00472007	0.00000000
89.000	0.00000000	0.00000000	0.00000000	0.00000000	0.00000000	0.00000000	0.00000000	-0.00908847	0.00000000	0.00000000	0.00000000	0.00000000	0.00000000	0.00000000	0.00000000	0.00000000	0.00000000	0.00000000	0.00000000	0.00000000	0.00000000	0.00000000	0.00000000	-0.01542225	-0.01492851	0.00476995	0.00523241	0.00674872	-0.00906010	0.00000000	-0.00902929	0.00233648	-0.00695253	0.00466360	0.00000000
90.000	0.00000000	0.00000000	0.00000000	0.00000000	0.00000000	0.00000000	0.00000000	-0.00913795	0.00000000	0.00000000	0.00000000	0.00000000	0.00000000	0.00000000	0.00000000	0.00000000	0.00000000	0.00000000	0.00000000	0.00000000	0.00000000	0.00000000	0.00000000	-0.01547020	-0.01496550	0.00436576	0.00493928	0.00652461	-0.00910004	0.00000000	-0.00905561	0.00238447	-0.00695266	0.00460474	0.00000000
