# Supplementary material for: The evolution of pelvic limb muscle moment arms in bird-line archosaurs
Source: Sci Adv. 2021 Mar 19;7(12):eabe2778. doi: 10.1126/sciadv.abe2778 (PMC7978429; doi:10.1126/sciadv.abe2778)
Supplement: Data file S7 [file abe2778_Data_file_S7.zip › supp data/SIMM_moment_arm_raw_data/Phasianus_hipAbAll_15Ab.plt]

# Output plot file made by SIMM 6.0.2
# Curves and events from plot data files are not reproduced in this file.

title hip_abduction moment arm vs. hip_extension


# This file contains 36 columns of data. The first
# column is the x-variable, followed by 35 y-variable[s].

hip_extension (deg)	IT1|hip_abduction moment arm	IT2A|hip_abduction moment arm	IT2P|hip_abduction moment arm	IT3|hip_abduction moment arm	FMTE|hip_abduction moment arm	FMTI|hip_abduction moment arm	AMB|hip_abduction moment arm	AMBtendon|hip_abduction moment arm	ILFB|hip_abduction moment arm	IFI/PIFI1|hip_abduction moment arm	ITCR/PIFI2|hip_abduction moment arm	IFE|hip_abduction moment arm	ITCA|hip_abduction moment arm	ITCP|hip_abduction moment arm	FCM/FTI3|hip_abduction moment arm	FCLP/FTE|hip_abduction moment arm	PIFM/ADD1|hip_abduction moment arm	PIFL/ADD2|hip_abduction moment arm	OL/PIFE1|hip_abduction moment arm	OM/PIFE2|hip_abduction moment arm	ISF/ISTR|hip_abduction moment arm	CFP/CFB|hip_abduction moment arm	CFC/CFL|hip_abduction moment arm	GL|hip_abduction moment arm	GM|hip_abduction moment arm	TC|hip_abduction moment arm	EHL|hip_abduction moment arm	EDL|hip_abduction moment arm	FDL|hip_abduction moment arm	FDB|hip_abduction moment arm	FHL|hip_abduction moment arm	FL|hip_abduction moment arm	FLtendon|hip_abduction moment arm	FB|hip_abduction moment arm	ITM/PIFI2|hip_abduction moment arm	
-45.000	-0.0037945	-0.0107734	-0.0114548	-0.0075193	0.00000000	0.00000000	-0.00157752	0.00000000	0.0011123	-0.00150187	-0.0076171	-0.00426248	-0.0074139	-0.0071448	0.0241117	0.0018789	0.0061625	0.0079404	0.0070199	0.00506467	0.0062386	0.0091187	0.0141148	0.00000000	0.00000000	0.00000000	0.00000000	0.00000000	0.00000000	0.00000000	0.00000000	0.00000000	0.00000000	0.00000000	-0.0078466
-43.000	-0.0036593	-0.0105415	-0.0114760	-0.0080804	0.00000000	0.00000000	-0.00154558	0.00000000	0.0008099	-0.00143037	-0.0073946	-0.00455040	-0.0074792	-0.0073928	0.0231956	0.0016357	0.0059319	0.0076458	0.0070543	0.00512733	0.0060189	0.0085838	0.0134119	0.00000000	0.00000000	0.00000000	0.00000000	0.00000000	0.00000000	0.00000000	0.00000000	0.00000000	0.00000000	0.00000000	-0.0076658
-41.000	-0.0035157	-0.0103100	-0.0114890	-0.0086109	0.00000000	0.00000000	-0.00151251	0.00000000	0.0005077	-0.00135396	-0.0071583	-0.00483688	-0.0075218	-0.0076164	0.0222299	0.0007656	0.0056883	0.0073370	0.0070797	0.00518504	0.0057875	0.0080604	0.0127163	0.00000000	0.00000000	0.00000000	0.00000000	0.00000000	0.00000000	0.00000000	0.00000000	0.00000000	0.00000000	0.00000000	-0.0074704
-39.000	-0.0033635	-0.0100780	-0.0114940	-0.0091133	0.00000000	0.00000000	-0.00147829	0.00000000	0.0002062	-0.00127252	-0.0069084	-0.00512166	-0.0075390	-0.0078102	0.0212348	-0.0003270	0.0054339	0.0070168	0.0070957	0.00523764	0.0055451	0.0075482	0.0120291	0.00000000	0.00000000	0.00000000	0.00000000	0.00000000	0.00000000	0.00000000	0.00000000	0.00000000	0.00000000	0.00000000	-0.0072609
-37.000	-0.0032024	-0.0098443	-0.0114908	-0.0095900	0.00000000	0.00000000	-0.00144291	0.00000000	-0.0000939	-0.00118589	-0.0066452	-0.00540449	-0.0075289	-0.0079703	0.0202276	-0.0013393	0.0051706	0.0066876	0.0071020	0.00528496	0.0052923	0.0070472	0.0113510	0.00000000	0.00000000	0.00000000	0.00000000	0.00000000	0.00000000	0.00000000	0.00000000	0.00000000	0.00000000	0.00000000	-0.0070375
-35.000	-0.0030321	-0.0096082	-0.0114795	-0.0100429	0.00000000	0.00000000	-0.00140636	0.00000000	-0.0007780	-0.00109393	-0.0063691	-0.00568511	-0.0074904	-0.0080940	0.0192220	-0.0022562	0.0049001	0.0063516	0.0070983	0.00532682	0.0050299	0.0065572	0.0106825	0.00000000	0.00000000	0.00000000	0.00000000	0.00000000	0.00000000	0.00000000	0.00000000	0.00000000	0.00000000	0.00000000	-0.0068008
-33.000	-0.0028524	-0.0093686	-0.0114600	-0.0104742	0.00000000	0.00000000	-0.00136864	0.00000000	-0.0015348	-0.00099649	-0.0060804	-0.00596324	-0.0074232	-0.0081804	0.0182290	-0.0030773	0.0046241	0.0060108	0.0070844	0.00536307	0.0047588	0.0060780	0.0100243	0.00000000	0.00000000	0.00000000	0.00000000	0.00000000	0.00000000	0.00000000	0.00000000	0.00000000	0.00000000	0.00000000	-0.0065514
-31.000	-0.0026630	-0.0091249	-0.0114322	-0.0108855	0.00000000	0.00000000	-0.00132973	0.00000000	-0.0022877	-0.00089340	-0.0057796	-0.00623856	-0.0073279	-0.0082294	0.0172567	-0.0038087	0.0043440	0.0056671	0.0070599	0.00539353	0.0044797	0.0056093	0.0093766	0.00000000	0.00000000	0.00000000	0.00000000	0.00000000	0.00000000	0.00000000	0.00000000	0.00000000	0.00000000	0.00000000	-0.0062899
-29.000	-0.0024635	-0.0088761	-0.0113961	-0.0112786	0.00000000	0.00000000	-0.00128964	0.00000000	-0.0030321	-0.00078450	-0.0054671	-0.00651077	-0.0072059	-0.0082419	0.0163107	-0.0044595	0.0040612	0.0053219	0.0070247	0.00541802	0.0041935	0.0051510	0.0087399	0.00000000	0.00000000	0.00000000	0.00000000	0.00000000	0.00000000	0.00000000	0.00000000	0.00000000	0.00000000	0.00000000	-0.0060170
-27.000	-0.0022536	-0.0086216	-0.0113514	-0.0116548	0.00000000	0.00000000	-0.00124837	0.00000000	-0.0037643	-0.00066962	-0.0051435	-0.00677953	-0.0070588	-0.0082195	0.0153950	-0.0050395	0.0037768	0.0049765	0.0069784	0.00543636	0.0039011	0.0046558	0.0081144	0.00000000	0.00000000	0.00000000	0.00000000	0.00000000	0.00000000	0.00000000	0.00000000	0.00000000	0.00000000	0.00000000	-0.0057337
-25.000	-0.0020328	-0.0083606	-0.0112981	-0.0120154	0.00000000	0.00000000	-0.00120591	0.00000000	-0.0044808	-0.00054860	-0.0048095	-0.00704447	-0.0068888	-0.0081642	0.0145119	-0.0055580	0.0034918	0.0046322	0.0069208	0.00544839	0.0036035	0.0040507	0.0075002	0.00000000	0.00000000	0.00000000	0.00000000	0.00000000	0.00000000	0.00000000	0.00000000	0.00000000	0.00000000	0.00000000	-0.0054408
-23.000	-0.0018007	-0.0080924	-0.0112361	-0.0123617	0.00000000	0.00000000	-0.00116229	0.00000000	-0.0051791	-0.00042125	-0.0044658	-0.00730521	-0.0066949	-0.0080780	0.0136626	-0.0060235	0.0032071	0.0042897	0.0068518	0.00545393	0.0033015	0.0034628	0.0068971	0.00000000	0.00000000	0.00000000	0.00000000	0.00000000	0.00000000	0.00000000	0.00000000	0.00000000	0.00000000	0.00000000	-0.0051393
-21.000	-0.0015569	-0.0078164	-0.0111651	-0.0126945	0.00000000	0.00000000	-0.00111751	0.00000000	-0.0058571	-0.00028741	-0.0041130	-0.00756135	-0.0064878	-0.0079635	0.0128475	-0.0064436	0.0029234	0.0039500	0.0067712	0.00545279	0.0029961	0.0028921	0.0063048	0.00000000	0.00000000	0.00000000	0.00000000	0.00000000	0.00000000	0.00000000	0.00000000	0.00000000	0.00000000	0.00000000	-0.0048302
-19.000	-0.0013009	-0.0075317	-0.0110850	-0.0130149	0.00000000	0.00000000	-0.00107160	0.00000000	-0.0065134	-0.00014690	-0.0037520	-0.00781245	-0.0062656	-0.0078228	0.0120662	-0.0068247	0.0026414	0.0036136	0.0066788	0.00544482	0.0026882	0.0023386	0.0057249	0.00000000	0.00000000	0.00000000	0.00000000	0.00000000	0.00000000	0.00000000	0.00000000	0.00000000	0.00000000	0.00000000	-0.0045146
-17.000	-0.0010321	-0.0072378	-0.0109956	-0.0133237	0.00000000	0.00000000	-0.00102459	0.00000000	-0.0071472	0.00000046	-0.0033837	-0.00805806	-0.0060299	-0.0076584	0.0113181	-0.0071721	0.0023616	0.0032811	0.0065746	0.00542983	0.0023788	0.0018019	0.0051568	0.00000000	0.00000000	0.00000000	0.00000000	0.00000000	0.00000000	0.00000000	0.00000000	0.00000000	0.00000000	0.00000000	-0.0041936
-15.000	-0.0007498	-0.0069338	-0.0108966	-0.0136215	0.00000000	0.00000000	-0.00097652	0.00000000	-0.0077580	0.00015483	-0.0030089	-0.00829768	-0.0057831	-0.0074726	0.0106020	-0.0074905	0.0020844	0.0029530	0.0064585	0.00540767	0.0020686	0.0012817	0.0046003	0.00000000	0.00000000	0.00000000	0.00000000	0.00000000	0.00000000	0.00000000	0.00000000	0.00000000	0.00000000	0.00000000	-0.0038682
-13.000	-0.0004536	-0.0066193	-0.0107878	-0.0139089	0.00000000	0.00000000	-0.00092746	0.00000000	-0.0083458	0.00031636	-0.0026285	-0.00853079	-0.0055272	-0.0072676	0.0099167	-0.0077837	0.0018102	0.0026295	0.0063305	0.00537816	0.0017587	0.0007776	0.0040555	0.00000000	0.00000000	0.00000000	0.00000000	0.00000000	0.00000000	0.00000000	0.00000000	0.00000000	0.00000000	0.00000000	-0.0035397
-11.000	-0.0001425	-0.0062933	-0.0106690	-0.0141866	0.00000000	0.00000000	-0.00087745	0.00000000	-0.0089108	0.00048521	-0.0022435	-0.00875686	-0.0052641	-0.0070445	0.0092609	-0.0080549	0.0015394	0.0023110	0.0061906	0.00534115	0.0014497	0.0002892	0.0035224	0.00000000	0.00000000	0.00000000	0.00000000	0.00000000	0.00000000	0.00000000	0.00000000	0.00000000	0.00000000	0.00000000	-0.0032091
-9.000	0.0001842	-0.0059553	-0.0105399	-0.0144551	0.00000000	0.00000000	-0.00082658	0.00000000	-0.0094535	0.00066150	-0.0018550	-0.00897528	-0.0049956	-0.0068074	0.0086332	-0.0083070	0.0012722	0.0019977	0.0060389	0.00529649	0.0011424	-0.0001840	0.0030009	0.00000000	0.00000000	0.00000000	0.00000000	0.00000000	0.00000000	0.00000000	0.00000000	0.00000000	0.00000000	0.00000000	-0.0028774
-7.000	0.0005272	-0.0056044	-0.0104001	-0.0147165	0.00000000	0.00000000	-0.00077495	0.00000000	-0.0099744	0.00084535	-0.0014638	-0.00918545	-0.0047229	-0.0065574	0.0080322	-0.0085422	0.0010087	0.0016897	0.0058756	0.00524403	0.0008377	-0.0006425	0.0024910	0.00000000	0.00000000	0.00000000	0.00000000	0.00000000	0.00000000	0.00000000	0.00000000	0.00000000	0.00000000	0.00000000	-0.0025458
-5.000	0.0008877	-0.0052401	-0.0102494	-0.0149697	0.00000000	0.00000000	-0.00072267	0.00000000	-0.0104745	0.00103683	-0.0010711	-0.00938673	-0.0044475	-0.0062963	0.0074565	-0.0087626	0.0007492	0.0013871	0.0057008	0.00518364	0.0005361	-0.0010867	0.0019926	0.00000000	0.00000000	0.00000000	0.00000000	0.00000000	0.00000000	0.00000000	0.00000000	0.00000000	0.00000000	0.00000000	-0.0022153
-3.000	0.0012666	-0.0048615	-0.0100873	-0.0152025	0.00000000	0.00000000	-0.00066986	0.00000000	-0.0109544	0.00123600	-0.0006778	-0.00957844	-0.0041703	-0.0060259	0.0069048	-0.0089696	0.0004939	0.0010900	0.0055147	0.00511520	0.0002384	-0.0015171	0.0015058	0.00000000	0.00000000	0.00000000	0.00000000	0.00000000	0.00000000	0.00000000	0.00000000	0.00000000	0.00000000	0.00000000	-0.0018868
-1.000	0.0016652	-0.0044680	-0.0099118	-0.0154440	0.00000000	0.00000000	-0.00061669	0.00000000	-0.0114149	0.00144285	-0.0002849	-0.00975988	-0.0038923	-0.0057480	0.0063757	-0.0091649	0.0002427	0.0007985	0.0053177	0.00503860	-0.0000550	-0.0019341	0.0010304	0.00000000	0.00000000	0.00000000	0.00000000	0.00000000	0.00000000	0.00000000	0.00000000	0.00000000	0.00000000	0.00000000	-0.0015612
1.000	0.0020846	-0.0040587	-0.0097278	-0.0156717	0.00000000	0.00000000	-0.00056331	0.00000000	-0.0118571	0.00165734	0.0001065	-0.00993031	-0.0036143	-0.0054642	0.0058681	-0.0093496	-0.0000042	0.0005126	0.0051101	0.00495374	-0.0003433	-0.0023383	0.0005665	0.00000000	0.00000000	0.00000000	0.00000000	0.00000000	0.00000000	0.00000000	0.00000000	0.00000000	0.00000000	0.00000000	-0.0012394
3.000	0.0025263	-0.0036291	-0.0095320	-0.0158921	0.00000000	0.00000000	-0.00050992	0.00000000	-0.0122817	0.00187936	0.0004956	-0.01008900	-0.0033368	-0.0051760	0.0053808	-0.0095247	-0.0002468	0.0002323	0.0048924	0.00486054	-0.0006262	-0.0027300	0.0001139	0.00000000	0.00000000	0.00000000	0.00000000	0.00000000	0.00000000	0.00000000	0.00000000	0.00000000	0.00000000	0.00000000	-0.0009223
5.000	0.0029918	-0.0031858	-0.0093185	-0.0161053	0.00000000	0.00000000	-0.00045672	0.00000000	-0.0126896	0.00210873	0.0008812	-0.01023519	-0.0030607	-0.0048848	0.0049127	-0.0096912	-0.0004851	-0.0000424	0.0046650	0.00475895	-0.0009031	-0.0031095	-0.0003274	0.00000000	0.00000000	0.00000000	0.00000000	0.00000000	0.00000000	0.00000000	0.00000000	0.00000000	0.00000000	0.00000000	-0.0006104
7.000	0.0034829	-0.0027338	-0.0090939	-0.0163115	0.00000000	0.00000000	-0.00040394	0.00000000	-0.0130817	0.00234517	0.0012626	-0.01036812	-0.0027862	-0.0045921	0.0044629	-0.0098498	-0.0007189	-0.0003116	0.0044284	0.00464892	-0.0011738	-0.0034774	-0.0007574	0.00000000	0.00000000	0.00000000	0.00000000	0.00000000	0.00000000	0.00000000	0.00000000	0.00000000	0.00000000	0.00000000	-0.0003045
9.000	0.0040015	-0.0022557	-0.0088555	-0.0165110	0.00000000	0.00000000	-0.00035182	0.00000000	-0.0134588	0.00258832	0.0016387	-0.01048703	-0.0025138	-0.0042983	0.0040303	-0.0100012	-0.0009483	-0.0005752	0.0041831	0.00453044	-0.0014378	-0.0038340	-0.0011761	0.00000000	0.00000000	0.00000000	0.00000000	0.00000000	0.00000000	0.00000000	0.00000000	0.00000000	0.00000000	0.00000000	-0.0000052
11.000	0.0045498	-0.0017523	-0.0086027	-0.0167037	0.00000000	0.00000000	-0.00030060	0.00000000	-0.0138268	0.00283769	0.0020089	-0.01059121	-0.0022439	-0.0040044	0.0036141	-0.0101460	-0.0011733	-0.0008334	0.0039299	0.00440352	-0.0016948	-0.0041795	-0.0015837	0.00000000	0.00000000	0.00000000	0.00000000	0.00000000	0.00000000	0.00000000	0.00000000	0.00000000	0.00000000	0.00000000	0.0002869
13.000	0.0051300	-0.0012345	-0.0083349	-0.0168899	0.00000000	0.00000000	-0.00025056	0.00000000	-0.0141714	0.00309269	0.0023722	-0.01067994	-0.0019767	-0.0037115	0.0032136	-0.0102847	-0.0013939	-0.0010861	0.0036694	0.00426821	-0.0019445	-0.0045143	-0.0019801	0.00000000	0.00000000	0.00000000	0.00000000	0.00000000	0.00000000	0.00000000	0.00000000	0.00000000	0.00000000	0.00000000	0.0005716
15.000	0.0057447	-0.0006966	-0.0080517	-0.0170696	0.00000000	0.00000000	-0.00020194	0.00000000	-0.0145027	0.00335256	0.0027279	-0.01075259	-0.0017123	-0.0034201	0.0028279	-0.0104177	-0.0016101	-0.0013334	0.0034022	0.00412455	-0.0021868	-0.0048387	-0.0023653	0.00000000	0.00000000	0.00000000	0.00000000	0.00000000	0.00000000	0.00000000	0.00000000	0.00000000	0.00000000	0.00000000	0.0008482
17.000	0.0063970	-0.0001384	-0.0077525	-0.0172429	0.00000000	0.00000000	-0.00015503	0.00000000	-0.0148325	0.00361641	0.0030754	-0.01080858	-0.0014513	-0.0031312	0.0024563	-0.0105455	-0.0018219	-0.0015753	0.0031291	0.00397266	-0.0024214	-0.0051529	-0.0027395	0.00000000	0.00000000	0.00000000	0.00000000	0.00000000	0.00000000	0.00000000	0.00000000	0.00000000	0.00000000	0.00000000	0.0011165
19.000	0.0070900	0.0004405	-0.0074366	-0.0174099	0.00000000	0.00000000	-0.00011008	0.00000000	-0.0151458	0.00388321	0.0034139	-0.01084741	-0.0011937	-0.0028458	0.0020983	-0.0106683	-0.0020293	-0.0018120	0.0028509	0.00381267	-0.0026481	-0.0054573	-0.0031026	0.00000000	0.00000000	0.00000000	0.00000000	0.00000000	0.00000000	0.00000000	0.00000000	0.00000000	0.00000000	0.00000000	0.0013762
21.000	0.0078272	0.0010399	-0.0071035	-0.0175705	0.00000000	0.00000000	-0.00006734	0.00000000	-0.0154484	0.00415174	0.0037430	-0.01086872	-0.0009400	-0.0025642	0.0017532	-0.0107880	-0.0022323	-0.0020433	0.0025684	0.00364474	-0.0028669	-0.0057532	-0.0034546	0.00000000	0.00000000	0.00000000	0.00000000	0.00000000	0.00000000	0.00000000	0.00000000	0.00000000	0.00000000	0.00000000	0.0016270
23.000	0.0086127	0.0016598	-0.0067526	-0.0177249	0.00000000	0.00000000	-0.00002704	0.00000000	-0.0157408	0.00442065	0.0040620	-0.01087224	-0.0006903	-0.0022872	0.0014204	-0.0108980	-0.0024310	-0.0022695	0.0022822	0.00346908	-0.0030776	-0.0060395	-0.0037956	0.00000000	0.00000000	0.00000000	0.00000000	0.00000000	0.00000000	0.00000000	0.00000000	0.00000000	0.00000000	0.00000000	0.0018688
25.000	0.0094506	0.0022995	-0.0063834	-0.0178729	0.00000000	0.00000000	0.00001062	0.00000000	-0.0160238	0.00468842	0.0043705	-0.01085785	-0.0004446	-0.0020169	0.0010995	-0.0110101	-0.0026254	-0.0024905	0.0019933	0.00328592	-0.0032802	-0.0063158	-0.0041254	0.00000000	0.00000000	0.00000000	0.00000000	0.00000000	0.00000000	0.00000000	0.00000000	0.00000000	0.00000000	0.00000000	0.0021014
27.000	0.0103457	0.0029584	-0.0059954	-0.0180148	0.00000000	0.00000000	0.00004543	0.00000000	-0.0162978	0.00495341	0.0046681	-0.01082558	-0.0002034	-0.0017515	0.0007899	-0.0111160	-0.0028155	-0.0027064	0.0017024	0.00309556	-0.0034745	-0.0065831	-0.0044443	0.00000000	0.00000000	0.00000000	0.00000000	0.00000000	0.00000000	0.00000000	0.00000000	0.00000000	0.00000000	0.00000000	0.0023247
29.000	0.0113031	0.0036354	-0.0055881	-0.0181503	0.00000000	0.00000000	0.00007725	0.00000000	-0.0165634	0.00521387	0.0049544	-0.01077561	0.0000334	-0.0014912	0.0004913	-0.0112182	-0.0030013	-0.0029172	0.0014103	0.00289831	-0.0036607	-0.0068414	-0.0047520	0.00000000	0.00000000	0.00000000	0.00000000	0.00000000	0.00000000	0.00000000	0.00000000	0.00000000	0.00000000	0.00000000	0.0025386
31.000	0.0123282	0.0043290	-0.0051611	-0.0182796	0.00000000	0.00000000	0.00010595	0.00000000	-0.0168211	0.00546797	0.0052291	-0.01070830	0.0002655	-0.0012367	0.0002032	-0.0113168	-0.0031828	-0.0031229	0.0011178	0.00269453	-0.0038386	-0.0070909	-0.0050487	0.00000000	0.00000000	0.00000000	0.00000000	0.00000000	0.00000000	0.00000000	0.00000000	0.00000000	0.00000000	0.00000000	0.0027430
33.000	0.0134267	0.0050374	-0.0047141	-0.0184025	0.00000000	0.00000000	0.00013144	0.00000000	-0.0170716	0.00571383	0.0054919	-0.01062413	0.0004928	-0.0009884	-0.0000747	-0.0114120	-0.0033601	-0.0033237	0.0008256	0.00248462	-0.0040082	-0.0073319	-0.0053343	0.00000000	0.00000000	0.00000000	0.00000000	0.00000000	0.00000000	0.00000000	0.00000000	0.00000000	0.00000000	0.00000000	0.0029381
35.000	0.0146042	0.0057584	-0.0042471	-0.0185190	0.00000000	0.00000000	0.00015365	0.00000000	-0.0173153	0.00594959	0.0057427	-0.01052375	0.0007150	-0.0007464	-0.0003428	-0.0115041	-0.0035331	-0.0035195	0.0005346	0.00226900	-0.0041696	-0.0075644	-0.0056087	0.00000000	0.00000000	0.00000000	0.00000000	0.00000000	0.00000000	0.00000000	0.00000000	0.00000000	0.00000000	0.00000000	0.0031238
37.000	0.0158664	0.0064895	-0.0037601	-0.0186291	0.00000000	0.00000000	0.00017257	0.00000000	-0.0175527	0.00617343	0.0059812	-0.01040793	0.0009323	-0.0005109	-0.0006014	-0.0115931	-0.0037020	-0.0037104	0.0002453	0.00204817	-0.0043229	-0.0077885	-0.0058720	0.00000000	0.00000000	0.00000000	0.00000000	0.00000000	0.00000000	0.00000000	0.00000000	0.00000000	0.00000000	0.00000000	0.0033001
39.000	0.0172179	0.0072276	-0.0032534	-0.0187327	0.00000000	0.00000000	0.00018819	0.00000000	-0.0177844	0.00638366	0.0062073	-0.01027756	0.0011441	-0.0002820	-0.0008508	-0.0116791	-0.0038666	-0.0038964	-0.0000414	0.00182260	-0.0044680	-0.0080043	-0.0061241	0.00000000	0.00000000	0.00000000	0.00000000	0.00000000	0.00000000	0.00000000	0.00000000	0.00000000	0.00000000	0.00000000	0.0034670
41.000	0.0186622	0.0079697	-0.0027276	-0.0188296	0.00000000	0.00000000	0.00020055	0.00000000	-0.0180109	0.00657873	0.0064210	-0.01013358	0.0013507	-0.0000597	-0.0010913	-0.0117622	-0.0040271	-0.0040776	-0.0003250	0.00159285	-0.0046050	-0.0082120	-0.0063649	0.00000000	0.00000000	0.00000000	0.00000000	0.00000000	0.00000000	0.00000000	0.00000000	0.00000000	0.00000000	0.00000000	0.0036248
43.000	0.0202005	0.0087111	-0.0021835	-0.0189197	0.00000000	0.00000000	0.00020970	0.00000000	-0.0182328	0.00675728	0.0066221	-0.00997699	0.0015522	0.0001558	-0.0013231	-0.0118427	-0.0041834	-0.0042539	-0.0006049	0.00135948	-0.0047340	-0.0084116	-0.0065943	0.00000000	0.00000000	0.00000000	0.00000000	0.00000000	0.00000000	0.00000000	0.00000000	0.00000000	0.00000000	0.00000000	0.0037734
45.000	0.0218300	0.0093957	-0.0016225	-0.0190030	0.00000000	0.00000000	0.00021572	0.00000000	-0.0184508	0.00691821	0.0068107	-0.00980883	0.0017481	0.0003646	-0.0015465	-0.0119205	-0.0043355	-0.0044254	-0.0008804	0.00112307	-0.0048550	-0.0086032	-0.0068124	0.00000000	0.00000000	0.00000000	0.00000000	0.00000000	0.00000000	0.00000000	0.00000000	0.00000000	0.00000000	0.00000000	0.0039129
47.000	0.0235423	0.0098217	-0.0010462	-0.0190791	0.00000000	0.00000000	0.00021872	0.00000000	-0.0186653	0.00706069	0.0069868	-0.00963009	0.0019384	0.0005666	-0.0017617	-0.0119958	-0.0044836	-0.0045922	-0.0011510	0.00088423	-0.0049682	-0.0087868	-0.0070190	0.00000000	0.00000000	0.00000000	0.00000000	0.00000000	0.00000000	0.00000000	0.00000000	0.00000000	0.00000000	0.00000000	0.0040436
49.000	0.0253213	0.0102554	-0.0004568	-0.0191480	0.00000000	0.00000000	0.00021880	0.00000000	-0.0188771	0.00718416	0.0071504	-0.00944174	0.0021230	0.0007619	-0.0019688	-0.0120687	-0.0046275	-0.0047542	-0.0014163	0.00064359	-0.0050736	-0.0089626	-0.0072140	0.00000000	0.00000000	0.00000000	0.00000000	0.00000000	0.00000000	0.00000000	0.00000000	0.00000000	0.00000000	0.00000000	0.0041654
51.000	0.0271401	0.0106963	0.0001432	-0.0192094	0.00000000	0.00000000	0.00021609	0.00000000	-0.0190869	0.00728835	0.0073016	-0.00924464	0.0023017	0.0009504	-0.0021681	-0.0121393	-0.0047672	-0.0049115	-0.0016759	0.00040178	-0.0051713	-0.0091305	-0.0073974	0.00000000	0.00000000	0.00000000	0.00000000	0.00000000	0.00000000	0.00000000	0.00000000	0.00000000	0.00000000	0.00000000	0.0042785
53.000	0.0289590	0.0111436	0.0007507	-0.0192630	0.00000000	0.00000000	0.00021073	0.00000000	-0.0192955	0.00737327	0.0074404	-0.00903959	0.0024745	0.0011323	-0.0023598	-0.0122077	-0.0049029	-0.0050641	-0.0019292	0.00015945	-0.0052614	-0.0092906	-0.0075690	0.00000000	0.00000000	0.00000000	0.00000000	0.00000000	0.00000000	0.00000000	0.00000000	0.00000000	0.00000000	0.00000000	0.0043831
55.000	0.0307238	0.0115965	0.0013625	-0.0193084	0.00000000	0.00000000	0.00020284	0.00000000	-0.0195037	0.00743920	0.0075671	-0.00882725	0.0026413	0.0013075	-0.0025440	-0.0122740	-0.0050345	-0.0052120	-0.0021759	-0.00008277	-0.0053439	-0.0094430	-0.0077286	0.00000000	0.00000000	0.00000000	0.00000000	0.00000000	0.00000000	0.00000000	0.00000000	0.00000000	0.00000000	0.00000000	0.0044793
57.000	0.0323672	0.0120540	0.0019749	-0.0193453	0.00000000	0.00000000	0.00019258	0.00000000	-0.0197125	0.00748662	0.0076817	-0.00860813	0.0028021	0.0014762	-0.0027209	-0.0123383	-0.0051620	-0.0053552	-0.0024158	-0.00032424	-0.0054191	-0.0095876	-0.0078762	0.00000000	0.00000000	0.00000000	0.00000000	0.00000000	0.00000000	0.00000000	0.00000000	0.00000000	0.00000000	0.00000000	0.0045672
59.000	0.0338129	0.0125152	0.0025844	-0.0193733	0.00000000	0.00000000	0.00018009	0.00000000	-0.0199229	0.00751624	0.0077844	-0.00838261	0.0029568	0.0016383	-0.0028905	-0.0124008	-0.0052854	-0.0054938	-0.0026484	-0.00056431	-0.0054870	-0.0097245	-0.0080116	0.00000000	0.00000000	0.00000000	0.00000000	0.00000000	0.00000000	0.00000000	0.00000000	0.00000000	0.00000000	0.00000000	0.0046471
61.000	0.0349844	0.0129786	0.0031876	-0.0193917	0.00000000	0.00000000	0.00016551	0.00000000	-0.0201362	0.00752891	0.0078754	-0.00815091	0.0031053	0.0017940	-0.0030532	-0.0124615	-0.0054047	-0.0056277	-0.0028737	-0.00080238	-0.0055477	-0.0098537	-0.0081345	0.00000000	0.00000000	0.00000000	0.00000000	0.00000000	0.00000000	0.00000000	0.00000000	0.00000000	0.00000000	0.00000000	0.0047189
63.000	0.0358166	0.0134431	0.0037814	-0.0193998	0.00000000	0.00000000	0.00014898	0.00000000	-0.0203538	0.00752560	0.0079547	-0.00791310	0.0032477	0.0019433	-0.0032088	-0.0125207	-0.0055200	-0.0057570	-0.0030913	-0.00103784	-0.0056012	-0.0099753	-0.0082450	0.00000000	0.00000000	0.00000000	0.00000000	0.00000000	0.00000000	0.00000000	0.00000000	0.00000000	0.00000000	0.00000000	0.0047829
65.000	0.0362683	0.0139070	0.0042991	-0.0193970	0.00000000	0.00000000	0.00013064	0.00000000	-0.0205773	0.00750738	0.0080227	-0.00766909	0.0033839	0.0020864	-0.0033577	-0.0125783	-0.0056312	-0.0058817	-0.0033010	-0.00127012	-0.0056478	-0.0100890	-0.0083427	0.00000000	0.00000000	0.00000000	0.00000000	0.00000000	0.00000000	0.00000000	0.00000000	0.00000000	0.00000000	0.00000000	0.0048393
