# Supplementary material for: The evolution of pelvic limb muscle moment arms in bird-line archosaurs
Source: Sci Adv. 2021 Mar 19;7(12):eabe2778. doi: 10.1126/sciadv.abe2778 (PMC7978429; doi:10.1126/sciadv.abe2778)
Supplement: Data file S7 [file abe2778_Data_file_S7.zip › supp data/SIMM_moment_arm_raw_data/Phasianus_hipExAll_15Ab.plt]

# Output plot file made by SIMM 6.0.2
# Curves and events from plot data files are not reproduced in this file.

title hip_extension moment arm vs. hip_extension


# This file contains 36 columns of data. The first
# column is the x-variable, followed by 35 y-variable[s].

hip_extension (deg)	IT1|hip_extension moment arm	IT2A|hip_extension moment arm	IT2P|hip_extension moment arm	IT3|hip_extension moment arm	FMTE|hip_extension moment arm	FMTI|hip_extension moment arm	AMB|hip_extension moment arm	AMBtendon|hip_extension moment arm	ILFB|hip_extension moment arm	IFI/PIFI1|hip_extension moment arm	ITCR/PIFI2|hip_extension moment arm	IFE|hip_extension moment arm	ITCA|hip_extension moment arm	ITCP|hip_extension moment arm	FCM/FTI3|hip_extension moment arm	FCLP/FTE|hip_extension moment arm	PIFM/ADD1|hip_extension moment arm	PIFL/ADD2|hip_extension moment arm	OL/PIFE1|hip_extension moment arm	OM/PIFE2|hip_extension moment arm	ISF/ISTR|hip_extension moment arm	CFP/CFB|hip_extension moment arm	CFC/CFL|hip_extension moment arm	GL|hip_extension moment arm	GM|hip_extension moment arm	TC|hip_extension moment arm	EHL|hip_extension moment arm	EDL|hip_extension moment arm	FDL|hip_extension moment arm	FDB|hip_extension moment arm	FHL|hip_extension moment arm	FL|hip_extension moment arm	FLtendon|hip_extension moment arm	FB|hip_extension moment arm	ITM/PIFI2|hip_extension moment arm	
-45.000	0.0269025	0.0122789	0.0003514	-0.0209068	0.00000000	0.00000000	0.0123206	0.00000000	-0.0160566	0.0062949	0.0049915	-0.00065131	0.0056001	0.0073392	-0.0215301	-0.0241940	-0.0149953	-0.0164148	0.00308708	0.00295112	0.00080501	-0.0165627	-0.0196313	0.00000000	0.00000000	0.00000000	0.00000000	0.00000000	0.00000000	0.00000000	0.00000000	0.00000000	0.00000000	0.00000000	0.00295477
-43.000	0.0275366	0.0127879	0.0008580	-0.0207750	0.00000000	0.00000000	0.0123165	0.00000000	-0.0164050	0.0063641	0.0047746	-0.00060263	0.0050670	0.0068277	-0.0245621	-0.0248493	-0.0161929	-0.0176536	0.00304732	0.00298057	0.00060761	-0.0165432	-0.0198704	0.00000000	0.00000000	0.00000000	0.00000000	0.00000000	0.00000000	0.00000000	0.00000000	0.00000000	0.00000000	0.00000000	0.00266874
-41.000	0.0281605	0.0132927	0.0013617	-0.0206125	0.00000000	0.00000000	0.0122969	0.00000000	-0.0167225	0.0064284	0.0045477	-0.00055426	0.0045079	0.0062801	-0.0273159	-0.0257570	-0.0173131	-0.0188050	0.00300273	0.00300702	0.00040841	-0.0165053	-0.0200709	0.00000000	0.00000000	0.00000000	0.00000000	0.00000000	0.00000000	0.00000000	0.00000000	0.00000000	0.00000000	0.00000000	0.00237460
-39.000	0.0287740	0.0137924	0.0018625	-0.0204225	0.00000000	0.00000000	0.0122610	0.00000000	-0.0170097	0.0064874	0.0043109	-0.00050613	0.0039276	0.0057028	-0.0297938	-0.0266756	-0.0183557	-0.0198696	0.00295324	0.00303037	0.00020799	-0.0164501	-0.0202345	0.00000000	0.00000000	0.00000000	0.00000000	0.00000000	0.00000000	0.00000000	0.00000000	0.00000000	0.00000000	0.00000000	0.00207311
-37.000	0.0293766	0.0142865	0.0023601	-0.0202078	0.00000000	0.00000000	0.0122080	0.00000000	-0.0172672	0.0065410	0.0040647	-0.00045818	0.0033313	0.0051027	-0.0320058	-0.0274337	-0.0193213	-0.0208490	0.00289880	0.00305053	0.00000695	-0.0163784	-0.0203628	0.00000000	0.00000000	0.00000000	0.00000000	0.00000000	0.00000000	0.00000000	0.00000000	0.00000000	0.00000000	0.00000000	0.00176508
-35.000	0.0299681	0.0147742	0.0028543	-0.0199709	0.00000000	0.00000000	0.0121372	0.00000000	-0.0177639	0.0065888	0.0038093	-0.00041033	0.0027249	0.0044864	-0.0339664	-0.0280534	-0.0202113	-0.0217454	0.00283936	0.00306742	-0.00019411	-0.0162913	-0.0204574	0.00000000	0.00000000	0.00000000	0.00000000	0.00000000	0.00000000	0.00000000	0.00000000	0.00000000	0.00000000	0.00000000	0.00145142
-33.000	0.0305481	0.0152550	0.0033450	-0.0197137	0.00000000	0.00000000	0.0120478	0.00000000	-0.0182671	0.0066307	0.0035452	-0.00036248	0.0021141	0.0038602	-0.0356931	-0.0285541	-0.0210273	-0.0225616	0.00277487	0.00308093	-0.00039459	-0.0161895	-0.0205199	0.00000000	0.00000000	0.00000000	0.00000000	0.00000000	0.00000000	0.00000000	0.00000000	0.00000000	0.00000000	0.00000000	0.00113305
-31.000	0.0311162	0.0157282	0.0038319	-0.0194380	0.00000000	0.00000000	0.0119389	0.00000000	-0.0187218	0.0066662	0.0032729	-0.00031453	0.0015042	0.0032295	-0.0372049	-0.0289536	-0.0217718	-0.0233007	0.00270532	0.00309097	-0.00059389	-0.0160738	-0.0205516	0.00000000	0.00000000	0.00000000	0.00000000	0.00000000	0.00000000	0.00000000	0.00000000	0.00000000	0.00000000	0.00000000	0.00081098
-29.000	0.0316720	0.0161932	0.0043147	-0.0191454	0.00000000	0.00000000	0.0118095	0.00000000	-0.0191263	0.0066952	0.0029928	-0.00026633	0.0009003	0.0025992	-0.0385207	-0.0292673	-0.0224473	-0.0239662	0.00263069	0.00309745	-0.00079143	-0.0159449	-0.0205541	0.00000000	0.00000000	0.00000000	0.00000000	0.00000000	0.00000000	0.00000000	0.00000000	0.00000000	0.00000000	0.00000000	0.00048624
-27.000	0.0322152	0.0166494	0.0047934	-0.0188370	0.00000000	0.00000000	0.0116588	0.00000000	-0.0194799	0.0067172	0.0027055	-0.00021775	0.0003066	0.0019730	-0.0396588	-0.0295077	-0.0230566	-0.0245616	0.00255098	0.00310027	-0.00098665	-0.0158329	-0.0205287	0.00000000	0.00000000	0.00000000	0.00000000	0.00000000	0.00000000	0.00000000	0.00000000	0.00000000	0.00000000	0.00000000	0.00015989
-25.000	0.0327453	0.0170962	0.0052676	-0.0185140	0.00000000	0.00000000	0.0114860	0.00000000	-0.0197830	0.0067319	0.0024117	-0.00016862	-0.0002732	0.0013539	-0.0406366	-0.0296846	-0.0236027	-0.0250905	0.00246622	0.00309933	-0.00117898	-0.0157773	-0.0204766	0.00000000	0.00000000	0.00000000	0.00000000	0.00000000	0.00000000	0.00000000	0.00000000	0.00000000	0.00000000	0.00000000	-0.00016699
-23.000	0.0332618	0.0175329	0.0057370	-0.0181774	0.00000000	0.00000000	0.0112899	0.00000000	-0.0200368	0.0067390	0.0021119	-0.00011875	-0.0008414	0.0007446	-0.0414701	-0.0298059	-0.0240886	-0.0255565	0.00237643	0.00309455	-0.00136791	-0.0156969	-0.0203988	0.00000000	0.00000000	0.00000000	0.00000000	0.00000000	0.00000000	0.00000000	0.00000000	0.00000000	0.00000000	0.00000000	-0.00049331
-21.000	0.0337644	0.0179590	0.0062015	-0.0178281	0.00000000	0.00000000	0.0110698	0.00000000	-0.0202429	0.0067381	0.0018068	-0.00006794	-0.0013840	0.0001469	-0.0421738	-0.0298776	-0.0245172	-0.0259631	0.00228169	0.00308583	-0.00155295	-0.0155939	-0.0202962	0.00000000	0.00000000	0.00000000	0.00000000	0.00000000	0.00000000	0.00000000	0.00000000	0.00000000	0.00000000	0.00000000	-0.00081800
-19.000	0.0342525	0.0183737	0.0066607	-0.0174668	0.00000000	0.00000000	0.0108247	0.00000000	-0.0204033	0.0067286	0.0014972	-0.00001596	-0.0019058	-0.0004375	-0.0427605	-0.0299048	-0.0248916	-0.0263136	0.00218205	0.00307307	-0.00173363	-0.0154698	-0.0201706	0.00000000	0.00000000	0.00000000	0.00000000	0.00000000	0.00000000	0.00000000	0.00000000	0.00000000	0.00000000	0.00000000	-0.00114000
-17.000	0.0347255	0.0187764	0.0071143	-0.0170942	0.00000000	0.00000000	0.0105537	0.00000000	-0.0205203	0.0067103	0.0011838	0.00003744	-0.0024069	-0.0010073	-0.0432421	-0.0298914	-0.0252145	-0.0266114	0.00207762	0.00305619	-0.00190954	-0.0153266	-0.0200229	0.00000000	0.00000000	0.00000000	0.00000000	0.00000000	0.00000000	0.00000000	0.00000000	0.00000000	0.00000000	0.00000000	-0.00145828
-15.000	0.0351830	0.0191663	0.0075621	-0.0167109	0.00000000	0.00000000	0.0102560	0.00000000	-0.0205962	0.0066825	0.0008674	0.00009254	-0.0028866	-0.0015613	-0.0436287	-0.0298406	-0.0254887	-0.0268595	0.00196853	0.00303511	-0.00208027	-0.0151655	-0.0198538	0.00000000	0.00000000	0.00000000	0.00000000	0.00000000	0.00000000	0.00000000	0.00000000	0.00000000	0.00000000	0.00000000	-0.00177183
-13.000	0.0356242	0.0195426	0.0080036	-0.0163175	0.00000000	0.00000000	0.0099308	0.00000000	-0.0206334	0.0066448	0.0005487	0.00014963	-0.0033446	-0.0020986	-0.0439295	-0.0297553	-0.0257169	-0.0270608	0.00185491	0.00300972	-0.00224549	-0.0149881	-0.0196643	0.00000000	0.00000000	0.00000000	0.00000000	0.00000000	0.00000000	0.00000000	0.00000000	0.00000000	0.00000000	0.00000000	-0.00207972
-11.000	0.0360486	0.0199046	0.0084386	-0.0159144	0.00000000	0.00000000	0.0095774	0.00000000	-0.0206342	0.0065966	0.0002286	0.00020903	-0.0037809	-0.0026201	-0.0441524	-0.0296377	-0.0259016	-0.0272180	0.00173693	0.00297997	-0.00240488	-0.0147955	-0.0194553	0.00000000	0.00000000	0.00000000	0.00000000	0.00000000	0.00000000	0.00000000	0.00000000	0.00000000	0.00000000	0.00000000	-0.00238107
-9.000	0.0364554	0.0202515	0.0088667	-0.0155022	0.00000000	0.00000000	0.0091953	0.00000000	-0.0206008	0.0065375	-0.0000920	0.00027108	-0.0041958	-0.0031218	-0.0443046	-0.0294898	-0.0260452	-0.0273338	0.00161479	0.00294576	-0.00255817	-0.0145889	-0.0192277	0.00000000	0.00000000	0.00000000	0.00000000	0.00000000	0.00000000	0.00000000	0.00000000	0.00000000	0.00000000	0.00000000	-0.00267504
-7.000	0.0368437	0.0205822	0.0092875	-0.0150763	0.00000000	0.00000000	0.0087840	0.00000000	-0.0205353	0.0064667	-0.0004124	0.00033614	-0.0045897	-0.0036046	-0.0443922	-0.0293134	-0.0261500	-0.0274105	0.00148871	0.00290703	-0.00270513	-0.0143692	-0.0189822	0.00000000	0.00000000	0.00000000	0.00000000	0.00000000	0.00000000	0.00000000	0.00000000	0.00000000	0.00000000	0.00000000	-0.00296089
-5.000	0.0372127	0.0208958	0.0097005	-0.0146410	0.00000000	0.00000000	0.0083434	0.00000000	-0.0204397	0.0063837	-0.0007318	0.00040457	-0.0049633	-0.0040682	-0.0444208	-0.0291100	-0.0262180	-0.0274504	0.00135892	0.00286372	-0.00284556	-0.0141374	-0.0187195	0.00000000	0.00000000	0.00000000	0.00000000	0.00000000	0.00000000	0.00000000	0.00000000	0.00000000	0.00000000	0.00000000	-0.00323793
-3.000	0.0375615	0.0211914	0.0101057	-0.0142332	0.00000000	0.00000000	0.0078734	0.00000000	-0.0203159	0.0062879	-0.0010493	0.00047676	-0.0053171	-0.0045121	-0.0443951	-0.0288811	-0.0262512	-0.0274556	0.00122569	0.00281576	-0.00297931	-0.0138943	-0.0184404	0.00000000	0.00000000	0.00000000	0.00000000	0.00000000	0.00000000	0.00000000	0.00000000	0.00000000	0.00000000	0.00000000	-0.00350556
-1.000	0.0378889	0.0214678	0.0105157	-0.0137702	0.00000000	0.00000000	0.0073742	0.00000000	-0.0201656	0.0061786	-0.0013641	0.00055309	-0.0056520	-0.0049361	-0.0443195	-0.0286277	-0.0262516	-0.0274279	0.00108932	0.00276311	-0.00310625	-0.0136407	-0.0181456	0.00000000	0.00000000	0.00000000	0.00000000	0.00000000	0.00000000	0.00000000	0.00000000	0.00000000	0.00000000	0.00000000	-0.00376325
1.000	0.0381938	0.0217238	0.0108897	-0.0133178	0.00000000	0.00000000	0.0068463	0.00000000	-0.0199903	0.0060551	-0.0016754	0.00063396	-0.0059686	-0.0053399	-0.0441977	-0.0283512	-0.0262208	-0.0273693	0.00095011	0.00270574	-0.00322629	-0.0133771	-0.0178357	0.00000000	0.00000000	0.00000000	0.00000000	0.00000000	0.00000000	0.00000000	0.00000000	0.00000000	0.00000000	0.00000000	-0.00401055
3.000	0.0384747	0.0219663	0.0112518	-0.0128588	0.00000000	0.00000000	0.0062906	0.00000000	-0.0197916	0.0059167	-0.0019825	0.00071973	-0.0062676	-0.0057233	-0.0440330	-0.0280526	-0.0261604	-0.0272813	0.00080839	0.00264360	-0.00333938	-0.0131043	-0.0175113	0.00000000	0.00000000	0.00000000	0.00000000	0.00000000	0.00000000	0.00000000	0.00000000	0.00000000	0.00000000	0.00000000	-0.00424708
5.000	0.0387302	0.0221784	0.0116334	-0.0123930	0.00000000	0.00000000	0.0057081	0.00000000	-0.0195707	0.0057629	-0.0022846	0.00081077	-0.0065496	-0.0060863	-0.0438284	-0.0277327	-0.0260720	-0.0271654	0.00066453	0.00257669	-0.00344548	-0.0128228	-0.0171730	0.00000000	0.00000000	0.00000000	0.00000000	0.00000000	0.00000000	0.00000000	0.00000000	0.00000000	0.00000000	0.00000000	-0.00447254
7.000	0.0389584	0.0223485	0.0119902	-0.0119209	0.00000000	0.00000000	0.0051003	0.00000000	-0.0193290	0.0055929	-0.0025811	0.00090740	-0.0068154	-0.0064290	-0.0435866	-0.0273926	-0.0259571	-0.0270233	0.00051887	0.00250500	-0.00354459	-0.0125331	-0.0168214	0.00000000	0.00000000	0.00000000	0.00000000	0.00000000	0.00000000	0.00000000	0.00000000	0.00000000	0.00000000	0.00000000	-0.00468669
9.000	0.0391574	0.0225078	0.0123351	-0.0114427	0.00000000	0.00000000	0.0044692	0.00000000	-0.0190676	0.0054061	-0.0028712	0.00100991	-0.0070655	-0.0067522	-0.0433099	-0.0270330	-0.0258168	-0.0268561	0.00037182	0.00242854	-0.00363672	-0.0122356	-0.0164571	0.00000000	0.00000000	0.00000000	0.00000000	0.00000000	0.00000000	0.00000000	0.00000000	0.00000000	0.00000000	0.00000000	-0.00488936
11.000	0.0393248	0.0226507	0.0126679	-0.0109586	0.00000000	0.00000000	0.0038168	0.00000000	-0.0187735	0.0052021	-0.0031544	0.00111851	-0.0073006	-0.0070560	-0.0430005	-0.0266547	-0.0256524	-0.0266651	0.00022375	0.00234733	-0.00372193	-0.0119309	-0.0160806	0.00000000	0.00000000	0.00000000	0.00000000	0.00000000	0.00000000	0.00000000	0.00000000	0.00000000	0.00000000	0.00000000	-0.00508045
13.000	0.0394581	0.0227549	0.0129877	-0.0104689	0.00000000	0.00000000	0.0031459	0.00000000	-0.0184890	0.0049803	-0.0034301	0.00123338	-0.0075211	-0.0073407	-0.0426602	-0.0262586	-0.0254652	-0.0264515	0.00007507	0.00226141	-0.00380026	-0.0116193	-0.0156924	0.00000000	0.00000000	0.00000000	0.00000000	0.00000000	0.00000000	0.00000000	0.00000000	0.00000000	0.00000000	0.00000000	-0.00525989
15.000	0.0395542	0.0228278	0.0132937	-0.0099739	0.00000000	0.00000000	0.0024593	0.00000000	-0.0181901	0.0047403	-0.0036978	0.00135456	-0.0077279	-0.0076067	-0.0422908	-0.0258453	-0.0252561	-0.0262164	-0.00007381	0.00217085	-0.00387179	-0.0113012	-0.0152929	0.00000000	0.00000000	0.00000000	0.00000000	0.00000000	0.00000000	0.00000000	0.00000000	0.00000000	0.00000000	0.00000000	-0.00542768
17.000	0.0396095	0.0228678	0.0135851	-0.0094737	0.00000000	0.00000000	0.0017601	0.00000000	-0.0178450	0.0044819	-0.0039569	0.00148204	-0.0079210	-0.0078543	-0.0418937	-0.0254154	-0.0250262	-0.0259607	-0.00022249	0.00207573	-0.00393661	-0.0109768	-0.0148826	0.00000000	0.00000000	0.00000000	0.00000000	0.00000000	0.00000000	0.00000000	0.00000000	0.00000000	0.00000000	0.00000000	-0.00558386
19.000	0.0396199	0.0228728	0.0138608	-0.0089687	0.00000000	0.00000000	0.0010519	0.00000000	-0.0174996	0.0042050	-0.0042071	0.00161567	-0.0081009	-0.0080835	-0.0414705	-0.0249695	-0.0247764	-0.0256854	-0.00037057	0.00197613	-0.00399483	-0.0106467	-0.0144621	0.00000000	0.00000000	0.00000000	0.00000000	0.00000000	0.00000000	0.00000000	0.00000000	0.00000000	0.00000000	0.00000000	-0.00572853
21.000	0.0395805	0.0228408	0.0141198	-0.0084589	0.00000000	0.00000000	0.0003381	0.00000000	-0.0171398	0.0039096	-0.0044480	0.00175518	-0.0082679	-0.0082950	-0.0410223	-0.0244986	-0.0245076	-0.0253914	-0.00051763	0.00187218	-0.00404656	-0.0103091	-0.0140317	0.00000000	0.00000000	0.00000000	0.00000000	0.00000000	0.00000000	0.00000000	0.00000000	0.00000000	0.00000000	0.00000000	-0.00586178
23.000	0.0394856	0.0227698	0.0143610	-0.0079447	0.00000000	0.00000000	-0.0003774	0.00000000	-0.0167664	0.0035962	-0.0046791	0.00190017	-0.0084224	-0.0084890	-0.0405505	-0.0240495	-0.0242206	-0.0250794	-0.00066330	0.00176402	-0.00409192	-0.0099665	-0.0135918	0.00000000	0.00000000	0.00000000	0.00000000	0.00000000	0.00000000	0.00000000	0.00000000	0.00000000	0.00000000	0.00000000	-0.00598378
25.000	0.0393284	0.0226578	0.0145832	-0.0074263	0.00000000	0.00000000	-0.0010910	0.00000000	-0.0163799	0.0032652	-0.0049003	0.00205011	-0.0085647	-0.0086650	-0.0400559	-0.0235427	-0.0239163	-0.0247504	-0.00080718	0.00165181	-0.00413104	-0.0096199	-0.0131429	0.00000000	0.00000000	0.00000000	0.00000000	0.00000000	0.00000000	0.00000000	0.00000000	0.00000000	0.00000000	0.00000000	-0.00609469
27.000	0.0391010	0.0225028	0.0147851	-0.0069037	0.00000000	0.00000000	-0.0017988	0.00000000	-0.0159810	0.0029174	-0.0051114	0.00220433	-0.0086949	-0.0088249	-0.0395397	-0.0230391	-0.0235953	-0.0244049	-0.00094891	0.00153573	-0.00416406	-0.0092686	-0.0126854	0.00000000	0.00000000	0.00000000	0.00000000	0.00000000	0.00000000	0.00000000	0.00000000	0.00000000	0.00000000	0.00000000	-0.00619471
29.000	0.0387939	0.0223031	0.0149654	-0.0063774	0.00000000	0.00000000	-0.0024974	0.00000000	-0.0155703	0.0025540	-0.0053119	0.00236203	-0.0088135	-0.0089693	-0.0390028	-0.0225223	-0.0232584	-0.0240437	-0.00108815	0.00141599	-0.00419112	-0.0089127	-0.0122197	0.00000000	0.00000000	0.00000000	0.00000000	0.00000000	0.00000000	0.00000000	0.00000000	0.00000000	0.00000000	0.00000000	-0.00628407
31.000	0.0383958	0.0220571	0.0151225	-0.0058473	0.00000000	0.00000000	-0.0031832	0.00000000	-0.0151484	0.0021764	-0.0055020	0.00252230	-0.0089206	-0.0090983	-0.0384459	-0.0219929	-0.0229062	-0.0236674	-0.00122455	0.00129281	-0.00421236	-0.0085525	-0.0117461	0.00000000	0.00000000	0.00000000	0.00000000	0.00000000	0.00000000	0.00000000	0.00000000	0.00000000	0.00000000	0.00000000	-0.00636298
33.000	0.0378931	0.0217635	0.0152550	-0.0053138	0.00000000	0.00000000	-0.0038532	0.00000000	-0.0147156	0.0017861	-0.0056813	0.00268411	-0.0090164	-0.0092123	-0.0378700	-0.0214513	-0.0225393	-0.0232767	-0.00135780	0.00116645	-0.00422793	-0.0081882	-0.0112651	0.00000000	0.00000000	0.00000000	0.00000000	0.00000000	0.00000000	0.00000000	0.00000000	0.00000000	0.00000000	0.00000000	-0.00643170
35.000	0.0372700	0.0214213	0.0153612	-0.0047769	0.00000000	0.00000000	-0.0045044	0.00000000	-0.0142726	0.0013852	-0.0058499	0.00284635	-0.0091011	-0.0093119	-0.0372756	-0.0208980	-0.0221583	-0.0228721	-0.00148762	0.00103717	-0.00423797	-0.0078201	-0.0107770	0.00000000	0.00000000	0.00000000	0.00000000	0.00000000	0.00000000	0.00000000	0.00000000	0.00000000	0.00000000	0.00000000	-0.00649046
37.000	0.0365073	0.0210302	0.0154396	-0.0042369	0.00000000	0.00000000	-0.0051343	0.00000000	-0.0138198	0.0009758	-0.0060076	0.00300785	-0.0091750	-0.0093975	-0.0366636	-0.0203334	-0.0217639	-0.0224542	-0.00161374	0.00090526	-0.00424264	-0.0074482	-0.0102821	0.00000000	0.00000000	0.00000000	0.00000000	0.00000000	0.00000000	0.00000000	0.00000000	0.00000000	0.00000000	0.00000000	-0.00653954
39.000	0.0355827	0.0205901	0.0154883	-0.0036940	0.00000000	0.00000000	-0.0057407	0.00000000	-0.0133576	0.0005603	-0.0061546	0.00316741	-0.0092381	-0.0094696	-0.0360346	-0.0197580	-0.0213564	-0.0220234	-0.00173591	0.00077104	-0.00424207	-0.0070729	-0.0097809	0.00000000	0.00000000	0.00000000	0.00000000	0.00000000	0.00000000	0.00000000	0.00000000	0.00000000	0.00000000	0.00000000	-0.00657918
41.000	0.0344698	0.0201020	0.0155059	-0.0031482	0.00000000	0.00000000	-0.0063218	0.00000000	-0.0128865	0.0001413	-0.0062907	0.00332378	-0.0092907	-0.0095287	-0.0353891	-0.0191722	-0.0209365	-0.0215804	-0.00185393	0.00063482	-0.00423643	-0.0066942	-0.0092737	0.00000000	0.00000000	0.00000000	0.00000000	0.00000000	0.00000000	0.00000000	0.00000000	0.00000000	0.00000000	0.00000000	-0.00660966
43.000	0.0331383	0.0195663	0.0154908	-0.0025998	0.00000000	0.00000000	-0.0068761	0.00000000	-0.0124069	-0.0002785	-0.0064160	0.00347576	-0.0093330	-0.0095751	-0.0347279	-0.0185763	-0.0205047	-0.0211256	-0.00196758	0.00049694	-0.00422586	-0.0063124	-0.0087607	0.00000000	0.00000000	0.00000000	0.00000000	0.00000000	0.00000000	0.00000000	0.00000000	0.00000000	0.00000000	0.00000000	-0.00663124
45.000	0.0315538	0.0190502	0.0154415	-0.0020490	0.00000000	0.00000000	-0.0074024	0.00000000	-0.0119193	-0.0006967	-0.0065307	0.00362213	-0.0093652	-0.0096094	-0.0340513	-0.0179708	-0.0200613	-0.0206594	-0.00207672	0.00035776	-0.00421049	-0.0059277	-0.0082425	0.00000000	0.00000000	0.00000000	0.00000000	0.00000000	0.00000000	0.00000000	0.00000000	0.00000000	0.00000000	0.00000000	-0.00664418
47.000	0.0296789	0.0187812	0.0153570	-0.0014957	0.00000000	0.00000000	-0.0079000	0.00000000	-0.0114239	-0.0011104	-0.0066347	0.00376176	-0.0093873	-0.0096319	-0.0333601	-0.0173560	-0.0196069	-0.0201823	-0.00218118	0.00021763	-0.00419049	-0.0055402	-0.0077192	0.00000000	0.00000000	0.00000000	0.00000000	0.00000000	0.00000000	0.00000000	0.00000000	0.00000000	0.00000000	0.00000000	-0.00664874
49.000	0.0274744	0.0184770	0.0152364	-0.0009403	0.00000000	0.00000000	-0.0083684	0.00000000	-0.0109212	-0.0015173	-0.0067283	0.00389355	-0.0093995	-0.0096431	-0.0326547	-0.0167324	-0.0191419	-0.0196947	-0.00228086	0.00007693	-0.00416598	-0.0051501	-0.0071913	0.00000000	0.00000000	0.00000000	0.00000000	0.00000000	0.00000000	0.00000000	0.00000000	0.00000000	0.00000000	0.00000000	-0.00664519
51.000	0.0249033	0.0181364	0.0150793	-0.0003829	0.00000000	0.00000000	-0.0088074	0.00000000	-0.0104117	-0.0019149	-0.0068114	0.00401648	-0.0094020	-0.0096434	-0.0319355	-0.0161002	-0.0186667	-0.0191970	-0.00237565	-0.00006398	-0.00413711	-0.0047576	-0.0066592	0.00000000	0.00000000	0.00000000	0.00000000	0.00000000	0.00000000	0.00000000	0.00000000	0.00000000	0.00000000	0.00000000	-0.00663378
53.000	0.0219355	0.0177582	0.0148860	0.0001765	0.00000000	0.00000000	-0.0092170	0.00000000	-0.0098956	-0.0023013	-0.0068844	0.00412962	-0.0093949	-0.0096332	-0.0312031	-0.0154599	-0.0181817	-0.0186897	-0.00246548	-0.00020471	-0.00410401	-0.0043627	-0.0061230	0.00000000	0.00000000	0.00000000	0.00000000	0.00000000	0.00000000	0.00000000	0.00000000	0.00000000	0.00000000	0.00000000	-0.00661476
55.000	0.0185551	0.0173416	0.0146572	0.0007376	0.00000000	0.00000000	-0.0095975	0.00000000	-0.0093734	-0.0026745	-0.0069472	0.00423209	-0.0093784	-0.0096128	-0.0304579	-0.0148118	-0.0176873	-0.0181731	-0.00255028	-0.00034491	-0.00406681	-0.0039657	-0.0055832	0.00000000	0.00000000	0.00000000	0.00000000	0.00000000	0.00000000	0.00000000	0.00000000	0.00000000	0.00000000	0.00000000	-0.00658837
57.000	0.0147697	0.0168854	0.0143947	0.0013003	0.00000000	0.00000000	-0.0099494	0.00000000	-0.0088454	-0.0030329	-0.0070002	0.00432313	-0.0093527	-0.0095826	-0.0297004	-0.0141562	-0.0171839	-0.0176476	-0.00263003	-0.00048419	-0.00402566	-0.0035667	-0.0050402	0.00000000	0.00000000	0.00000000	0.00000000	0.00000000	0.00000000	0.00000000	0.00000000	0.00000000	0.00000000	0.00000000	-0.00655487
59.000	0.0106180	0.0163887	0.0141007	0.0018645	0.00000000	0.00000000	-0.0102730	0.00000000	-0.0083122	-0.0033753	-0.0070435	0.00440205	-0.0093180	-0.0095430	-0.0289309	-0.0134935	-0.0166719	-0.0171135	-0.00270471	-0.00062220	-0.00398068	-0.0031659	-0.0044943	0.00000000	0.00000000	0.00000000	0.00000000	0.00000000	0.00000000	0.00000000	0.00000000	0.00000000	0.00000000	0.00000000	-0.00651447
61.000	0.0061754	0.0158510	0.0137787	0.0024300	0.00000000	0.00000000	-0.0105693	0.00000000	-0.0077741	-0.0037006	-0.0070772	0.00446823	-0.0092744	-0.0094943	-0.0281500	-0.0128239	-0.0161516	-0.0165712	-0.00277430	-0.00075859	-0.00393199	-0.0027634	-0.0039468	0.00000000	0.00000000	0.00000000	0.00000000	0.00000000	0.00000000	0.00000000	0.00000000	0.00000000	0.00000000	0.00000000	-0.00646742
63.000	0.0015518	0.0152715	0.0134324	0.0029966	0.00000000	0.00000000	-0.0108388	0.00000000	-0.0072317	-0.0040082	-0.0071016	0.00452116	-0.0092221	-0.0094368	-0.0273580	-0.0121478	-0.0156234	-0.0160212	-0.00283883	-0.00089301	-0.00387972	-0.0023594	-0.0033948	0.00000000	0.00000000	0.00000000	0.00000000	0.00000000	0.00000000	0.00000000	0.00000000	0.00000000	0.00000000	0.00000000	-0.00641393
65.000	-0.0031187	0.0146498	0.0131262	0.0035641	0.00000000	0.00000000	-0.0110825	0.00000000	-0.0066854	-0.0042975	-0.0071168	0.00456039	-0.0091613	-0.0093709	-0.0265554	-0.0114656	-0.0150876	-0.0154636	-0.00289832	-0.00102514	-0.00382398	-0.0019539	-0.0028410	0.00000000	0.00000000	0.00000000	0.00000000	0.00000000	0.00000000	0.00000000	0.00000000	0.00000000	0.00000000	0.00000000	-0.00635424
