# Supplementary material for: The evolution of pelvic limb muscle moment arms in bird-line archosaurs
Source: Sci Adv. 2021 Mar 19;7(12):eabe2778. doi: 10.1126/sciadv.abe2778 (PMC7978429; doi:10.1126/sciadv.abe2778)
Supplement: Data file S7 [file abe2778_Data_file_S7.zip › supp data/SIMM_moment_arm_raw_data/Phasianus_hipRoAll_15Ab.plt]

# Output plot file made by SIMM 6.0.2
# Curves and events from plot data files are not reproduced in this file.

title hip_rotation moment arm vs. hip_extension


# This file contains 36 columns of data. The first
# column is the x-variable, followed by 35 y-variable[s].

hip_extension (deg)	IT1|hip_rotation moment arm	IT2A|hip_rotation moment arm	IT2P|hip_rotation moment arm	IT3|hip_rotation moment arm	FMTE|hip_rotation moment arm	FMTI|hip_rotation moment arm	AMB|hip_rotation moment arm	AMBtendon|hip_rotation moment arm	ILFB|hip_rotation moment arm	IFI/PIFI1|hip_rotation moment arm	ITCR/PIFI2|hip_rotation moment arm	IFE|hip_rotation moment arm	ITCA|hip_rotation moment arm	ITCP|hip_rotation moment arm	FCM/FTI3|hip_rotation moment arm	FCLP/FTE|hip_rotation moment arm	PIFM/ADD1|hip_rotation moment arm	PIFL/ADD2|hip_rotation moment arm	OL/PIFE1|hip_rotation moment arm	OM/PIFE2|hip_rotation moment arm	ISF/ISTR|hip_rotation moment arm	CFP/CFB|hip_rotation moment arm	CFC/CFL|hip_rotation moment arm	GL|hip_rotation moment arm	GM|hip_rotation moment arm	TC|hip_rotation moment arm	EHL|hip_rotation moment arm	EDL|hip_rotation moment arm	FDL|hip_rotation moment arm	FDB|hip_rotation moment arm	FHL|hip_rotation moment arm	FL|hip_rotation moment arm	FLtendon|hip_rotation moment arm	FB|hip_rotation moment arm	ITM/PIFI2|hip_rotation moment arm	
-45.000	-0.0014953	-0.0038224	-0.00384839	-0.00702309	0.00000000	0.00000000	-0.00240590	0.00000000	-0.00309471	0.00201940	0.00810420	-0.0075032	0.00141267	-0.0009159	-0.00197240	0.00094493	0.00015998	-0.00006988	-0.00120654	-0.00042415	-0.00652711	-0.00544231	-0.00497531	0.00000000	0.00000000	0.00000000	0.00000000	0.00000000	0.00000000	0.00000000	0.00000000	0.00000000	0.00000000	0.00000000	0.00783096
-43.000	-0.0014239	-0.0036515	-0.00373737	-0.00708984	0.00000000	0.00000000	-0.00238871	0.00000000	-0.00310241	0.00213797	0.00846529	-0.0074105	0.00209994	-0.0002428	-0.00168528	0.00100970	0.00014606	-0.00011107	-0.00144224	-0.00060069	-0.00669610	-0.00553743	-0.00517331	0.00000000	0.00000000	0.00000000	0.00000000	0.00000000	0.00000000	0.00000000	0.00000000	0.00000000	0.00000000	0.00000000	0.00817408
-41.000	-0.0013487	-0.0034813	-0.00362422	-0.00714270	0.00000000	0.00000000	-0.00236893	0.00000000	-0.00310459	0.00225900	0.00882061	-0.0073090	0.00279307	0.0004435	-0.00140700	0.00117040	0.00013202	-0.00015077	-0.00167988	-0.00077974	-0.00685362	-0.00562231	-0.00535599	0.00000000	0.00000000	0.00000000	0.00000000	0.00000000	0.00000000	0.00000000	0.00000000	0.00000000	0.00000000	0.00000000	0.00850907
-39.000	-0.0012695	-0.0033114	-0.00350899	-0.00718301	0.00000000	0.00000000	-0.00234647	0.00000000	-0.00310145	0.00238250	0.00916926	-0.0071987	0.00348377	0.0011328	-0.00114007	0.00136129	0.00011792	-0.00018887	-0.00191914	-0.00096116	-0.00699911	-0.00569745	-0.00552383	0.00000000	0.00000000	0.00000000	0.00000000	0.00000000	0.00000000	0.00000000	0.00000000	0.00000000	0.00000000	0.00000000	0.00883470
-37.000	-0.0011862	-0.0031413	-0.00339172	-0.00721195	0.00000000	0.00000000	-0.00232121	0.00000000	-0.00309318	0.00250850	0.00951028	-0.0070796	0.00416378	0.0018156	-0.00088621	0.00153356	0.00010384	-0.00022531	-0.00215963	-0.00114482	-0.00713211	-0.00576330	-0.00567731	0.00000000	0.00000000	0.00000000	0.00000000	0.00000000	0.00000000	0.00000000	0.00000000	0.00000000	0.00000000	0.00000000	0.00914973
-35.000	-0.0010987	-0.0029708	-0.00327244	-0.00723054	0.00000000	0.00000000	-0.00229305	0.00000000	-0.00305812	0.00263699	0.00984272	-0.0069515	0.00482529	0.0024836	-0.00064642	0.00168628	0.00008984	-0.00026006	-0.00240099	-0.00133058	-0.00725220	-0.00582028	-0.00581693	0.00000000	0.00000000	0.00000000	0.00000000	0.00000000	0.00000000	0.00000000	0.00000000	0.00000000	0.00000000	0.00000000	0.00945294
-33.000	-0.0010068	-0.0027994	-0.00315119	-0.00723971	0.00000000	0.00000000	-0.00226188	0.00000000	-0.00301097	0.00276800	0.01016565	-0.0068146	0.00546143	0.0031301	-0.00042116	0.00182036	0.00007597	-0.00029309	-0.00264278	-0.00151828	-0.00735903	-0.00586879	-0.00594317	0.00000000	0.00000000	0.00000000	0.00000000	0.00000000	0.00000000	0.00000000	0.00000000	0.00000000	0.00000000	0.00000000	0.00974318
-31.000	-0.0009105	-0.0026269	-0.00302797	-0.00724025	0.00000000	0.00000000	-0.00222758	0.00000000	-0.00295582	0.00290153	0.01047809	-0.0066687	0.00606648	0.0037502	-0.00021046	0.00193751	0.00006227	-0.00032442	-0.00288457	-0.00170777	-0.00745234	-0.00590921	-0.00605651	0.00000000	0.00000000	0.00000000	0.00000000	0.00000000	0.00000000	0.00000000	0.00000000	0.00000000	0.00000000	0.00000000	0.01001933
-29.000	-0.0008095	-0.0024528	-0.00290281	-0.00723286	0.00000000	0.00000000	-0.00219005	0.00000000	-0.00289315	0.00303758	0.01077911	-0.0065139	0.00663605	0.0043403	-0.00001401	0.00203968	0.00004878	-0.00035407	-0.00312588	-0.00189886	-0.00753192	-0.00594187	-0.00615741	0.00000000	0.00000000	0.00000000	0.00000000	0.00000000	0.00000000	0.00000000	0.00000000	0.00000000	0.00000000	0.00000000	0.01028035
-27.000	-0.0007037	-0.0022770	-0.00277573	-0.00721814	0.00000000	0.00000000	-0.00214916	0.00000000	-0.00282356	0.00317614	0.01106779	-0.0063501	0.00716708	0.0048980	0.00016868	0.00212878	0.00003553	-0.00038206	-0.00336623	-0.00209138	-0.00759764	-0.00598900	-0.00624631	0.00000000	0.00000000	0.00000000	0.00000000	0.00000000	0.00000000	0.00000000	0.00000000	0.00000000	0.00000000	0.00000000	0.01052529
-25.000	-0.0005929	-0.0020991	-0.00264673	-0.00719665	0.00000000	0.00000000	-0.00210480	0.00000000	-0.00274771	0.00331719	0.01134321	-0.0061774	0.00765777	0.0054222	0.00033827	0.00220657	0.00002254	-0.00040843	-0.00360510	-0.00228512	-0.00764947	-0.00608199	-0.00632366	0.00000000	0.00000000	0.00000000	0.00000000	0.00000000	0.00000000	0.00000000	0.00000000	0.00000000	0.00000000	0.00000000	0.01075329
-23.000	-0.0004769	-0.0019188	-0.00251583	-0.00716884	0.00000000	0.00000000	-0.00205685	0.00000000	-0.00266630	0.00346070	0.01160452	-0.0059957	0.00810950	0.0059124	0.00049547	0.00227457	0.00000983	-0.00043324	-0.00384193	-0.00247989	-0.00768741	-0.00616088	-0.00638986	0.00000000	0.00000000	0.00000000	0.00000000	0.00000000	0.00000000	0.00000000	0.00000000	0.00000000	0.00000000	0.00000000	0.01096359
-21.000	-0.0003555	-0.0017360	-0.00238303	-0.00713515	0.00000000	0.00000000	-0.00200521	0.00000000	-0.00257999	0.00360664	0.01185088	-0.0058052	0.00851735	0.0063686	0.00064104	0.00233406	-0.00000258	-0.00045653	-0.00407618	-0.00267544	-0.00771156	-0.00622654	-0.00644529	0.00000000	0.00000000	0.00000000	0.00000000	0.00000000	0.00000000	0.00000000	0.00000000	0.00000000	0.00000000	0.00000000	0.01115554
-19.000	-0.0002284	-0.0015503	-0.00224832	-0.00709594	0.00000000	0.00000000	-0.00194977	0.00000000	-0.00248940	0.00375495	0.01208150	-0.0056060	0.00888510	0.0067913	0.00077573	0.00238615	-0.00001468	-0.00047835	-0.00430725	-0.00287156	-0.00772208	-0.00627977	-0.00649036	0.00000000	0.00000000	0.00000000	0.00000000	0.00000000	0.00000000	0.00000000	0.00000000	0.00000000	0.00000000	0.00000000	0.01132863
-17.000	-0.0000955	-0.0013614	-0.00211172	-0.00705155	0.00000000	0.00000000	-0.00189042	0.00000000	-0.00239510	0.00390555	0.01229565	-0.0053980	0.00921450	0.0071812	0.00090029	0.00243175	-0.00002647	-0.00049877	-0.00453454	-0.00306798	-0.00771919	-0.00632135	-0.00652544	0.00000000	0.00000000	0.00000000	0.00000000	0.00000000	0.00000000	0.00000000	0.00000000	0.00000000	0.00000000	0.00000000	0.01148246
-15.000	0.0000436	-0.0011692	-0.00197321	-0.00700228	0.00000000	0.00000000	-0.00182710	0.00000000	-0.00229757	0.00405835	0.01249265	-0.0051814	0.00950721	0.0075390	0.00101541	0.00247165	-0.00003794	-0.00051784	-0.00475743	-0.00326444	-0.00770317	-0.00635201	-0.00655088	0.00000000	0.00000000	0.00000000	0.00000000	0.00000000	0.00000000	0.00000000	0.00000000	0.00000000	0.00000000	0.00000000	0.01161675
-13.000	0.0001893	-0.0009733	-0.00183279	-0.00694838	0.00000000	0.00000000	-0.00175972	0.00000000	-0.00219727	0.00421322	0.01267192	-0.0049565	0.00976512	0.0078658	0.00112177	0.00250648	-0.00004910	-0.00053561	-0.00497529	-0.00346066	-0.00767434	-0.00637241	-0.00656702	0.00000000	0.00000000	0.00000000	0.00000000	0.00000000	0.00000000	0.00000000	0.00000000	0.00000000	0.00000000	0.00000000	0.01173134
-11.000	0.0003417	-0.0007736	-0.00169045	-0.00689010	0.00000000	0.00000000	-0.00168823	0.00000000	-0.00209455	0.00437002	0.01283290	-0.0047233	0.00999027	0.0081633	0.00121997	0.00253680	-0.00005993	-0.00055213	-0.00518748	-0.00365634	-0.00763308	-0.00638318	-0.00657418	0.00000000	0.00000000	0.00000000	0.00000000	0.00000000	0.00000000	0.00000000	0.00000000	0.00000000	0.00000000	0.00000000	0.01182622
-9.000	0.0005013	-0.0005698	-0.00154618	-0.00682765	0.00000000	0.00000000	-0.00161260	0.00000000	-0.00198974	0.00452856	0.01297515	-0.0044821	0.01018475	0.0084311	0.00131059	0.00256306	-0.00007045	-0.00056747	-0.00539335	-0.00385116	-0.00757980	-0.00638490	-0.00657267	0.00000000	0.00000000	0.00000000	0.00000000	0.00000000	0.00000000	0.00000000	0.00000000	0.00000000	0.00000000	0.00000000	0.01190146
-7.000	0.0006686	-0.0003616	-0.00139997	-0.00676023	0.00000000	0.00000000	-0.00153283	0.00000000	-0.00188310	0.00468862	0.01309829	-0.0042331	0.01035064	0.0086711	0.00139416	0.00258567	-0.00008065	-0.00058167	-0.00559228	-0.00404480	-0.00751495	-0.00637809	-0.00656279	0.00000000	0.00000000	0.00000000	0.00000000	0.00000000	0.00000000	0.00000000	0.00000000	0.00000000	0.00000000	0.00000000	0.01195726
-5.000	0.0008438	-0.0001488	-0.00125181	-0.00668877	0.00000000	0.00000000	-0.00144895	0.00000000	-0.00177486	0.00484992	0.01320203	-0.0039767	0.01048992	0.0088843	0.00147116	0.00260497	-0.00009054	-0.00059477	-0.00578361	-0.00423692	-0.00743901	-0.00636323	-0.00654481	0.00000000	0.00000000	0.00000000	0.00000000	0.00000000	0.00000000	0.00000000	0.00000000	0.00000000	0.00000000	0.00000000	0.01199392
-3.000	0.0010276	0.0000689	-0.00110159	-0.00662100	0.00000000	0.00000000	-0.00136101	0.00000000	-0.00166520	0.00501216	0.01328617	-0.0037132	0.01060452	0.0090718	0.00154203	0.00262124	-0.00010012	-0.00060683	-0.00596672	-0.00442713	-0.00735246	-0.00634078	-0.00651901	0.00000000	0.00000000	0.00000000	0.00000000	0.00000000	0.00000000	0.00000000	0.00000000	0.00000000	0.00000000	0.00000000	0.01201184
-1.000	0.0012205	0.0002916	-0.00094563	-0.00653992	0.00000000	0.00000000	-0.00126913	0.00000000	-0.00155427	0.00517495	0.01335058	-0.0034429	0.01069622	0.0092348	0.00160718	0.00263473	-0.00010940	-0.00061789	-0.00614101	-0.00461508	-0.00725583	-0.00631116	-0.00648565	0.00000000	0.00000000	0.00000000	0.00000000	0.00000000	0.00000000	0.00000000	0.00000000	0.00000000	0.00000000	0.00000000	0.01201147
1.000	0.0014230	0.0005196	-0.00079517	-0.00645920	0.00000000	0.00000000	-0.00117347	0.00000000	-0.00144220	0.00533785	0.01339524	-0.0031665	0.01076668	0.0093744	0.00166697	0.00264566	-0.00011838	-0.00062799	-0.00630588	-0.00480035	-0.00714964	-0.00627473	-0.00644497	0.00000000	0.00000000	0.00000000	0.00000000	0.00000000	0.00000000	0.00000000	0.00000000	0.00000000	0.00000000	0.00000000	0.01199337
3.000	0.0016358	0.0007560	-0.00064344	-0.00637531	0.00000000	0.00000000	-0.00107421	0.00000000	-0.00132910	0.00550035	0.01342019	-0.0028843	0.01081742	0.0094917	0.00172174	0.00265423	-0.00012707	-0.00063717	-0.00646077	-0.00498254	-0.00703442	-0.00623185	-0.00639720	0.00000000	0.00000000	0.00000000	0.00000000	0.00000000	0.00000000	0.00000000	0.00000000	0.00000000	0.00000000	0.00000000	0.01195813
5.000	0.0018596	0.0009955	-0.00048110	-0.00628832	0.00000000	0.00000000	-0.00097162	0.00000000	-0.00121506	0.00566188	0.01342557	-0.0025969	0.01084986	0.0095879	0.00177179	0.00266060	-0.00013547	-0.00064547	-0.00660515	-0.00516121	-0.00691069	-0.00618285	-0.00634258	0.00000000	0.00000000	0.00000000	0.00000000	0.00000000	0.00000000	0.00000000	0.00000000	0.00000000	0.00000000	0.00000000	0.01190642
7.000	0.0020953	0.0012344	-0.00032073	-0.00619834	0.00000000	0.00000000	-0.00086600	0.00000000	-0.00110014	0.00582175	0.01341160	-0.0023050	0.01086526	0.0096641	0.00181740	0.00266492	-0.00014358	-0.00065292	-0.00673853	-0.00533593	-0.00677899	-0.00612800	-0.00628131	0.00000000	0.00000000	0.00000000	0.00000000	0.00000000	0.00000000	0.00000000	0.00000000	0.00000000	0.00000000	0.00000000	0.01183893
9.000	0.0023437	0.0014847	-0.00015837	-0.00610546	0.00000000	0.00000000	-0.00075772	0.00000000	-0.00098440	0.00597922	0.01337855	-0.0020092	0.01086480	0.0097214	0.00185882	0.00266733	-0.00015143	-0.00065955	-0.00686047	-0.00550625	-0.00663984	-0.00606760	-0.00621360	0.00000000	0.00000000	0.00000000	0.00000000	0.00000000	0.00000000	0.00000000	0.00000000	0.00000000	0.00000000	0.00000000	0.01175637
11.000	0.0026057	0.0017455	0.00000608	-0.00600978	0.00000000	0.00000000	-0.00064720	0.00000000	-0.00086443	0.00613343	0.01332678	-0.0017102	0.01084951	0.0097608	0.00189629	0.00266792	-0.00015899	-0.00066540	-0.00697057	-0.00567170	-0.00649376	-0.00600190	-0.00613966	0.00000000	0.00000000	0.00000000	0.00000000	0.00000000	0.00000000	0.00000000	0.00000000	0.00000000	0.00000000	0.00000000	0.01165950
13.000	0.0028826	0.0020088	0.00017262	-0.00591139	0.00000000	0.00000000	-0.00053489	0.00000000	-0.00075045	0.00628345	0.01325673	-0.0014089	0.01082036	0.0097835	0.00193001	0.00266682	-0.00016630	-0.00067050	-0.00706848	-0.00583180	-0.00634125	-0.00593112	-0.00605967	0.00000000	0.00000000	0.00000000	0.00000000	0.00000000	0.00000000	0.00000000	0.00000000	0.00000000	0.00000000	0.00000000	0.01154906
15.000	0.0031755	0.0022782	0.00034125	-0.00581037	0.00000000	0.00000000	-0.00042131	0.00000000	-0.00063630	0.00642823	0.01316887	-0.0011059	0.01077813	0.0097902	0.00196019	0.00266412	-0.00017334	-0.00067486	-0.00715391	-0.00598608	-0.00618281	-0.00585548	-0.00597383	0.00000000	0.00000000	0.00000000	0.00000000	0.00000000	0.00000000	0.00000000	0.00000000	0.00000000	0.00000000	0.00000000	0.01142583
17.000	0.0034856	0.0025538	0.00051196	-0.00570679	0.00000000	0.00000000	-0.00030701	0.00000000	-0.00051411	0.00656666	0.01306373	-0.0008022	0.01072367	0.0097820	0.00198698	0.00265990	-0.00018012	-0.00067853	-0.00722663	-0.00613405	-0.00601891	-0.00577519	-0.00588229	0.00000000	0.00000000	0.00000000	0.00000000	0.00000000	0.00000000	0.00000000	0.00000000	0.00000000	0.00000000	0.00000000	0.01129056
19.000	0.0038146	0.0028354	0.00068472	-0.00560073	0.00000000	0.00000000	-0.00019257	0.00000000	-0.00039485	0.00669754	0.01294189	-0.0004986	0.01065764	0.0097598	0.00201057	0.00265423	-0.00018666	-0.00068151	-0.00728645	-0.00627523	-0.00585001	-0.00569044	-0.00578523	0.00000000	0.00000000	0.00000000	0.00000000	0.00000000	0.00000000	0.00000000	0.00000000	0.00000000	0.00000000	0.00000000	0.01114400
21.000	0.0041641	0.0031227	0.00085949	-0.00549226	0.00000000	0.00000000	-0.00007857	0.00000000	-0.00027496	0.00681960	0.01280399	-0.0001959	0.01058076	0.0097243	0.00203109	0.00264691	-0.00019294	-0.00068384	-0.00733327	-0.00640913	-0.00567656	-0.00560086	-0.00568283	0.00000000	0.00000000	0.00000000	0.00000000	0.00000000	0.00000000	0.00000000	0.00000000	0.00000000	0.00000000	0.00000000	0.01098688
23.000	0.0045357	0.0034155	0.00103621	-0.00538143	0.00000000	0.00000000	0.00003438	0.00000000	-0.00015445	0.00693153	0.01265066	0.0001050	0.01049357	0.0096765	0.00204868	0.00263937	-0.00019899	-0.00068554	-0.00736704	-0.00653527	-0.00549898	-0.00550719	-0.00557523	0.00000000	0.00000000	0.00000000	0.00000000	0.00000000	0.00000000	0.00000000	0.00000000	0.00000000	0.00000000	0.00000000	0.01081994
25.000	0.0049316	0.0037132	0.00121477	-0.00526830	0.00000000	0.00000000	0.00014570	0.00000000	-0.00003332	0.00703200	0.01248259	0.0004034	0.01039664	0.0096177	0.00206347	0.00262927	-0.00020480	-0.00068662	-0.00738777	-0.00665319	-0.00531769	-0.00540987	-0.00546259	0.00000000	0.00000000	0.00000000	0.00000000	0.00000000	0.00000000	0.00000000	0.00000000	0.00000000	0.00000000	0.00000000	0.01064386
27.000	0.0053538	0.0040153	0.00139506	-0.00515294	0.00000000	0.00000000	0.00025480	0.00000000	0.00008841	0.00711968	0.01230048	0.0006985	0.01029046	0.0095480	0.00207558	0.00261849	-0.00021037	-0.00068711	-0.00739552	-0.00676243	-0.00513308	-0.00530871	-0.00534505	0.00000000	0.00000000	0.00000000	0.00000000	0.00000000	0.00000000	0.00000000	0.00000000	0.00000000	0.00000000	0.00000000	0.01045934
29.000	0.0058047	0.0043210	0.00157692	-0.00503539	0.00000000	0.00000000	0.00036115	0.00000000	0.00021074	0.00719328	0.01210505	0.0009897	0.01017552	0.0094682	0.00208511	0.00260657	-0.00021571	-0.00068703	-0.00739042	-0.00686256	-0.00494552	-0.00520385	-0.00522277	0.00000000	0.00000000	0.00000000	0.00000000	0.00000000	0.00000000	0.00000000	0.00000000	0.00000000	0.00000000	0.00000000	0.01026702
31.000	0.0062867	0.0046295	0.00176013	-0.00491570	0.00000000	0.00000000	0.00046424	0.00000000	0.00033367	0.00725162	0.01189703	0.0012765	0.01005225	0.0093791	0.00209216	0.00259355	-0.00022083	-0.00068638	-0.00737264	-0.00695315	-0.00475536	-0.00509542	-0.00509586	0.00000000	0.00000000	0.00000000	0.00000000	0.00000000	0.00000000	0.00000000	0.00000000	0.00000000	0.00000000	0.00000000	0.01006752
33.000	0.0068023	0.0049397	0.00194441	-0.00479391	0.00000000	0.00000000	0.00056361	0.00000000	0.00045721	0.00729361	0.01167715	0.0015583	0.00992103	0.0092812	0.00209683	0.00257948	-0.00022572	-0.00068519	-0.00734243	-0.00703381	-0.00456294	-0.00498355	-0.00496449	0.00000000	0.00000000	0.00000000	0.00000000	0.00000000	0.00000000	0.00000000	0.00000000	0.00000000	0.00000000	0.00000000	0.00986146
35.000	0.0073540	0.0052505	0.00212946	-0.00467006	0.00000000	0.00000000	0.00065887	0.00000000	0.00058137	0.00731835	0.01144614	0.0018348	0.00978232	0.0091752	0.00209920	0.00256441	-0.00023039	-0.00068347	-0.00730005	-0.00710419	-0.00436859	-0.00486834	-0.00482877	0.00000000	0.00000000	0.00000000	0.00000000	0.00000000	0.00000000	0.00000000	0.00000000	0.00000000	0.00000000	0.00000000	0.00964939
37.000	0.0079443	0.0055606	0.00231484	-0.00454419	0.00000000	0.00000000	0.00074966	0.00000000	0.00070616	0.00732513	0.01120474	0.0021059	0.00963639	0.0090616	0.00209935	0.00254837	-0.00023485	-0.00068124	-0.00724583	-0.00716395	-0.00417262	-0.00474990	-0.00468883	0.00000000	0.00000000	0.00000000	0.00000000	0.00000000	0.00000000	0.00000000	0.00000000	0.00000000	0.00000000	0.00000000	0.00943187
39.000	0.0085752	0.0058685	0.00250009	-0.00441632	0.00000000	0.00000000	0.00083572	0.00000000	0.00083159	0.00731346	0.01095366	0.0023714	0.00948372	0.0089409	0.00209736	0.00253140	-0.00023909	-0.00067851	-0.00718012	-0.00721282	-0.00397530	-0.00462836	-0.00454478	0.00000000	0.00000000	0.00000000	0.00000000	0.00000000	0.00000000	0.00000000	0.00000000	0.00000000	0.00000000	0.00000000	0.00920941
41.000	0.0092481	0.0061728	0.00268462	-0.00428648	0.00000000	0.00000000	0.00091682	0.00000000	0.00095768	0.00728314	0.01069361	0.0026316	0.00932454	0.0088137	0.00209330	0.00251353	-0.00024313	-0.00067529	-0.00710333	-0.00725053	-0.00377692	-0.00450378	-0.00439677	0.00000000	0.00000000	0.00000000	0.00000000	0.00000000	0.00000000	0.00000000	0.00000000	0.00000000	0.00000000	0.00000000	0.00898250
43.000	0.0099630	0.0064712	0.00286777	-0.00415470	0.00000000	0.00000000	0.00099280	0.00000000	0.00108447	0.00723423	0.01042530	0.0028865	0.00915888	0.0086804	0.00208722	0.00249481	-0.00024695	-0.00067160	-0.00701586	-0.00727690	-0.00357772	-0.00437628	-0.00424490	0.00000000	0.00000000	0.00000000	0.00000000	0.00000000	0.00000000	0.00000000	0.00000000	0.00000000	0.00000000	0.00000000	0.00875161
45.000	0.0107183	0.0067444	0.00304877	-0.00402098	0.00000000	0.00000000	0.00106357	0.00000000	0.00121199	0.00716707	0.01014941	0.0031366	0.00898730	0.0085414	0.00207920	0.00247526	-0.00025057	-0.00066744	-0.00691818	-0.00729176	-0.00337797	-0.00424595	-0.00408929	0.00000000	0.00000000	0.00000000	0.00000000	0.00000000	0.00000000	0.00000000	0.00000000	0.00000000	0.00000000	0.00000000	0.00851717
47.000	0.0115096	0.0069204	0.00322677	-0.00388534	0.00000000	0.00000000	0.00112906	0.00000000	0.00134027	0.00708224	0.00986659	0.0033823	0.00881012	0.0083972	0.00206930	0.00245492	-0.00025399	-0.00066284	-0.00681073	-0.00729501	-0.00317789	-0.00411287	-0.00393004	0.00000000	0.00000000	0.00000000	0.00000000	0.00000000	0.00000000	0.00000000	0.00000000	0.00000000	0.00000000	0.00000000	0.00827959
49.000	0.0123289	0.0070961	0.00340085	-0.00374778	0.00000000	0.00000000	0.00118928	0.00000000	0.00146938	0.00698061	0.00957750	0.0036241	0.00862759	0.0082480	0.00205756	0.00243383	-0.00025721	-0.00065779	-0.00669401	-0.00728661	-0.00297770	-0.00397713	-0.00376728	0.00000000	0.00000000	0.00000000	0.00000000	0.00000000	0.00000000	0.00000000	0.00000000	0.00000000	0.00000000	0.00000000	0.00803928
51.000	0.0131628	0.0072710	0.00357004	-0.00360830	0.00000000	0.00000000	0.00124427	0.00000000	0.00159936	0.00686323	0.00928277	0.0038626	0.00844002	0.0080943	0.00204404	0.00241200	-0.00026023	-0.00065232	-0.00656850	-0.00726654	-0.00277761	-0.00383880	-0.00360112	0.00000000	0.00000000	0.00000000	0.00000000	0.00000000	0.00000000	0.00000000	0.00000000	0.00000000	0.00000000	0.00000000	0.00779659
53.000	0.0139923	0.0074448	0.00373336	-0.00346688	0.00000000	0.00000000	0.00129410	0.00000000	0.00173029	0.00673134	0.00898298	0.0040986	0.00824765	0.0079364	0.00202879	0.00238948	-0.00026305	-0.00064643	-0.00643470	-0.00723486	-0.00257782	-0.00369797	-0.00343163	0.00000000	0.00000000	0.00000000	0.00000000	0.00000000	0.00000000	0.00000000	0.00000000	0.00000000	0.00000000	0.00000000	0.00755187
55.000	0.0147915	0.0076169	0.00388986	-0.00332350	0.00000000	0.00000000	0.00133887	0.00000000	0.00186225	0.00658632	0.00867874	0.0043327	0.00805079	0.0077745	0.00201185	0.00236629	-0.00026568	-0.00064013	-0.00629312	-0.00719168	-0.00237850	-0.00355470	-0.00325897	0.00000000	0.00000000	0.00000000	0.00000000	0.00000000	0.00000000	0.00000000	0.00000000	0.00000000	0.00000000	0.00000000	0.00730545
57.000	0.0155284	0.0077868	0.00403871	-0.00317812	0.00000000	0.00000000	0.00137872	0.00000000	0.00199536	0.00642964	0.00837058	0.0045655	0.00784970	0.0076090	0.00199328	0.00234247	-0.00026812	-0.00063344	-0.00614424	-0.00713715	-0.00217985	-0.00340907	-0.00308320	0.00000000	0.00000000	0.00000000	0.00000000	0.00000000	0.00000000	0.00000000	0.00000000	0.00000000	0.00000000	0.00000000	0.00705765
59.000	0.0161674	0.0079537	0.00417922	-0.00303072	0.00000000	0.00000000	0.00141379	0.00000000	0.00212972	0.00626281	0.00805907	0.0047978	0.00764463	0.0074402	0.00197310	0.00231806	-0.00027037	-0.00062635	-0.00598857	-0.00707147	-0.00198203	-0.00326114	-0.00290450	0.00000000	0.00000000	0.00000000	0.00000000	0.00000000	0.00000000	0.00000000	0.00000000	0.00000000	0.00000000	0.00000000	0.00680873
61.000	0.0166729	0.0081170	0.00431097	-0.00288122	0.00000000	0.00000000	0.00144424	0.00000000	0.00226547	0.00608735	0.00774469	0.0050302	0.00743579	0.0072682	0.00195137	0.00229307	-0.00027243	-0.00061888	-0.00582660	-0.00699491	-0.00178519	-0.00311100	-0.00272320	0.00000000	0.00000000	0.00000000	0.00000000	0.00000000	0.00000000	0.00000000	0.00000000	0.00000000	0.00000000	0.00000000	0.00655900
63.000	0.0170154	0.0082761	0.00443386	-0.00272956	0.00000000	0.00000000	0.00147024	0.00000000	0.00240279	0.00590474	0.00742796	0.0052631	0.00722346	0.0070933	0.00192812	0.00226755	-0.00027431	-0.00061104	-0.00565881	-0.00690775	-0.00158949	-0.00295867	-0.00253836	0.00000000	0.00000000	0.00000000	0.00000000	0.00000000	0.00000000	0.00000000	0.00000000	0.00000000	0.00000000	0.00000000	0.00630869
65.000	0.0171767	0.0084300	0.00454001	-0.00257564	0.00000000	0.00000000	0.00149199	0.00000000	0.00254188	0.00571642	0.00710933	0.0054970	0.00700784	0.0069158	0.00190338	0.00224153	-0.00027600	-0.00060284	-0.00548568	-0.00681034	-0.00139507	-0.00280425	-0.00235081	0.00000000	0.00000000	0.00000000	0.00000000	0.00000000	0.00000000	0.00000000	0.00000000	0.00000000	0.00000000	0.00000000	0.00605806
