# Supplementary material for: The evolution of pelvic limb muscle moment arms in bird-line archosaurs
Source: Sci Adv. 2021 Mar 19;7(12):eabe2778. doi: 10.1126/sciadv.abe2778 (PMC7978429; doi:10.1126/sciadv.abe2778)
Supplement: Data file S7 [file abe2778_Data_file_S7.zip › supp data/SIMM_moment_arm_raw_data/Phasianus_kneeExAll.plt]

# Output plot file made by SIMM 6.0.2
# Curves and events from plot data files are not reproduced in this file.

title knee_angle moment arm vs. knee_angle


# This file contains 36 columns of data. The first
# column is the x-variable, followed by 35 y-variable[s].

knee_angle (deg)	IT1|knee_angle moment arm	IT2A|knee_angle moment arm	IT2P|knee_angle moment arm	IT3|knee_angle moment arm	FMTE|knee_angle moment arm	FMTI|knee_angle moment arm	AMB|knee_angle moment arm	AMBtendon|knee_angle moment arm	ILFB|knee_angle moment arm	IFI/PIFI1|knee_angle moment arm	ITCR/PIFI2|knee_angle moment arm	IFE|knee_angle moment arm	ITCA|knee_angle moment arm	ITCP|knee_angle moment arm	FCM/FTI3|knee_angle moment arm	FCLP/FTE|knee_angle moment arm	PIFM/ADD1|knee_angle moment arm	PIFL/ADD2|knee_angle moment arm	OL/PIFE1|knee_angle moment arm	OM/PIFE2|knee_angle moment arm	ISF/ISTR|knee_angle moment arm	CFP/CFB|knee_angle moment arm	CFC/CFL|knee_angle moment arm	GL|knee_angle moment arm	GM|knee_angle moment arm	TC|knee_angle moment arm	EHL|knee_angle moment arm	EDL|knee_angle moment arm	FDL|knee_angle moment arm	FDB|knee_angle moment arm	FHL|knee_angle moment arm	FL|knee_angle moment arm	FLtendon|knee_angle moment arm	FB|knee_angle moment arm	ITM/PIFI2|knee_angle moment arm	
-90.000	0.01409051	0.00582485	0.00617732	0.00557132	0.00538578	0.00537541	0.00511396	0.00000000	-0.00745608	0.00000000	0.00000000	0.00000000	0.00000000	0.00000000	-0.00156689	0.00006421	0.00000000	0.00000000	0.00000000	0.00000000	0.00000000	0.00000000	0.00000000	-0.01019713	0.00000000	0.00276310	0.00000000	0.00000000	-0.00983545	0.00000000	-0.01032535	0.00000000	0.00000000	0.00000000	0.00000000
-88.000	0.01409519	0.00604913	0.00640072	0.00577777	0.00560638	0.00559459	0.00535379	0.00000000	-0.00862411	0.00000000	0.00000000	0.00000000	0.00000000	0.00000000	-0.00244637	-0.00089294	0.00000000	0.00000000	0.00000000	0.00000000	0.00000000	0.00000000	0.00000000	-0.01024123	0.00000000	0.00284195	0.00000000	0.00000000	-0.00973623	0.00000000	-0.01022821	0.00000000	0.00000000	0.00000000	0.00000000
-86.000	0.01409968	0.00627148	0.00662191	0.00598195	0.00582519	0.00581198	0.00559196	0.00000000	-0.00956731	0.00000000	0.00000000	0.00000000	0.00000000	0.00000000	-0.00327541	-0.00182933	0.00000000	0.00000000	0.00000000	0.00000000	0.00000000	0.00000000	0.00000000	-0.01027187	0.00000000	0.00291897	0.00000000	0.00000000	-0.00963197	0.00000000	-0.01012588	0.00000000	0.00000000	0.00000000	0.00000000
-84.000	0.01410421	0.00649184	0.00684080	0.00618377	0.00604212	0.00602751	0.00582837	0.00000000	-0.01032040	0.00000000	0.00000000	0.00000000	0.00000000	0.00000000	-0.00404235	-0.00272490	0.00000000	0.00000000	0.00000000	0.00000000	0.00000000	0.00000000	0.00000000	-0.01028937	0.00000000	0.00299409	0.00000000	0.00000000	-0.00952289	0.00000000	-0.01001861	0.00000000	0.00000000	0.00000000	0.00000000
-82.000	0.01410853	0.00671014	0.00705730	0.00638311	0.00625711	0.00624109	0.00606297	0.00000000	-0.01091798	0.00000000	0.00000000	0.00000000	0.00000000	0.00000000	-0.00474027	-0.00356366	0.00000000	0.00000000	0.00000000	0.00000000	0.00000000	0.00000000	0.00000000	-0.01029405	0.00000000	0.00306724	0.00000000	0.00000000	-0.00940920	0.00000000	-0.00990659	0.00000000	0.00000000	0.00000000	0.00000000
-80.000	0.01411287	0.00692629	0.00727134	0.00657989	0.00647009	0.00645267	0.00629567	0.00000000	-0.01139051	0.00000000	0.00000000	0.00000000	0.00000000	0.00000000	-0.00536654	-0.00433465	0.00000000	0.00000000	0.00000000	0.00000000	0.00000000	0.00000000	0.00000000	-0.01028623	0.00000000	0.00313833	0.00000000	0.00000000	-0.00929109	0.00000000	-0.00979004	0.00000000	0.00000000	0.00000000	0.00000000
-78.000	0.01411696	0.00714023	0.00748281	0.00677400	0.00668098	0.00666217	0.00652640	0.00000000	-0.01176316	0.00000000	0.00000000	0.00000000	0.00000000	0.00000000	-0.00592198	-0.00503196	0.00000000	0.00000000	0.00000000	0.00000000	0.00000000	0.00000000	0.00000000	-0.01026623	0.00000000	0.00320727	0.00000000	0.00000000	-0.00916873	0.00000000	-0.00966913	0.00000000	0.00000000	0.00000000	0.00000000
-76.000	0.01412106	0.00735189	0.00769164	0.00696534	0.00688972	0.00686951	0.00675508	0.00000000	-0.01205604	0.00000000	0.00000000	0.00000000	0.00000000	0.00000000	-0.00640985	-0.00565408	0.00000000	0.00000000	0.00000000	0.00000000	0.00000000	0.00000000	0.00000000	-0.01023438	0.00000000	0.00327398	0.00000000	0.00000000	-0.00904228	0.00000000	-0.00954401	0.00000000	0.00000000	0.00000000	0.00000000
-74.000	0.01412503	0.00756119	0.00789772	0.00715380	0.00709621	0.00707463	0.00698165	0.00000000	-0.01228492	0.00000000	0.00000000	0.00000000	0.00000000	0.00000000	-0.00683495	-0.00620290	0.00000000	0.00000000	0.00000000	0.00000000	0.00000000	0.00000000	0.00000000	-0.01019099	0.00000000	0.00333837	0.00000000	0.00000000	-0.00891190	0.00000000	-0.00941485	0.00000000	0.00000000	0.00000000	0.00000000
-72.000	0.01412872	0.00776806	0.00810098	0.00733926	0.00730041	0.00727745	0.00720602	0.00000000	-0.01246206	0.00000000	0.00000000	0.00000000	0.00000000	0.00000000	-0.00720284	-0.00668258	0.00000000	0.00000000	0.00000000	0.00000000	0.00000000	0.00000000	0.00000000	-0.01013639	0.00000000	0.00340035	0.00000000	0.00000000	-0.00877771	0.00000000	-0.00928178	0.00000000	0.00000000	0.00000000	0.00000000
-70.000	0.01413238	0.00797242	0.00830131	0.00752162	0.00750223	0.00747790	0.00742813	0.00000000	-0.01259698	0.00000000	0.00000000	0.00000000	0.00000000	0.00000000	-0.00751928	-0.00709865	0.00000000	0.00000000	0.00000000	0.00000000	0.00000000	0.00000000	0.00000000	-0.01007090	0.00000000	0.00345981	0.00000000	0.00000000	-0.00863985	0.00000000	-0.00914493	0.00000000	0.00000000	0.00000000	0.00000000
-68.000	0.01413576	0.00817421	0.00849862	0.00770076	0.00770159	0.00767591	0.00764791	0.00000000	-0.01269712	0.00000000	0.00000000	0.00000000	0.00000000	0.00000000	-0.00778990	-0.00745718	0.00000000	0.00000000	0.00000000	0.00000000	0.00000000	0.00000000	0.00000000	-0.00999483	0.00000000	0.00351667	0.00000000	0.00000000	-0.00849844	0.00000000	-0.00900443	0.00000000	0.00000000	0.00000000	0.00000000
-66.000	0.01413907	0.00837336	0.00869282	0.00787656	0.00789843	0.00787140	0.00786527	0.00000000	-0.01276825	0.00000000	0.00000000	0.00000000	0.00000000	0.00000000	-0.00801996	-0.00776430	0.00000000	0.00000000	0.00000000	0.00000000	0.00000000	0.00000000	0.00000000	-0.00990849	0.00000000	0.00357081	0.00000000	0.00000000	-0.00835360	0.00000000	-0.00886038	0.00000000	0.00000000	0.00000000	0.00000000
-64.000	0.01414218	0.00856978	0.00888381	0.00804890	0.00809268	0.00806430	0.00808016	0.00000000	-0.01281493	0.00000000	0.00000000	0.00000000	0.00000000	0.00000000	-0.00821423	-0.00802588	0.00000000	0.00000000	0.00000000	0.00000000	0.00000000	0.00000000	0.00000000	-0.00981219	0.00000000	0.00362213	0.00000000	0.00000000	-0.00820543	0.00000000	-0.00871290	0.00000000	0.00000000	0.00000000	0.00000000
-62.000	0.01414509	0.00876341	0.00907148	0.00821764	0.00828425	0.00825454	0.00829249	0.00000000	-0.01284078	0.00000000	0.00000000	0.00000000	0.00000000	0.00000000	-0.00837695	-0.00824730	0.00000000	0.00000000	0.00000000	0.00000000	0.00000000	0.00000000	0.00000000	-0.00970624	0.00000000	0.00367053	0.00000000	0.00000000	-0.00805404	0.00000000	-0.00856209	0.00000000	0.00000000	0.00000000	0.00000000
-60.000	0.01414769	0.00895417	0.00925572	0.00838265	0.00847308	0.00844205	0.00850219	0.00000000	-0.01284866	0.00000000	0.00000000	0.00000000	0.00000000	0.00000000	-0.00851187	-0.00843341	0.00000000	0.00000000	0.00000000	0.00000000	0.00000000	0.00000000	0.00000000	-0.00959094	0.00000000	0.00371587	0.00000000	0.00000000	-0.00789954	0.00000000	-0.00840805	0.00000000	0.00000000	0.00000000	0.00000000
-58.000	0.01415018	0.00914199	0.00943645	0.00854380	0.00865909	0.00862675	0.00870920	0.00000000	-0.01284089	0.00000000	0.00000000	0.00000000	0.00000000	0.00000000	-0.00862225	-0.00858848	0.00000000	0.00000000	0.00000000	0.00000000	0.00000000	0.00000000	0.00000000	-0.00946657	0.00000000	0.00375806	0.00000000	0.00000000	-0.00777756	0.00000000	-0.00825087	0.00000000	0.00000000	0.00000000	0.00000000
-56.000	0.01415244	0.00932680	0.00961353	0.00870093	0.00884221	0.00880856	0.00891344	0.00000000	-0.01281934	0.00000000	0.00000000	0.00000000	0.00000000	0.00000000	-0.00871091	-0.00871625	0.00000000	0.00000000	0.00000000	0.00000000	0.00000000	0.00000000	0.00000000	-0.00933343	0.00000000	0.00379695	0.00000000	0.00000000	-0.00777756	0.00000000	-0.00809065	0.00000000	0.00000000	0.00000000	0.00000000
-54.000	0.01415446	0.00950851	0.00978686	0.00885389	0.00902236	0.00898742	0.00911484	0.00000000	-0.01278552	0.00000000	0.00000000	0.00000000	0.00000000	0.00000000	-0.00878029	-0.00881995	0.00000000	0.00000000	0.00000000	0.00000000	0.00000000	0.00000000	0.00000000	-0.00919181	0.00000000	0.00383242	0.00000000	0.00000000	-0.00777719	0.00000000	-0.00792747	0.00000000	0.00000000	0.00000000	0.00000000
-52.000	0.01415622	0.00968706	0.00995631	0.00900251	0.00919945	0.00916323	0.00931333	0.00000000	-0.01274070	0.00000000	0.00000000	0.00000000	0.00000000	0.00000000	-0.00883249	-0.00890237	0.00000000	0.00000000	0.00000000	0.00000000	0.00000000	0.00000000	0.00000000	-0.00904199	0.00000000	0.00386435	0.00000000	0.00000000	-0.00777646	0.00000000	-0.00776142	0.00000000	0.00000000	0.00000000	0.00000000
-50.000	0.01415773	0.00986237	0.01012175	0.00914664	0.00937342	0.00933594	0.00950884	0.00000000	-0.01268591	0.00000000	0.00000000	0.00000000	0.00000000	0.00000000	-0.00886932	-0.00896592	0.00000000	0.00000000	0.00000000	0.00000000	0.00000000	0.00000000	0.00000000	-0.00888423	0.00000000	0.00389258	0.00000000	0.00000000	-0.00777536	0.00000000	-0.00766548	0.00000000	0.00000000	0.00000000	0.00000000
-48.000	0.01415897	0.01003435	0.01028306	0.00928607	0.00954418	0.00950544	0.00970130	0.00000000	-0.01262201	0.00000000	0.00000000	0.00000000	0.00000000	0.00000000	-0.00889234	-0.00901264	0.00000000	0.00000000	0.00000000	0.00000000	0.00000000	0.00000000	0.00000000	-0.00871882	0.00000000	0.00391698	0.00000000	0.00000000	-0.00777391	0.00000000	-0.00766484	0.00000000	0.00000000	0.00000000	0.00000000
-46.000	0.01415993	0.01020293	0.01044009	0.00942063	0.00971165	0.00967167	0.00989063	0.00000000	-0.01254974	0.00000000	0.00000000	0.00000000	0.00000000	0.00000000	-0.00890288	-0.00904432	0.00000000	0.00000000	0.00000000	0.00000000	0.00000000	0.00000000	0.00000000	-0.00854602	0.00000000	0.00393739	0.00000000	0.00000000	-0.00777211	0.00000000	-0.00766395	0.00000000	0.00000000	0.00000000	0.00000000
-44.000	0.01416062	0.01036802	0.01059269	0.00955009	0.00987574	0.00983453	0.01007677	0.00000000	-0.01246970	0.00000000	0.00000000	0.00000000	0.00000000	0.00000000	-0.00890212	-0.00906248	0.00000000	0.00000000	0.00000000	0.00000000	0.00000000	0.00000000	0.00000000	-0.00836609	0.00000000	0.00395366	0.00000000	0.00000000	-0.00776998	0.00000000	-0.00766280	0.00000000	0.00000000	0.00000000	0.00000000
-42.000	0.01416101	0.01052954	0.01074071	0.00967425	0.01003638	0.00999395	0.01025964	0.00000000	-0.01238243	0.00000000	0.00000000	0.00000000	0.00000000	0.00000000	-0.00889106	-0.00906842	0.00000000	0.00000000	0.00000000	0.00000000	0.00000000	0.00000000	0.00000000	-0.00817928	0.00000000	0.00396562	0.00000000	0.00000000	-0.00776751	0.00000000	-0.00766140	0.00000000	0.00000000	0.00000000	0.00000000
-40.000	0.01416117	0.01068740	0.01088396	0.00979285	0.01019345	0.01014982	0.01043917	0.00000000	-0.01228837	0.00000000	0.00000000	0.00000000	0.00000000	0.00000000	-0.00887057	-0.00906327	0.00000000	0.00000000	0.00000000	0.00000000	0.00000000	0.00000000	0.00000000	-0.00798586	0.00000000	0.00397311	0.00000000	0.00000000	-0.00776471	0.00000000	-0.00765976	0.00000000	0.00000000	0.00000000	0.00000000
-38.000	0.01416098	0.01084150	0.01102227	0.00990565	0.01034688	0.01030207	0.01061528	0.00000000	-0.01218791	0.00000000	0.00000000	0.00000000	0.00000000	0.00000000	-0.00884142	-0.00904803	0.00000000	0.00000000	0.00000000	0.00000000	0.00000000	0.00000000	0.00000000	-0.00788261	0.00000000	0.00397595	0.00000000	0.00000000	-0.00776161	0.00000000	-0.00765790	0.00000000	0.00000000	0.00000000	0.00000000
-36.000	0.01416048	0.01099176	0.01115543	0.01001236	0.01049657	0.01045057	0.01078790	0.00000000	-0.01208139	0.00000000	0.00000000	0.00000000	0.00000000	0.00000000	-0.00880426	-0.00902352	0.00000000	0.00000000	0.00000000	0.00000000	0.00000000	0.00000000	0.00000000	-0.00788411	0.00000000	0.00397396	0.00000000	0.00000000	-0.00775819	0.00000000	-0.00765581	0.00000000	0.00000000	0.00000000	0.00000000
-34.000	0.01415973	0.01113806	0.01128322	0.01011268	0.01064240	0.01059525	0.01095695	0.00000000	-0.01196911	0.00000000	0.00000000	0.00000000	0.00000000	0.00000000	-0.00875968	-0.00899050	0.00000000	0.00000000	0.00000000	0.00000000	0.00000000	0.00000000	0.00000000	-0.00788505	0.00000000	0.00396696	0.00000000	0.00000000	-0.00775448	0.00000000	-0.00765352	0.00000000	0.00000000	0.00000000	0.00000000
-32.000	0.01415866	0.01128031	0.01140541	0.01020628	0.01078427	0.01073598	0.01112236	0.00000000	-0.01185134	0.00000000	0.00000000	0.00000000	0.00000000	0.00000000	-0.00870820	-0.00894961	0.00000000	0.00000000	0.00000000	0.00000000	0.00000000	0.00000000	0.00000000	-0.00788559	0.00000000	0.00395476	0.00000000	0.00000000	-0.00775048	0.00000000	-0.00765102	0.00000000	0.00000000	0.00000000	0.00000000
-30.000	0.01415727	0.01141838	0.01152174	0.01029280	0.01092206	0.01087264	0.01128404	0.00000000	-0.01172830	0.00000000	0.00000000	0.00000000	0.00000000	0.00000000	-0.00865026	-0.00890141	0.00000000	0.00000000	0.00000000	0.00000000	0.00000000	0.00000000	0.00000000	-0.00788545	0.00000000	0.00393716	0.00000000	0.00000000	-0.00774620	0.00000000	-0.00764832	0.00000000	0.00000000	0.00000000	0.00000000
-28.000	0.01415558	0.01155215	0.01163191	0.01037184	0.01105565	0.01100512	0.01144191	0.00000000	-0.01160021	0.00000000	0.00000000	0.00000000	0.00000000	0.00000000	-0.00858627	-0.00884640	0.00000000	0.00000000	0.00000000	0.00000000	0.00000000	0.00000000	0.00000000	-0.00788475	0.00000000	0.00391395	0.00000000	0.00000000	-0.00774165	0.00000000	-0.00764543	0.00000000	0.00000000	0.00000000	0.00000000
-26.000	0.01415360	0.01168150	0.01173559	0.01044297	0.01118490	0.01113327	0.01159588	0.00000000	-0.01146726	0.00000000	0.00000000	0.00000000	0.00000000	0.00000000	-0.00851658	-0.00878502	0.00000000	0.00000000	0.00000000	0.00000000	0.00000000	0.00000000	0.00000000	-0.00788348	0.00000000	0.00388494	0.00000000	0.00000000	-0.00773685	0.00000000	-0.00764237	0.00000000	0.00000000	0.00000000	0.00000000
-24.000	0.01415127	0.01180626	0.01183244	0.01050571	0.01130966	0.01125695	0.01174587	0.00000000	-0.01132961	0.00000000	0.00000000	0.00000000	0.00000000	0.00000000	-0.00844152	-0.00871766	0.00000000	0.00000000	0.00000000	0.00000000	0.00000000	0.00000000	0.00000000	-0.00788165	0.00000000	0.00384991	0.00000000	0.00000000	-0.00773176	0.00000000	-0.00763915	0.00000000	0.00000000	0.00000000	0.00000000
-22.000	0.01414868	0.01192629	0.01192203	0.01055953	0.01142977	0.01137599	0.01189177	0.00000000	-0.01118744	0.00000000	0.00000000	0.00000000	0.00000000	0.00000000	-0.00836136	-0.00864467	0.00000000	0.00000000	0.00000000	0.00000000	0.00000000	0.00000000	0.00000000	-0.00787926	0.00000000	0.00380867	0.00000000	0.00000000	-0.00772643	0.00000000	-0.00763578	0.00000000	0.00000000	0.00000000	0.00000000
-20.000	0.01414577	0.01204140	0.01200392	0.01060384	0.01154505	0.01149022	0.01203349	0.00000000	-0.01104088	0.00000000	0.00000000	0.00000000	0.00000000	0.00000000	-0.00827638	-0.00856635	0.00000000	0.00000000	0.00000000	0.00000000	0.00000000	0.00000000	0.00000000	-0.00787631	0.00000000	0.00376100	0.00000000	0.00000000	-0.00772086	0.00000000	-0.00763228	0.00000000	0.00000000	0.00000000	0.00000000
-18.000	0.01414255	0.01215139	0.01207758	0.01063799	0.01165530	0.01159943	0.01217091	0.00000000	-0.01089007	0.00000000	0.00000000	0.00000000	0.00000000	0.00000000	-0.00818680	-0.00848299	0.00000000	0.00000000	0.00000000	0.00000000	0.00000000	0.00000000	0.00000000	-0.00787282	0.00000000	0.00370669	0.00000000	0.00000000	-0.00771508	0.00000000	-0.00762864	0.00000000	0.00000000	0.00000000	0.00000000
-16.000	0.01413902	0.01225604	0.01214242	0.01066125	0.01176029	0.01170341	0.01230393	0.00000000	-0.01073513	0.00000000	0.00000000	0.00000000	0.00000000	0.00000000	-0.00809283	-0.00839484	0.00000000	0.00000000	0.00000000	0.00000000	0.00000000	0.00000000	0.00000000	-0.00786878	0.00000000	0.00364554	0.00000000	0.00000000	-0.00770909	0.00000000	-0.00762488	0.00000000	0.00000000	0.00000000	0.00000000
-14.000	0.01413514	0.01235509	0.01219775	0.01067282	0.01185978	0.01180189	0.01243241	0.00000000	-0.01057618	0.00000000	0.00000000	0.00000000	0.00000000	0.00000000	-0.00799467	-0.00830212	0.00000000	0.00000000	0.00000000	0.00000000	0.00000000	0.00000000	0.00000000	-0.00786420	0.00000000	0.00357736	0.00000000	0.00000000	-0.00770292	0.00000000	-0.00762101	0.00000000	0.00000000	0.00000000	0.00000000
-12.000	0.01413096	0.01244824	0.01224280	0.01067179	0.01195347	0.01189459	0.01255622	0.00000000	-0.01041335	0.00000000	0.00000000	0.00000000	0.00000000	0.00000000	-0.00789250	-0.00820505	0.00000000	0.00000000	0.00000000	0.00000000	0.00000000	0.00000000	0.00000000	-0.00785909	0.00000000	0.00350196	0.00000000	0.00000000	-0.00769657	0.00000000	-0.00761704	0.00000000	0.00000000	0.00000000	0.00000000
-10.000	0.01412651	0.01253515	0.01227666	0.01065714	0.01204104	0.01198118	0.01267521	0.00000000	-0.01024672	0.00000000	0.00000000	0.00000000	0.00000000	0.00000000	-0.00778648	-0.00810381	0.00000000	0.00000000	0.00000000	0.00000000	0.00000000	0.00000000	0.00000000	-0.00785347	0.00000000	0.00341917	0.00000000	0.00000000	-0.00769005	0.00000000	-0.00761298	0.00000000	0.00000000	0.00000000	0.00000000
-8.000	0.01412179	0.01261543	0.01229827	0.01062775	0.01212210	0.01206127	0.01278919	0.00000000	-0.01007641	0.00000000	0.00000000	0.00000000	0.00000000	0.00000000	-0.00767676	-0.00799857	0.00000000	0.00000000	0.00000000	0.00000000	0.00000000	0.00000000	0.00000000	-0.00784733	0.00000000	0.00332883	0.00000000	0.00000000	-0.00768336	0.00000000	-0.00760883	0.00000000	0.00000000	0.00000000	0.00000000
-6.000	0.01411681	0.01268860	0.01230641	0.01058235	0.01219620	0.01213441	0.01289798	0.00000000	-0.00990252	0.00000000	0.00000000	0.00000000	0.00000000	0.00000000	-0.00756348	-0.00788950	0.00000000	0.00000000	0.00000000	0.00000000	0.00000000	0.00000000	0.00000000	-0.00784069	0.00000000	0.00323079	0.00000000	0.00000000	-0.00767653	0.00000000	-0.00760461	0.00000000	0.00000000	0.00000000	0.00000000
-4.000	0.01411157	0.01275410	0.01229963	0.01051952	0.01226283	0.01220008	0.01300136	0.00000000	-0.00972513	0.00000000	0.00000000	0.00000000	0.00000000	0.00000000	-0.00744678	-0.00777674	0.00000000	0.00000000	0.00000000	0.00000000	0.00000000	0.00000000	0.00000000	-0.00783356	0.00000000	0.00312496	0.00000000	0.00000000	-0.00766957	0.00000000	-0.00760032	0.00000000	0.00000000	0.00000000	0.00000000
-2.000	0.01410608	0.01281126	0.01227623	0.01043766	0.01232135	0.01225764	0.01309906	0.00000000	-0.00954434	0.00000000	0.00000000	0.00000000	0.00000000	0.00000000	-0.00732678	-0.00766044	0.00000000	0.00000000	0.00000000	0.00000000	0.00000000	0.00000000	0.00000000	-0.00782595	0.00000000	0.00301124	0.00000000	0.00000000	-0.00766248	0.00000000	-0.00759597	0.00000000	0.00000000	0.00000000	0.00000000
0.000	0.01410034	0.01285927	0.01223421	0.01033500	0.01237103	0.01230635	0.01319080	0.00000000	-0.00936024	0.00000000	0.00000000	0.00000000	0.00000000	0.00000000	-0.00720359	-0.00754071	0.00000000	0.00000000	0.00000000	0.00000000	0.00000000	0.00000000	0.00000000	-0.00781788	0.00000000	0.00288959	0.00000000	0.00000000	-0.00765526	0.00000000	-0.00759157	0.00000000	0.00000000	0.00000000	0.00000000
2.000	0.01415056	0.01289711	0.01217118	0.01020955	0.01241096	0.01234530	0.01327623	0.00000000	-0.00917291	0.00000000	0.00000000	0.00000000	0.00000000	0.00000000	-0.00714160	-0.00741769	0.00000000	0.00000000	0.00000000	0.00000000	0.00000000	0.00000000	0.00000000	-0.00780935	0.00000000	0.00276000	0.00000000	0.00000000	-0.00764794	0.00000000	-0.00758712	0.00000000	0.00000000	0.00000000	0.00000000
4.000	0.01425883	0.01292358	0.01208433	0.01005911	0.01244006	0.01237340	0.01335492	0.00000000	-0.00898244	0.00000000	0.00000000	0.00000000	0.00000000	0.00000000	-0.00716223	-0.00729149	0.00000000	0.00000000	0.00000000	0.00000000	0.00000000	0.00000000	0.00000000	-0.00780039	0.00000000	0.00262250	0.00000000	0.00000000	-0.00764053	0.00000000	-0.00758264	0.00000000	0.00000000	0.00000000	0.00000000
6.000	0.01436172	0.01293713	0.01197027	0.00988125	0.01245701	0.01238931	0.01342638	0.00000000	-0.00878892	0.00000000	0.00000000	0.00000000	0.00000000	0.00000000	-0.00718303	-0.00717995	0.00000000	0.00000000	0.00000000	0.00000000	0.00000000	0.00000000	0.00000000	-0.00779100	0.00000000	0.00247720	0.00000000	0.00000000	-0.00763302	0.00000000	-0.00757812	0.00000000	0.00000000	0.00000000	0.00000000
8.000	0.01445902	0.01293583	0.01182497	0.00967328	0.01246015	0.01239135	0.01349000	0.00000000	-0.00859242	0.00000000	0.00000000	0.00000000	0.00000000	0.00000000	-0.00720398	-0.00719898	0.00000000	0.00000000	0.00000000	0.00000000	0.00000000	0.00000000	0.00000000	-0.00778119	0.00000000	0.00232422	0.00000000	0.00000000	-0.00762544	0.00000000	-0.00757358	0.00000000	0.00000000	0.00000000	0.00000000
10.000	0.01455046	0.01291724	0.01164363	0.00943228	0.01244744	0.01237745	0.01354503	0.00000000	-0.00839303	0.00000000	0.00000000	0.00000000	0.00000000	0.00000000	-0.00722509	-0.00721816	0.00000000	0.00000000	0.00000000	0.00000000	0.00000000	0.00000000	0.00000000	-0.00777099	0.00000000	0.00216378	0.00000000	0.00000000	-0.00761778	0.00000000	-0.00756902	0.00000000	0.00000000	0.00000000	0.00000000
