# Supplementary material for: The evolution of pelvic limb muscle moment arms in bird-line archosaurs
Source: Sci Adv. 2021 Mar 19;7(12):eabe2778. doi: 10.1126/sciadv.abe2778 (PMC7978429; doi:10.1126/sciadv.abe2778)
Supplement: Data file S7 [file abe2778_Data_file_S7.zip › supp data/SIMM_moment_arm_raw_data/Plateosaurus_ankleExAll.plt]

# Output plot file made by SIMM 6.0.2
# Curves and events from plot data files are not reproduced in this file.

title ankle_angle moment arm vs. ankle_angle


# This file contains 36 columns of data. The first
# column is the x-variable, followed by 35 y-variable[s].

ankle_angle (deg)	PIFE1|ankle_angle moment arm	PIFE2|ankle_angle moment arm	PIFE3|ankle_angle moment arm	ISTR|ankle_angle moment arm	CFB|ankle_angle moment arm	CFL|ankle_angle moment arm	IT1|ankle_angle moment arm	IT2|ankle_angle moment arm	IT3|ankle_angle moment arm	FMTE|ankle_angle moment arm	FMTI|ankle_angle moment arm	AMB|ankle_angle moment arm	AMBtendon|ankle_angle moment arm	ILFB|ankle_angle moment arm	PIFI1|ankle_angle moment arm	PIFI2|ankle_angle moment arm	IFE|ankle_angle moment arm	ITC|ankle_angle moment arm	FTI1|ankle_angle moment arm	FTI3|ankle_angle moment arm	FTE|ankle_angle moment arm	ADD1|ankle_angle moment arm	ADD2|ankle_angle moment arm	GL|ankle_angle moment arm	GM|ankle_angle moment arm	EDL|ankle_angle moment arm	EDB|ankle_angle moment arm	EHL|ankle_angle moment arm	TA|ankle_angle moment arm	FDL|ankle_angle moment arm	FDB|ankle_angle moment arm	FHL|ankle_angle moment arm	FL|ankle_angle moment arm	FLtendon|ankle_angle moment arm	FB|ankle_angle moment arm	
0.000	0.00000000	0.00000000	0.00000000	0.00000000	0.00000000	0.00000000	0.00000000	0.00000000	0.00000000	0.00000000	0.00000000	0.00000000	-0.07486785	0.00000000	0.00000000	0.00000000	0.00000000	0.00000000	0.00000000	0.00000000	0.00000000	0.00000000	0.00000000	-0.09417571	-0.08414503	0.0319961	0.00000000	0.0217658	0.0412683	-0.07108836	0.00000000	-0.06231327	-0.0564331	-0.05349643	-0.0081420
1.000	0.00000000	0.00000000	0.00000000	0.00000000	0.00000000	0.00000000	0.00000000	0.00000000	0.00000000	0.00000000	0.00000000	0.00000000	-0.07495037	0.00000000	0.00000000	0.00000000	0.00000000	0.00000000	0.00000000	0.00000000	0.00000000	0.00000000	0.00000000	-0.09423916	-0.08409356	0.0321922	0.00000000	0.0219536	0.0415360	-0.07108627	0.00000000	-0.06225883	-0.0567636	-0.05351008	-0.0086249
2.000	0.00000000	0.00000000	0.00000000	0.00000000	0.00000000	0.00000000	0.00000000	0.00000000	0.00000000	0.00000000	0.00000000	0.00000000	-0.07502929	0.00000000	0.00000000	0.00000000	0.00000000	0.00000000	0.00000000	0.00000000	0.00000000	0.00000000	0.00000000	-0.09430015	-0.08404365	0.0323808	0.00000000	0.0221363	0.0417952	-0.07108281	0.00000000	-0.06220502	-0.0570694	-0.05352201	-0.0091034
3.000	0.00000000	0.00000000	0.00000000	0.00000000	0.00000000	0.00000000	0.00000000	0.00000000	0.00000000	0.00000000	0.00000000	0.00000000	-0.07510464	0.00000000	0.00000000	0.00000000	0.00000000	0.00000000	0.00000000	0.00000000	0.00000000	0.00000000	0.00000000	-0.09435863	-0.08399533	0.0325620	0.00000000	0.0223136	0.0420455	-0.07107795	0.00000000	-0.06215182	-0.0573510	-0.05353245	-0.0095774
4.000	0.00000000	0.00000000	0.00000000	0.00000000	0.00000000	0.00000000	0.00000000	0.00000000	0.00000000	0.00000000	0.00000000	0.00000000	-0.07517637	0.00000000	0.00000000	0.00000000	0.00000000	0.00000000	0.00000000	0.00000000	0.00000000	0.00000000	0.00000000	-0.09441457	-0.08394865	0.0327355	0.00000000	0.0224857	0.0422869	-0.07107173	0.00000000	-0.06209938	-0.0576088	-0.05354116	-0.0100465
5.000	0.00000000	0.00000000	0.00000000	0.00000000	0.00000000	0.00000000	0.00000000	0.00000000	0.00000000	0.00000000	0.00000000	0.00000000	-0.07524454	0.00000000	0.00000000	0.00000000	0.00000000	0.00000000	0.00000000	0.00000000	0.00000000	0.00000000	0.00000000	-0.09446792	-0.08390364	0.0329013	0.00000000	0.0226523	0.0425192	-0.07106413	0.00000000	-0.06204768	-0.0578435	-0.05354812	-0.0105105
6.000	0.00000000	0.00000000	0.00000000	0.00000000	0.00000000	0.00000000	0.00000000	0.00000000	0.00000000	0.00000000	0.00000000	0.00000000	-0.07530915	0.00000000	0.00000000	0.00000000	0.00000000	0.00000000	0.00000000	0.00000000	0.00000000	0.00000000	0.00000000	-0.09451865	-0.08386034	0.0330592	0.00000000	0.0228134	0.0427421	-0.07105518	0.00000000	-0.06199671	-0.0580553	-0.05355357	-0.0109694
7.000	0.00000000	0.00000000	0.00000000	0.00000000	0.00000000	0.00000000	0.00000000	0.00000000	0.00000000	0.00000000	0.00000000	0.00000000	-0.07537012	0.00000000	0.00000000	0.00000000	0.00000000	0.00000000	0.00000000	0.00000000	0.00000000	0.00000000	0.00000000	-0.09456675	-0.08381881	0.0332091	0.00000000	0.0229689	0.0429555	-0.07104487	0.00000000	-0.06194664	-0.0582449	-0.05355750	-0.0114227
8.000	0.00000000	0.00000000	0.00000000	0.00000000	0.00000000	0.00000000	0.00000000	0.00000000	0.00000000	0.00000000	0.00000000	0.00000000	-0.07542759	0.00000000	0.00000000	0.00000000	0.00000000	0.00000000	0.00000000	0.00000000	0.00000000	0.00000000	0.00000000	-0.09461219	-0.08377909	0.0333508	0.00000000	0.0231187	0.0431592	-0.07103323	0.00000000	-0.06189746	-0.0584126	-0.05356025	-0.0118705
9.000	0.00000000	0.00000000	0.00000000	0.00000000	0.00000000	0.00000000	0.00000000	0.00000000	0.00000000	0.00000000	0.00000000	0.00000000	-0.07548151	0.00000000	0.00000000	0.00000000	0.00000000	0.00000000	0.00000000	0.00000000	0.00000000	0.00000000	0.00000000	-0.09465495	-0.08374122	0.0334843	0.00000000	0.0232627	0.0433530	-0.07102027	0.00000000	-0.06184923	-0.0585590	-0.05356140	-0.0123124
10.000	0.00000000	0.00000000	0.00000000	0.00000000	0.00000000	0.00000000	0.00000000	0.00000000	0.00000000	0.00000000	0.00000000	0.00000000	-0.07553194	0.00000000	0.00000000	0.00000000	0.00000000	0.00000000	0.00000000	0.00000000	0.00000000	0.00000000	0.00000000	-0.09469502	-0.08370525	0.0336093	0.00000000	0.0234010	0.0435368	-0.07100599	0.00000000	-0.06180194	-0.0586845	-0.05356095	-0.0127483
11.000	0.00000000	0.00000000	0.00000000	0.00000000	0.00000000	0.00000000	0.00000000	0.00000000	0.00000000	0.00000000	0.00000000	0.00000000	-0.07557880	0.00000000	0.00000000	0.00000000	0.00000000	0.00000000	0.00000000	0.00000000	0.00000000	0.00000000	0.00000000	-0.09473238	-0.08367122	0.0337257	0.00000000	0.0235332	0.0437103	-0.07099042	0.00000000	-0.06175571	-0.0587895	-0.05355891	-0.0131780
12.000	0.00000000	0.00000000	0.00000000	0.00000000	0.00000000	0.00000000	0.00000000	0.00000000	0.00000000	0.00000000	0.00000000	0.00000000	-0.07562215	0.00000000	0.00000000	0.00000000	0.00000000	0.00000000	0.00000000	0.00000000	0.00000000	0.00000000	0.00000000	-0.09476704	-0.08363919	0.0338334	0.00000000	0.0236595	0.0438734	-0.07097358	0.00000000	-0.06171051	-0.0588745	-0.05355527	-0.0136013
13.000	0.00000000	0.00000000	0.00000000	0.00000000	0.00000000	0.00000000	0.00000000	0.00000000	0.00000000	0.00000000	0.00000000	0.00000000	-0.07566208	0.00000000	0.00000000	0.00000000	0.00000000	0.00000000	0.00000000	0.00000000	0.00000000	0.00000000	0.00000000	-0.09479898	-0.08360920	0.0339322	0.00000000	0.0237797	0.0440258	-0.07095548	0.00000000	-0.06166647	-0.0589398	-0.05355005	-0.0140182
14.000	0.00000000	0.00000000	0.00000000	0.00000000	0.00000000	0.00000000	0.00000000	0.00000000	0.00000000	0.00000000	0.00000000	0.00000000	-0.07569856	0.00000000	0.00000000	0.00000000	0.00000000	0.00000000	0.00000000	0.00000000	0.00000000	0.00000000	0.00000000	-0.09482821	-0.08358130	0.0340220	0.00000000	0.0238936	0.0441673	-0.07093614	0.00000000	-0.06162360	-0.0589860	-0.05354325	-0.0144283
15.000	0.00000000	0.00000000	0.00000000	0.00000000	0.00000000	0.00000000	0.00000000	0.00000000	0.00000000	0.00000000	0.00000000	0.00000000	-0.07573169	0.00000000	0.00000000	0.00000000	0.00000000	0.00000000	0.00000000	0.00000000	0.00000000	0.00000000	0.00000000	-0.09485474	-0.08355555	0.0341027	0.00000000	0.0240014	0.0442977	-0.07091558	0.00000000	-0.06158208	-0.0590134	-0.05353486	-0.0148317
16.000	0.00000000	0.00000000	0.00000000	0.00000000	0.00000000	0.00000000	0.00000000	0.00000000	0.00000000	0.00000000	0.00000000	0.00000000	-0.07576133	0.00000000	0.00000000	0.00000000	0.00000000	0.00000000	0.00000000	0.00000000	0.00000000	0.00000000	0.00000000	-0.09487856	-0.08353199	0.0341741	0.00000000	0.0241027	0.0444168	-0.07089384	0.00000000	-0.06154171	-0.0590224	-0.05352492	-0.0152280
17.000	0.00000000	0.00000000	0.00000000	0.00000000	0.00000000	0.00000000	0.00000000	0.00000000	0.00000000	0.00000000	0.00000000	0.00000000	-0.07578760	0.00000000	0.00000000	0.00000000	0.00000000	0.00000000	0.00000000	0.00000000	0.00000000	0.00000000	0.00000000	-0.09489970	-0.08351069	0.0342360	0.00000000	0.0241977	0.0445244	-0.07087093	0.00000000	-0.06150280	-0.0590135	-0.05351342	-0.0156173
18.000	0.00000000	0.00000000	0.00000000	0.00000000	0.00000000	0.00000000	0.00000000	0.00000000	0.00000000	0.00000000	0.00000000	0.00000000	-0.07581051	0.00000000	0.00000000	0.00000000	0.00000000	0.00000000	0.00000000	0.00000000	0.00000000	0.00000000	0.00000000	-0.09491817	-0.08349169	0.0342883	0.00000000	0.0242861	0.0446203	-0.07084687	0.00000000	-0.06146514	-0.0589869	-0.05350039	-0.0159993
19.000	0.00000000	0.00000000	0.00000000	0.00000000	0.00000000	0.00000000	0.00000000	0.00000000	0.00000000	0.00000000	0.00000000	0.00000000	-0.07583011	0.00000000	0.00000000	0.00000000	0.00000000	0.00000000	0.00000000	0.00000000	0.00000000	0.00000000	0.00000000	-0.09493398	-0.08347504	0.0343309	0.00000000	0.0243679	0.0447042	-0.07082170	0.00000000	-0.06142891	-0.0589432	-0.05348583	-0.0163739
20.000	0.00000000	0.00000000	0.00000000	0.00000000	0.00000000	0.00000000	0.00000000	0.00000000	0.00000000	0.00000000	0.00000000	0.00000000	-0.07584653	0.00000000	0.00000000	0.00000000	0.00000000	0.00000000	0.00000000	0.00000000	0.00000000	0.00000000	0.00000000	-0.09494716	-0.08346081	0.0343636	0.00000000	0.0244431	0.0447759	-0.07079545	0.00000000	-0.06139416	-0.0588826	-0.05346977	-0.0167411
21.000	0.00000000	0.00000000	0.00000000	0.00000000	0.00000000	0.00000000	0.00000000	0.00000000	0.00000000	0.00000000	0.00000000	0.00000000	-0.07585960	0.00000000	0.00000000	0.00000000	0.00000000	0.00000000	0.00000000	0.00000000	0.00000000	0.00000000	0.00000000	-0.09495772	-0.08344905	0.0343862	0.00000000	0.0245115	0.0448351	-0.07076814	0.00000000	-0.06136112	-0.0588055	-0.05345222	-0.0171007
22.000	0.00000000	0.00000000	0.00000000	0.00000000	0.00000000	0.00000000	0.00000000	0.00000000	0.00000000	0.00000000	0.00000000	0.00000000	-0.07586958	0.00000000	0.00000000	0.00000000	0.00000000	0.00000000	0.00000000	0.00000000	0.00000000	0.00000000	0.00000000	-0.09496571	-0.08343982	0.0343986	0.00000000	0.0245731	0.0448817	-0.07073981	0.00000000	-0.06132953	-0.0587122	-0.05343320	-0.0174526
23.000	0.00000000	0.00000000	0.00000000	0.00000000	0.00000000	0.00000000	0.00000000	0.00000000	0.00000000	0.00000000	0.00000000	0.00000000	-0.07587642	0.00000000	0.00000000	0.00000000	0.00000000	0.00000000	0.00000000	0.00000000	0.00000000	0.00000000	0.00000000	-0.09497114	-0.08343317	0.0344006	0.00000000	0.0246277	0.0449153	-0.07071048	0.00000000	-0.06129983	-0.0586032	-0.05341274	-0.0177967
24.000	0.00000000	0.00000000	0.00000000	0.00000000	0.00000000	0.00000000	0.00000000	0.00000000	0.00000000	0.00000000	0.00000000	0.00000000	-0.07587998	0.00000000	0.00000000	0.00000000	0.00000000	0.00000000	0.00000000	0.00000000	0.00000000	0.00000000	0.00000000	-0.09497404	-0.08342917	0.0343921	0.00000000	0.0246753	0.0449357	-0.07068020	0.00000000	-0.06127186	-0.0584787	-0.05339086	-0.0181329
25.000	0.00000000	0.00000000	0.00000000	0.00000000	0.00000000	0.00000000	0.00000000	0.00000000	0.00000000	0.00000000	0.00000000	0.00000000	-0.07588058	0.00000000	0.00000000	0.00000000	0.00000000	0.00000000	0.00000000	0.00000000	0.00000000	0.00000000	0.00000000	-0.09497446	-0.08342788	0.0343729	0.00000000	0.0247159	0.0449428	-0.07064899	0.00000000	-0.06124551	-0.0583390	-0.05336759	-0.0184612
26.000	0.00000000	0.00000000	0.00000000	0.00000000	0.00000000	0.00000000	0.00000000	0.00000000	0.00000000	0.00000000	0.00000000	0.00000000	-0.07587815	0.00000000	0.00000000	0.00000000	0.00000000	0.00000000	0.00000000	0.00000000	0.00000000	0.00000000	0.00000000	-0.09497243	-0.08342936	0.0343429	0.00000000	0.0247492	0.0449361	-0.07061690	0.00000000	-0.06122101	-0.0581846	-0.05334295	-0.0187814
27.000	0.00000000	0.00000000	0.00000000	0.00000000	0.00000000	0.00000000	0.00000000	0.00000000	0.00000000	0.00000000	0.00000000	0.00000000	-0.07587276	0.00000000	0.00000000	0.00000000	0.00000000	0.00000000	0.00000000	0.00000000	0.00000000	0.00000000	0.00000000	-0.09496799	-0.08343366	0.0343018	0.00000000	0.0247754	0.0449155	-0.07058395	0.00000000	-0.06119861	-0.0580156	-0.05331697	-0.0190935
28.000	0.00000000	0.00000000	0.00000000	0.00000000	0.00000000	0.00000000	0.00000000	0.00000000	0.00000000	0.00000000	0.00000000	0.00000000	-0.07586440	0.00000000	0.00000000	0.00000000	0.00000000	0.00000000	0.00000000	0.00000000	0.00000000	0.00000000	0.00000000	-0.09496118	-0.08344085	0.0342496	0.00000000	0.0247942	0.0448807	-0.07055019	0.00000000	-0.06117820	-0.0578325	-0.05328969	-0.0193974
29.000	0.00000000	0.00000000	0.00000000	0.00000000	0.00000000	0.00000000	0.00000000	0.00000000	0.00000000	0.00000000	0.00000000	0.00000000	-0.07585315	0.00000000	0.00000000	0.00000000	0.00000000	0.00000000	0.00000000	0.00000000	0.00000000	0.00000000	0.00000000	-0.09495204	-0.08345100	0.0341861	0.00000000	0.0248056	0.0448314	-0.07051566	0.00000000	-0.06115965	-0.0576354	-0.05326113	-0.0196930
30.000	0.00000000	0.00000000	0.00000000	0.00000000	0.00000000	0.00000000	0.00000000	0.00000000	0.00000000	0.00000000	0.00000000	0.00000000	-0.07583908	0.00000000	0.00000000	0.00000000	0.00000000	0.00000000	0.00000000	0.00000000	0.00000000	0.00000000	0.00000000	-0.09494062	-0.08346417	0.0341111	0.00000000	0.0248095	0.0447673	-0.07048040	0.00000000	-0.06114308	-0.0574248	-0.05323133	-0.0199804
31.000	0.00000000	0.00000000	0.00000000	0.00000000	0.00000000	0.00000000	0.00000000	0.00000000	0.00000000	0.00000000	0.00000000	0.00000000	-0.07582219	0.00000000	0.00000000	0.00000000	0.00000000	0.00000000	0.00000000	0.00000000	0.00000000	0.00000000	0.00000000	-0.09492695	-0.08348042	0.0340245	0.00000000	0.0248059	0.0446882	-0.07044350	0.00000000	-0.06112910	-0.0572008	-0.05320033	-0.0202595
32.000	0.00000000	0.00000000	0.00000000	0.00000000	0.00000000	0.00000000	0.00000000	0.00000000	0.00000000	0.00000000	0.00000000	0.00000000	-0.07580255	0.00000000	0.00000000	0.00000000	0.00000000	0.00000000	0.00000000	0.00000000	0.00000000	0.00000000	0.00000000	-0.09491108	-0.08349983	0.0339261	0.00000000	0.0247946	0.0445938	-0.07040558	0.00000000	-0.06111736	-0.0569637	-0.05316815	-0.0205301
33.000	0.00000000	0.00000000	0.00000000	0.00000000	0.00000000	0.00000000	0.00000000	0.00000000	0.00000000	0.00000000	0.00000000	0.00000000	-0.07578027	0.00000000	0.00000000	0.00000000	0.00000000	0.00000000	0.00000000	0.00000000	0.00000000	0.00000000	0.00000000	-0.09489306	-0.08352244	0.0338157	0.00000000	0.0247756	0.0444838	-0.07036666	0.00000000	-0.06110762	-0.0567139	-0.05313485	-0.0207923
34.000	0.00000000	0.00000000	0.00000000	0.00000000	0.00000000	0.00000000	0.00000000	0.00000000	0.00000000	0.00000000	0.00000000	0.00000000	-0.07575531	0.00000000	0.00000000	0.00000000	0.00000000	0.00000000	0.00000000	0.00000000	0.00000000	0.00000000	0.00000000	-0.09487295	-0.08354834	0.0336932	0.00000000	0.0247489	0.0443580	-0.07032777	0.00000000	-0.06110044	-0.0564515	-0.05310045	-0.0210461
35.000	0.00000000	0.00000000	0.00000000	0.00000000	0.00000000	0.00000000	0.00000000	0.00000000	0.00000000	0.00000000	0.00000000	0.00000000	-0.07572779	0.00000000	0.00000000	0.00000000	0.00000000	0.00000000	0.00000000	0.00000000	0.00000000	0.00000000	0.00000000	-0.09485074	-0.08357759	0.0335585	0.00000000	0.0247143	0.0442159	-0.07028762	0.00000000	-0.06109584	-0.0561769	-0.05306501	-0.0212913
36.000	0.00000000	0.00000000	0.00000000	0.00000000	0.00000000	0.00000000	0.00000000	0.00000000	0.00000000	0.00000000	0.00000000	0.00000000	-0.07569778	0.00000000	0.00000000	0.00000000	0.00000000	0.00000000	0.00000000	0.00000000	0.00000000	0.00000000	0.00000000	-0.09482586	-0.08361026	0.0334113	0.00000000	0.0246718	0.0440574	-0.07024756	0.00000000	-0.06109341	-0.0558903	-0.05302856	-0.0215281
37.000	0.00000000	0.00000000	0.00000000	0.00000000	0.00000000	0.00000000	0.00000000	0.00000000	0.00000000	0.00000000	0.00000000	0.00000000	-0.07566528	0.00000000	0.00000000	0.00000000	0.00000000	0.00000000	0.00000000	0.00000000	0.00000000	0.00000000	0.00000000	-0.09479819	-0.08364641	0.0332516	0.00000000	0.0246213	0.0438822	-0.07020701	0.00000000	-0.06109391	-0.0555919	-0.05299114	-0.0217564
38.000	0.00000000	0.00000000	0.00000000	0.00000000	0.00000000	0.00000000	0.00000000	0.00000000	0.00000000	0.00000000	0.00000000	0.00000000	-0.07563039	0.00000000	0.00000000	0.00000000	0.00000000	0.00000000	0.00000000	0.00000000	0.00000000	0.00000000	0.00000000	-0.09476864	-0.08368705	0.0330792	0.00000000	0.0245627	0.0436899	-0.07016564	0.00000000	-0.06109705	-0.0552819	-0.05295281	-0.0219761
39.000	0.00000000	0.00000000	0.00000000	0.00000000	0.00000000	0.00000000	0.00000000	0.00000000	0.00000000	0.00000000	0.00000000	0.00000000	-0.07559319	0.00000000	0.00000000	0.00000000	0.00000000	0.00000000	0.00000000	0.00000000	0.00000000	0.00000000	0.00000000	-0.09473742	-0.08373142	0.0328939	0.00000000	0.0244960	0.0434803	-0.07012445	0.00000000	-0.06110256	-0.0549607	-0.05291361	-0.0221872
40.000	0.00000000	0.00000000	0.00000000	0.00000000	0.00000000	0.00000000	0.00000000	0.00000000	0.00000000	0.00000000	0.00000000	0.00000000	-0.07555369	0.00000000	0.00000000	0.00000000	0.00000000	0.00000000	0.00000000	0.00000000	0.00000000	0.00000000	0.00000000	-0.09470520	-0.08377873	0.0326956	0.00000000	0.0244212	0.0432530	-0.07008271	0.00000000	-0.06111158	-0.0546284	-0.05287359	-0.0223899
41.000	0.00000000	0.00000000	0.00000000	0.00000000	0.00000000	0.00000000	0.00000000	0.00000000	0.00000000	0.00000000	0.00000000	0.00000000	-0.07551201	0.00000000	0.00000000	0.00000000	0.00000000	0.00000000	0.00000000	0.00000000	0.00000000	0.00000000	0.00000000	-0.09467060	-0.08383086	0.0324841	0.00000000	0.0243381	0.0430078	-0.07004089	0.00000000	-0.06112294	-0.0542852	-0.05283280	-0.0225839
42.000	0.00000000	0.00000000	0.00000000	0.00000000	0.00000000	0.00000000	0.00000000	0.00000000	0.00000000	0.00000000	0.00000000	0.00000000	-0.07546815	0.00000000	0.00000000	0.00000000	0.00000000	0.00000000	0.00000000	0.00000000	0.00000000	0.00000000	0.00000000	-0.09463428	-0.08388699	0.0322594	0.00000000	0.0242467	0.0427444	-0.06999883	0.00000000	-0.06113736	-0.0539314	-0.05279128	-0.0227695
43.000	0.00000000	0.00000000	0.00000000	0.00000000	0.00000000	0.00000000	0.00000000	0.00000000	0.00000000	0.00000000	0.00000000	0.00000000	-0.07542224	0.00000000	0.00000000	0.00000000	0.00000000	0.00000000	0.00000000	0.00000000	0.00000000	0.00000000	0.00000000	-0.09459656	-0.08394721	0.0320212	0.00000000	0.0241469	0.0424625	-0.06995701	0.00000000	-0.06115467	-0.0535672	-0.05274910	-0.0229465
44.000	0.00000000	0.00000000	0.00000000	0.00000000	0.00000000	0.00000000	0.00000000	0.00000000	0.00000000	0.00000000	0.00000000	0.00000000	-0.07537428	0.00000000	0.00000000	0.00000000	0.00000000	0.00000000	0.00000000	0.00000000	0.00000000	0.00000000	0.00000000	-0.09455816	-0.08401160	0.0317695	0.00000000	0.0240387	0.0421618	-0.06991468	0.00000000	-0.06117511	-0.0531928	-0.05270630	-0.0231150
45.000	0.00000000	0.00000000	0.00000000	0.00000000	0.00000000	0.00000000	0.00000000	0.00000000	0.00000000	0.00000000	0.00000000	0.00000000	-0.07532437	0.00000000	0.00000000	0.00000000	0.00000000	0.00000000	0.00000000	0.00000000	0.00000000	0.00000000	0.00000000	-0.09451744	-0.08408026	0.0315042	0.00000000	0.0239221	0.0418420	-0.06987230	0.00000000	-0.06119908	-0.0528083	-0.05266294	-0.0232750
46.000	0.00000000	0.00000000	0.00000000	0.00000000	0.00000000	0.00000000	0.00000000	0.00000000	0.00000000	0.00000000	0.00000000	0.00000000	-0.07527261	0.00000000	0.00000000	0.00000000	0.00000000	0.00000000	0.00000000	0.00000000	0.00000000	0.00000000	0.00000000	-0.09447555	-0.08415326	0.0312250	0.00000000	0.0237969	0.0415028	-0.06983036	0.00000000	-0.06122591	-0.0524141	-0.05261907	-0.0234265
47.000	0.00000000	0.00000000	0.00000000	0.00000000	0.00000000	0.00000000	0.00000000	0.00000000	0.00000000	0.00000000	0.00000000	0.00000000	-0.07521930	0.00000000	0.00000000	0.00000000	0.00000000	0.00000000	0.00000000	0.00000000	0.00000000	0.00000000	0.00000000	-0.09443321	-0.08423071	0.0309320	0.00000000	0.0236632	0.0411439	-0.06978850	0.00000000	-0.06125601	-0.0520102	-0.05257475	-0.0235696
48.000	0.00000000	0.00000000	0.00000000	0.00000000	0.00000000	0.00000000	0.00000000	0.00000000	0.00000000	0.00000000	0.00000000	0.00000000	-0.07516399	0.00000000	0.00000000	0.00000000	0.00000000	0.00000000	0.00000000	0.00000000	0.00000000	0.00000000	0.00000000	-0.09438874	-0.08431269	0.0306249	0.00000000	0.0235209	0.0407651	-0.06974679	0.00000000	-0.06128949	-0.0515970	-0.05253003	-0.0237042
49.000	0.00000000	0.00000000	0.00000000	0.00000000	0.00000000	0.00000000	0.00000000	0.00000000	0.00000000	0.00000000	0.00000000	0.00000000	-0.07510696	0.00000000	0.00000000	0.00000000	0.00000000	0.00000000	0.00000000	0.00000000	0.00000000	0.00000000	0.00000000	-0.09434431	-0.08439821	0.0303038	0.00000000	0.0233699	0.0403662	-0.06970574	0.00000000	-0.06132687	-0.0511744	-0.05248498	-0.0238305
50.000	0.00000000	0.00000000	0.00000000	0.00000000	0.00000000	0.00000000	0.00000000	0.00000000	0.00000000	0.00000000	0.00000000	0.00000000	-0.07504873	0.00000000	0.00000000	0.00000000	0.00000000	0.00000000	0.00000000	0.00000000	0.00000000	0.00000000	0.00000000	-0.09429769	-0.08448948	0.0299685	0.00000000	0.0232103	0.0399467	-0.06966451	0.00000000	-0.06136686	-0.0507429	-0.05243965	-0.0239484
51.000	0.00000000	0.00000000	0.00000000	0.00000000	0.00000000	0.00000000	0.00000000	0.00000000	0.00000000	0.00000000	0.00000000	0.00000000	-0.07498856	0.00000000	0.00000000	0.00000000	0.00000000	0.00000000	0.00000000	0.00000000	0.00000000	0.00000000	0.00000000	-0.09425009	-0.08458666	0.0296189	0.00000000	0.0230419	0.0395066	-0.06962327	0.00000000	-0.06140948	-0.0503024	-0.05239411	-0.0240580
52.000	0.00000000	0.00000000	0.00000000	0.00000000	0.00000000	0.00000000	0.00000000	0.00000000	0.00000000	0.00000000	0.00000000	0.00000000	-0.07492701	0.00000000	0.00000000	0.00000000	0.00000000	0.00000000	0.00000000	0.00000000	0.00000000	0.00000000	0.00000000	-0.09420282	-0.08468762	0.0292549	0.00000000	0.0228648	0.0390455	-0.06958320	0.00000000	-0.06145621	-0.0498533	-0.05234840	-0.0241593
53.000	0.00000000	0.00000000	0.00000000	0.00000000	0.00000000	0.00000000	0.00000000	0.00000000	0.00000000	0.00000000	0.00000000	0.00000000	-0.07486402	0.00000000	0.00000000	0.00000000	0.00000000	0.00000000	0.00000000	0.00000000	0.00000000	0.00000000	0.00000000	-0.09415350	-0.08479353	0.0288766	0.00000000	0.0226789	0.0385633	-0.06954311	0.00000000	-0.06150665	-0.0493956	-0.05230260	-0.0242523
54.000	0.00000000	0.00000000	0.00000000	0.00000000	0.00000000	0.00000000	0.00000000	0.00000000	0.00000000	0.00000000	0.00000000	0.00000000	-0.07480000	0.00000000	0.00000000	0.00000000	0.00000000	0.00000000	0.00000000	0.00000000	0.00000000	0.00000000	0.00000000	-0.09410343	-0.08490447	0.0284838	0.00000000	0.0224843	0.0380596	-0.06950366	0.00000000	-0.06156086	-0.0489296	-0.05225676	-0.0243372
55.000	0.00000000	0.00000000	0.00000000	0.00000000	0.00000000	0.00000000	0.00000000	0.00000000	0.00000000	0.00000000	0.00000000	0.00000000	-0.07473449	0.00000000	0.00000000	0.00000000	0.00000000	0.00000000	0.00000000	0.00000000	0.00000000	0.00000000	0.00000000	-0.09405373	-0.08502052	0.0280765	0.00000000	0.0222808	0.0375344	-0.06946513	0.00000000	-0.06161892	-0.0484553	-0.05221095	-0.0244139
56.000	0.00000000	0.00000000	0.00000000	0.00000000	0.00000000	0.00000000	0.00000000	0.00000000	0.00000000	0.00000000	0.00000000	0.00000000	-0.07466804	0.00000000	0.00000000	0.00000000	0.00000000	0.00000000	0.00000000	0.00000000	0.00000000	0.00000000	0.00000000	-0.09400233	-0.08514176	0.0276547	0.00000000	0.0220685	0.0369874	-0.06942738	0.00000000	-0.06168090	-0.0479731	-0.05216523	-0.0244825
57.000	0.00000000	0.00000000	0.00000000	0.00000000	0.00000000	0.00000000	0.00000000	0.00000000	0.00000000	0.00000000	0.00000000	0.00000000	-0.07460018	0.00000000	0.00000000	0.00000000	0.00000000	0.00000000	0.00000000	0.00000000	0.00000000	0.00000000	0.00000000	-0.09395039	-0.08526826	0.0272183	0.00000000	0.0218474	0.0364184	-0.06938982	0.00000000	-0.06174637	-0.0474830	-0.05211965	-0.0245431
58.000	0.00000000	0.00000000	0.00000000	0.00000000	0.00000000	0.00000000	0.00000000	0.00000000	0.00000000	0.00000000	0.00000000	0.00000000	-0.07453164	0.00000000	0.00000000	0.00000000	0.00000000	0.00000000	0.00000000	0.00000000	0.00000000	0.00000000	0.00000000	-0.09389986	-0.08540007	0.0267674	0.00000000	0.0216175	0.0358274	-0.06935352	0.00000000	-0.06181639	-0.0469851	-0.05207430	-0.0245957
59.000	0.00000000	0.00000000	0.00000000	0.00000000	0.00000000	0.00000000	0.00000000	0.00000000	0.00000000	0.00000000	0.00000000	0.00000000	-0.07446176	0.00000000	0.00000000	0.00000000	0.00000000	0.00000000	0.00000000	0.00000000	0.00000000	0.00000000	0.00000000	-0.09384703	-0.08553728	0.0263020	0.00000000	0.0213787	0.0352142	-0.06931804	0.00000000	-0.06189053	-0.0464797	-0.05202921	-0.0246403
60.000	0.00000000	0.00000000	0.00000000	0.00000000	0.00000000	0.00000000	0.00000000	0.00000000	0.00000000	0.00000000	0.00000000	0.00000000	-0.07439137	0.00000000	0.00000000	0.00000000	0.00000000	0.00000000	0.00000000	0.00000000	0.00000000	0.00000000	0.00000000	-0.09379386	-0.08567995	0.0258220	0.00000000	0.0211311	0.0345786	-0.06928292	0.00000000	-0.06196884	-0.0459669	-0.05198447	-0.0246771
61.000	0.00000000	0.00000000	0.00000000	0.00000000	0.00000000	0.00000000	0.00000000	0.00000000	0.00000000	0.00000000	0.00000000	0.00000000	-0.07431975	0.00000000	0.00000000	0.00000000	0.00000000	0.00000000	0.00000000	0.00000000	0.00000000	0.00000000	0.00000000	-0.09374155	-0.08582813	0.0253276	0.00000000	0.0208747	0.0339207	-0.06924925	0.00000000	-0.06205140	-0.0454468	-0.05194014	-0.0247061
62.000	0.00000000	0.00000000	0.00000000	0.00000000	0.00000000	0.00000000	0.00000000	0.00000000	0.00000000	0.00000000	0.00000000	0.00000000	-0.07424777	0.00000000	0.00000000	0.00000000	0.00000000	0.00000000	0.00000000	0.00000000	0.00000000	0.00000000	0.00000000	-0.09368794	-0.08598189	0.0248187	0.00000000	0.0206095	0.0332403	-0.06921658	0.00000000	-0.06213826	-0.0449196	-0.05189627	-0.0247273
63.000	0.00000000	0.00000000	0.00000000	0.00000000	0.00000000	0.00000000	0.00000000	0.00000000	0.00000000	0.00000000	0.00000000	0.00000000	-0.07417464	0.00000000	0.00000000	0.00000000	0.00000000	0.00000000	0.00000000	0.00000000	0.00000000	0.00000000	0.00000000	-0.09363496	-0.08614125	0.0242955	0.00000000	0.0203355	0.0325375	-0.06918494	0.00000000	-0.06222948	-0.0443854	-0.05185293	-0.0247408
64.000	0.00000000	0.00000000	0.00000000	0.00000000	0.00000000	0.00000000	0.00000000	0.00000000	0.00000000	0.00000000	0.00000000	0.00000000	-0.07410141	0.00000000	0.00000000	0.00000000	0.00000000	0.00000000	0.00000000	0.00000000	0.00000000	0.00000000	0.00000000	-0.09358116	-0.08630627	0.0237580	0.00000000	0.0200528	0.0318122	-0.06915440	0.00000000	-0.06232455	-0.0438444	-0.05181019	-0.0247467
65.000	0.00000000	0.00000000	0.00000000	0.00000000	0.00000000	0.00000000	0.00000000	0.00000000	0.00000000	0.00000000	0.00000000	0.00000000	-0.07402711	0.00000000	0.00000000	0.00000000	0.00000000	0.00000000	0.00000000	0.00000000	0.00000000	0.00000000	0.00000000	-0.09352746	-0.08647564	0.0232064	0.00000000	0.0197614	0.0310645	-0.06912503	0.00000000	-0.06242464	-0.0432967	-0.05176811	-0.0247451
66.000	0.00000000	0.00000000	0.00000000	0.00000000	0.00000000	0.00000000	0.00000000	0.00000000	0.00000000	0.00000000	0.00000000	0.00000000	-0.07395243	0.00000000	0.00000000	0.00000000	0.00000000	0.00000000	0.00000000	0.00000000	0.00000000	0.00000000	0.00000000	-0.09347443	-0.08665209	0.0226408	0.00000000	0.0194613	0.0302944	-0.06909686	0.00000000	-0.06252924	-0.0427424	-0.05172675	-0.0247359
67.000	0.00000000	0.00000000	0.00000000	0.00000000	0.00000000	0.00000000	0.00000000	0.00000000	0.00000000	0.00000000	0.00000000	0.00000000	-0.07387762	0.00000000	0.00000000	0.00000000	0.00000000	0.00000000	0.00000000	0.00000000	0.00000000	0.00000000	0.00000000	-0.09342151	-0.08683429	0.0220612	0.00000000	0.0191526	0.0295022	-0.06906995	0.00000000	-0.06263839	-0.0421817	-0.05168617	-0.0247194
68.000	0.00000000	0.00000000	0.00000000	0.00000000	0.00000000	0.00000000	0.00000000	0.00000000	0.00000000	0.00000000	0.00000000	0.00000000	-0.07380218	0.00000000	0.00000000	0.00000000	0.00000000	0.00000000	0.00000000	0.00000000	0.00000000	0.00000000	0.00000000	-0.09336832	-0.08702090	0.0214680	0.00000000	0.0188353	0.0286878	-0.06904452	0.00000000	-0.06275214	-0.0416147	-0.05164644	-0.0246955
69.000	0.00000000	0.00000000	0.00000000	0.00000000	0.00000000	0.00000000	0.00000000	0.00000000	0.00000000	0.00000000	0.00000000	0.00000000	-0.07372675	0.00000000	0.00000000	0.00000000	0.00000000	0.00000000	0.00000000	0.00000000	0.00000000	0.00000000	0.00000000	-0.09331583	-0.08721471	0.0208612	0.00000000	0.0185096	0.0278516	-0.06902014	0.00000000	-0.06287053	-0.0410416	-0.05160762	-0.0246643
70.000	0.00000000	0.00000000	0.00000000	0.00000000	0.00000000	0.00000000	0.00000000	0.00000000	0.00000000	0.00000000	0.00000000	0.00000000	-0.07365122	0.00000000	0.00000000	0.00000000	0.00000000	0.00000000	0.00000000	0.00000000	0.00000000	0.00000000	0.00000000	-0.09326246	-0.08741293	0.0202410	0.00000000	0.0181754	0.0269938	-0.06899749	0.00000000	-0.06299358	-0.0404624	-0.05156977	-0.0246259
71.000	0.00000000	0.00000000	0.00000000	0.00000000	0.00000000	0.00000000	0.00000000	0.00000000	0.00000000	0.00000000	0.00000000	0.00000000	-0.07357506	0.00000000	0.00000000	0.00000000	0.00000000	0.00000000	0.00000000	0.00000000	0.00000000	0.00000000	0.00000000	-0.09321055	-0.08761842	0.0196078	0.00000000	0.0178328	0.0261145	-0.06897669	0.00000000	-0.06312133	-0.0398774	-0.05153294	-0.0245803
72.000	0.00000000	0.00000000	0.00000000	0.00000000	0.00000000	0.00000000	0.00000000	0.00000000	0.00000000	0.00000000	0.00000000	0.00000000	-0.07349924	0.00000000	0.00000000	0.00000000	0.00000000	0.00000000	0.00000000	0.00000000	0.00000000	0.00000000	0.00000000	-0.09315913	-0.08782834	0.0189617	0.00000000	0.0174820	0.0252143	-0.06895685	0.00000000	-0.06325380	-0.0392865	-0.05149721	-0.0245278
73.000	0.00000000	0.00000000	0.00000000	0.00000000	0.00000000	0.00000000	0.00000000	0.00000000	0.00000000	0.00000000	0.00000000	0.00000000	-0.07342339	0.00000000	0.00000000	0.00000000	0.00000000	0.00000000	0.00000000	0.00000000	0.00000000	0.00000000	0.00000000	-0.09310799	-0.08804410	0.0183030	0.00000000	0.0171229	0.0242933	-0.06893856	0.00000000	-0.06339045	-0.0386900	-0.05146262	-0.0244682
74.000	0.00000000	0.00000000	0.00000000	0.00000000	0.00000000	0.00000000	0.00000000	0.00000000	0.00000000	0.00000000	0.00000000	0.00000000	-0.07334713	0.00000000	0.00000000	0.00000000	0.00000000	0.00000000	0.00000000	0.00000000	0.00000000	0.00000000	0.00000000	-0.09305727	-0.08826734	0.0176320	0.00000000	0.0167558	0.0233521	-0.06892244	0.00000000	-0.06353245	-0.0380880	-0.05142925	-0.0244017
75.000	0.00000000	0.00000000	0.00000000	0.00000000	0.00000000	0.00000000	0.00000000	0.00000000	0.00000000	0.00000000	0.00000000	0.00000000	-0.07327142	0.00000000	0.00000000	0.00000000	0.00000000	0.00000000	0.00000000	0.00000000	0.00000000	0.00000000	0.00000000	-0.09300707	-0.08849481	0.0169489	0.00000000	0.0163807	0.0223910	-0.06890738	0.00000000	-0.06367922	-0.0374806	-0.05139713	-0.0243284
76.000	0.00000000	0.00000000	0.00000000	0.00000000	0.00000000	0.00000000	0.00000000	0.00000000	0.00000000	0.00000000	0.00000000	0.00000000	-0.07319543	0.00000000	0.00000000	0.00000000	0.00000000	0.00000000	0.00000000	0.00000000	0.00000000	0.00000000	0.00000000	-0.09295992	-0.08872811	0.0162543	0.00000000	0.0159977	0.0214107	-0.06889475	0.00000000	-0.06383077	-0.0368678	-0.05136634	-0.0242483
77.000	0.00000000	0.00000000	0.00000000	0.00000000	0.00000000	0.00000000	0.00000000	0.00000000	0.00000000	0.00000000	0.00000000	0.00000000	-0.07312008	0.00000000	0.00000000	0.00000000	0.00000000	0.00000000	0.00000000	0.00000000	0.00000000	0.00000000	0.00000000	-0.09291466	-0.08896722	0.0155483	0.00000000	0.0156069	0.0204116	-0.06888328	0.00000000	-0.06398712	-0.0362499	-0.05133692	-0.0241615
78.000	0.00000000	0.00000000	0.00000000	0.00000000	0.00000000	0.00000000	0.00000000	0.00000000	0.00000000	0.00000000	0.00000000	0.00000000	-0.07304511	0.00000000	0.00000000	0.00000000	0.00000000	0.00000000	0.00000000	0.00000000	0.00000000	0.00000000	0.00000000	-0.09286879	-0.08921212	0.0148313	0.00000000	0.0152085	0.0193944	-0.06887337	0.00000000	-0.06414768	-0.0356270	-0.05130893	-0.0240682
79.000	0.00000000	0.00000000	0.00000000	0.00000000	0.00000000	0.00000000	0.00000000	0.00000000	0.00000000	0.00000000	0.00000000	0.00000000	-0.07297029	0.00000000	0.00000000	0.00000000	0.00000000	0.00000000	0.00000000	0.00000000	0.00000000	0.00000000	0.00000000	-0.09282489	-0.08946279	0.0141039	0.00000000	0.0148026	0.0183597	-0.06886582	0.00000000	-0.06431360	-0.0349991	-0.05128243	-0.0239683
80.000	0.00000000	0.00000000	0.00000000	0.00000000	0.00000000	0.00000000	0.00000000	0.00000000	0.00000000	0.00000000	0.00000000	0.00000000	-0.07289558	0.00000000	0.00000000	0.00000000	0.00000000	0.00000000	0.00000000	0.00000000	0.00000000	0.00000000	0.00000000	-0.09278177	-0.08971918	0.0133663	0.00000000	0.0143893	0.0173082	-0.06885973	0.00000000	-0.06448428	-0.0343663	-0.05125745	-0.0238619
81.000	0.00000000	0.00000000	0.00000000	0.00000000	0.00000000	0.00000000	0.00000000	0.00000000	0.00000000	0.00000000	0.00000000	0.00000000	-0.07282168	0.00000000	0.00000000	0.00000000	0.00000000	0.00000000	0.00000000	0.00000000	0.00000000	0.00000000	0.00000000	-0.09273948	-0.08998124	0.0126190	0.00000000	0.0139689	0.0162408	-0.06885583	0.00000000	-0.06465914	-0.0337289	-0.05123406	-0.0237492
82.000	0.00000000	0.00000000	0.00000000	0.00000000	0.00000000	0.00000000	0.00000000	0.00000000	0.00000000	0.00000000	0.00000000	0.00000000	-0.07274828	0.00000000	0.00000000	0.00000000	0.00000000	0.00000000	0.00000000	0.00000000	0.00000000	0.00000000	0.00000000	-0.09269677	-0.09024894	0.0118626	0.00000000	0.0135413	0.0151581	-0.06885349	0.00000000	-0.06483931	-0.0330869	-0.05121229	-0.0236302
83.000	0.00000000	0.00000000	0.00000000	0.00000000	0.00000000	0.00000000	0.00000000	0.00000000	0.00000000	0.00000000	0.00000000	0.00000000	-0.07267541	0.00000000	0.00000000	0.00000000	0.00000000	0.00000000	0.00000000	0.00000000	0.00000000	0.00000000	0.00000000	-0.09265620	-0.09052220	0.0110973	0.00000000	0.0131069	0.0140611	-0.06885361	0.00000000	-0.06502417	-0.0324403	-0.05119220	-0.0235050
84.000	0.00000000	0.00000000	0.00000000	0.00000000	0.00000000	0.00000000	0.00000000	0.00000000	0.00000000	0.00000000	0.00000000	0.00000000	-0.07260279	0.00000000	0.00000000	0.00000000	0.00000000	0.00000000	0.00000000	0.00000000	0.00000000	0.00000000	0.00000000	-0.09261660	-0.09080096	0.0103239	0.00000000	0.0126658	0.0129507	-0.06885540	0.00000000	-0.06521313	-0.0317894	-0.05117383	-0.0233737
85.000	0.00000000	0.00000000	0.00000000	0.00000000	0.00000000	0.00000000	0.00000000	0.00000000	0.00000000	0.00000000	0.00000000	0.00000000	-0.07253160	0.00000000	0.00000000	0.00000000	0.00000000	0.00000000	0.00000000	0.00000000	0.00000000	0.00000000	0.00000000	-0.09257798	-0.09108514	0.0095427	0.00000000	0.0122182	0.0118277	-0.06885939	0.00000000	-0.06540727	-0.0311343	-0.05115723	-0.0232363
86.000	0.00000000	0.00000000	0.00000000	0.00000000	0.00000000	0.00000000	0.00000000	0.00000000	0.00000000	0.00000000	0.00000000	0.00000000	-0.07246034	0.00000000	0.00000000	0.00000000	0.00000000	0.00000000	0.00000000	0.00000000	0.00000000	0.00000000	0.00000000	-0.09254039	-0.09137465	0.0087544	0.00000000	0.0117642	0.0106932	-0.06886481	0.00000000	-0.06560542	-0.0304749	-0.05114243	-0.0230930
87.000	0.00000000	0.00000000	0.00000000	0.00000000	0.00000000	0.00000000	0.00000000	0.00000000	0.00000000	0.00000000	0.00000000	0.00000000	-0.07239013	0.00000000	0.00000000	0.00000000	0.00000000	0.00000000	0.00000000	0.00000000	0.00000000	0.00000000	0.00000000	-0.09250386	-0.09166940	0.0079594	0.00000000	0.0113040	0.0095482	-0.06887277	0.00000000	-0.06580865	-0.0298115	-0.05112947	-0.0229438
88.000	0.00000000	0.00000000	0.00000000	0.00000000	0.00000000	0.00000000	0.00000000	0.00000000	0.00000000	0.00000000	0.00000000	0.00000000	-0.07232071	0.00000000	0.00000000	0.00000000	0.00000000	0.00000000	0.00000000	0.00000000	0.00000000	0.00000000	0.00000000	-0.09246843	-0.09196928	0.0071583	0.00000000	0.0108379	0.0083938	-0.06888269	0.00000000	-0.06601578	-0.0291442	-0.05111839	-0.0227887
89.000	0.00000000	0.00000000	0.00000000	0.00000000	0.00000000	0.00000000	0.00000000	0.00000000	0.00000000	0.00000000	0.00000000	0.00000000	-0.07225222	0.00000000	0.00000000	0.00000000	0.00000000	0.00000000	0.00000000	0.00000000	0.00000000	0.00000000	0.00000000	-0.09243284	-0.09227417	0.0063518	0.00000000	0.0103661	0.0072310	-0.06889450	0.00000000	-0.06622785	-0.0284729	-0.05110923	-0.0226280
90.000	0.00000000	0.00000000	0.00000000	0.00000000	0.00000000	0.00000000	0.00000000	0.00000000	0.00000000	0.00000000	0.00000000	0.00000000	-0.07218447	0.00000000	0.00000000	0.00000000	0.00000000	0.00000000	0.00000000	0.00000000	0.00000000	0.00000000	0.00000000	-0.09239969	-0.09258251	0.0055404	0.00000000	0.0098888	0.0060609	-0.06890836	0.00000000	-0.06644369	-0.0277980	-0.05110201	-0.0224616
