# Supplementary material for: The evolution of pelvic limb muscle moment arms in bird-line archosaurs
Source: Sci Adv. 2021 Mar 19;7(12):eabe2778. doi: 10.1126/sciadv.abe2778 (PMC7978429; doi:10.1126/sciadv.abe2778)
Supplement: Data file S7 [file abe2778_Data_file_S7.zip › supp data/SIMM_moment_arm_raw_data/Plateosaurus_hipAbAll_15Ab.plt]

# Output plot file made by SIMM 6.0.2
# Curves and events from plot data files are not reproduced in this file.

title hip_abduction moment arm vs. hip_extension


# This file contains 36 columns of data. The first
# column is the x-variable, followed by 35 y-variable[s].

hip_extension (deg)	PIFE1|hip_abduction moment arm	PIFE2|hip_abduction moment arm	PIFE3|hip_abduction moment arm	ISTR|hip_abduction moment arm	CFB|hip_abduction moment arm	CFL|hip_abduction moment arm	IT1|hip_abduction moment arm	IT2|hip_abduction moment arm	IT3|hip_abduction moment arm	FMTE|hip_abduction moment arm	FMTI|hip_abduction moment arm	AMB|hip_abduction moment arm	AMBtendon|hip_abduction moment arm	ILFB|hip_abduction moment arm	PIFI1|hip_abduction moment arm	PIFI2|hip_abduction moment arm	IFE|hip_abduction moment arm	ITC|hip_abduction moment arm	FTI1|hip_abduction moment arm	FTI3|hip_abduction moment arm	FTE|hip_abduction moment arm	ADD1|hip_abduction moment arm	ADD2|hip_abduction moment arm	GL|hip_abduction moment arm	GM|hip_abduction moment arm	EDL|hip_abduction moment arm	EDB|hip_abduction moment arm	EHL|hip_abduction moment arm	TA|hip_abduction moment arm	FDL|hip_abduction moment arm	FDB|hip_abduction moment arm	FHL|hip_abduction moment arm	FL|hip_abduction moment arm	FLtendon|hip_abduction moment arm	FB|hip_abduction moment arm	
-45.000	-0.005999	0.002657	0.0647236	0.127541	0.050580	0.136115	-0.1428537	-0.236253	-0.1826633	0.00000000	0.00000000	-0.0624593	0.00000000	-0.028489	-0.0540005	-0.096116	-0.1073065	-0.0727001	0.277151	0.0984290	-0.0385015	0.1275290	0.227045	0.00000000	0.00000000	0.00000000	0.00000000	0.00000000	0.00000000	0.00000000	0.00000000	0.00000000	0.00000000	0.00000000	0.00000000
-43.000	-0.004692	0.004314	0.0666831	0.129252	0.044795	0.130318	-0.1415302	-0.232133	-0.1809748	0.00000000	0.00000000	-0.0618426	0.00000000	-0.031649	-0.0565070	-0.094602	-0.1097674	-0.0753361	0.285522	0.0990159	-0.0403061	0.1305128	0.228564	0.00000000	0.00000000	0.00000000	0.00000000	0.00000000	0.00000000	0.00000000	0.00000000	0.00000000	0.00000000	0.00000000	0.00000000
-41.000	-0.003371	0.005987	0.0686256	0.130774	0.039210	0.124432	-0.1402065	-0.228425	-0.1797109	0.00000000	0.00000000	-0.0612131	0.00000000	-0.034713	-0.0588244	-0.093042	-0.1121885	-0.0779050	0.293661	0.0994869	-0.0420526	0.1334554	0.229613	0.00000000	0.00000000	0.00000000	0.00000000	0.00000000	0.00000000	0.00000000	0.00000000	0.00000000	0.00000000	0.00000000	0.00000000
-39.000	-0.002036	0.007681	0.0705451	0.132093	0.033752	0.118480	-0.1388812	-0.225065	-0.1787817	0.00000000	0.00000000	-0.0605712	0.00000000	-0.037684	-0.0609468	-0.091433	-0.1145936	-0.0804058	0.301437	0.0998372	-0.0437431	0.1363436	0.230176	0.00000000	0.00000000	0.00000000	0.00000000	0.00000000	0.00000000	0.00000000	0.00000000	0.00000000	0.00000000	0.00000000	0.00000000
-37.000	-0.000690	0.009384	0.0724351	0.133199	0.028396	0.112487	-0.1375526	-0.222006	-0.1781091	0.00000000	0.00000000	-0.0599173	0.00000000	-0.040562	-0.0628687	-0.089771	-0.1169519	-0.0828379	0.308703	0.1000627	-0.0453797	0.1391634	0.230245	0.00000000	0.00000000	0.00000000	0.00000000	0.00000000	0.00000000	0.00000000	0.00000000	0.00000000	0.00000000	0.00000000	0.00000000
-35.000	0.000662	0.011110	0.0742886	0.134083	0.023170	0.106473	-0.1362190	-0.219204	-0.1776390	0.00000000	0.00000000	-0.0592519	0.00000000	-0.043351	-0.0645892	-0.088056	-0.1192458	-0.0852003	0.315298	0.1001604	-0.0469643	0.1418996	0.229817	0.00000000	0.00000000	0.00000000	0.00000000	0.00000000	0.00000000	0.00000000	0.00000000	0.00000000	0.00000000	0.00000000	0.00000000
-33.000	0.002048	0.012854	0.0760979	0.134737	0.018074	0.100457	-0.1348786	-0.216624	-0.1773291	0.00000000	0.00000000	-0.0585755	0.00000000	-0.046050	-0.0661080	-0.086286	-0.1214709	-0.0874921	0.321053	0.1001281	-0.0484986	0.1445363	0.228898	0.00000000	0.00000000	0.00000000	0.00000000	0.00000000	0.00000000	0.00000000	0.00000000	0.00000000	0.00000000	0.00000000	0.00000000
-31.000	0.003424	0.014616	0.0778552	0.135155	0.013100	0.094459	-0.1332611	-0.214240	-0.1771521	0.00000000	0.00000000	-0.0578885	0.00000000	-0.048664	-0.0674251	-0.084459	-0.1236351	-0.0897129	0.325800	0.0999648	-0.0499843	0.1470568	0.227497	0.00000000	0.00000000	0.00000000	0.00000000	0.00000000	0.00000000	0.00000000	0.00000000	0.00000000	0.00000000	0.00000000	0.00000000
-29.000	0.004818	0.016398	0.0795519	0.135335	0.008249	0.088493	-0.1310423	-0.212025	-0.1770761	0.00000000	0.00000000	-0.0571915	0.00000000	-0.050932	-0.0685441	-0.082573	-0.1257393	-0.0918620	0.329383	0.0996704	-0.0514227	0.1494439	0.225633	0.00000000	0.00000000	0.00000000	0.00000000	0.00000000	0.00000000	0.00000000	0.00000000	0.00000000	0.00000000	0.00000000	0.00000000
-27.000	0.006224	0.018200	0.0811795	0.135274	0.003521	0.082574	-0.1289398	-0.209959	-0.1770805	0.00000000	0.00000000	-0.0564849	0.00000000	-0.053096	-0.0694683	-0.080627	-0.1277824	-0.0939389	0.331668	0.0992462	-0.0528838	0.1516801	0.223328	0.00000000	0.00000000	0.00000000	0.00000000	0.00000000	0.00000000	0.00000000	0.00000000	0.00000000	0.00000000	0.00000000	0.00000000
-25.000	0.007641	0.020023	0.0827289	0.134973	-0.001086	0.076715	-0.1269435	-0.208016	-0.1771490	0.00000000	0.00000000	-0.0557694	0.00000000	-0.055203	-0.0702037	-0.078619	-0.1297637	-0.0959430	0.332556	0.0986944	-0.0543708	0.1537480	0.220610	0.00000000	0.00000000	0.00000000	0.00000000	0.00000000	0.00000000	0.00000000	0.00000000	0.00000000	0.00000000	0.00000000	0.00000000
-23.000	0.009069	0.021869	0.0841913	0.134435	-0.005570	0.070927	-0.1250438	-0.206184	-0.1772678	0.00000000	0.00000000	-0.0550455	0.00000000	-0.057260	-0.0707563	-0.076549	-0.1316819	-0.0978740	0.331990	0.0980183	-0.0558370	0.1556303	0.217509	0.00000000	0.00000000	0.00000000	0.00000000	0.00000000	0.00000000	0.00000000	0.00000000	0.00000000	0.00000000	0.00000000	0.00000000
-21.000	0.010508	0.023737	0.0855578	0.133662	-0.009930	0.065220	-0.1232343	-0.204447	-0.1774252	0.00000000	0.00000000	-0.0543139	0.00000000	-0.059272	-0.0711327	-0.074414	-0.1335370	-0.0997313	0.329964	0.0972222	-0.0573662	0.1573103	0.214060	0.00000000	0.00000000	0.00000000	0.00000000	0.00000000	0.00000000	0.00000000	0.00000000	0.00000000	0.00000000	0.00000000	0.00000000
-19.000	0.011957	0.025630	0.0868197	0.132659	-0.014168	0.059602	-0.1215072	-0.202793	-0.1776109	0.00000000	0.00000000	-0.0535752	0.00000000	-0.061252	-0.0713416	-0.072215	-0.1353275	-0.1015146	0.326521	0.0963112	-0.0588811	0.1587724	0.210298	0.00000000	0.00000000	0.00000000	0.00000000	0.00000000	0.00000000	0.00000000	0.00000000	0.00000000	0.00000000	0.00000000	0.00000000
-17.000	0.013418	0.027549	0.0879688	0.131434	-0.018283	0.054080	-0.1198559	-0.201208	-0.1778283	0.00000000	0.00000000	-0.0528301	0.00000000	-0.063201	-0.0713902	-0.069949	-0.1370529	-0.1032234	0.321753	0.0952914	-0.0603667	0.1600024	0.206261	0.00000000	0.00000000	0.00000000	0.00000000	0.00000000	0.00000000	0.00000000	0.00000000	0.00000000	0.00000000	0.00000000	0.00000000
-15.000	0.014889	0.029495	0.0889971	0.129993	-0.022272	0.048662	-0.1182748	-0.199710	-0.1780609	0.00000000	0.00000000	-0.0520793	0.00000000	-0.065114	-0.0712874	-0.067615	-0.1387132	-0.1048575	0.315789	0.0941694	-0.0618460	0.1609877	0.201985	0.00000000	0.00000000	0.00000000	0.00000000	0.00000000	0.00000000	0.00000000	0.00000000	0.00000000	0.00000000	0.00000000	0.00000000
-13.000	0.016372	0.031470	0.0898975	0.128343	-0.026134	0.043351	-0.1167586	-0.198293	-0.1782943	0.00000000	0.00000000	-0.0513236	0.00000000	-0.066995	-0.0710416	-0.065214	-0.1403073	-0.1064165	0.308788	0.0929524	-0.0633185	0.1617177	0.197506	0.00000000	0.00000000	0.00000000	0.00000000	0.00000000	0.00000000	0.00000000	0.00000000	0.00000000	0.00000000	0.00000000	0.00000000
-11.000	0.017866	0.033475	0.0906634	0.126495	-0.029868	0.038153	-0.1153027	-0.196921	-0.1785162	0.00000000	0.00000000	-0.0505638	0.00000000	-0.068847	-0.0706621	-0.062743	-0.1418349	-0.1079002	0.300923	0.0916480	-0.0647833	0.1621844	0.192858	0.00000000	0.00000000	0.00000000	0.00000000	0.00000000	0.00000000	0.00000000	0.00000000	0.00000000	0.00000000	0.00000000	0.00000000
-9.000	0.019373	0.035514	0.0912891	0.124455	-0.033470	0.033070	-0.1139026	-0.195532	-0.1787285	0.00000000	0.00000000	-0.0498007	0.00000000	-0.070676	-0.0701572	-0.060203	-0.1432965	-0.1093084	0.292376	0.0902640	-0.0662397	0.1623821	0.188074	0.00000000	0.00000000	0.00000000	0.00000000	0.00000000	0.00000000	0.00000000	0.00000000	0.00000000	0.00000000	0.00000000	0.00000000
-7.000	0.020891	0.037589	0.0917695	0.122236	-0.036938	0.028105	-0.1125546	-0.194162	-0.1789258	0.00000000	0.00000000	-0.0490352	0.00000000	-0.072484	-0.0695523	-0.057593	-0.1446907	-0.1106407	0.283318	0.0888086	-0.0676868	0.1623081	0.183185	0.00000000	0.00000000	0.00000000	0.00000000	0.00000000	0.00000000	0.00000000	0.00000000	0.00000000	0.00000000	0.00000000	0.00000000
-5.000	0.022423	0.039701	0.0921007	0.119844	-0.040267	0.023262	-0.1112549	-0.192813	-0.1791032	0.00000000	0.00000000	-0.0482683	0.00000000	-0.074275	-0.0688289	-0.054911	-0.1460174	-0.1118971	0.273914	0.0872898	-0.0691235	0.1619625	0.178218	0.00000000	0.00000000	0.00000000	0.00000000	0.00000000	0.00000000	0.00000000	0.00000000	0.00000000	0.00000000	0.00000000	0.00000000
-3.000	0.023970	0.041855	0.0922793	0.117292	-0.043455	0.018540	-0.1100004	-0.191493	-0.1792561	0.00000000	0.00000000	-0.0475009	0.00000000	-0.076053	-0.0679942	-0.052157	-0.1472767	-0.1130773	0.264306	0.0857157	-0.0705489	0.1613483	0.173200	0.00000000	0.00000000	0.00000000	0.00000000	0.00000000	0.00000000	0.00000000	0.00000000	0.00000000	0.00000000	0.00000000	0.00000000
-1.000	0.025531	0.044054	0.0923029	0.114587	-0.046499	0.013942	-0.1087881	-0.190186	-0.1793803	0.00000000	0.00000000	-0.0467340	0.00000000	-0.077821	-0.0670652	-0.049332	-0.1484683	-0.1141813	0.254618	0.0840940	-0.0719617	0.1604711	0.168154	0.00000000	0.00000000	0.00000000	0.00000000	0.00000000	0.00000000	0.00000000	0.00000000	0.00000000	0.00000000	0.00000000	0.00000000
1.000	0.027109	0.046302	0.0921677	0.111741	-0.049394	0.009468	-0.1076152	-0.188883	-0.1794719	0.00000000	0.00000000	-0.0459687	0.00000000	-0.079588	-0.0660539	-0.046433	-0.1495919	-0.1152089	0.244954	0.0824325	-0.0733608	0.1593393	0.163099	0.00000000	0.00000000	0.00000000	0.00000000	0.00000000	0.00000000	0.00000000	0.00000000	0.00000000	0.00000000	0.00000000	0.00000000
3.000	0.028705	0.048603	0.0918607	0.108762	-0.052135	0.005119	-0.1064791	-0.187577	-0.1795270	0.00000000	0.00000000	-0.0452063	0.00000000	-0.081348	-0.0649681	-0.043462	-0.1506473	-0.1161601	0.235398	0.0807384	-0.0747449	0.1579636	0.158055	0.00000000	0.00000000	0.00000000	0.00000000	0.00000000	0.00000000	0.00000000	0.00000000	0.00000000	0.00000000	0.00000000	0.00000000
5.000	0.030322	0.050961	0.0913051	0.105661	-0.054720	0.000894	-0.1053773	-0.186264	-0.1795420	0.00000000	0.00000000	-0.0444477	0.00000000	-0.083104	-0.0638149	-0.040418	-0.1516345	-0.1170347	0.226015	0.0790186	-0.0761127	0.1563570	0.153036	0.00000000	0.00000000	0.00000000	0.00000000	0.00000000	0.00000000	0.00000000	0.00000000	0.00000000	0.00000000	0.00000000	0.00000000
7.000	0.031961	0.053383	0.0906207	0.102447	-0.057118	-0.003206	-0.1043083	-0.184938	-0.1795134	0.00000000	0.00000000	-0.0436944	0.00000000	-0.084857	-0.0626006	-0.037301	-0.1525534	-0.1178328	0.216855	0.0772798	-0.0774627	0.1545339	0.148057	0.00000000	0.00000000	0.00000000	0.00000000	0.00000000	0.00000000	0.00000000	0.00000000	0.00000000	0.00000000	0.00000000	0.00000000
9.000	0.033627	0.055874	0.0898064	0.099130	-0.059348	-0.007182	-0.1032695	-0.183596	-0.1794379	0.00000000	0.00000000	-0.0429476	0.00000000	-0.086608	-0.0613315	-0.034110	-0.1534035	-0.1185544	0.207954	0.0755279	-0.0787935	0.1525103	0.143129	0.00000000	0.00000000	0.00000000	0.00000000	0.00000000	0.00000000	0.00000000	0.00000000	0.00000000	0.00000000	0.00000000	0.00000000
11.000	0.035322	0.058439	0.0888612	0.095718	-0.061411	-0.011035	-0.1022593	-0.182232	-0.1793121	0.00000000	0.00000000	-0.0422087	0.00000000	-0.088358	-0.0609178	-0.030845	-0.1541855	-0.1191996	0.199337	0.0737688	-0.0801036	0.1503032	0.138262	0.00000000	0.00000000	0.00000000	0.00000000	0.00000000	0.00000000	0.00000000	0.00000000	0.00000000	0.00000000	0.00000000	0.00000000
13.000	0.037051	0.061086	0.0877844	0.092220	-0.063294	-0.014772	-0.1012760	-0.180841	-0.1791328	0.00000000	0.00000000	-0.0414791	0.00000000	-0.090109	-0.0605447	-0.027508	-0.1548990	-0.1197683	0.191018	0.0720075	-0.0813915	0.1479301	0.133463	0.00000000	0.00000000	0.00000000	0.00000000	0.00000000	0.00000000	0.00000000	0.00000000	0.00000000	0.00000000	0.00000000	0.00000000
15.000	0.038819	0.063822	0.0865759	0.088646	-0.064999	-0.018424	-0.1003179	-0.179419	-0.1788967	0.00000000	0.00000000	-0.0407603	0.00000000	-0.091862	-0.0601520	-0.024098	-0.1555438	-0.1202607	0.183007	0.0702489	-0.0826554	0.1454091	0.128741	0.00000000	0.00000000	0.00000000	0.00000000	0.00000000	0.00000000	0.00000000	0.00000000	0.00000000	0.00000000	0.00000000	0.00000000
17.000	0.040632	0.066654	0.0852361	0.084997	-0.066523	-0.021981	-0.0993838	-0.177962	-0.1786007	0.00000000	0.00000000	-0.0400537	0.00000000	-0.093621	-0.0597398	-0.020615	-0.1561203	-0.1206770	0.175305	0.0684973	-0.0838935	0.1427578	0.124100	0.00000000	0.00000000	0.00000000	0.00000000	0.00000000	0.00000000	0.00000000	0.00000000	0.00000000	0.00000000	0.00000000	0.00000000
19.000	0.042500	0.069587	0.0837659	0.081294	-0.067863	-0.025430	-0.0984703	-0.176463	-0.1782415	0.00000000	0.00000000	-0.0393611	0.00000000	-0.095398	-0.0593082	-0.017060	-0.1566284	-0.1210173	0.167911	0.0667566	-0.0851042	0.1399939	0.119546	0.00000000	0.00000000	0.00000000	0.00000000	0.00000000	0.00000000	0.00000000	0.00000000	0.00000000	0.00000000	0.00000000	0.00000000
21.000	0.044430	0.072629	0.0821664	0.077543	-0.069016	-0.028794	-0.0975793	-0.174920	-0.1778159	0.00000000	0.00000000	-0.0386840	0.00000000	-0.097190	-0.0588574	-0.013433	-0.1570685	-0.1212819	0.160821	0.0650303	-0.0862856	0.1371343	0.115080	0.00000000	0.00000000	0.00000000	0.00000000	0.00000000	0.00000000	0.00000000	0.00000000	0.00000000	0.00000000	0.00000000	0.00000000
23.000	0.046436	0.075784	0.0804395	0.073746	-0.069980	-0.032062	-0.0966216	-0.173326	-0.1773206	0.00000000	0.00000000	-0.0380241	0.00000000	-0.098986	-0.0583873	-0.009736	-0.1574404	-0.1214710	0.154026	0.0633216	-0.0874363	0.1341955	0.110707	0.00000000	0.00000000	0.00000000	0.00000000	0.00000000	0.00000000	0.00000000	0.00000000	0.00000000	0.00000000	0.00000000	0.00000000
25.000	0.048531	0.079052	0.0785875	0.069912	-0.070755	-0.035233	-0.0956922	-0.171677	-0.1767522	0.00000000	0.00000000	-0.0373831	0.00000000	-0.100795	-0.0578982	-0.005970	-0.1577446	-0.1215850	0.147517	0.0616332	-0.0885541	0.1311926	0.106427	0.00000000	0.00000000	0.00000000	0.00000000	0.00000000	0.00000000	0.00000000	0.00000000	0.00000000	0.00000000	0.00000000	0.00000000
27.000	0.050732	0.082433	0.0766133	0.066048	-0.071329	-0.038305	-0.0948145	-0.169968	-0.1761074	0.00000000	0.00000000	-0.0367627	0.00000000	-0.102621	-0.0573903	-0.002135	-0.1579813	-0.1216242	0.141285	0.0599675	-0.0896373	0.1281402	0.102242	0.00000000	0.00000000	0.00000000	0.00000000	0.00000000	0.00000000	0.00000000	0.00000000	0.00000000	0.00000000	0.00000000	0.00000000
29.000	0.053062	0.085916	0.0745203	0.062162	-0.071720	-0.041277	-0.0940246	-0.168193	-0.1753826	0.00000000	0.00000000	-0.0361647	0.00000000	-0.104455	-0.0568635	0.001767	-0.1581509	-0.1215892	0.135319	0.0583266	-0.0906842	0.1250517	0.098154	0.00000000	0.00000000	0.00000000	0.00000000	0.00000000	0.00000000	0.00000000	0.00000000	0.00000000	0.00000000	0.00000000	0.00000000
31.000	0.055545	0.089484	0.0723125	0.058253	-0.071909	-0.044146	-0.0932781	-0.166347	-0.1745744	0.00000000	0.00000000	-0.0355908	0.00000000	-0.106302	-0.0563181	0.005734	-0.1582538	-0.1214803	0.129607	0.0567124	-0.0916930	0.1219392	0.094162	0.00000000	0.00000000	0.00000000	0.00000000	0.00000000	0.00000000	0.00000000	0.00000000	0.00000000	0.00000000	0.00000000	0.00000000
33.000	0.058215	0.093111	0.0699941	0.054339	-0.071917	-0.046925	-0.0925612	-0.164424	-0.1736791	0.00000000	0.00000000	-0.0350428	0.00000000	-0.108164	-0.0557542	0.009765	-0.1582906	-0.1212983	0.124139	0.0551264	-0.0926617	0.1188139	0.090265	0.00000000	0.00000000	0.00000000	0.00000000	0.00000000	0.00000000	0.00000000	0.00000000	0.00000000	0.00000000	0.00000000	0.00000000
35.000	0.061108	0.096755	0.0675703	0.050423	-0.071723	-0.049602	-0.0920225	-0.162419	-0.1726930	0.00000000	0.00000000	-0.0345225	0.00000000	-0.110035	-0.0551719	0.013857	-0.1582618	-0.1210438	0.118904	0.0535701	-0.0935887	0.1156859	0.086465	0.00000000	0.00000000	0.00000000	0.00000000	0.00000000	0.00000000	0.00000000	0.00000000	0.00000000	0.00000000	0.00000000	0.00000000
37.000	0.064268	0.100361	0.0650463	0.046509	-0.071341	-0.052170	-0.0917698	-0.160327	-0.1716123	0.00000000	0.00000000	-0.0340315	0.00000000	-0.111921	-0.0545714	0.018008	-0.1581684	-0.1207175	0.113891	0.0520444	-0.0944720	0.1125643	0.082760	0.00000000	0.00000000	0.00000000	0.00000000	0.00000000	0.00000000	0.00000000	0.00000000	0.00000000	0.00000000	0.00000000	0.00000000
39.000	0.067744	0.103861	0.0624280	0.042604	-0.070786	-0.054630	-0.0915024	-0.158141	-0.1704332	0.00000000	0.00000000	-0.0335714	0.00000000	-0.113822	-0.0539528	0.022214	-0.1580113	-0.1203204	0.109089	0.0505503	-0.0953098	0.1094571	0.079150	0.00000000	0.00000000	0.00000000	0.00000000	0.00000000	0.00000000	0.00000000	0.00000000	0.00000000	0.00000000	0.00000000	0.00000000
41.000	0.071583	0.107182	0.0597216	0.038713	-0.070037	-0.056972	-0.0912208	-0.155856	-0.1691518	0.00000000	0.00000000	-0.0331439	0.00000000	-0.115731	-0.0533163	0.026474	-0.1577914	-0.1198535	0.104489	0.0490887	-0.0961002	0.1063714	0.075633	0.00000000	0.00000000	0.00000000	0.00000000	0.00000000	0.00000000	0.00000000	0.00000000	0.00000000	0.00000000	0.00000000	0.00000000
43.000	0.075820	0.110250	0.0569337	0.034841	-0.069110	-0.059175	-0.0909252	-0.153466	-0.1677642	0.00000000	0.00000000	-0.0327505	0.00000000	-0.117662	-0.0526621	0.030782	-0.1575103	-0.1193179	0.100081	0.0476600	-0.0968420	0.1033133	0.072209	0.00000000	0.00000000	0.00000000	0.00000000	0.00000000	0.00000000	0.00000000	0.00000000	0.00000000	0.00000000	0.00000000	0.00000000
45.000	0.080459	0.113005	0.0540713	0.030994	-0.068010	-0.061207	-0.0906161	-0.150967	-0.1662666	0.00000000	0.00000000	-0.0323925	0.00000000	-0.119593	-0.0519902	0.035136	-0.1571695	-0.1187149	0.095856	0.0462648	-0.0975330	0.1002884	0.068876	0.00000000	0.00000000	0.00000000	0.00000000	0.00000000	0.00000000	0.00000000	0.00000000	0.00000000	0.00000000	0.00000000	0.00000000
47.000	0.085432	0.115413	0.0511415	0.027175	-0.066743	-0.063100	-0.0902939	-0.148353	-0.1646554	0.00000000	0.00000000	-0.0320713	0.00000000	-0.121545	-0.0513009	0.039530	-0.1567711	-0.1180460	0.091805	0.0449034	-0.0981503	0.0973012	0.065633	0.00000000	0.00000000	0.00000000	0.00000000	0.00000000	0.00000000	0.00000000	0.00000000	0.00000000	0.00000000	0.00000000	0.00000000
49.000	0.090569	0.117472	0.0481518	0.023390	-0.065316	-0.064852	-0.0899590	-0.145621	-0.1629272	0.00000000	0.00000000	-0.0317880	0.00000000	-0.123504	-0.0505943	0.043961	-0.1563172	-0.1173131	0.087921	0.0435761	-0.0987140	0.0943558	0.062480	0.00000000	0.00000000	0.00000000	0.00000000	0.00000000	0.00000000	0.00000000	0.00000000	0.00000000	0.00000000	0.00000000	0.00000000
51.000	0.095572	0.118056	0.0451097	0.019643	-0.063737	-0.066459	-0.0896119	-0.142769	-0.1610787	0.00000000	0.00000000	-0.0315435	0.00000000	-0.125482	-0.0498706	0.048422	-0.1558109	-0.1165179	0.084196	0.0422830	-0.0992110	0.0914555	0.059414	0.00000000	0.00000000	0.00000000	0.00000000	0.00000000	0.00000000	0.00000000	0.00000000	0.00000000	0.00000000	0.00000000	0.00000000
53.000	0.100070	0.118366	0.0420229	0.015937	-0.062030	-0.067917	-0.0892530	-0.139796	-0.1591073	0.00000000	0.00000000	-0.0313389	0.00000000	-0.127465	-0.0491300	0.052907	-0.1552587	-0.1156629	0.080622	0.0410242	-0.0996635	0.0886031	0.056434	0.00000000	0.00000000	0.00000000	0.00000000	0.00000000	0.00000000	0.00000000	0.00000000	0.00000000	0.00000000	0.00000000	0.00000000
55.000	0.103764	0.118520	0.0388993	0.012278	-0.060170	-0.069223	-0.0888829	-0.136703	-0.1570112	0.00000000	0.00000000	-0.0311747	0.00000000	-0.129460	-0.0483726	0.057410	-0.1546582	-0.1147506	0.077193	0.0397997	-0.1000581	0.0858011	0.053539	0.00000000	0.00000000	0.00000000	0.00000000	0.00000000	0.00000000	0.00000000	0.00000000	0.00000000	0.00000000	0.00000000	0.00000000
57.000	0.106572	0.118513	0.0357465	0.008668	-0.058182	-0.070384	-0.0885020	-0.133493	-0.1547892	0.00000000	0.00000000	-0.0310515	0.00000000	-0.131458	-0.0475985	0.061924	-0.1540065	-0.1137903	0.073903	0.0386094	-0.1003947	0.0830512	0.050728	0.00000000	0.00000000	0.00000000	0.00000000	0.00000000	0.00000000	0.00000000	0.00000000	0.00000000	0.00000000	0.00000000	0.00000000
59.000	0.107967	0.118342	0.0325723	0.005112	-0.056078	-0.071476	-0.0881109	-0.130174	-0.1524414	0.00000000	0.00000000	-0.0309697	0.00000000	-0.133474	-0.0468080	0.066441	-0.1533256	-0.1127794	0.070746	0.0374533	-0.1006585	0.0803551	0.048000	0.00000000	0.00000000	0.00000000	0.00000000	0.00000000	0.00000000	0.00000000	0.00000000	0.00000000	0.00000000	0.00000000	0.00000000
61.000	0.108243	0.118003	0.0293844	0.001612	-0.053866	-0.072422	-0.0877102	-0.126757	-0.1499693	0.00000000	0.00000000	-0.0309293	0.00000000	-0.135490	-0.0460013	0.070952	-0.1526247	-0.1117243	0.067716	0.0363312	-0.1008741	0.0777140	0.045353	0.00000000	0.00000000	0.00000000	0.00000000	0.00000000	0.00000000	0.00000000	0.00000000	0.00000000	0.00000000	0.00000000	0.00000000
63.000	0.108370	0.117493	0.0261902	-0.001828	-0.051557	-0.073205	-0.0873004	-0.123254	-0.1473761	0.00000000	0.00000000	-0.0309304	0.00000000	-0.137514	-0.0451784	0.075449	-0.1519181	-0.1106268	0.064807	0.0352429	-0.1010156	0.0751287	0.042786	0.00000000	0.00000000	0.00000000	0.00000000	0.00000000	0.00000000	0.00000000	0.00000000	0.00000000	0.00000000	0.00000000	0.00000000
65.000	0.108344	0.116807	0.0229972	-0.005205	-0.049161	-0.073826	-0.0868822	-0.119686	-0.1446675	0.00000000	0.00000000	-0.0309727	0.00000000	-0.139537	-0.0443396	0.079922	-0.1512082	-0.1094921	0.062016	0.0341882	-0.1011098	0.0726000	0.040297	0.00000000	0.00000000	0.00000000	0.00000000	0.00000000	0.00000000	0.00000000	0.00000000	0.00000000	0.00000000	0.00000000	0.00000000
