# Supplementary material for: The evolution of pelvic limb muscle moment arms in bird-line archosaurs
Source: Sci Adv. 2021 Mar 19;7(12):eabe2778. doi: 10.1126/sciadv.abe2778 (PMC7978429; doi:10.1126/sciadv.abe2778)
Supplement: Data file S7 [file abe2778_Data_file_S7.zip › supp data/SIMM_moment_arm_raw_data/Plateosaurus_hipExAll_15Ab.plt]

# Output plot file made by SIMM 6.0.2
# Curves and events from plot data files are not reproduced in this file.

title hip_extension moment arm vs. hip_extension


# This file contains 36 columns of data. The first
# column is the x-variable, followed by 35 y-variable[s].

hip_extension (deg)	PIFE1|hip_extension moment arm	PIFE2|hip_extension moment arm	PIFE3|hip_extension moment arm	ISTR|hip_extension moment arm	CFB|hip_extension moment arm	CFL|hip_extension moment arm	IT1|hip_extension moment arm	IT2|hip_extension moment arm	IT3|hip_extension moment arm	FMTE|hip_extension moment arm	FMTI|hip_extension moment arm	AMB|hip_extension moment arm	AMBtendon|hip_extension moment arm	ILFB|hip_extension moment arm	PIFI1|hip_extension moment arm	PIFI2|hip_extension moment arm	IFE|hip_extension moment arm	ITC|hip_extension moment arm	FTI1|hip_extension moment arm	FTI3|hip_extension moment arm	FTE|hip_extension moment arm	ADD1|hip_extension moment arm	ADD2|hip_extension moment arm	GL|hip_extension moment arm	GM|hip_extension moment arm	EDL|hip_extension moment arm	EDB|hip_extension moment arm	EHL|hip_extension moment arm	TA|hip_extension moment arm	FDL|hip_extension moment arm	FDB|hip_extension moment arm	FHL|hip_extension moment arm	FL|hip_extension moment arm	FLtendon|hip_extension moment arm	FB|hip_extension moment arm	
-45.000	0.0195225	0.0332922	0.0595530	0.067789	-0.1598995	-0.1183556	0.0960250	-0.032485	-0.147256	0.00000000	0.00000000	0.134135	0.00000000	-0.1971765	0.0485878	0.0438943	-0.095792	-0.0414113	0.205854	0.055022	-0.2531317	0.117784	0.040844	0.00000000	0.00000000	0.00000000	0.00000000	0.00000000	0.00000000	0.00000000	0.00000000	0.00000000	0.00000000	0.00000000	0.00000000
-43.000	0.0220624	0.0359398	0.0596689	0.065183	-0.1612456	-0.1260777	0.0961802	-0.032341	-0.144734	0.00000000	0.00000000	0.135868	0.00000000	-0.1970741	0.0472071	0.0454664	-0.093989	-0.0404841	0.193192	0.048111	-0.2523093	0.113951	0.030728	0.00000000	0.00000000	0.00000000	0.00000000	0.00000000	0.00000000	0.00000000	0.00000000	0.00000000	0.00000000	0.00000000	0.00000000
-41.000	0.0245898	0.0385664	0.0596817	0.062430	-0.1630346	-0.1333870	0.0963470	-0.031666	-0.142030	0.00000000	0.00000000	0.137480	0.00000000	-0.1967437	0.0458495	0.0470502	-0.092126	-0.0395261	0.179193	0.041024	-0.2512489	0.109808	0.020438	0.00000000	0.00000000	0.00000000	0.00000000	0.00000000	0.00000000	0.00000000	0.00000000	0.00000000	0.00000000	0.00000000	0.00000000
-39.000	0.0271035	0.0412180	0.0595887	0.059542	-0.1647328	-0.1402780	0.0965256	-0.030552	-0.139164	0.00000000	0.00000000	0.138966	0.00000000	-0.1961975	0.0445214	0.0486411	-0.090187	-0.0385388	0.163821	0.033783	-0.2499663	0.105352	0.010032	0.00000000	0.00000000	0.00000000	0.00000000	0.00000000	0.00000000	0.00000000	0.00000000	0.00000000	0.00000000	0.00000000	0.00000000
-37.000	0.0296049	0.0437226	0.0593877	0.056534	-0.1664022	-0.1467479	0.0967162	-0.029090	-0.136188	0.00000000	0.00000000	0.140322	0.00000000	-0.1954469	0.0432287	0.0502344	-0.088191	-0.0375233	0.147063	0.026415	-0.2484755	0.100581	-0.000432	0.00000000	0.00000000	0.00000000	0.00000000	0.00000000	0.00000000	0.00000000	0.00000000	0.00000000	0.00000000	0.00000000	0.00000000
-35.000	0.0321523	0.0462862	0.0590766	0.053421	-0.1679883	-0.1527969	0.0969188	-0.027332	-0.133126	0.00000000	0.00000000	0.141543	0.00000000	-0.1945026	0.0419764	0.0518261	-0.086153	-0.0364808	0.128944	0.018945	-0.2467893	0.095493	-0.010894	0.00000000	0.00000000	0.00000000	0.00000000	0.00000000	0.00000000	0.00000000	0.00000000	0.00000000	0.00000000	0.00000000	0.00000000
-33.000	0.0344848	0.0488030	0.0586542	0.050219	-0.1694975	-0.1584277	0.0971336	-0.025318	-0.129997	0.00000000	0.00000000	0.142625	0.00000000	-0.1933742	0.0407691	0.0534122	-0.084078	-0.0354128	0.109527	0.011401	-0.2449191	0.090090	-0.021293	0.00000000	0.00000000	0.00000000	0.00000000	0.00000000	0.00000000	0.00000000	0.00000000	0.00000000	0.00000000	0.00000000	0.00000000
-31.000	0.0369947	0.0512882	0.0581199	0.046944	-0.1709480	-0.1636449	0.0974587	-0.023107	-0.126793	0.00000000	0.00000000	0.143562	0.00000000	-0.1920711	0.0396108	0.0549894	-0.081962	-0.0343203	0.088924	0.003813	-0.2428753	0.084377	-0.031570	0.00000000	0.00000000	0.00000000	0.00000000	0.00000000	0.00000000	0.00000000	0.00000000	0.00000000	0.00000000	0.00000000	0.00000000
-29.000	0.0394238	0.0537399	0.0574735	0.043612	-0.1723450	-0.1684550	0.0980043	-0.020726	-0.123544	0.00000000	0.00000000	0.144351	0.00000000	-0.1917187	0.0385046	0.0565541	-0.079804	-0.0332044	0.067298	-0.003790	-0.2406671	0.078361	-0.041669	0.00000000	0.00000000	0.00000000	0.00000000	0.00000000	0.00000000	0.00000000	0.00000000	0.00000000	0.00000000	0.00000000	0.00000000
-27.000	0.0418292	0.0561561	0.0567157	0.040239	-0.1736937	-0.1728659	0.0985055	-0.018204	-0.120258	0.00000000	0.00000000	0.144984	0.00000000	-0.1914991	0.0374535	0.0581033	-0.077606	-0.0320662	0.044857	-0.011378	-0.2395953	0.072051	-0.051539	0.00000000	0.00000000	0.00000000	0.00000000	0.00000000	0.00000000	0.00000000	0.00000000	0.00000000	0.00000000	0.00000000	0.00000000
-25.000	0.0442120	0.0585346	0.0558479	0.036840	-0.1749990	-0.1768869	0.0989678	-0.015532	-0.116933	0.00000000	0.00000000	0.145458	0.00000000	-0.1912466	0.0364591	0.0596342	-0.075370	-0.0309069	0.021853	-0.018922	-0.2394823	0.065461	-0.061131	0.00000000	0.00000000	0.00000000	0.00000000	0.00000000	0.00000000	0.00000000	0.00000000	0.00000000	0.00000000	0.00000000	0.00000000
-23.000	0.0465708	0.0608733	0.0548722	0.033430	-0.1762654	-0.1805278	0.0993971	-0.012750	-0.113572	0.00000000	0.00000000	0.145767	0.00000000	-0.1909644	0.0355232	0.0611439	-0.073098	-0.0297274	-0.001431	-0.026392	-0.2393712	0.058607	-0.070403	0.00000000	0.00000000	0.00000000	0.00000000	0.00000000	0.00000000	0.00000000	0.00000000	0.00000000	0.00000000	0.00000000	0.00000000
-21.000	0.0489043	0.0631700	0.0537916	0.030021	-0.1774906	-0.1837995	0.0997934	-0.009867	-0.110174	0.00000000	0.00000000	0.145905	0.00000000	-0.1906554	0.0346466	0.0626297	-0.070790	-0.0285290	-0.024697	-0.033761	-0.2392571	0.051509	-0.079321	0.00000000	0.00000000	0.00000000	0.00000000	0.00000000	0.00000000	0.00000000	0.00000000	0.00000000	0.00000000	0.00000000	0.00000000
-19.000	0.0512111	0.0654223	0.0526096	0.026627	-0.1786834	-0.1867132	0.1001630	-0.006905	-0.106742	0.00000000	0.00000000	0.145867	0.00000000	-0.1903231	0.0338297	0.0640890	-0.068449	-0.0273124	-0.047646	-0.041002	-0.2391459	0.044191	-0.087853	0.00000000	0.00000000	0.00000000	0.00000000	0.00000000	0.00000000	0.00000000	0.00000000	0.00000000	0.00000000	0.00000000	0.00000000
-17.000	0.0534899	0.0676277	0.0513306	0.023258	-0.1798491	-0.1892805	0.1005087	-0.003861	-0.103193	0.00000000	0.00000000	0.145647	0.00000000	-0.1899691	0.0330726	0.0655193	-0.066077	-0.0260789	-0.070000	-0.048090	-0.2390396	0.036678	-0.095978	0.00000000	0.00000000	0.00000000	0.00000000	0.00000000	0.00000000	0.00000000	0.00000000	0.00000000	0.00000000	0.00000000	0.00000000
-15.000	0.0557391	0.0697835	0.0499593	0.019924	-0.1809900	-0.1915131	0.1008327	-0.000873	-0.099568	0.00000000	0.00000000	0.145239	0.00000000	-0.1895940	0.0323750	0.0669182	-0.063673	-0.0248294	-0.091511	-0.055001	-0.2389374	0.029001	-0.103677	0.00000000	0.00000000	0.00000000	0.00000000	0.00000000	0.00000000	0.00000000	0.00000000	0.00000000	0.00000000	0.00000000	0.00000000
-13.000	0.0579573	0.0718870	0.0485011	0.016635	-0.1821150	-0.1934228	0.1011370	0.002043	-0.095912	0.00000000	0.00000000	0.144638	0.00000000	-0.1891998	0.0317361	0.0682833	-0.061241	-0.0235648	-0.111976	-0.061716	-0.2388403	0.021192	-0.110938	0.00000000	0.00000000	0.00000000	0.00000000	0.00000000	0.00000000	0.00000000	0.00000000	0.00000000	0.00000000	0.00000000	0.00000000
-11.000	0.0601431	0.0739351	0.0469618	0.013398	-0.1832224	-0.1950214	0.1014232	0.005002	-0.092281	0.00000000	0.00000000	0.143838	0.00000000	-0.1887883	0.0311549	0.0696122	-0.058781	-0.0222861	-0.131239	-0.068215	-0.2387492	0.013285	-0.117756	0.00000000	0.00000000	0.00000000	0.00000000	0.00000000	0.00000000	0.00000000	0.00000000	0.00000000	0.00000000	0.00000000	0.00000000
-9.000	0.0622949	0.0759247	0.0453471	0.010220	-0.1843169	-0.1963203	0.1016929	0.008230	-0.088618	0.00000000	0.00000000	0.142833	0.00000000	-0.1883611	0.0306302	0.0709026	-0.056293	-0.0209944	-0.149194	-0.074481	-0.2386651	0.005315	-0.124128	0.00000000	0.00000000	0.00000000	0.00000000	0.00000000	0.00000000	0.00000000	0.00000000	0.00000000	0.00000000	0.00000000	0.00000000
-7.000	0.0644112	0.0778521	0.0436633	0.007106	-0.1854006	-0.1973311	0.1019473	0.011521	-0.084926	0.00000000	0.00000000	0.141618	0.00000000	-0.1879196	0.0301549	0.0721523	-0.053780	-0.0196905	-0.165782	-0.080502	-0.2385890	-0.002679	-0.130055	0.00000000	0.00000000	0.00000000	0.00000000	0.00000000	0.00000000	0.00000000	0.00000000	0.00000000	0.00000000	0.00000000	0.00000000
-5.000	0.0664903	0.0797137	0.0419164	0.004063	-0.1864790	-0.1980647	0.1021875	0.014841	-0.081207	0.00000000	0.00000000	0.140186	0.00000000	-0.1874651	0.0297362	0.0733588	-0.051243	-0.0183754	-0.180985	-0.086265	-0.2385221	-0.010661	-0.135544	0.00000000	0.00000000	0.00000000	0.00000000	0.00000000	0.00000000	0.00000000	0.00000000	0.00000000	0.00000000	0.00000000	0.00000000
-3.000	0.0685306	0.0815052	0.0401123	0.001094	-0.1875511	-0.1985319	0.1024144	0.018123	-0.077463	0.00000000	0.00000000	0.138532	0.00000000	-0.1869986	0.0293733	0.0745199	-0.048683	-0.0170501	-0.194817	-0.091761	-0.2384653	-0.018593	-0.140603	0.00000000	0.00000000	0.00000000	0.00000000	0.00000000	0.00000000	0.00000000	0.00000000	0.00000000	0.00000000	0.00000000	0.00000000
-1.000	0.0705304	0.0832222	0.0382571	-0.001798	-0.1886174	-0.1987434	0.1026290	0.021409	-0.073694	0.00000000	0.00000000	0.136650	0.00000000	-0.1865213	0.0290615	0.0756333	-0.046101	-0.0157154	-0.207318	-0.096983	-0.2384197	-0.026439	-0.145242	0.00000000	0.00000000	0.00000000	0.00000000	0.00000000	0.00000000	0.00000000	0.00000000	0.00000000	0.00000000	0.00000000	0.00000000
1.000	0.0724878	0.0848594	0.0363569	-0.004609	-0.1896809	-0.1987091	0.1028319	0.024711	-0.069902	0.00000000	0.00000000	0.134536	0.00000000	-0.1860342	0.0287970	0.0766967	-0.043498	-0.0143723	-0.218548	-0.101926	-0.2383865	-0.034163	-0.149472	0.00000000	0.00000000	0.00000000	0.00000000	0.00000000	0.00000000	0.00000000	0.00000000	0.00000000	0.00000000	0.00000000	0.00000000
3.000	0.0744010	0.0864112	0.0345030	-0.007337	-0.1907450	-0.1984388	0.1030239	0.028023	-0.066088	0.00000000	0.00000000	0.132185	0.00000000	-0.1855376	0.0285779	0.0777077	-0.040876	-0.0130217	-0.228577	-0.106586	-0.2383667	-0.041733	-0.153308	0.00000000	0.00000000	0.00000000	0.00000000	0.00000000	0.00000000	0.00000000	0.00000000	0.00000000	0.00000000	0.00000000	0.00000000
5.000	0.0762680	0.0878711	0.0330943	-0.009980	-0.1918060	-0.1979419	0.1032049	0.031344	-0.062255	0.00000000	0.00000000	0.129592	0.00000000	-0.1850320	0.0284020	0.0786641	-0.038235	-0.0116646	-0.237481	-0.110963	-0.2383615	-0.049119	-0.156763	0.00000000	0.00000000	0.00000000	0.00000000	0.00000000	0.00000000	0.00000000	0.00000000	0.00000000	0.00000000	0.00000000	0.00000000
7.000	0.0780867	0.0892320	0.0316193	-0.012538	-0.1928879	-0.1972275	0.1033776	0.034669	-0.058403	0.00000000	0.00000000	0.126753	0.00000000	-0.1845180	0.0282673	0.0795633	-0.035577	-0.0103018	-0.245341	-0.115056	-0.2383720	-0.056292	-0.159853	0.00000000	0.00000000	0.00000000	0.00000000	0.00000000	0.00000000	0.00000000	0.00000000	0.00000000	0.00000000	0.00000000	0.00000000
9.000	0.0798546	0.0904855	0.0300796	-0.015008	-0.1939684	-0.1963041	0.1035404	0.037995	-0.054534	0.00000000	0.00000000	0.123665	0.00000000	-0.1839961	0.0281720	0.0804031	-0.032903	-0.0089344	-0.252236	-0.118866	-0.2383993	-0.063228	-0.162593	0.00000000	0.00000000	0.00000000	0.00000000	0.00000000	0.00000000	0.00000000	0.00000000	0.00000000	0.00000000	0.00000000	0.00000000
11.000	0.0815694	0.0916222	0.0284774	-0.017391	-0.1950446	-0.1951801	0.1036944	0.041318	-0.050650	0.00000000	0.00000000	0.120325	0.00000000	-0.1834669	0.0300535	0.0811808	-0.030212	-0.0075632	-0.258243	-0.122398	-0.2384444	-0.069908	-0.164997	0.00000000	0.00000000	0.00000000	0.00000000	0.00000000	0.00000000	0.00000000	0.00000000	0.00000000	0.00000000	0.00000000	0.00000000
13.000	0.0832281	0.0926311	0.0268147	-0.019685	-0.1961224	-0.1947629	0.1038402	0.044637	-0.046753	0.00000000	0.00000000	0.116730	0.00000000	-0.1829307	0.0320578	0.0818941	-0.027508	-0.0061892	-0.263433	-0.125653	-0.2385085	-0.076311	-0.167080	0.00000000	0.00000000	0.00000000	0.00000000	0.00000000	0.00000000	0.00000000	0.00000000	0.00000000	0.00000000	0.00000000	0.00000000
15.000	0.0848275	0.0934997	0.0250941	-0.021891	-0.1971983	-0.1954892	0.1039782	0.047946	-0.042844	0.00000000	0.00000000	0.112880	0.00000000	-0.1823879	0.0340516	0.0825404	-0.024791	-0.0048133	-0.267876	-0.128638	-0.2385925	-0.082426	-0.168858	0.00000000	0.00000000	0.00000000	0.00000000	0.00000000	0.00000000	0.00000000	0.00000000	0.00000000	0.00000000	0.00000000	0.00000000
17.000	0.0863640	0.0942133	0.0233184	-0.023999	-0.1982719	-0.1962135	0.1041089	0.051243	-0.038925	0.00000000	0.00000000	0.108774	0.00000000	-0.1818388	0.0360343	0.0831171	-0.022062	-0.0034365	-0.271633	-0.131357	-0.2386976	-0.088240	-0.170344	0.00000000	0.00000000	0.00000000	0.00000000	0.00000000	0.00000000	0.00000000	0.00000000	0.00000000	0.00000000	0.00000000	0.00000000
19.000	0.0878333	0.0947550	0.0214908	-0.026030	-0.1993423	-0.1969459	0.1042269	0.054525	-0.035000	0.00000000	0.00000000	0.104414	0.00000000	-0.1812836	0.0380052	0.0836215	-0.019322	-0.0020597	-0.274762	-0.133816	-0.2388245	-0.093746	-0.171553	0.00000000	0.00000000	0.00000000	0.00000000	0.00000000	0.00000000	0.00000000	0.00000000	0.00000000	0.00000000	0.00000000	0.00000000
21.000	0.0892302	0.0951056	0.0196145	-0.027979	-0.2004087	-0.1976665	0.1043422	0.057786	-0.031068	0.00000000	0.00000000	0.099800	0.00000000	-0.1807223	0.0399636	0.0840510	-0.016572	-0.0006840	-0.277316	-0.136021	-0.2389744	-0.098938	-0.172497	0.00000000	0.00000000	0.00000000	0.00000000	0.00000000	0.00000000	0.00000000	0.00000000	0.00000000	0.00000000	0.00000000	0.00000000
23.000	0.0905482	0.0952427	0.0176933	-0.029840	-0.2014699	-0.1983851	0.1044682	0.061025	-0.027134	0.00000000	0.00000000	0.094937	0.00000000	-0.1801555	0.0419089	0.0844028	-0.013813	0.0006895	-0.279341	-0.137980	-0.2391479	-0.103814	-0.173189	0.00000000	0.00000000	0.00000000	0.00000000	0.00000000	0.00000000	0.00000000	0.00000000	0.00000000	0.00000000	0.00000000	0.00000000
25.000	0.0917794	0.0951414	0.0157310	-0.031615	-0.2025247	-0.1991028	0.1045881	0.064237	-0.023199	0.00000000	0.00000000	0.089829	0.00000000	-0.1795831	0.0438404	0.0846741	-0.011047	0.0020602	-0.280881	-0.139700	-0.2393459	-0.108374	-0.173641	0.00000000	0.00000000	0.00000000	0.00000000	0.00000000	0.00000000	0.00000000	0.00000000	0.00000000	0.00000000	0.00000000	0.00000000
27.000	0.0929137	0.0947739	0.0137318	-0.033305	-0.2035745	-0.1998204	0.1046892	0.067417	-0.019265	0.00000000	0.00000000	0.084481	0.00000000	-0.1790053	0.0457574	0.0848621	-0.008275	0.0034267	-0.281974	-0.141186	-0.2395692	-0.112619	-0.173865	0.00000000	0.00000000	0.00000000	0.00000000	0.00000000	0.00000000	0.00000000	0.00000000	0.00000000	0.00000000	0.00000000	0.00000000
29.000	0.0939377	0.0941106	0.0117000	-0.034911	-0.2046117	-0.2005389	0.1047731	0.070562	-0.015336	0.00000000	0.00000000	0.078903	0.00000000	-0.1784227	0.0476593	0.0849639	-0.005497	0.0047880	-0.282653	-0.142448	-0.2398182	-0.116554	-0.173871	0.00000000	0.00000000	0.00000000	0.00000000	0.00000000	0.00000000	0.00000000	0.00000000	0.00000000	0.00000000	0.00000000	0.00000000
31.000	0.0948340	0.0931218	0.0096403	-0.036423	-0.2056405	-0.2012593	0.1048434	0.073666	-0.011414	0.00000000	0.00000000	0.073103	0.00000000	-0.1778355	0.0495454	0.0849764	-0.002715	0.0061431	-0.282952	-0.143491	-0.2400936	-0.120183	-0.173671	0.00000000	0.00000000	0.00000000	0.00000000	0.00000000	0.00000000	0.00000000	0.00000000	0.00000000	0.00000000	0.00000000	0.00000000
33.000	0.0955790	0.0917795	0.0075574	-0.037863	-0.2066531	-0.2019766	0.1049142	0.076723	-0.007503	0.00000000	0.00000000	0.067092	0.00000000	-0.1772439	0.0514150	0.0848969	0.000070	0.0074907	-0.282896	-0.144323	-0.2403959	-0.123513	-0.173273	0.00000000	0.00000000	0.00000000	0.00000000	0.00000000	0.00000000	0.00000000	0.00000000	0.00000000	0.00000000	0.00000000	0.00000000
35.000	0.0961408	0.0900625	0.0054562	-0.039226	-0.2076534	-0.2026966	0.1059398	0.079729	-0.003606	0.00000000	0.00000000	0.060884	0.00000000	-0.1766487	0.0532676	0.0847221	0.002856	0.0088297	-0.282512	-0.144952	-0.2407253	-0.126550	-0.172686	0.00000000	0.00000000	0.00000000	0.00000000	0.00000000	0.00000000	0.00000000	0.00000000	0.00000000	0.00000000	0.00000000	0.00000000
37.000	0.0964759	0.0879607	0.0033417	-0.040511	-0.2086363	-0.2034214	0.1087670	0.082677	0.000274	0.00000000	0.00000000	0.054491	0.00000000	-0.1760500	0.0551023	0.0844491	0.005643	0.0101590	-0.281822	-0.145384	-0.2410821	-0.129303	-0.171921	0.00000000	0.00000000	0.00000000	0.00000000	0.00000000	0.00000000	0.00000000	0.00000000	0.00000000	0.00000000	0.00000000	0.00000000
39.000	0.0965253	0.0854819	0.0012191	-0.041721	-0.2095971	-0.2041512	0.1115410	0.085560	0.004132	0.00000000	0.00000000	0.047931	0.00000000	-0.1754483	0.0569186	0.0840747	0.008428	0.0114773	-0.280846	-0.145626	-0.2414665	-0.131780	-0.170983	0.00000000	0.00000000	0.00000000	0.00000000	0.00000000	0.00000000	0.00000000	0.00000000	0.00000000	0.00000000	0.00000000	0.00000000
41.000	0.0962096	0.0826570	-0.0009065	-0.042857	-0.2105388	-0.2048885	0.1142595	0.088370	0.007964	0.00000000	0.00000000	0.041221	0.00000000	-0.1748447	0.0587157	0.0835960	0.011211	0.0127833	-0.279602	-0.145685	-0.2418784	-0.133990	-0.169883	0.00000000	0.00000000	0.00000000	0.00000000	0.00000000	0.00000000	0.00000000	0.00000000	0.00000000	0.00000000	0.00000000	0.00000000
43.000	0.0954261	0.0795430	-0.0030298	-0.043922	-0.2114567	-0.2056385	0.1169204	0.091100	0.011765	0.00000000	0.00000000	0.034379	0.00000000	-0.1742387	0.0604930	0.0830098	0.013989	0.0140755	-0.278108	-0.145567	-0.2423176	-0.135942	-0.168625	0.00000000	0.00000000	0.00000000	0.00000000	0.00000000	0.00000000	0.00000000	0.00000000	0.00000000	0.00000000	0.00000000	0.00000000
45.000	0.0940498	0.0762203	-0.0051458	-0.044918	-0.2123484	-0.2064071	0.1195212	0.093741	0.015530	0.00000000	0.00000000	0.027427	0.00000000	-0.1736330	0.0622498	0.0823130	0.016762	0.0153527	-0.276377	-0.145280	-0.2427840	-0.137645	-0.167219	0.00000000	0.00000000	0.00000000	0.00000000	0.00000000	0.00000000	0.00000000	0.00000000	0.00000000	0.00000000	0.00000000	0.00000000
47.000	0.0919495	0.0727826	-0.0072493	-0.045846	-0.2132119	-0.2071834	0.1220597	0.096282	0.019253	0.00000000	0.00000000	0.020386	0.00000000	-0.1730264	0.0639855	0.0815027	0.019525	0.0166131	-0.274424	-0.144829	-0.2432781	-0.139109	-0.165669	0.00000000	0.00000000	0.00000000	0.00000000	0.00000000	0.00000000	0.00000000	0.00000000	0.00000000	0.00000000	0.00000000	0.00000000
49.000	0.0890285	0.0693217	-0.0093352	-0.046708	-0.2140449	-0.2079669	0.1245333	0.098714	0.022929	0.00000000	0.00000000	0.013277	0.00000000	-0.1724213	0.0656993	0.0805759	0.022279	0.0178550	-0.272261	-0.144220	-0.2437982	-0.140342	-0.163983	0.00000000	0.00000000	0.00000000	0.00000000	0.00000000	0.00000000	0.00000000	0.00000000	0.00000000	0.00000000	0.00000000	0.00000000
51.000	0.0852959	0.0679494	-0.0113986	-0.047508	-0.2148455	-0.2087569	0.1269393	0.101026	0.026550	0.00000000	0.00000000	0.006124	0.00000000	-0.1718169	0.0673905	0.0795297	0.025020	0.0190769	-0.269899	-0.143459	-0.2443441	-0.141355	-0.162165	0.00000000	0.00000000	0.00000000	0.00000000	0.00000000	0.00000000	0.00000000	0.00000000	0.00000000	0.00000000	0.00000000	0.00000000
53.000	0.0809425	0.0666774	-0.0134348	-0.048247	-0.2156097	-0.2095527	0.1292751	0.103206	0.030109	0.00000000	0.00000000	-0.001048	0.00000000	-0.1712163	0.0690585	0.0783614	0.027734	0.0202767	-0.267349	-0.142552	-0.2449140	-0.142154	-0.160222	0.00000000	0.00000000	0.00000000	0.00000000	0.00000000	0.00000000	0.00000000	0.00000000	0.00000000	0.00000000	0.00000000	0.00000000
55.000	0.0763505	0.0652939	-0.0154391	-0.048927	-0.2163395	-0.2103535	0.1315376	0.105243	0.033599	0.00000000	0.00000000	-0.008218	0.00000000	-0.1706197	0.0707024	0.0770683	0.030444	0.0214525	-0.264619	-0.141504	-0.2455075	-0.142750	-0.158159	0.00000000	0.00000000	0.00000000	0.00000000	0.00000000	0.00000000	0.00000000	0.00000000	0.00000000	0.00000000	0.00000000	0.00000000
57.000	0.0719764	0.0637985	-0.0174071	-0.049552	-0.2170313	-0.2111567	0.1337240	0.107125	0.037012	0.00000000	0.00000000	-0.015360	0.00000000	-0.1700296	0.0723217	0.0756482	0.033172	0.0225945	-0.261719	-0.140320	-0.2461234	-0.143149	-0.155980	0.00000000	0.00000000	0.00000000	0.00000000	0.00000000	0.00000000	0.00000000	0.00000000	0.00000000	0.00000000	0.00000000	0.00000000
59.000	0.0693811	0.0621912	-0.0193346	-0.050123	-0.2176835	-0.2119506	0.1358309	0.108841	0.040339	0.00000000	0.00000000	-0.022451	0.00000000	-0.1694449	0.0739156	0.0740987	0.035856	0.0237087	-0.258656	-0.139005	-0.2467608	-0.143362	-0.153690	0.00000000	0.00000000	0.00000000	0.00000000	0.00000000	0.00000000	0.00000000	0.00000000	0.00000000	0.00000000	0.00000000	0.00000000
61.000	0.0683782	0.0604720	-0.0212177	-0.050643	-0.2182945	-0.2127466	0.1378551	0.110382	0.043571	0.00000000	0.00000000	-0.029469	0.00000000	-0.1688698	0.0754832	0.0724179	0.038492	0.0247900	-0.255438	-0.137564	-0.2474177	-0.143394	-0.151294	0.00000000	0.00000000	0.00000000	0.00000000	0.00000000	0.00000000	0.00000000	0.00000000	0.00000000	0.00000000	0.00000000	0.00000000
63.000	0.0672631	0.0586415	-0.0230527	-0.051114	-0.2188632	-0.2135455	0.1397929	0.111741	0.046700	0.00000000	0.00000000	-0.036391	0.00000000	-0.1683046	0.0770239	0.0706042	0.041067	0.0258381	-0.252072	-0.136003	-0.2480930	-0.143254	-0.148797	0.00000000	0.00000000	0.00000000	0.00000000	0.00000000	0.00000000	0.00000000	0.00000000	0.00000000	0.00000000	0.00000000	0.00000000
65.000	0.0660344	0.0567004	-0.0248362	-0.051540	-0.2193885	-0.2143452	0.1416406	0.112912	0.049716	0.00000000	0.00000000	-0.043196	0.00000000	-0.1677524	0.0785369	0.0686564	0.043605	0.0268499	-0.248564	-0.134324	-0.2487848	-0.142949	-0.146201	0.00000000	0.00000000	0.00000000	0.00000000	0.00000000	0.00000000	0.00000000	0.00000000	0.00000000	0.00000000	0.00000000	0.00000000
