# Supplementary material for: The evolution of pelvic limb muscle moment arms in bird-line archosaurs
Source: Sci Adv. 2021 Mar 19;7(12):eabe2778. doi: 10.1126/sciadv.abe2778 (PMC7978429; doi:10.1126/sciadv.abe2778)
Supplement: Data file S7 [file abe2778_Data_file_S7.zip › supp data/SIMM_moment_arm_raw_data/Plateosaurus_hipRoAll_15Ab.plt]

# Output plot file made by SIMM 6.0.2
# Curves and events from plot data files are not reproduced in this file.

title hip_rotation moment arm vs. hip_extension


# This file contains 36 columns of data. The first
# column is the x-variable, followed by 35 y-variable[s].

hip_extension (deg)	PIFE1|hip_rotation moment arm	PIFE2|hip_rotation moment arm	PIFE3|hip_rotation moment arm	ISTR|hip_rotation moment arm	CFB|hip_rotation moment arm	CFL|hip_rotation moment arm	IT1|hip_rotation moment arm	IT2|hip_rotation moment arm	IT3|hip_rotation moment arm	FMTE|hip_rotation moment arm	FMTI|hip_rotation moment arm	AMB|hip_rotation moment arm	AMBtendon|hip_rotation moment arm	ILFB|hip_rotation moment arm	PIFI1|hip_rotation moment arm	PIFI2|hip_rotation moment arm	IFE|hip_rotation moment arm	ITC|hip_rotation moment arm	FTI1|hip_rotation moment arm	FTI3|hip_rotation moment arm	FTE|hip_rotation moment arm	ADD1|hip_rotation moment arm	ADD2|hip_rotation moment arm	GL|hip_rotation moment arm	GM|hip_rotation moment arm	EDL|hip_rotation moment arm	EDB|hip_rotation moment arm	EHL|hip_rotation moment arm	TA|hip_rotation moment arm	FDL|hip_rotation moment arm	FDB|hip_rotation moment arm	FHL|hip_rotation moment arm	FL|hip_rotation moment arm	FLtendon|hip_rotation moment arm	FB|hip_rotation moment arm	
-45.000	0.0391821	0.0331382	-0.0072735	-0.0424306	-0.090589	-0.095184	-0.0264265	-0.0502226	-0.0771308	0.00000000	0.00000000	-0.00849787	0.00000000	-0.0374266	-0.0621881	0.0242485	-0.084572	-0.078728	-0.0789711	-0.0296997	0.0053301	-0.00254578	-0.0031282	0.00000000	0.00000000	0.00000000	0.00000000	0.00000000	0.00000000	0.00000000	0.00000000	0.00000000	0.00000000	0.00000000	0.00000000
-43.000	0.0387882	0.0326189	-0.0087586	-0.0446807	-0.089596	-0.095577	-0.0260914	-0.0494721	-0.0758752	0.00000000	0.00000000	-0.00846118	0.00000000	-0.0364092	-0.0595045	0.0260538	-0.082846	-0.077130	-0.0804028	-0.0291404	0.0058516	-0.00280586	-0.0044745	0.00000000	0.00000000	0.00000000	0.00000000	0.00000000	0.00000000	0.00000000	0.00000000	0.00000000	0.00000000	0.00000000	0.00000000
-41.000	0.0383665	0.0320701	-0.0102951	-0.0469672	-0.088574	-0.095790	-0.0257552	-0.0486349	-0.0745534	0.00000000	0.00000000	-0.00842130	0.00000000	-0.0353682	-0.0567024	0.0278792	-0.081067	-0.075473	-0.0817097	-0.0285348	0.0063620	-0.00307337	-0.0058257	0.00000000	0.00000000	0.00000000	0.00000000	0.00000000	0.00000000	0.00000000	0.00000000	0.00000000	0.00000000	0.00000000	0.00000000
-39.000	0.0379170	0.0314820	-0.0118837	-0.0492860	-0.087446	-0.095832	-0.0254176	-0.0477274	-0.0731705	0.00000000	0.00000000	-0.00837821	0.00000000	-0.0343058	-0.0537996	0.0297209	-0.079217	-0.073759	-0.0828574	-0.0278841	0.0068615	-0.00334780	-0.0071739	0.00000000	0.00000000	0.00000000	0.00000000	0.00000000	0.00000000	0.00000000	0.00000000	0.00000000	0.00000000	0.00000000	0.00000000
-37.000	0.0374392	0.0308893	-0.0135252	-0.0516325	-0.086121	-0.095710	-0.0250782	-0.0467686	-0.0717481	0.00000000	0.00000000	-0.00833187	0.00000000	-0.0332244	-0.0508140	0.0315746	-0.077318	-0.071991	-0.0838089	-0.0271898	0.0073504	-0.00362855	-0.0085114	0.00000000	0.00000000	0.00000000	0.00000000	0.00000000	0.00000000	0.00000000	0.00000000	0.00000000	0.00000000	0.00000000	0.00000000
-35.000	0.0369208	0.0302499	-0.0152202	-0.0540016	-0.084703	-0.095434	-0.0247366	-0.0457661	-0.0702947	0.00000000	0.00000000	-0.00828227	0.00000000	-0.0321257	-0.0477635	0.0334369	-0.075382	-0.070172	-0.0845255	-0.0264538	0.0078290	-0.00391491	-0.0098303	0.00000000	0.00000000	0.00000000	0.00000000	0.00000000	0.00000000	0.00000000	0.00000000	0.00000000	0.00000000	0.00000000	0.00000000
-33.000	0.0364154	0.0295846	-0.0169688	-0.0563879	-0.083195	-0.095011	-0.0243923	-0.0447260	-0.0688174	0.00000000	0.00000000	-0.00822938	0.00000000	-0.0310116	-0.0446653	0.0353043	-0.073414	-0.068302	-0.0849689	-0.0256785	0.0082975	-0.00420606	-0.0111231	0.00000000	0.00000000	0.00000000	0.00000000	0.00000000	0.00000000	0.00000000	0.00000000	0.00000000	0.00000000	0.00000000	0.00000000
-31.000	0.0358422	0.0288901	-0.0187712	-0.0587855	-0.081578	-0.094451	-0.0239710	-0.0436609	-0.0673104	0.00000000	0.00000000	-0.00817317	0.00000000	-0.0298836	-0.0415360	0.0371740	-0.071410	-0.066385	-0.0851030	-0.0248667	0.0087561	-0.00450107	-0.0123827	0.00000000	0.00000000	0.00000000	0.00000000	0.00000000	0.00000000	0.00000000	0.00000000	0.00000000	0.00000000	0.00000000	0.00000000
-29.000	0.0352538	0.0281663	-0.0206269	-0.0611881	-0.079856	-0.093762	-0.0233846	-0.0425750	-0.0657876	0.00000000	0.00000000	-0.00811362	0.00000000	-0.0290875	-0.0383912	0.0390425	-0.069369	-0.064422	-0.0848973	-0.0240212	0.0092051	-0.00479890	-0.0136026	0.00000000	0.00000000	0.00000000	0.00000000	0.00000000	0.00000000	0.00000000	0.00000000	0.00000000	0.00000000	0.00000000	0.00000000
-27.000	0.0346383	0.0274131	-0.0225354	-0.0635893	-0.078028	-0.092953	-0.0228302	-0.0414725	-0.0642503	0.00000000	0.00000000	-0.00805070	0.00000000	-0.0283557	-0.0352458	0.0409074	-0.067294	-0.062415	-0.0843294	-0.0231454	0.0096360	-0.00509841	-0.0147770	0.00000000	0.00000000	0.00000000	0.00000000	0.00000000	0.00000000	0.00000000	0.00000000	0.00000000	0.00000000	0.00000000	0.00000000
-25.000	0.0339953	0.0266306	-0.0244954	-0.0659824	-0.076098	-0.092031	-0.0223051	-0.0403471	-0.0626984	0.00000000	0.00000000	-0.00798440	0.00000000	-0.0276339	-0.0321136	0.0427663	-0.065186	-0.060367	-0.0833873	-0.0222429	0.0100537	-0.00539835	-0.0159009	0.00000000	0.00000000	0.00000000	0.00000000	0.00000000	0.00000000	0.00000000	0.00000000	0.00000000	0.00000000	0.00000000	0.00000000
-23.000	0.0333248	0.0258185	-0.0265056	-0.0683607	-0.074066	-0.091006	-0.0218062	-0.0392079	-0.0611315	0.00000000	0.00000000	-0.00791469	0.00000000	-0.0269209	-0.0290071	0.0446165	-0.063046	-0.058280	-0.0820714	-0.0213175	0.0104655	-0.00569740	-0.0169699	0.00000000	0.00000000	0.00000000	0.00000000	0.00000000	0.00000000	0.00000000	0.00000000	0.00000000	0.00000000	0.00000000	0.00000000
-21.000	0.0326268	0.0249768	-0.0285639	-0.0707174	-0.071948	-0.089883	-0.0213322	-0.0380552	-0.0595495	0.00000000	0.00000000	-0.00784154	0.00000000	-0.0262157	-0.0259379	0.0464558	-0.060876	-0.056154	-0.0803951	-0.0203730	0.0108949	-0.00599415	-0.0179808	0.00000000	0.00000000	0.00000000	0.00000000	0.00000000	0.00000000	0.00000000	0.00000000	0.00000000	0.00000000	0.00000000	0.00000000
-19.000	0.0319014	0.0241054	-0.0306681	-0.0730456	-0.069736	-0.088672	-0.0208805	-0.0368931	-0.0579523	0.00000000	0.00000000	-0.00776495	0.00000000	-0.0255151	-0.0229161	0.0482819	-0.058677	-0.053993	-0.0783842	-0.0194133	0.0113203	-0.00628713	-0.0189312	0.00000000	0.00000000	0.00000000	0.00000000	0.00000000	0.00000000	0.00000000	0.00000000	0.00000000	0.00000000	0.00000000	0.00000000
-17.000	0.0311487	0.0232040	-0.0328152	-0.0753387	-0.067427	-0.087378	-0.0204492	-0.0357189	-0.0563021	0.00000000	0.00000000	-0.00768489	0.00000000	-0.0248191	-0.0199510	0.0500924	-0.056451	-0.051797	-0.0760755	-0.0184426	0.0117374	-0.00657486	-0.0198194	0.00000000	0.00000000	0.00000000	0.00000000	0.00000000	0.00000000	0.00000000	0.00000000	0.00000000	0.00000000	0.00000000	0.00000000
-15.000	0.0303686	0.0222726	-0.0350019	-0.0775899	-0.065026	-0.086008	-0.0200369	-0.0345761	-0.0546171	0.00000000	0.00000000	-0.00760134	0.00000000	-0.0241297	-0.0170506	0.0518853	-0.054199	-0.049569	-0.0735135	-0.0174648	0.0121527	-0.00685584	-0.0206445	0.00000000	0.00000000	0.00000000	0.00000000	0.00000000	0.00000000	0.00000000	0.00000000	0.00000000	0.00000000	0.00000000	0.00000000
-13.000	0.0295612	0.0213108	-0.0372245	-0.0797928	-0.062520	-0.084568	-0.0196421	-0.0334686	-0.0529177	0.00000000	0.00000000	-0.00751431	0.00000000	-0.0234457	-0.0142220	0.0536584	-0.051922	-0.047311	-0.0707476	-0.0164838	0.0125660	-0.00712858	-0.0214064	0.00000000	0.00000000	0.00000000	0.00000000	0.00000000	0.00000000	0.00000000	0.00000000	0.00000000	0.00000000	0.00000000	0.00000000
-11.000	0.0287265	0.0203185	-0.0394787	-0.0819413	-0.059922	-0.083065	-0.0192635	-0.0323559	-0.0512290	0.00000000	0.00000000	-0.00742378	0.00000000	-0.0227665	-0.0114710	0.0554096	-0.049622	-0.045024	-0.0678290	-0.0155033	0.0129770	-0.00739165	-0.0221054	0.00000000	0.00000000	0.00000000	0.00000000	0.00000000	0.00000000	0.00000000	0.00000000	0.00000000	0.00000000	0.00000000	0.00000000
-9.000	0.0278645	0.0192952	-0.0417598	-0.0840294	-0.057228	-0.081503	-0.0188999	-0.0311607	-0.0495255	0.00000000	0.00000000	-0.00732974	0.00000000	-0.0220912	-0.0088027	0.0571368	-0.047298	-0.042710	-0.0648072	-0.0145269	0.0133854	-0.00764367	-0.0227426	0.00000000	0.00000000	0.00000000	0.00000000	0.00000000	0.00000000	0.00000000	0.00000000	0.00000000	0.00000000	0.00000000	0.00000000
-7.000	0.0269753	0.0182406	-0.0440629	-0.0860514	-0.054441	-0.079887	-0.0185503	-0.0299503	-0.0478074	0.00000000	0.00000000	-0.00723221	0.00000000	-0.0214190	-0.0062126	0.0588379	-0.044954	-0.040371	-0.0617285	-0.0135581	0.0137911	-0.00788340	-0.0233192	0.00000000	0.00000000	0.00000000	0.00000000	0.00000000	0.00000000	0.00000000	0.00000000	0.00000000	0.00000000	0.00000000	0.00000000
-5.000	0.0260588	0.0171544	-0.0463825	-0.0880020	-0.051554	-0.078223	-0.0182136	-0.0287348	-0.0460760	0.00000000	0.00000000	-0.00713118	0.00000000	-0.0207489	-0.0037170	0.0605108	-0.042590	-0.038009	-0.0586338	-0.0125999	0.0141938	-0.00810969	-0.0238370	0.00000000	0.00000000	0.00000000	0.00000000	0.00000000	0.00000000	0.00000000	0.00000000	0.00000000	0.00000000	0.00000000	0.00000000
-3.000	0.0251149	0.0160359	-0.0487130	-0.0898762	-0.048577	-0.076514	-0.0178891	-0.0275353	-0.0443315	0.00000000	0.00000000	-0.00702668	0.00000000	-0.0200806	-0.0013207	0.0621534	-0.040206	-0.035625	-0.0555579	-0.0116554	0.0145930	-0.00832154	-0.0242981	0.00000000	0.00000000	0.00000000	0.00000000	0.00000000	0.00000000	0.00000000	0.00000000	0.00000000	0.00000000	0.00000000	0.00000000
-1.000	0.0241438	0.0148846	-0.0510483	-0.0916693	-0.045515	-0.074765	-0.0175759	-0.0263370	-0.0425742	0.00000000	0.00000000	-0.00691872	0.00000000	-0.0194125	0.0009786	0.0637635	-0.037804	-0.033220	-0.0525295	-0.0107271	0.0149885	-0.00851812	-0.0247045	0.00000000	0.00000000	0.00000000	0.00000000	0.00000000	0.00000000	0.00000000	0.00000000	0.00000000	0.00000000	0.00000000	0.00000000
1.000	0.0231453	0.0136997	-0.0533819	-0.0933772	-0.042367	-0.072980	-0.0172733	-0.0251348	-0.0408046	0.00000000	0.00000000	-0.00680734	0.00000000	-0.0187424	0.0031821	0.0653389	-0.035385	-0.030797	-0.0495713	-0.0098175	0.0153799	-0.00869878	-0.0250585	0.00000000	0.00000000	0.00000000	0.00000000	0.00000000	0.00000000	0.00000000	0.00000000	0.00000000	0.00000000	0.00000000	0.00000000
3.000	0.0221193	0.0124805	-0.0557581	-0.0949959	-0.039131	-0.071162	-0.0169805	-0.0239288	-0.0390233	0.00000000	0.00000000	-0.00669258	0.00000000	-0.0180722	0.0052896	0.0668776	-0.032951	-0.028358	-0.0467004	-0.0089286	0.0157668	-0.00886302	-0.0253626	0.00000000	0.00000000	0.00000000	0.00000000	0.00000000	0.00000000	0.00000000	0.00000000	0.00000000	0.00000000	0.00000000	0.00000000
5.000	0.0210657	0.0112259	-0.0583943	-0.0965219	-0.035821	-0.069314	-0.0166971	-0.0227193	-0.0372307	0.00000000	0.00000000	-0.00657449	0.00000000	-0.0174013	0.0073008	0.0683772	-0.030501	-0.025904	-0.0439291	-0.0080622	0.0161488	-0.00901054	-0.0256191	0.00000000	0.00000000	0.00000000	0.00000000	0.00000000	0.00000000	0.00000000	0.00000000	0.00000000	0.00000000	0.00000000	0.00000000
7.000	0.0199843	0.0099349	-0.0609969	-0.0979522	-0.032380	-0.067440	-0.0164224	-0.0215063	-0.0354276	0.00000000	0.00000000	-0.00645315	0.00000000	-0.0167294	0.0092159	0.0698355	-0.028037	-0.023436	-0.0412658	-0.0072201	0.0165256	-0.00914119	-0.0258304	0.00000000	0.00000000	0.00000000	0.00000000	0.00000000	0.00000000	0.00000000	0.00000000	0.00000000	0.00000000	0.00000000	0.00000000
9.000	0.0188750	0.0086060	-0.0635597	-0.0992839	-0.028872	-0.065543	-0.0161558	-0.0202901	-0.0336146	0.00000000	0.00000000	-0.00632862	0.00000000	-0.0160562	0.0110351	0.0712502	-0.025561	-0.020957	-0.0387152	-0.0064035	0.0168966	-0.00925501	-0.0259989	0.00000000	0.00000000	0.00000000	0.00000000	0.00000000	0.00000000	0.00000000	0.00000000	0.00000000	0.00000000	0.00000000	0.00000000
11.000	0.0177375	0.0072376	-0.0660763	-0.1005148	-0.025311	-0.063624	-0.0158970	-0.0190708	-0.0317922	0.00000000	0.00000000	-0.00620101	0.00000000	-0.0153815	0.0116392	0.0726188	-0.023073	-0.018468	-0.0362796	-0.0056135	0.0172615	-0.00935217	-0.0261268	0.00000000	0.00000000	0.00000000	0.00000000	0.00000000	0.00000000	0.00000000	0.00000000	0.00000000	0.00000000	0.00000000	0.00000000
13.000	0.0165713	0.0058278	-0.0685404	-0.1016428	-0.021687	-0.061746	-0.0156453	-0.0178486	-0.0299612	0.00000000	0.00000000	-0.00607043	0.00000000	-0.0147049	0.0121608	0.0739390	-0.020573	-0.015971	-0.0339592	-0.0048510	0.0176197	-0.00943298	-0.0262164	0.00000000	0.00000000	0.00000000	0.00000000	0.00000000	0.00000000	0.00000000	0.00000000	0.00000000	0.00000000	0.00000000	0.00000000
15.000	0.0153761	0.0043745	-0.0709455	-0.1026663	-0.018014	-0.059897	-0.0154006	-0.0166237	-0.0281222	0.00000000	0.00000000	-0.00593701	0.00000000	-0.0140263	0.0126785	0.0752082	-0.018064	-0.013468	-0.0317526	-0.0041168	0.0179709	-0.00949787	-0.0262698	0.00000000	0.00000000	0.00000000	0.00000000	0.00000000	0.00000000	0.00000000	0.00000000	0.00000000	0.00000000	0.00000000	0.00000000
17.000	0.0141513	0.0028749	-0.0732851	-0.1035868	-0.014300	-0.057960	-0.0151622	-0.0153962	-0.0262760	0.00000000	0.00000000	-0.00580091	0.00000000	-0.0133440	0.0131921	0.0764239	-0.015546	-0.010959	-0.0296573	-0.0034113	0.0183144	-0.00954735	-0.0262889	0.00000000	0.00000000	0.00000000	0.00000000	0.00000000	0.00000000	0.00000000	0.00000000	0.00000000	0.00000000	0.00000000	0.00000000
19.000	0.0128961	0.0013259	-0.0755529	-0.1043977	-0.010551	-0.055908	-0.0149300	-0.0141665	-0.0244235	0.00000000	0.00000000	-0.00566231	0.00000000	-0.0126549	0.0137013	0.0775834	-0.013020	-0.008449	-0.0276698	-0.0027349	0.0186497	-0.00958204	-0.0262758	0.00000000	0.00000000	0.00000000	0.00000000	0.00000000	0.00000000	0.00000000	0.00000000	0.00000000	0.00000000	0.00000000	0.00000000
21.000	0.0116095	-0.0002762	-0.0777425	-0.1050996	-0.006776	-0.053809	-0.0147035	-0.0129347	-0.0225654	0.00000000	0.00000000	-0.00552140	0.00000000	-0.0119596	0.0142061	0.0786839	-0.010486	-0.005937	-0.0257864	-0.0020878	0.0189764	-0.00960259	-0.0262322	0.00000000	0.00000000	0.00000000	0.00000000	0.00000000	0.00000000	0.00000000	0.00000000	0.00000000	0.00000000	0.00000000	0.00000000
23.000	0.0102903	-0.0019357	-0.0798475	-0.1056939	-0.002983	-0.051639	-0.0144598	-0.0117011	-0.0207027	0.00000000	0.00000000	-0.00537840	0.00000000	-0.0112617	0.0147061	0.0797227	-0.007947	-0.003426	-0.0240029	-0.0014701	0.0192940	-0.00960971	-0.0261599	0.00000000	0.00000000	0.00000000	0.00000000	0.00000000	0.00000000	0.00000000	0.00000000	0.00000000	0.00000000	0.00000000	0.00000000
25.000	0.0089369	-0.0036576	-0.0818620	-0.1061803	0.000820	-0.049397	-0.0142235	-0.0104660	-0.0188363	0.00000000	0.00000000	-0.00523356	0.00000000	-0.0105584	0.0152014	0.0806969	-0.005403	-0.000917	-0.0223147	-0.0008818	0.0196019	-0.00960413	-0.0260604	0.00000000	0.00000000	0.00000000	0.00000000	0.00000000	0.00000000	0.00000000	0.00000000	0.00000000	0.00000000	0.00000000	0.00000000
27.000	0.0075471	-0.0054478	-0.0837801	-0.1065592	0.004632	-0.047086	-0.0140015	-0.0092299	-0.0169672	0.00000000	0.00000000	-0.00508715	0.00000000	-0.0098485	0.0156917	0.0816035	-0.002856	0.001586	-0.0207176	-0.0003227	0.0198996	-0.00958660	-0.0259353	0.00000000	0.00000000	0.00000000	0.00000000	0.00000000	0.00000000	0.00000000	0.00000000	0.00000000	0.00000000	0.00000000	0.00000000
29.000	0.0061181	-0.0073129	-0.0855961	-0.1068307	0.008426	-0.044707	-0.0138022	-0.0079931	-0.0150966	0.00000000	0.00000000	-0.00493948	0.00000000	-0.0091350	0.0161767	0.0824394	-0.000305	0.004084	-0.0192070	0.0002074	0.0201866	-0.00955788	-0.0257860	0.00000000	0.00000000	0.00000000	0.00000000	0.00000000	0.00000000	0.00000000	0.00000000	0.00000000	0.00000000	0.00000000	0.00000000
31.000	0.0046462	-0.0092604	-0.0873047	-0.1069999	0.012211	-0.042262	-0.0136147	-0.0067562	-0.0132257	0.00000000	0.00000000	-0.00479087	0.00000000	-0.0084161	0.0166565	0.0832015	0.002247	0.006572	-0.0177787	0.0007088	0.0204624	-0.00951871	-0.0256137	0.00000000	0.00000000	0.00000000	0.00000000	0.00000000	0.00000000	0.00000000	0.00000000	0.00000000	0.00000000	0.00000000	0.00000000
33.000	0.0031267	-0.0112986	-0.0889010	-0.1070598	0.015958	-0.039774	-0.0134343	-0.0055198	-0.0113558	0.00000000	0.00000000	-0.00464167	0.00000000	-0.0076916	0.0171307	0.0838866	0.004801	0.009050	-0.0164286	0.0011818	0.0207264	-0.00946981	-0.0254199	0.00000000	0.00000000	0.00000000	0.00000000	0.00000000	0.00000000	0.00000000	0.00000000	0.00000000	0.00000000	0.00000000	0.00000000
35.000	0.0015528	-0.0134362	-0.0903804	-0.1070146	0.019675	-0.037226	-0.0132148	-0.0042847	-0.0094883	0.00000000	0.00000000	-0.00449226	0.00000000	-0.0069634	0.0175992	0.0844912	0.007353	0.011515	-0.0151527	0.0016269	0.0209782	-0.00941188	-0.0252055	0.00000000	0.00000000	0.00000000	0.00000000	0.00000000	0.00000000	0.00000000	0.00000000	0.00000000	0.00000000	0.00000000	0.00000000
37.000	-0.0000840	-0.0156821	-0.0917386	-0.1068656	0.023344	-0.034617	-0.0129091	-0.0030517	-0.0076248	0.00000000	0.00000000	-0.00434302	0.00000000	-0.0062297	0.0180618	0.0850120	0.009904	0.013964	-0.0139471	0.0020444	0.0212172	-0.00934560	-0.0249717	0.00000000	0.00000000	0.00000000	0.00000000	0.00000000	0.00000000	0.00000000	0.00000000	0.00000000	0.00000000	0.00000000	0.00000000
39.000	-0.0017955	-0.0180452	-0.0929720	-0.1066141	0.026946	-0.031948	-0.0126045	-0.0018218	-0.0057670	0.00000000	0.00000000	-0.00419438	0.00000000	-0.0054906	0.0185184	0.0854454	0.012452	0.016396	-0.0128083	0.0024349	0.0214429	-0.00927162	-0.0247196	0.00000000	0.00000000	0.00000000	0.00000000	0.00000000	0.00000000	0.00000000	0.00000000	0.00000000	0.00000000	0.00000000	0.00000000
41.000	-0.0035971	-0.0205334	-0.0940773	-0.1062615	0.030486	-0.029217	-0.0123012	-0.0005963	-0.0039168	0.00000000	0.00000000	-0.00404678	0.00000000	-0.0047485	0.0189688	0.0857879	0.014995	0.018809	-0.0117329	0.0027988	0.0216548	-0.00919055	-0.0244500	0.00000000	0.00000000	0.00000000	0.00000000	0.00000000	0.00000000	0.00000000	0.00000000	0.00000000	0.00000000	0.00000000	0.00000000
43.000	-0.0055089	-0.0231537	-0.0950519	-0.1058095	0.033947	-0.026407	-0.0119994	0.0006232	-0.0020762	0.00000000	0.00000000	-0.00390065	0.00000000	-0.0039991	0.0194128	0.0860359	0.017533	0.021199	-0.0107177	0.0031368	0.0218525	-0.00910296	-0.0241638	0.00000000	0.00000000	0.00000000	0.00000000	0.00000000	0.00000000	0.00000000	0.00000000	0.00000000	0.00000000	0.00000000	0.00000000
45.000	-0.0075556	-0.0259116	-0.0958935	-0.1052598	0.037318	-0.023499	-0.0116996	0.0018351	-0.0002475	0.00000000	0.00000000	-0.00375646	0.00000000	-0.0032494	0.0198503	0.0861856	0.020063	0.023563	-0.0097597	0.0034492	0.0220355	-0.00900939	-0.0238620	0.00000000	0.00000000	0.00000000	0.00000000	0.00000000	0.00000000	0.00000000	0.00000000	0.00000000	0.00000000	0.00000000	0.00000000
47.000	-0.0097650	-0.0288111	-0.0966005	-0.1046141	0.040590	-0.020538	-0.0114020	0.0030373	0.0015669	0.00000000	0.00000000	-0.00361466	0.00000000	-0.0024931	0.0202810	0.0862333	0.022584	0.025900	-0.0088561	0.0037367	0.0221973	-0.00891034	-0.0235452	0.00000000	0.00000000	0.00000000	0.00000000	0.00000000	0.00000000	0.00000000	0.00000000	0.00000000	0.00000000	0.00000000	0.00000000
49.000	-0.0121642	-0.0318546	-0.0971718	-0.1038744	0.043753	-0.017527	-0.0111069	0.0042274	0.0033642	0.00000000	0.00000000	-0.00347574	0.00000000	-0.0017351	0.0207048	0.0861751	0.025094	0.028205	-0.0080043	0.0039997	0.0223436	-0.00880629	-0.0232142	0.00000000	0.00000000	0.00000000	0.00000000	0.00000000	0.00000000	0.00000000	0.00000000	0.00000000	0.00000000	0.00000000	0.00000000
51.000	-0.0147715	-0.0355273	-0.0976069	-0.1030425	0.046799	-0.014474	-0.0108147	0.0054025	0.0051415	0.00000000	0.00000000	-0.00334014	0.00000000	-0.0009710	0.0211215	0.0860074	0.027591	0.030476	-0.0072018	0.0042390	0.0224707	-0.00869768	-0.0228697	0.00000000	0.00000000	0.00000000	0.00000000	0.00000000	0.00000000	0.00000000	0.00000000	0.00000000	0.00000000	0.00000000	0.00000000
53.000	-0.0175905	-0.0392673	-0.0979057	-0.1021207	0.049713	-0.011383	-0.0105257	0.0065594	0.0068955	0.00000000	0.00000000	-0.00320832	0.00000000	-0.0002063	0.0215309	0.0857262	0.030061	0.032709	-0.0064464	0.0044549	0.0225848	-0.00858490	-0.0225124	0.00000000	0.00000000	0.00000000	0.00000000	0.00000000	0.00000000	0.00000000	0.00000000	0.00000000	0.00000000	0.00000000	0.00000000
55.000	-0.0206112	-0.0430147	-0.0980688	-0.1011108	0.052498	-0.008261	-0.0102402	0.0076944	0.0086228	0.00000000	0.00000000	-0.00308072	0.00000000	0.0005612	0.0219329	0.0853279	0.032527	0.034899	-0.0057359	0.0046482	0.0226823	-0.00846834	-0.0221429	0.00000000	0.00000000	0.00000000	0.00000000	0.00000000	0.00000000	0.00000000	0.00000000	0.00000000	0.00000000	0.00000000	0.00000000
57.000	-0.0238214	-0.0467631	-0.0980972	-0.1000151	0.055142	-0.005119	-0.0099588	0.0088036	0.0103195	0.00000000	0.00000000	-0.00295775	0.00000000	0.0013280	0.0223272	0.0848088	0.035007	0.037030	-0.0050683	0.0048192	0.0227631	-0.00834833	-0.0217617	0.00000000	0.00000000	0.00000000	0.00000000	0.00000000	0.00000000	0.00000000	0.00000000	0.00000000	0.00000000	0.00000000	0.00000000
59.000	-0.0272896	-0.0505058	-0.0979924	-0.0988357	0.057637	-0.002010	-0.0096817	0.0098825	0.0119817	0.00000000	0.00000000	-0.00283982	0.00000000	0.0020991	0.0227137	0.0841653	0.037446	0.039112	-0.0044417	0.0049686	0.0228231	-0.00822519	-0.0213694	0.00000000	0.00000000	0.00000000	0.00000000	0.00000000	0.00000000	0.00000000	0.00000000	0.00000000	0.00000000	0.00000000	0.00000000
61.000	-0.0309076	-0.0542357	-0.0977565	-0.0975749	0.059978	0.001111	-0.0094094	0.0109264	0.0136053	0.00000000	0.00000000	-0.00272729	0.00000000	0.0028683	0.0230921	0.0833939	0.039840	0.041135	-0.0038545	0.0050968	0.0228692	-0.00809922	-0.0209665	0.00000000	0.00000000	0.00000000	0.00000000	0.00000000	0.00000000	0.00000000	0.00000000	0.00000000	0.00000000	0.00000000	0.00000000
63.000	-0.0345392	-0.0579455	-0.0973918	-0.0962349	0.062159	0.004245	-0.0091424	0.0119308	0.0151859	0.00000000	0.00000000	-0.00262051	0.00000000	0.0036375	0.0234623	0.0824913	0.042179	0.043099	-0.0033049	0.0052044	0.0228943	-0.00797069	-0.0205536	0.00000000	0.00000000	0.00000000	0.00000000	0.00000000	0.00000000	0.00000000	0.00000000	0.00000000	0.00000000	0.00000000	0.00000000
65.000	-0.0381785	-0.0616274	-0.0969012	-0.0948179	0.064175	0.007384	-0.0088811	0.0128910	0.0167191	0.00000000	0.00000000	-0.00251978	0.00000000	0.0044033	0.0238241	0.0814545	0.044484	0.044998	-0.0027914	0.0052920	0.0229058	-0.00783985	-0.0201311	0.00000000	0.00000000	0.00000000	0.00000000	0.00000000	0.00000000	0.00000000	0.00000000	0.00000000	0.00000000	0.00000000	0.00000000
