# Supplementary material for: The evolution of pelvic limb muscle moment arms in bird-line archosaurs
Source: Sci Adv. 2021 Mar 19;7(12):eabe2778. doi: 10.1126/sciadv.abe2778 (PMC7978429; doi:10.1126/sciadv.abe2778)
Supplement: Data file S7 [file abe2778_Data_file_S7.zip › supp data/SIMM_moment_arm_raw_data/Plateosaurus_kneeExAll.plt]

# Output plot file made by SIMM 6.0.2
# Curves and events from plot data files are not reproduced in this file.

title knee_angle moment arm vs. knee_angle


# This file contains 36 columns of data. The first
# column is the x-variable, followed by 35 y-variable[s].

knee_angle (deg)	PIFE1|knee_angle moment arm	PIFE2|knee_angle moment arm	PIFE3|knee_angle moment arm	ISTR|knee_angle moment arm	CFB|knee_angle moment arm	CFL|knee_angle moment arm	IT1|knee_angle moment arm	IT2|knee_angle moment arm	IT3|knee_angle moment arm	FMTE|knee_angle moment arm	FMTI|knee_angle moment arm	AMB|knee_angle moment arm	AMBtendon|knee_angle moment arm	ILFB|knee_angle moment arm	PIFI1|knee_angle moment arm	PIFI2|knee_angle moment arm	IFE|knee_angle moment arm	ITC|knee_angle moment arm	FTI1|knee_angle moment arm	FTI3|knee_angle moment arm	FTE|knee_angle moment arm	ADD1|knee_angle moment arm	ADD2|knee_angle moment arm	GL|knee_angle moment arm	GM|knee_angle moment arm	EDL|knee_angle moment arm	EDB|knee_angle moment arm	EHL|knee_angle moment arm	TA|knee_angle moment arm	FDL|knee_angle moment arm	FDB|knee_angle moment arm	FHL|knee_angle moment arm	FL|knee_angle moment arm	FLtendon|knee_angle moment arm	FB|knee_angle moment arm	
-90.000	0.00000000	0.00000000	0.00000000	0.00000000	0.00000000	0.00000000	0.05088011	0.0474127	0.0433701	0.0452305	0.04741009	0.04477146	0.00000000	-0.1480449	0.00000000	0.00000000	0.00000000	0.00000000	-0.1146658	-0.1402508	-0.1339226	0.00000000	0.00000000	-0.0788476	0.00000000	0.0106755	0.00000000	0.00000000	0.00000000	-0.0889865	0.00000000	-0.0787844	0.00000000	0.00000000	0.00000000
-88.000	0.00000000	0.00000000	0.00000000	0.00000000	0.00000000	0.00000000	0.05089241	0.0474621	0.0434436	0.0452651	0.04737248	0.04477062	0.00000000	-0.1511278	0.00000000	0.00000000	0.00000000	0.00000000	-0.1190923	-0.1399328	-0.1361754	0.00000000	0.00000000	-0.0794428	0.00000000	0.0107939	0.00000000	0.00000000	0.00000000	-0.0888390	0.00000000	-0.0790268	0.00000000	0.00000000	0.00000000
-86.000	0.00000000	0.00000000	0.00000000	0.00000000	0.00000000	0.00000000	0.05090552	0.0475142	0.0435211	0.0453020	0.04733267	0.04477004	0.00000000	-0.1532805	0.00000000	0.00000000	0.00000000	0.00000000	-0.1226056	-0.1395220	-0.1378698	0.00000000	0.00000000	-0.0799037	0.00000000	0.0109000	0.00000000	0.00000000	0.00000000	-0.0885981	0.00000000	-0.0791601	0.00000000	0.00000000	0.00000000
-84.000	0.00000000	0.00000000	0.00000000	0.00000000	0.00000000	0.00000000	0.05091939	0.0475687	0.0436027	0.0453409	0.04729057	0.04476963	0.00000000	-0.1547663	0.00000000	0.00000000	0.00000000	0.00000000	-0.1253816	-0.1390309	-0.1391183	0.00000000	0.00000000	-0.0802394	0.00000000	0.0109937	0.00000000	0.00000000	0.00000000	-0.0882703	0.00000000	-0.0791914	0.00000000	0.00000000	0.00000000
-82.000	0.00000000	0.00000000	0.00000000	0.00000000	0.00000000	0.00000000	0.05093394	0.0476259	0.0436882	0.0453818	0.04724639	0.04476931	0.00000000	-0.1557600	0.00000000	0.00000000	0.00000000	0.00000000	-0.1275593	-0.1384683	-0.1400059	0.00000000	0.00000000	-0.0804583	0.00000000	0.0110746	0.00000000	0.00000000	0.00000000	-0.0878617	0.00000000	-0.0791273	0.00000000	0.00000000	0.00000000
-80.000	0.00000000	0.00000000	0.00000000	0.00000000	0.00000000	0.00000000	0.05094912	0.0476854	0.0437775	0.0454247	0.04720003	0.04476902	0.00000000	-0.1563802	0.00000000	0.00000000	0.00000000	0.00000000	-0.1292479	-0.1378405	-0.1405972	0.00000000	0.00000000	-0.0805682	0.00000000	0.0111426	0.00000000	0.00000000	0.00000000	-0.0873773	0.00000000	-0.0789738	0.00000000	0.00000000	0.00000000
-78.000	0.00000000	0.00000000	0.00000000	0.00000000	0.00000000	0.00000000	0.05096485	0.0477473	0.0438706	0.0454694	0.04715149	0.04476865	0.00000000	-0.1567091	0.00000000	0.00000000	0.00000000	0.00000000	-0.1305332	-0.1371527	-0.1409417	0.00000000	0.00000000	-0.0805761	0.00000000	0.0111975	0.00000000	0.00000000	0.00000000	-0.0868220	0.00000000	-0.0787364	0.00000000	0.00000000	0.00000000
-76.000	0.00000000	0.00000000	0.00000000	0.00000000	0.00000000	0.00000000	0.05098107	0.0478115	0.0439673	0.0455161	0.04710080	0.04476815	0.00000000	-0.1568050	0.00000000	0.00000000	0.00000000	0.00000000	-0.1314827	-0.1364084	-0.1410775	0.00000000	0.00000000	-0.0804883	0.00000000	0.0112392	0.00000000	0.00000000	0.00000000	-0.0861999	0.00000000	-0.0784200	0.00000000	0.00000000	0.00000000
-74.000	0.00000000	0.00000000	0.00000000	0.00000000	0.00000000	0.00000000	0.05099771	0.0478779	0.0440675	0.0455646	0.04704798	0.04476742	0.00000000	-0.1567100	0.00000000	0.00000000	0.00000000	0.00000000	-0.1321497	-0.1356108	-0.1410348	0.00000000	0.00000000	-0.0803109	0.00000000	0.0112674	0.00000000	0.00000000	0.00000000	-0.0855149	0.00000000	-0.0780293	0.00000000	0.00000000	0.00000000
-72.000	0.00000000	0.00000000	0.00000000	0.00000000	0.00000000	0.00000000	0.05101471	0.0479463	0.0441711	0.0456149	0.04699303	0.04476640	0.00000000	-0.1564550	0.00000000	0.00000000	0.00000000	0.00000000	-0.1325766	-0.1347620	-0.1408371	0.00000000	0.00000000	-0.0800492	0.00000000	0.0112821	0.00000000	0.00000000	0.00000000	-0.0847705	0.00000000	-0.0775683	0.00000000	0.00000000	0.00000000
-70.000	0.00000000	0.00000000	0.00000000	0.00000000	0.00000000	0.00000000	0.05103200	0.0480169	0.0442781	0.0456668	0.04693600	0.04476500	0.00000000	-0.1560632	0.00000000	0.00000000	0.00000000	0.00000000	-0.1327971	-0.1338641	-0.1405033	0.00000000	0.00000000	-0.0797080	0.00000000	0.0112831	0.00000000	0.00000000	0.00000000	-0.0839697	0.00000000	-0.0770410	0.00000000	0.00000000	0.00000000
-68.000	0.00000000	0.00000000	0.00000000	0.00000000	0.00000000	0.00000000	0.05104950	0.0480894	0.0443883	0.0457203	0.04687691	0.04476315	0.00000000	-0.1555521	0.00000000	0.00000000	0.00000000	0.00000000	-0.1328385	-0.1329187	-0.1400486	0.00000000	0.00000000	-0.0792920	0.00000000	0.0112703	0.00000000	0.00000000	0.00000000	-0.0831154	0.00000000	-0.0764509	0.00000000	0.00000000	0.00000000
-66.000	0.00000000	0.00000000	0.00000000	0.00000000	0.00000000	0.00000000	0.05106716	0.0481638	0.0445015	0.0457755	0.04681579	0.04476077	0.00000000	-0.1549354	0.00000000	0.00000000	0.00000000	0.00000000	-0.1327229	-0.1319270	-0.1394854	0.00000000	0.00000000	-0.0788053	0.00000000	0.0112437	0.00000000	0.00000000	0.00000000	-0.0822102	0.00000000	-0.0758011	0.00000000	0.00000000	0.00000000
-64.000	0.00000000	0.00000000	0.00000000	0.00000000	0.00000000	0.00000000	0.05108490	0.0482400	0.0446178	0.0458323	0.04675282	0.04475778	0.00000000	-0.1542236	0.00000000	0.00000000	0.00000000	0.00000000	-0.1324683	-0.1308903	-0.1388236	0.00000000	0.00000000	-0.0782516	0.00000000	0.0112030	0.00000000	0.00000000	0.00000000	-0.0812566	0.00000000	-0.0750947	0.00000000	0.00000000	0.00000000
-62.000	0.00000000	0.00000000	0.00000000	0.00000000	0.00000000	0.00000000	0.05110265	0.0483180	0.0447370	0.0458906	0.04668778	0.04475411	0.00000000	-0.1534253	0.00000000	0.00000000	0.00000000	0.00000000	-0.1320893	-0.1298096	-0.1380718	0.00000000	0.00000000	-0.0776345	0.00000000	0.0111483	0.00000000	0.00000000	0.00000000	-0.0802566	0.00000000	-0.0743345	0.00000000	0.00000000	0.00000000
-60.000	0.00000000	0.00000000	0.00000000	0.00000000	0.00000000	0.00000000	0.05112034	0.0483976	0.0448589	0.0459503	0.04662084	0.04474967	0.00000000	-0.1525471	0.00000000	0.00000000	0.00000000	0.00000000	-0.1315983	-0.1286858	-0.1372367	0.00000000	0.00000000	-0.0769571	0.00000000	0.0110795	0.00000000	0.00000000	0.00000000	-0.0792124	0.00000000	-0.0735229	0.00000000	0.00000000	0.00000000
-58.000	0.00000000	0.00000000	0.00000000	0.00000000	0.00000000	0.00000000	0.05113792	0.0484787	0.0449834	0.0460114	0.04655205	0.04474440	0.00000000	-0.1515946	0.00000000	0.00000000	0.00000000	0.00000000	-0.1310054	-0.1275196	-0.1363243	0.00000000	0.00000000	-0.0762225	0.00000000	0.0109967	0.00000000	0.00000000	0.00000000	-0.0781258	0.00000000	-0.0726623	0.00000000	0.00000000	0.00000000
-56.000	0.00000000	0.00000000	0.00000000	0.00000000	0.00000000	0.00000000	0.05115529	0.0485613	0.0451105	0.0460739	0.04648148	0.04473822	0.00000000	-0.1505724	0.00000000	0.00000000	0.00000000	0.00000000	-0.1303192	-0.1263120	-0.1353395	0.00000000	0.00000000	-0.0754333	0.00000000	0.0108997	0.00000000	0.00000000	0.00000000	-0.0769986	0.00000000	-0.0717550	0.00000000	0.00000000	0.00000000
-54.000	0.00000000	0.00000000	0.00000000	0.00000000	0.00000000	0.00000000	0.05117240	0.0486453	0.0452400	0.0461377	0.04640929	0.04473106	0.00000000	-0.1494841	0.00000000	0.00000000	0.00000000	0.00000000	-0.1295469	-0.1250635	-0.1342866	0.00000000	0.00000000	-0.0745923	0.00000000	0.0107885	0.00000000	0.00000000	0.00000000	-0.0758323	0.00000000	-0.0708030	0.00000000	0.00000000	0.00000000
-52.000	0.00000000	0.00000000	0.00000000	0.00000000	0.00000000	0.00000000	0.05118916	0.0487305	0.0453717	0.0462027	0.04633530	0.04472283	0.00000000	-0.1483330	0.00000000	0.00000000	0.00000000	0.00000000	-0.1286947	-0.1237749	-0.1331692	0.00000000	0.00000000	-0.0737016	0.00000000	0.0106633	0.00000000	0.00000000	0.00000000	-0.0746285	0.00000000	-0.0698082	0.00000000	0.00000000	0.00000000
-50.000	0.00000000	0.00000000	0.00000000	0.00000000	0.00000000	0.00000000	0.05120551	0.0488170	0.0455057	0.0462690	0.04625969	0.04471347	0.00000000	-0.1471218	0.00000000	0.00000000	0.00000000	0.00000000	-0.1277678	-0.1224468	-0.1319905	0.00000000	0.00000000	-0.0727636	0.00000000	0.0105241	0.00000000	0.00000000	0.00000000	-0.0733887	0.00000000	-0.0687724	0.00000000	0.00000000	0.00000000
-48.000	0.00000000	0.00000000	0.00000000	0.00000000	0.00000000	0.00000000	0.05122137	0.0489045	0.0456416	0.0463363	0.04618267	0.04470291	0.00000000	-0.1458528	0.00000000	0.00000000	0.00000000	0.00000000	-0.1267708	-0.1210797	-0.1307533	0.00000000	0.00000000	-0.0717802	0.00000000	0.0103709	0.00000000	0.00000000	0.00000000	-0.0721142	0.00000000	-0.0676972	0.00000000	0.00000000	0.00000000
-46.000	0.00000000	0.00000000	0.00000000	0.00000000	0.00000000	0.00000000	0.05123666	0.0489931	0.0457795	0.0464048	0.04610403	0.04469108	0.00000000	-0.1445281	0.00000000	0.00000000	0.00000000	0.00000000	-0.1257077	-0.1196744	-0.1294599	0.00000000	0.00000000	-0.0707535	0.00000000	0.0102038	0.00000000	0.00000000	0.00000000	-0.0708062	0.00000000	-0.0665843	0.00000000	0.00000000	0.00000000
-44.000	0.00000000	0.00000000	0.00000000	0.00000000	0.00000000	0.00000000	0.05125130	0.0490826	0.0459191	0.0464744	0.04602410	0.04467790	0.00000000	-0.1431495	0.00000000	0.00000000	0.00000000	0.00000000	-0.1245818	-0.1182313	-0.1281127	0.00000000	0.00000000	-0.0696851	0.00000000	0.0100230	0.00000000	0.00000000	0.00000000	-0.0694659	0.00000000	-0.0654352	0.00000000	0.00000000	0.00000000
-42.000	0.00000000	0.00000000	0.00000000	0.00000000	0.00000000	0.00000000	0.05126521	0.0491729	0.0460603	0.0465449	0.04594271	0.04466331	0.00000000	-0.1417185	0.00000000	0.00000000	0.00000000	0.00000000	-0.1233963	-0.1167511	-0.1267135	0.00000000	0.00000000	-0.0685769	0.00000000	0.0098286	0.00000000	0.00000000	0.00000000	-0.0680947	0.00000000	-0.0642513	0.00000000	0.00000000	0.00000000
-40.000	0.00000000	0.00000000	0.00000000	0.00000000	0.00000000	0.00000000	0.05127831	0.0492639	0.0462031	0.0466163	0.04586018	0.04464725	0.00000000	-0.1402367	0.00000000	0.00000000	0.00000000	0.00000000	-0.1221538	-0.1152343	-0.1252642	0.00000000	0.00000000	-0.0674304	0.00000000	0.0096207	0.00000000	0.00000000	0.00000000	-0.0666934	0.00000000	-0.0630340	0.00000000	0.00000000	0.00000000
-38.000	0.00000000	0.00000000	0.00000000	0.00000000	0.00000000	0.00000000	0.05129051	0.0493555	0.0463472	0.0466887	0.04577645	0.04462965	0.00000000	-0.1387054	0.00000000	0.00000000	0.00000000	0.00000000	-0.1208568	-0.1136814	-0.1237664	0.00000000	0.00000000	-0.0662472	0.00000000	0.0093995	0.00000000	0.00000000	0.00000000	-0.0652633	0.00000000	-0.0617844	0.00000000	0.00000000	0.00000000
-36.000	0.00000000	0.00000000	0.00000000	0.00000000	0.00000000	0.00000000	0.05130174	0.0494476	0.0464925	0.0467618	0.04569160	0.04461044	0.00000000	-0.1371257	0.00000000	0.00000000	0.00000000	0.00000000	-0.1195074	-0.1120931	-0.1222214	0.00000000	0.00000000	-0.0650286	0.00000000	0.0091653	0.00000000	0.00000000	0.00000000	-0.0638052	0.00000000	-0.0605039	0.00000000	0.00000000	0.00000000
-34.000	0.00000000	0.00000000	0.00000000	0.00000000	0.00000000	0.00000000	0.05131190	0.0495402	0.0466389	0.0468358	0.04560571	0.04458959	0.00000000	-0.1354988	0.00000000	0.00000000	0.00000000	0.00000000	-0.1181076	-0.1104699	-0.1206309	0.00000000	0.00000000	-0.0637761	0.00000000	0.0089182	0.00000000	0.00000000	0.00000000	-0.0623202	0.00000000	-0.0591937	0.00000000	0.00000000	0.00000000
-32.000	0.00000000	0.00000000	0.00000000	0.00000000	0.00000000	0.00000000	0.05132090	0.0496330	0.0467862	0.0469104	0.04551886	0.04456702	0.00000000	-0.1338258	0.00000000	0.00000000	0.00000000	0.00000000	-0.1166592	-0.1088124	-0.1189959	0.00000000	0.00000000	-0.0624910	0.00000000	0.0086586	0.00000000	0.00000000	0.00000000	-0.0608093	0.00000000	-0.0578548	0.00000000	0.00000000	0.00000000
-30.000	0.00000000	0.00000000	0.00000000	0.00000000	0.00000000	0.00000000	0.05132866	0.0497261	0.0469343	0.0469857	0.04543113	0.04454270	0.00000000	-0.1321076	0.00000000	0.00000000	0.00000000	0.00000000	-0.1151638	-0.1071212	-0.1173177	0.00000000	0.00000000	-0.0611744	0.00000000	0.0083866	0.00000000	0.00000000	0.00000000	-0.0592734	0.00000000	-0.0564884	0.00000000	0.00000000	0.00000000
-28.000	0.00000000	0.00000000	0.00000000	0.00000000	0.00000000	0.00000000	0.05133508	0.0498192	0.0470831	0.0470616	0.04534259	0.04451658	0.00000000	-0.1303453	0.00000000	0.00000000	0.00000000	0.00000000	-0.1136229	-0.1053967	-0.1155975	0.00000000	0.00000000	-0.0598277	0.00000000	0.0081027	0.00000000	0.00000000	0.00000000	-0.0577133	0.00000000	-0.0550954	0.00000000	0.00000000	0.00000000
-26.000	0.00000000	0.00000000	0.00000000	0.00000000	0.00000000	0.00000000	0.05134007	0.0499124	0.0472324	0.0471380	0.04525344	0.04448863	0.00000000	-0.1285397	0.00000000	0.00000000	0.00000000	0.00000000	-0.1120380	-0.1036396	-0.1138364	0.00000000	0.00000000	-0.0584519	0.00000000	0.0078072	0.00000000	0.00000000	0.00000000	-0.0561299	0.00000000	-0.0538087	0.00000000	0.00000000	0.00000000
-24.000	0.00000000	0.00000000	0.00000000	0.00000000	0.00000000	0.00000000	0.05134352	0.0500054	0.0473819	0.0472150	0.04516353	0.04445881	0.00000000	-0.1266917	0.00000000	0.00000000	0.00000000	0.00000000	-0.1104104	-0.1018505	-0.1120353	0.00000000	0.00000000	-0.0570482	0.00000000	0.0075003	0.00000000	0.00000000	0.00000000	-0.0545241	0.00000000	-0.0538227	0.00000000	0.00000000	0.00000000
-22.000	0.00000000	0.00000000	0.00000000	0.00000000	0.00000000	0.00000000	0.05134536	0.0502024	0.0475317	0.0472923	0.04507316	0.04442711	0.00000000	-0.1248022	0.00000000	0.00000000	0.00000000	0.00000000	-0.1087413	-0.1000299	-0.1101952	0.00000000	0.00000000	-0.0556176	0.00000000	0.0071825	0.00000000	0.00000000	0.00000000	-0.0528967	0.00000000	-0.0538368	0.00000000	0.00000000	0.00000000
-20.000	0.00000000	0.00000000	0.00000000	0.00000000	0.00000000	0.00000000	0.05134547	0.0513568	0.0476815	0.0473700	0.04498230	0.04439288	0.00000000	-0.1228721	0.00000000	0.00000000	0.00000000	0.00000000	-0.1070320	-0.0981784	-0.1083172	0.00000000	0.00000000	-0.0541611	0.00000000	0.0068541	0.00000000	0.00000000	0.00000000	-0.0525521	0.00000000	-0.0538506	0.00000000	0.00000000	0.00000000
-18.000	0.00000000	0.00000000	0.00000000	0.00000000	0.00000000	0.00000000	0.05134377	0.0524873	0.0478312	0.0474479	0.04489102	0.04435802	0.00000000	-0.1209020	0.00000000	0.00000000	0.00000000	0.00000000	-0.1052834	-0.0962967	-0.1064022	0.00000000	0.00000000	-0.0526798	0.00000000	0.0065157	0.00000000	0.00000000	0.00000000	-0.0525863	0.00000000	-0.0538651	0.00000000	0.00000000	0.00000000
-16.000	0.00000000	0.00000000	0.00000000	0.00000000	0.00000000	0.00000000	0.05134015	0.0535931	0.0479805	0.0475261	0.04479949	0.04495249	0.00000000	-0.1188930	0.00000000	0.00000000	0.00000000	0.00000000	-0.1034968	-0.0943853	-0.1044510	0.00000000	0.00000000	-0.0511746	0.00000000	0.0061676	0.00000000	0.00000000	0.00000000	-0.0526241	0.00000000	-0.0538803	0.00000000	0.00000000	0.00000000
-14.000	0.00000000	0.00000000	0.00000000	0.00000000	0.00000000	0.00000000	0.05133452	0.0546732	0.0481295	0.0476044	0.04470769	0.04554471	0.00000000	-0.1168457	0.00000000	0.00000000	0.00000000	0.00000000	-0.1016730	-0.0924448	-0.1024646	0.00000000	0.00000000	-0.0500215	0.00000000	0.0058103	0.00000000	0.00000000	0.00000000	-0.0526657	0.00000000	-0.0538963	0.00000000	0.00000000	0.00000000
-12.000	0.00000000	0.00000000	0.00000000	0.00000000	0.00000000	0.00000000	0.05132677	0.0557267	0.0482777	0.0476827	0.04461569	0.04610067	0.00000000	-0.1147609	0.00000000	0.00000000	0.00000000	0.00000000	-0.0998132	-0.0904759	-0.1004437	0.00000000	0.00000000	-0.0501238	0.00000000	0.0054444	0.00000000	0.00000000	0.00000000	-0.0527117	0.00000000	-0.0539133	0.00000000	0.00000000	0.00000000
-10.000	0.00000000	0.00000000	0.00000000	0.00000000	0.00000000	0.00000000	0.05131683	0.0567524	0.0484252	0.0477610	0.04452357	0.04661887	0.00000000	-0.1126394	0.00000000	0.00000000	0.00000000	0.00000000	-0.0979183	-0.0884792	-0.0983894	0.00000000	0.00000000	-0.0502340	0.00000000	0.0050702	0.00000000	0.00000000	0.00000000	-0.0527618	0.00000000	-0.0539314	0.00000000	0.00000000	0.00000000
-8.000	0.00000000	0.00000000	0.00000000	0.00000000	0.00000000	0.00000000	0.05130458	0.0577493	0.0485719	0.0478393	0.04443122	0.04709775	0.00000000	-0.1104821	0.00000000	0.00000000	0.00000000	0.00000000	-0.0959893	-0.0864553	-0.0963024	0.00000000	0.00000000	-0.0503522	0.00000000	0.0046884	0.00000000	0.00000000	0.00000000	-0.0528158	0.00000000	-0.0539509	0.00000000	0.00000000	0.00000000
-6.000	0.00000000	0.00000000	0.00000000	0.00000000	0.00000000	0.00000000	0.05128996	0.0587163	0.0492886	0.0479174	0.04433899	0.04753568	0.00000000	-0.1082897	0.00000000	0.00000000	0.00000000	0.00000000	-0.0940269	-0.0844048	-0.0941836	0.00000000	0.00000000	-0.0504783	0.00000000	0.0042995	0.00000000	0.00000000	0.00000000	-0.0528739	0.00000000	-0.0539719	0.00000000	0.00000000	0.00000000
-4.000	0.00000000	0.00000000	0.00000000	0.00000000	0.00000000	0.00000000	0.05127288	0.0596520	0.0500544	0.0479952	0.04424696	0.04793095	0.00000000	-0.1060629	0.00000000	0.00000000	0.00000000	0.00000000	-0.0920322	-0.0823284	-0.0920337	0.00000000	0.00000000	-0.0506123	0.00000000	0.0039040	0.00000000	0.00000000	0.00000000	-0.0529363	0.00000000	-0.0539945	0.00000000	0.00000000	0.00000000
-2.000	0.00000000	0.00000000	0.00000000	0.00000000	0.00000000	0.00000000	0.05125325	0.0605552	0.0507883	0.0480728	0.04415518	0.04828177	0.00000000	-0.1038026	0.00000000	0.00000000	0.00000000	0.00000000	-0.0900060	-0.0802267	-0.0898536	0.00000000	0.00000000	-0.0507541	0.00000000	0.0035025	0.00000000	0.00000000	0.00000000	-0.0530029	0.00000000	-0.0540187	0.00000000	0.00000000	0.00000000
0.000	0.00000000	0.00000000	0.00000000	0.00000000	0.00000000	0.00000000	0.05123103	0.0614246	0.0514889	0.0493846	0.04406368	0.04858625	0.00000000	-0.1015095	0.00000000	0.00000000	0.00000000	0.00000000	-0.0879492	-0.0781004	-0.0876442	0.00000000	0.00000000	-0.0509038	0.00000000	0.0030957	0.00000000	0.00000000	0.00000000	-0.0530739	0.00000000	-0.0540447	0.00000000	0.00000000	0.00000000
2.000	0.00000000	0.00000000	0.00000000	0.00000000	0.00000000	0.00000000	0.05120615	0.0622586	0.0521546	0.0512033	0.04397252	0.04884244	0.00000000	-0.0991844	0.00000000	0.00000000	0.00000000	0.00000000	-0.0858626	-0.0759502	-0.0854062	0.00000000	0.00000000	-0.0510612	0.00000000	0.0026842	0.00000000	0.00000000	0.00000000	-0.0531491	0.00000000	-0.0540726	0.00000000	0.00000000	0.00000000
4.000	0.00000000	0.00000000	0.00000000	0.00000000	0.00000000	0.00000000	0.05117858	0.0630557	0.0527840	0.0530063	0.04388172	0.04904827	0.00000000	-0.0968281	0.00000000	0.00000000	0.00000000	0.00000000	-0.0837471	-0.0737766	-0.0831405	0.00000000	0.00000000	-0.0512263	0.00000000	0.0022685	0.00000000	0.00000000	0.00000000	-0.0532286	0.00000000	-0.0541024	0.00000000	0.00000000	0.00000000
6.000	0.00000000	0.00000000	0.00000000	0.00000000	0.00000000	0.00000000	0.05114824	0.0638142	0.0533754	0.0547932	0.04379133	0.04920157	0.00000000	-0.0944415	0.00000000	0.00000000	0.00000000	0.00000000	-0.0816036	-0.0715804	-0.0808478	0.00000000	0.00000000	-0.0513991	0.00000000	0.0018493	0.00000000	0.00000000	0.00000000	-0.0533124	0.00000000	-0.0541342	0.00000000	0.00000000	0.00000000
8.000	0.00000000	0.00000000	0.00000000	0.00000000	0.00000000	0.00000000	0.05148529	0.0645323	0.0539270	0.0565634	0.04370137	0.04930009	0.00000000	-0.0920252	0.00000000	0.00000000	0.00000000	0.00000000	-0.0794327	-0.0693623	-0.0785290	0.00000000	0.00000000	-0.0515797	0.00000000	0.0014273	0.00000000	0.00000000	0.00000000	-0.0534003	0.00000000	-0.0541679	0.00000000	0.00000000	0.00000000
10.000	0.00000000	0.00000000	0.00000000	0.00000000	0.00000000	0.00000000	0.05193933	0.0652080	0.0544370	0.0583163	0.04382692	0.04934145	0.00000000	-0.0895800	0.00000000	0.00000000	0.00000000	0.00000000	-0.0772355	-0.0671230	-0.0761849	0.00000000	0.00000000	-0.0517677	0.00000000	0.0010030	0.00000000	0.00000000	0.00000000	-0.0534922	0.00000000	-0.0542037	0.00000000	0.00000000	0.00000000
