# Supplementary material for: The evolution of pelvic limb muscle moment arms in bird-line archosaurs
Source: Sci Adv. 2021 Mar 19;7(12):eabe2778. doi: 10.1126/sciadv.abe2778 (PMC7978429; doi:10.1126/sciadv.abe2778)
Supplement: Data file S7 [file abe2778_Data_file_S7.zip › supp data/SIMM_moment_arm_raw_data/Tyrannosaurus_ankleExAll.plt]

# Output plot file made by SIMM 6.0.2
# Curves and events from plot data files are not reproduced in this file.

title ankle_angle moment arm vs. ankle_angle


# This file contains 38 columns of data. The first
# column is the x-variable, followed by 37 y-variable[s].

ankle_angle (deg)	GL|ankle_angle moment arm	GM|ankle_angle moment arm	FDL|ankle_angle moment arm	FHL|ankle_angle moment arm	FLtendon|ankle_angle moment arm	AMBtendon|ankle_angle moment arm	IT1|ankle_angle moment arm	IT2A|ankle_angle moment arm	IT2P|ankle_angle moment arm	IT3|ankle_angle moment arm	FMTE|ankle_angle moment arm	FMTI|ankle_angle moment arm	AMB|ankle_angle moment arm	ILFB|ankle_angle moment arm	PIFI1|ankle_angle moment arm	PIFI2|ankle_angle moment arm	IFE|ankle_angle moment arm	ITCA|ankle_angle moment arm	ITCP|ankle_angle moment arm	FTI1|ankle_angle moment arm	FTI3|ankle_angle moment arm	FTE|ankle_angle moment arm	ADD1|ankle_angle moment arm	ADD2|ankle_angle moment arm	PIFE1|ankle_angle moment arm	PIFE2|ankle_angle moment arm	PIFE3|ankle_angle moment arm	ISTR|ankle_angle moment arm	CFB|ankle_angle moment arm	CFL|ankle_angle moment arm	EDL|ankle_angle moment arm	EDB|ankle_angle moment arm	EHL|ankle_angle moment arm	TA|ankle_angle moment arm	FDB|ankle_angle moment arm	FL|ankle_angle moment arm	FB|ankle_angle moment arm	
0.000	-0.1321019	-0.1290467	-0.1046358	-0.1025562	-0.1092708	-0.1057051	0.00000000	0.00000000	0.00000000	0.00000000	0.00000000	0.00000000	0.00000000	0.00000000	0.00000000	0.00000000	0.00000000	0.00000000	0.00000000	0.00000000	0.00000000	0.00000000	0.00000000	0.00000000	0.00000000	0.00000000	0.00000000	0.00000000	0.00000000	0.00000000	0.1163151	0.00000000	0.0924479	0.1125999	0.00000000	-0.0161696	0.0644747
1.000	-0.1315058	-0.1284323	-0.1039918	-0.1019153	-0.1087657	-0.1051377	0.00000000	0.00000000	0.00000000	0.00000000	0.00000000	0.00000000	0.00000000	0.00000000	0.00000000	0.00000000	0.00000000	0.00000000	0.00000000	0.00000000	0.00000000	0.00000000	0.00000000	0.00000000	0.00000000	0.00000000	0.00000000	0.00000000	0.00000000	0.00000000	0.1174687	0.00000000	0.0933544	0.1136857	0.00000000	-0.0150855	0.0656201
2.000	-0.1309084	-0.1278176	-0.1033465	-0.1012732	-0.1082556	-0.1045676	0.00000000	0.00000000	0.00000000	0.00000000	0.00000000	0.00000000	0.00000000	0.00000000	0.00000000	0.00000000	0.00000000	0.00000000	0.00000000	0.00000000	0.00000000	0.00000000	0.00000000	0.00000000	0.00000000	0.00000000	0.00000000	0.00000000	0.00000000	0.00000000	0.1186125	0.00000000	0.0942511	0.1147613	0.00000000	-0.0139997	0.0667592
3.000	-0.1303098	-0.1272026	-0.1026999	-0.1006298	-0.1077405	-0.1039948	0.00000000	0.00000000	0.00000000	0.00000000	0.00000000	0.00000000	0.00000000	0.00000000	0.00000000	0.00000000	0.00000000	0.00000000	0.00000000	0.00000000	0.00000000	0.00000000	0.00000000	0.00000000	0.00000000	0.00000000	0.00000000	0.00000000	0.00000000	0.00000000	0.1197464	0.00000000	0.0951377	0.1158267	0.00000000	-0.0129122	0.0678920
4.000	-0.1297101	-0.1265876	-0.1020522	-0.0999853	-0.1072205	-0.1034194	0.00000000	0.00000000	0.00000000	0.00000000	0.00000000	0.00000000	0.00000000	0.00000000	0.00000000	0.00000000	0.00000000	0.00000000	0.00000000	0.00000000	0.00000000	0.00000000	0.00000000	0.00000000	0.00000000	0.00000000	0.00000000	0.00000000	0.00000000	0.00000000	0.1208701	0.00000000	0.0960141	0.1168817	0.00000000	-0.0118231	0.0690183
5.000	-0.1291094	-0.1259725	-0.1014034	-0.0993397	-0.1066958	-0.1028416	0.00000000	0.00000000	0.00000000	0.00000000	0.00000000	0.00000000	0.00000000	0.00000000	0.00000000	0.00000000	0.00000000	0.00000000	0.00000000	0.00000000	0.00000000	0.00000000	0.00000000	0.00000000	0.00000000	0.00000000	0.00000000	0.00000000	0.00000000	0.00000000	0.1219836	0.00000000	0.0968802	0.1179261	0.00000000	-0.0107327	0.0701379
6.000	-0.1285078	-0.1253577	-0.1007537	-0.0986933	-0.1061663	-0.1022614	0.00000000	0.00000000	0.00000000	0.00000000	0.00000000	0.00000000	0.00000000	0.00000000	0.00000000	0.00000000	0.00000000	0.00000000	0.00000000	0.00000000	0.00000000	0.00000000	0.00000000	0.00000000	0.00000000	0.00000000	0.00000000	0.00000000	0.00000000	0.00000000	0.1230868	0.00000000	0.0977357	0.1189597	0.00000000	-0.0096410	0.0712508
7.000	-0.1279056	-0.1247430	-0.1001030	-0.0980461	-0.1056321	-0.1016790	0.00000000	0.00000000	0.00000000	0.00000000	0.00000000	0.00000000	0.00000000	0.00000000	0.00000000	0.00000000	0.00000000	0.00000000	0.00000000	0.00000000	0.00000000	0.00000000	0.00000000	0.00000000	0.00000000	0.00000000	0.00000000	0.00000000	0.00000000	0.00000000	0.1241795	0.00000000	0.0985805	0.1199826	0.00000000	-0.0085481	0.0723567
8.000	-0.1273028	-0.1241288	-0.0994516	-0.0973981	-0.1050933	-0.1010944	0.00000000	0.00000000	0.00000000	0.00000000	0.00000000	0.00000000	0.00000000	0.00000000	0.00000000	0.00000000	0.00000000	0.00000000	0.00000000	0.00000000	0.00000000	0.00000000	0.00000000	0.00000000	0.00000000	0.00000000	0.00000000	0.00000000	0.00000000	0.00000000	0.1252616	0.00000000	0.0994144	0.1209944	0.00000000	-0.0074542	0.0734557
9.000	-0.1266996	-0.1235152	-0.0987994	-0.0967495	-0.1045499	-0.1005078	0.00000000	0.00000000	0.00000000	0.00000000	0.00000000	0.00000000	0.00000000	0.00000000	0.00000000	0.00000000	0.00000000	0.00000000	0.00000000	0.00000000	0.00000000	0.00000000	0.00000000	0.00000000	0.00000000	0.00000000	0.00000000	0.00000000	0.00000000	0.00000000	0.1263330	0.00000000	0.1002371	0.1219950	0.00000000	-0.0063594	0.0745474
10.000	-0.1260961	-0.1229022	-0.0981467	-0.0961004	-0.1040021	-0.0999192	0.00000000	0.00000000	0.00000000	0.00000000	0.00000000	0.00000000	0.00000000	0.00000000	0.00000000	0.00000000	0.00000000	0.00000000	0.00000000	0.00000000	0.00000000	0.00000000	0.00000000	0.00000000	0.00000000	0.00000000	0.00000000	0.00000000	0.00000000	0.00000000	0.1273935	0.00000000	0.1010484	0.1229843	0.00000000	-0.0052639	0.0756319
11.000	-0.1254924	-0.1222900	-0.0974934	-0.0954509	-0.1034499	-0.0993288	0.00000000	0.00000000	0.00000000	0.00000000	0.00000000	0.00000000	0.00000000	0.00000000	0.00000000	0.00000000	0.00000000	0.00000000	0.00000000	0.00000000	0.00000000	0.00000000	0.00000000	0.00000000	0.00000000	0.00000000	0.00000000	0.00000000	0.00000000	0.00000000	0.1284430	0.00000000	0.1018483	0.1239621	0.00000000	-0.0041678	0.0767089
12.000	-0.1248887	-0.1216787	-0.0968398	-0.0948011	-0.1028933	-0.0987367	0.00000000	0.00000000	0.00000000	0.00000000	0.00000000	0.00000000	0.00000000	0.00000000	0.00000000	0.00000000	0.00000000	0.00000000	0.00000000	0.00000000	0.00000000	0.00000000	0.00000000	0.00000000	0.00000000	0.00000000	0.00000000	0.00000000	0.00000000	0.00000000	0.1294814	0.00000000	0.1026363	0.1249283	0.00000000	-0.0030711	0.0777783
13.000	-0.1242851	-0.1210685	-0.0961858	-0.0941510	-0.1023325	-0.0981429	0.00000000	0.00000000	0.00000000	0.00000000	0.00000000	0.00000000	0.00000000	0.00000000	0.00000000	0.00000000	0.00000000	0.00000000	0.00000000	0.00000000	0.00000000	0.00000000	0.00000000	0.00000000	0.00000000	0.00000000	0.00000000	0.00000000	0.00000000	0.00000000	0.1305084	0.00000000	0.1034123	0.1258826	0.00000000	-0.0019741	0.0788401
14.000	-0.1236817	-0.1204595	-0.0955315	-0.0935008	-0.1017674	-0.0975476	0.00000000	0.00000000	0.00000000	0.00000000	0.00000000	0.00000000	0.00000000	0.00000000	0.00000000	0.00000000	0.00000000	0.00000000	0.00000000	0.00000000	0.00000000	0.00000000	0.00000000	0.00000000	0.00000000	0.00000000	0.00000000	0.00000000	0.00000000	0.00000000	0.1315241	0.00000000	0.1041762	0.1268249	0.00000000	-0.0008769	0.0798939
15.000	-0.1230787	-0.1198518	-0.0948771	-0.0928506	-0.1011982	-0.0969509	0.00000000	0.00000000	0.00000000	0.00000000	0.00000000	0.00000000	0.00000000	0.00000000	0.00000000	0.00000000	0.00000000	0.00000000	0.00000000	0.00000000	0.00000000	0.00000000	0.00000000	0.00000000	0.00000000	0.00000000	0.00000000	0.00000000	0.00000000	0.00000000	0.1325281	0.00000000	0.1049275	0.1277549	0.00000000	0.0002205	0.0809397
16.000	-0.1224762	-0.1192456	-0.0942227	-0.0922004	-0.1006250	-0.0963528	0.00000000	0.00000000	0.00000000	0.00000000	0.00000000	0.00000000	0.00000000	0.00000000	0.00000000	0.00000000	0.00000000	0.00000000	0.00000000	0.00000000	0.00000000	0.00000000	0.00000000	0.00000000	0.00000000	0.00000000	0.00000000	0.00000000	0.00000000	0.00000000	0.1335205	0.00000000	0.1056661	0.1286726	0.00000000	0.0013178	0.0819774
17.000	-0.1218743	-0.1186410	-0.0935683	-0.0915505	-0.1000477	-0.0957535	0.00000000	0.00000000	0.00000000	0.00000000	0.00000000	0.00000000	0.00000000	0.00000000	0.00000000	0.00000000	0.00000000	0.00000000	0.00000000	0.00000000	0.00000000	0.00000000	0.00000000	0.00000000	0.00000000	0.00000000	0.00000000	0.00000000	0.00000000	0.00000000	0.1345010	0.00000000	0.1063918	0.1295777	0.00000000	0.0024150	0.0830067
18.000	-0.1212732	-0.1180381	-0.0929140	-0.0909008	-0.0994665	-0.0951531	0.00000000	0.00000000	0.00000000	0.00000000	0.00000000	0.00000000	0.00000000	0.00000000	0.00000000	0.00000000	0.00000000	0.00000000	0.00000000	0.00000000	0.00000000	0.00000000	0.00000000	0.00000000	0.00000000	0.00000000	0.00000000	0.00000000	0.00000000	0.00000000	0.1354694	0.00000000	0.1071042	0.1304700	0.00000000	0.0035118	0.0840276
19.000	-0.1206730	-0.1174370	-0.0922600	-0.0902515	-0.0988815	-0.0945516	0.00000000	0.00000000	0.00000000	0.00000000	0.00000000	0.00000000	0.00000000	0.00000000	0.00000000	0.00000000	0.00000000	0.00000000	0.00000000	0.00000000	0.00000000	0.00000000	0.00000000	0.00000000	0.00000000	0.00000000	0.00000000	0.00000000	0.00000000	0.00000000	0.1364257	0.00000000	0.1078031	0.1313493	0.00000000	0.0046083	0.0850399
20.000	-0.1200738	-0.1168380	-0.0916063	-0.0896027	-0.0982926	-0.0939492	0.00000000	0.00000000	0.00000000	0.00000000	0.00000000	0.00000000	0.00000000	0.00000000	0.00000000	0.00000000	0.00000000	0.00000000	0.00000000	0.00000000	0.00000000	0.00000000	0.00000000	0.00000000	0.00000000	0.00000000	0.00000000	0.00000000	0.00000000	0.00000000	0.1373696	0.00000000	0.1084881	0.1322154	0.00000000	0.0057042	0.0860435
21.000	-0.1194758	-0.1162411	-0.0909531	-0.0889545	-0.0977000	-0.0933460	0.00000000	0.00000000	0.00000000	0.00000000	0.00000000	0.00000000	0.00000000	0.00000000	0.00000000	0.00000000	0.00000000	0.00000000	0.00000000	0.00000000	0.00000000	0.00000000	0.00000000	0.00000000	0.00000000	0.00000000	0.00000000	0.00000000	0.00000000	0.00000000	0.1383010	0.00000000	0.1091591	0.1330681	0.00000000	0.0067995	0.0870381
22.000	-0.1188791	-0.1156465	-0.0903004	-0.0883070	-0.0971037	-0.0927421	0.00000000	0.00000000	0.00000000	0.00000000	0.00000000	0.00000000	0.00000000	0.00000000	0.00000000	0.00000000	0.00000000	0.00000000	0.00000000	0.00000000	0.00000000	0.00000000	0.00000000	0.00000000	0.00000000	0.00000000	0.00000000	0.00000000	0.00000000	0.00000000	0.1392197	0.00000000	0.1098156	0.1339071	0.00000000	0.0078939	0.0880236
23.000	-0.1182838	-0.1150543	-0.0896483	-0.0876602	-0.0965038	-0.0921375	0.00000000	0.00000000	0.00000000	0.00000000	0.00000000	0.00000000	0.00000000	0.00000000	0.00000000	0.00000000	0.00000000	0.00000000	0.00000000	0.00000000	0.00000000	0.00000000	0.00000000	0.00000000	0.00000000	0.00000000	0.00000000	0.00000000	0.00000000	0.00000000	0.1401255	0.00000000	0.1104574	0.1347322	0.00000000	0.0089874	0.0889999
24.000	-0.1176901	-0.1144646	-0.0889969	-0.0870144	-0.0959004	-0.0915324	0.00000000	0.00000000	0.00000000	0.00000000	0.00000000	0.00000000	0.00000000	0.00000000	0.00000000	0.00000000	0.00000000	0.00000000	0.00000000	0.00000000	0.00000000	0.00000000	0.00000000	0.00000000	0.00000000	0.00000000	0.00000000	0.00000000	0.00000000	0.00000000	0.1410182	0.00000000	0.1110841	0.1355431	0.00000000	0.0100798	0.0899668
25.000	-0.1170982	-0.1138777	-0.0883464	-0.0863696	-0.0952935	-0.0909268	0.00000000	0.00000000	0.00000000	0.00000000	0.00000000	0.00000000	0.00000000	0.00000000	0.00000000	0.00000000	0.00000000	0.00000000	0.00000000	0.00000000	0.00000000	0.00000000	0.00000000	0.00000000	0.00000000	0.00000000	0.00000000	0.00000000	0.00000000	0.00000000	0.1418977	0.00000000	0.1116954	0.1363396	0.00000000	0.0111710	0.0909241
26.000	-0.1165081	-0.1132936	-0.0876968	-0.0857259	-0.0946833	-0.0903210	0.00000000	0.00000000	0.00000000	0.00000000	0.00000000	0.00000000	0.00000000	0.00000000	0.00000000	0.00000000	0.00000000	0.00000000	0.00000000	0.00000000	0.00000000	0.00000000	0.00000000	0.00000000	0.00000000	0.00000000	0.00000000	0.00000000	0.00000000	0.00000000	0.1427638	0.00000000	0.1122908	0.1371214	0.00000000	0.0122609	0.0918716
27.000	-0.1159200	-0.1127125	-0.0870483	-0.0850835	-0.0940696	-0.0897149	0.00000000	0.00000000	0.00000000	0.00000000	0.00000000	0.00000000	0.00000000	0.00000000	0.00000000	0.00000000	0.00000000	0.00000000	0.00000000	0.00000000	0.00000000	0.00000000	0.00000000	0.00000000	0.00000000	0.00000000	0.00000000	0.00000000	0.00000000	0.00000000	0.1436162	0.00000000	0.1128701	0.1378883	0.00000000	0.0133494	0.0928092
28.000	-0.1153340	-0.1121345	-0.0864009	-0.0844424	-0.0934528	-0.0891086	0.00000000	0.00000000	0.00000000	0.00000000	0.00000000	0.00000000	0.00000000	0.00000000	0.00000000	0.00000000	0.00000000	0.00000000	0.00000000	0.00000000	0.00000000	0.00000000	0.00000000	0.00000000	0.00000000	0.00000000	0.00000000	0.00000000	0.00000000	0.00000000	0.1444547	0.00000000	0.1134327	0.1386398	0.00000000	0.0144362	0.0937368
29.000	-0.1147503	-0.1115598	-0.0857547	-0.0838027	-0.0928327	-0.0885024	0.00000000	0.00000000	0.00000000	0.00000000	0.00000000	0.00000000	0.00000000	0.00000000	0.00000000	0.00000000	0.00000000	0.00000000	0.00000000	0.00000000	0.00000000	0.00000000	0.00000000	0.00000000	0.00000000	0.00000000	0.00000000	0.00000000	0.00000000	0.00000000	0.1452791	0.00000000	0.1139783	0.1393758	0.00000000	0.0155213	0.0946540
30.000	-0.1141690	-0.1109886	-0.0851099	-0.0831646	-0.0922095	-0.0878962	0.00000000	0.00000000	0.00000000	0.00000000	0.00000000	0.00000000	0.00000000	0.00000000	0.00000000	0.00000000	0.00000000	0.00000000	0.00000000	0.00000000	0.00000000	0.00000000	0.00000000	0.00000000	0.00000000	0.00000000	0.00000000	0.00000000	0.00000000	0.00000000	0.1460892	0.00000000	0.1145064	0.1400958	0.00000000	0.0166046	0.0955608
31.000	-0.1135903	-0.1104209	-0.0844666	-0.0825281	-0.0915832	-0.0872902	0.00000000	0.00000000	0.00000000	0.00000000	0.00000000	0.00000000	0.00000000	0.00000000	0.00000000	0.00000000	0.00000000	0.00000000	0.00000000	0.00000000	0.00000000	0.00000000	0.00000000	0.00000000	0.00000000	0.00000000	0.00000000	0.00000000	0.00000000	0.00000000	0.1468847	0.00000000	0.1150166	0.1407995	0.00000000	0.0176859	0.0964569
32.000	-0.1130143	-0.1098570	-0.0838248	-0.0818934	-0.0909540	-0.0866845	0.00000000	0.00000000	0.00000000	0.00000000	0.00000000	0.00000000	0.00000000	0.00000000	0.00000000	0.00000000	0.00000000	0.00000000	0.00000000	0.00000000	0.00000000	0.00000000	0.00000000	0.00000000	0.00000000	0.00000000	0.00000000	0.00000000	0.00000000	0.00000000	0.1476653	0.00000000	0.1155083	0.1414866	0.00000000	0.0187651	0.0973422
33.000	-0.1124411	-0.1092969	-0.0831847	-0.0812607	-0.0903218	-0.0860792	0.00000000	0.00000000	0.00000000	0.00000000	0.00000000	0.00000000	0.00000000	0.00000000	0.00000000	0.00000000	0.00000000	0.00000000	0.00000000	0.00000000	0.00000000	0.00000000	0.00000000	0.00000000	0.00000000	0.00000000	0.00000000	0.00000000	0.00000000	0.00000000	0.1484308	0.00000000	0.1159810	0.1421566	0.00000000	0.0198420	0.0982164
34.000	-0.1118709	-0.1087409	-0.0825463	-0.0806298	-0.0896868	-0.0854744	0.00000000	0.00000000	0.00000000	0.00000000	0.00000000	0.00000000	0.00000000	0.00000000	0.00000000	0.00000000	0.00000000	0.00000000	0.00000000	0.00000000	0.00000000	0.00000000	0.00000000	0.00000000	0.00000000	0.00000000	0.00000000	0.00000000	0.00000000	0.00000000	0.1491810	0.00000000	0.1164342	0.1428092	0.00000000	0.0209165	0.0990794
35.000	-0.1113039	-0.1081891	-0.0819099	-0.0800011	-0.0890489	-0.0848701	0.00000000	0.00000000	0.00000000	0.00000000	0.00000000	0.00000000	0.00000000	0.00000000	0.00000000	0.00000000	0.00000000	0.00000000	0.00000000	0.00000000	0.00000000	0.00000000	0.00000000	0.00000000	0.00000000	0.00000000	0.00000000	0.00000000	0.00000000	0.00000000	0.1499154	0.00000000	0.1168673	0.1434439	0.00000000	0.0219885	0.0999308
36.000	-0.1107402	-0.1076416	-0.0812754	-0.0793746	-0.0884084	-0.0842666	0.00000000	0.00000000	0.00000000	0.00000000	0.00000000	0.00000000	0.00000000	0.00000000	0.00000000	0.00000000	0.00000000	0.00000000	0.00000000	0.00000000	0.00000000	0.00000000	0.00000000	0.00000000	0.00000000	0.00000000	0.00000000	0.00000000	0.00000000	0.00000000	0.1506338	0.00000000	0.1172797	0.1440602	0.00000000	0.0230579	0.1007706
37.000	-0.1101799	-0.1070987	-0.0806431	-0.0787505	-0.0877652	-0.0836639	0.00000000	0.00000000	0.00000000	0.00000000	0.00000000	0.00000000	0.00000000	0.00000000	0.00000000	0.00000000	0.00000000	0.00000000	0.00000000	0.00000000	0.00000000	0.00000000	0.00000000	0.00000000	0.00000000	0.00000000	0.00000000	0.00000000	0.00000000	0.00000000	0.1513359	0.00000000	0.1176708	0.1446576	0.00000000	0.0241244	0.1015985
38.000	-0.1096233	-0.1065604	-0.0800130	-0.0781288	-0.0871195	-0.0830620	0.00000000	0.00000000	0.00000000	0.00000000	0.00000000	0.00000000	0.00000000	0.00000000	0.00000000	0.00000000	0.00000000	0.00000000	0.00000000	0.00000000	0.00000000	0.00000000	0.00000000	0.00000000	0.00000000	0.00000000	0.00000000	0.00000000	0.00000000	0.00000000	0.1520213	0.00000000	0.1180398	0.1452356	0.00000000	0.0251881	0.1024143
39.000	-0.1090704	-0.1060270	-0.0793852	-0.0775097	-0.0864712	-0.0824612	0.00000000	0.00000000	0.00000000	0.00000000	0.00000000	0.00000000	0.00000000	0.00000000	0.00000000	0.00000000	0.00000000	0.00000000	0.00000000	0.00000000	0.00000000	0.00000000	0.00000000	0.00000000	0.00000000	0.00000000	0.00000000	0.00000000	0.00000000	0.00000000	0.1526895	0.00000000	0.1183860	0.1457937	0.00000000	0.0262486	0.1032176
40.000	-0.1085214	-0.1054986	-0.0787599	-0.0768933	-0.0858205	-0.0818616	0.00000000	0.00000000	0.00000000	0.00000000	0.00000000	0.00000000	0.00000000	0.00000000	0.00000000	0.00000000	0.00000000	0.00000000	0.00000000	0.00000000	0.00000000	0.00000000	0.00000000	0.00000000	0.00000000	0.00000000	0.00000000	0.00000000	0.00000000	0.00000000	0.1533403	0.00000000	0.1187087	0.1463312	0.00000000	0.0273060	0.1040084
41.000	-0.1079764	-0.1049754	-0.0781372	-0.0762798	-0.0851674	-0.0812631	0.00000000	0.00000000	0.00000000	0.00000000	0.00000000	0.00000000	0.00000000	0.00000000	0.00000000	0.00000000	0.00000000	0.00000000	0.00000000	0.00000000	0.00000000	0.00000000	0.00000000	0.00000000	0.00000000	0.00000000	0.00000000	0.00000000	0.00000000	0.00000000	0.1539731	0.00000000	0.1190070	0.1468475	0.00000000	0.0283601	0.1047863
42.000	-0.1074357	-0.1044575	-0.0775171	-0.0756692	-0.0845121	-0.0806660	0.00000000	0.00000000	0.00000000	0.00000000	0.00000000	0.00000000	0.00000000	0.00000000	0.00000000	0.00000000	0.00000000	0.00000000	0.00000000	0.00000000	0.00000000	0.00000000	0.00000000	0.00000000	0.00000000	0.00000000	0.00000000	0.00000000	0.00000000	0.00000000	0.1545875	0.00000000	0.1192801	0.1473418	0.00000000	0.0294107	0.1055510
43.000	-0.1068994	-0.1039451	-0.0768999	-0.0750617	-0.0838545	-0.0800704	0.00000000	0.00000000	0.00000000	0.00000000	0.00000000	0.00000000	0.00000000	0.00000000	0.00000000	0.00000000	0.00000000	0.00000000	0.00000000	0.00000000	0.00000000	0.00000000	0.00000000	0.00000000	0.00000000	0.00000000	0.00000000	0.00000000	0.00000000	0.00000000	0.1551830	0.00000000	0.1195270	0.1478135	0.00000000	0.0304577	0.1063024
44.000	-0.1063676	-0.1034385	-0.0762856	-0.0744574	-0.0831948	-0.0794763	0.00000000	0.00000000	0.00000000	0.00000000	0.00000000	0.00000000	0.00000000	0.00000000	0.00000000	0.00000000	0.00000000	0.00000000	0.00000000	0.00000000	0.00000000	0.00000000	0.00000000	0.00000000	0.00000000	0.00000000	0.00000000	0.00000000	0.00000000	0.00000000	0.1557591	0.00000000	0.1197469	0.1482618	0.00000000	0.0315009	0.1070401
45.000	-0.1058406	-0.1029377	-0.0756743	-0.0738564	-0.0825330	-0.0788839	0.00000000	0.00000000	0.00000000	0.00000000	0.00000000	0.00000000	0.00000000	0.00000000	0.00000000	0.00000000	0.00000000	0.00000000	0.00000000	0.00000000	0.00000000	0.00000000	0.00000000	0.00000000	0.00000000	0.00000000	0.00000000	0.00000000	0.00000000	0.00000000	0.1563152	0.00000000	0.1199385	0.1486857	0.00000000	0.0325403	0.1077638
46.000	-0.1053184	-0.1024429	-0.0750662	-0.0732589	-0.0818692	-0.0782933	0.00000000	0.00000000	0.00000000	0.00000000	0.00000000	0.00000000	0.00000000	0.00000000	0.00000000	0.00000000	0.00000000	0.00000000	0.00000000	0.00000000	0.00000000	0.00000000	0.00000000	0.00000000	0.00000000	0.00000000	0.00000000	0.00000000	0.00000000	0.00000000	0.1568506	0.00000000	0.1201009	0.1490843	0.00000000	0.0335757	0.1084733
47.000	-0.1048013	-0.1019544	-0.0744615	-0.0726650	-0.0812034	-0.0777046	0.00000000	0.00000000	0.00000000	0.00000000	0.00000000	0.00000000	0.00000000	0.00000000	0.00000000	0.00000000	0.00000000	0.00000000	0.00000000	0.00000000	0.00000000	0.00000000	0.00000000	0.00000000	0.00000000	0.00000000	0.00000000	0.00000000	0.00000000	0.00000000	0.1573647	0.00000000	0.1202329	0.1494566	0.00000000	0.0346069	0.1091682
48.000	-0.1042894	-0.1014723	-0.0738601	-0.0720748	-0.0805358	-0.0771179	0.00000000	0.00000000	0.00000000	0.00000000	0.00000000	0.00000000	0.00000000	0.00000000	0.00000000	0.00000000	0.00000000	0.00000000	0.00000000	0.00000000	0.00000000	0.00000000	0.00000000	0.00000000	0.00000000	0.00000000	0.00000000	0.00000000	0.00000000	0.00000000	0.1578568	0.00000000	0.1203331	0.1498016	0.00000000	0.0356338	0.1098481
49.000	-0.1037829	-0.1009969	-0.0732623	-0.0714886	-0.0798664	-0.0765333	0.00000000	0.00000000	0.00000000	0.00000000	0.00000000	0.00000000	0.00000000	0.00000000	0.00000000	0.00000000	0.00000000	0.00000000	0.00000000	0.00000000	0.00000000	0.00000000	0.00000000	0.00000000	0.00000000	0.00000000	0.00000000	0.00000000	0.00000000	0.00000000	0.1583260	0.00000000	0.1204003	0.1501179	0.00000000	0.0366562	0.1105129
50.000	-0.1032820	-0.1005282	-0.0726681	-0.0709062	-0.0791954	-0.0759510	0.00000000	0.00000000	0.00000000	0.00000000	0.00000000	0.00000000	0.00000000	0.00000000	0.00000000	0.00000000	0.00000000	0.00000000	0.00000000	0.00000000	0.00000000	0.00000000	0.00000000	0.00000000	0.00000000	0.00000000	0.00000000	0.00000000	0.00000000	0.00000000	0.1587715	0.00000000	0.1204329	0.1504044	0.00000000	0.0376741	0.1111621
51.000	-0.1027868	-0.1000665	-0.0720778	-0.0703280	-0.0785226	-0.0753710	0.00000000	0.00000000	0.00000000	0.00000000	0.00000000	0.00000000	0.00000000	0.00000000	0.00000000	0.00000000	0.00000000	0.00000000	0.00000000	0.00000000	0.00000000	0.00000000	0.00000000	0.00000000	0.00000000	0.00000000	0.00000000	0.00000000	0.00000000	0.00000000	0.1591924	0.00000000	0.1204296	0.1506596	0.00000000	0.0386872	0.1117954
52.000	-0.1022976	-0.0996120	-0.0714914	-0.0697541	-0.0778483	-0.0747935	0.00000000	0.00000000	0.00000000	0.00000000	0.00000000	0.00000000	0.00000000	0.00000000	0.00000000	0.00000000	0.00000000	0.00000000	0.00000000	0.00000000	0.00000000	0.00000000	0.00000000	0.00000000	0.00000000	0.00000000	0.00000000	0.00000000	0.00000000	0.00000000	0.1595876	0.00000000	0.1203885	0.1508819	0.00000000	0.0396954	0.1124123
53.000	-0.1018145	-0.0991649	-0.0709091	-0.0691845	-0.0771725	-0.0742187	0.00000000	0.00000000	0.00000000	0.00000000	0.00000000	0.00000000	0.00000000	0.00000000	0.00000000	0.00000000	0.00000000	0.00000000	0.00000000	0.00000000	0.00000000	0.00000000	0.00000000	0.00000000	0.00000000	0.00000000	0.00000000	0.00000000	0.00000000	0.00000000	0.1599561	0.00000000	0.1203080	0.1510697	0.00000000	0.0406987	0.1130125
54.000	-0.1013376	-0.0987253	-0.0703311	-0.0686195	-0.0764953	-0.0736465	0.00000000	0.00000000	0.00000000	0.00000000	0.00000000	0.00000000	0.00000000	0.00000000	0.00000000	0.00000000	0.00000000	0.00000000	0.00000000	0.00000000	0.00000000	0.00000000	0.00000000	0.00000000	0.00000000	0.00000000	0.00000000	0.00000000	0.00000000	0.00000000	0.1602964	0.00000000	0.1201862	0.1512212	0.00000000	0.0416968	0.1135956
55.000	-0.1008673	-0.0982936	-0.0697573	-0.0680593	-0.0758168	-0.0730773	0.00000000	0.00000000	0.00000000	0.00000000	0.00000000	0.00000000	0.00000000	0.00000000	0.00000000	0.00000000	0.00000000	0.00000000	0.00000000	0.00000000	0.00000000	0.00000000	0.00000000	0.00000000	0.00000000	0.00000000	0.00000000	0.00000000	0.00000000	0.00000000	0.1606074	0.00000000	0.1200211	0.1513342	0.00000000	0.0426895	0.1141612
56.000	-0.1004036	-0.0978699	-0.0691881	-0.0675038	-0.0751370	-0.0725109	0.00000000	0.00000000	0.00000000	0.00000000	0.00000000	0.00000000	0.00000000	0.00000000	0.00000000	0.00000000	0.00000000	0.00000000	0.00000000	0.00000000	0.00000000	0.00000000	0.00000000	0.00000000	0.00000000	0.00000000	0.00000000	0.00000000	0.00000000	0.00000000	0.1608875	0.00000000	0.1198105	0.1514067	0.00000000	0.0436768	0.1147087
57.000	-0.0999468	-0.0974543	-0.0686234	-0.0669534	-0.0744561	-0.0719478	0.00000000	0.00000000	0.00000000	0.00000000	0.00000000	0.00000000	0.00000000	0.00000000	0.00000000	0.00000000	0.00000000	0.00000000	0.00000000	0.00000000	0.00000000	0.00000000	0.00000000	0.00000000	0.00000000	0.00000000	0.00000000	0.00000000	0.00000000	0.00000000	0.1611350	0.00000000	0.1195520	0.1514362	0.00000000	0.0446585	0.1152377
58.000	-0.0994971	-0.0970473	-0.0680636	-0.0664080	-0.0737740	-0.0713878	0.00000000	0.00000000	0.00000000	0.00000000	0.00000000	0.00000000	0.00000000	0.00000000	0.00000000	0.00000000	0.00000000	0.00000000	0.00000000	0.00000000	0.00000000	0.00000000	0.00000000	0.00000000	0.00000000	0.00000000	0.00000000	0.00000000	0.00000000	0.00000000	0.1613482	0.00000000	0.1192433	0.1514199	0.00000000	0.0456344	0.1157478
59.000	-0.0990547	-0.0966488	-0.0675086	-0.0658679	-0.0730909	-0.0708312	0.00000000	0.00000000	0.00000000	0.00000000	0.00000000	0.00000000	0.00000000	0.00000000	0.00000000	0.00000000	0.00000000	0.00000000	0.00000000	0.00000000	0.00000000	0.00000000	0.00000000	0.00000000	0.00000000	0.00000000	0.00000000	0.00000000	0.00000000	0.00000000	0.1615249	0.00000000	0.1188816	0.1513549	0.00000000	0.0466044	0.1162384
60.000	-0.0986197	-0.0962593	-0.0669588	-0.0653334	-0.0724068	-0.0702781	0.00000000	0.00000000	0.00000000	0.00000000	0.00000000	0.00000000	0.00000000	0.00000000	0.00000000	0.00000000	0.00000000	0.00000000	0.00000000	0.00000000	0.00000000	0.00000000	0.00000000	0.00000000	0.00000000	0.00000000	0.00000000	0.00000000	0.00000000	0.00000000	0.1616630	0.00000000	0.1184642	0.1512380	0.00000000	0.0475684	0.1167089
61.000	-0.0981924	-0.0958788	-0.0664141	-0.0648043	-0.0717219	-0.0697286	0.00000000	0.00000000	0.00000000	0.00000000	0.00000000	0.00000000	0.00000000	0.00000000	0.00000000	0.00000000	0.00000000	0.00000000	0.00000000	0.00000000	0.00000000	0.00000000	0.00000000	0.00000000	0.00000000	0.00000000	0.00000000	0.00000000	0.00000000	0.00000000	0.1617598	0.00000000	0.1179878	0.1510655	0.00000000	0.0485261	0.1171588
62.000	-0.0977730	-0.0955077	-0.0658748	-0.0642810	-0.0710362	-0.0691829	0.00000000	0.00000000	0.00000000	0.00000000	0.00000000	0.00000000	0.00000000	0.00000000	0.00000000	0.00000000	0.00000000	0.00000000	0.00000000	0.00000000	0.00000000	0.00000000	0.00000000	0.00000000	0.00000000	0.00000000	0.00000000	0.00000000	0.00000000	0.00000000	0.1618126	0.00000000	0.1174494	0.1508335	0.00000000	0.0494775	0.1175875
63.000	-0.0973616	-0.0951461	-0.0653410	-0.0637636	-0.0703497	-0.0686410	0.00000000	0.00000000	0.00000000	0.00000000	0.00000000	0.00000000	0.00000000	0.00000000	0.00000000	0.00000000	0.00000000	0.00000000	0.00000000	0.00000000	0.00000000	0.00000000	0.00000000	0.00000000	0.00000000	0.00000000	0.00000000	0.00000000	0.00000000	0.00000000	0.1618182	0.00000000	0.1168453	0.1505374	0.00000000	0.0504223	0.1179944
64.000	-0.0969586	-0.0947944	-0.0648129	-0.0632523	-0.0696627	-0.0681032	0.00000000	0.00000000	0.00000000	0.00000000	0.00000000	0.00000000	0.00000000	0.00000000	0.00000000	0.00000000	0.00000000	0.00000000	0.00000000	0.00000000	0.00000000	0.00000000	0.00000000	0.00000000	0.00000000	0.00000000	0.00000000	0.00000000	0.00000000	0.00000000	0.1617730	0.00000000	0.1161718	0.1501724	0.00000000	0.0513604	0.1183787
65.000	-0.0965641	-0.0944527	-0.0642906	-0.0627474	-0.0689751	-0.0675696	0.00000000	0.00000000	0.00000000	0.00000000	0.00000000	0.00000000	0.00000000	0.00000000	0.00000000	0.00000000	0.00000000	0.00000000	0.00000000	0.00000000	0.00000000	0.00000000	0.00000000	0.00000000	0.00000000	0.00000000	0.00000000	0.00000000	0.00000000	0.00000000	0.1616732	0.00000000	0.1154248	0.1497328	0.00000000	0.0522916	0.1187398
66.000	-0.0961784	-0.0941213	-0.0637742	-0.0622487	-0.0682870	-0.0670403	0.00000000	0.00000000	0.00000000	0.00000000	0.00000000	0.00000000	0.00000000	0.00000000	0.00000000	0.00000000	0.00000000	0.00000000	0.00000000	0.00000000	0.00000000	0.00000000	0.00000000	0.00000000	0.00000000	0.00000000	0.00000000	0.00000000	0.00000000	0.00000000	0.1615141	0.00000000	0.1146001	0.1492127	0.00000000	0.0532159	0.1190769
67.000	-0.0958017	-0.0938004	-0.0632641	-0.0617566	-0.0675985	-0.0665154	0.00000000	0.00000000	0.00000000	0.00000000	0.00000000	0.00000000	0.00000000	0.00000000	0.00000000	0.00000000	0.00000000	0.00000000	0.00000000	0.00000000	0.00000000	0.00000000	0.00000000	0.00000000	0.00000000	0.00000000	0.00000000	0.00000000	0.00000000	0.00000000	0.1612907	0.00000000	0.1136930	0.1486050	0.00000000	0.0541329	0.1193892
68.000	-0.0954343	-0.0934904	-0.0627602	-0.0612712	-0.0669097	-0.0659952	0.00000000	0.00000000	0.00000000	0.00000000	0.00000000	0.00000000	0.00000000	0.00000000	0.00000000	0.00000000	0.00000000	0.00000000	0.00000000	0.00000000	0.00000000	0.00000000	0.00000000	0.00000000	0.00000000	0.00000000	0.00000000	0.00000000	0.00000000	0.00000000	0.1609972	0.00000000	0.1126987	0.1479023	0.00000000	0.0550426	0.1196759
69.000	-0.0950763	-0.0931915	-0.0622629	-0.0607928	-0.0662207	-0.0654796	0.00000000	0.00000000	0.00000000	0.00000000	0.00000000	0.00000000	0.00000000	0.00000000	0.00000000	0.00000000	0.00000000	0.00000000	0.00000000	0.00000000	0.00000000	0.00000000	0.00000000	0.00000000	0.00000000	0.00000000	0.00000000	0.00000000	0.00000000	0.00000000	0.1606271	0.00000000	0.1116118	0.1470958	0.00000000	0.0559448	0.1199362
70.000	-0.0947279	-0.0929039	-0.0617721	-0.0603216	-0.0655315	-0.0649690	0.00000000	0.00000000	0.00000000	0.00000000	0.00000000	0.00000000	0.00000000	0.00000000	0.00000000	0.00000000	0.00000000	0.00000000	0.00000000	0.00000000	0.00000000	0.00000000	0.00000000	0.00000000	0.00000000	0.00000000	0.00000000	0.00000000	0.00000000	0.00000000	0.1601728	0.00000000	0.1104269	0.1461760	0.00000000	0.0568393	0.1201690
71.000	-0.0943896	-0.0926279	-0.0612883	-0.0598576	-0.0648423	-0.0644634	0.00000000	0.00000000	0.00000000	0.00000000	0.00000000	0.00000000	0.00000000	0.00000000	0.00000000	0.00000000	0.00000000	0.00000000	0.00000000	0.00000000	0.00000000	0.00000000	0.00000000	0.00000000	0.00000000	0.00000000	0.00000000	0.00000000	0.00000000	0.00000000	0.1596259	0.00000000	0.1091379	0.1451322	0.00000000	0.0577259	0.1203735
72.000	-0.0940614	-0.0923638	-0.0608114	-0.0594010	-0.0641531	-0.0639630	0.00000000	0.00000000	0.00000000	0.00000000	0.00000000	0.00000000	0.00000000	0.00000000	0.00000000	0.00000000	0.00000000	0.00000000	0.00000000	0.00000000	0.00000000	0.00000000	0.00000000	0.00000000	0.00000000	0.00000000	0.00000000	0.00000000	0.00000000	0.00000000	0.1589766	0.00000000	0.1077387	0.1439524	0.00000000	0.0586045	0.1205485
73.000	-0.0937437	-0.0921120	-0.0603417	-0.0589521	-0.0634640	-0.0634681	0.00000000	0.00000000	0.00000000	0.00000000	0.00000000	0.00000000	0.00000000	0.00000000	0.00000000	0.00000000	0.00000000	0.00000000	0.00000000	0.00000000	0.00000000	0.00000000	0.00000000	0.00000000	0.00000000	0.00000000	0.00000000	0.00000000	0.00000000	0.00000000	0.1582136	0.00000000	0.1062227	0.1426229	0.00000000	0.0594749	0.1206929
74.000	-0.0934368	-0.0918726	-0.0598794	-0.0585111	-0.0627751	-0.0629786	0.00000000	0.00000000	0.00000000	0.00000000	0.00000000	0.00000000	0.00000000	0.00000000	0.00000000	0.00000000	0.00000000	0.00000000	0.00000000	0.00000000	0.00000000	0.00000000	0.00000000	0.00000000	0.00000000	0.00000000	0.00000000	0.00000000	0.00000000	0.00000000	0.1573240	0.00000000	0.1045828	0.1411288	0.00000000	0.0603369	0.1208056
75.000	-0.0931408	-0.0916460	-0.0594246	-0.0580782	-0.0620864	-0.0624948	0.00000000	0.00000000	0.00000000	0.00000000	0.00000000	0.00000000	0.00000000	0.00000000	0.00000000	0.00000000	0.00000000	0.00000000	0.00000000	0.00000000	0.00000000	0.00000000	0.00000000	0.00000000	0.00000000	0.00000000	0.00000000	0.00000000	0.00000000	0.00000000	0.1562931	0.00000000	0.1028119	0.1394530	0.00000000	0.0611904	0.1208854
76.000	-0.0928561	-0.0914325	-0.0589776	-0.0576534	-0.0613982	-0.0620168	0.00000000	0.00000000	0.00000000	0.00000000	0.00000000	0.00000000	0.00000000	0.00000000	0.00000000	0.00000000	0.00000000	0.00000000	0.00000000	0.00000000	0.00000000	0.00000000	0.00000000	0.00000000	0.00000000	0.00000000	0.00000000	0.00000000	0.00000000	0.00000000	0.1551036	0.00000000	0.1009023	0.1375766	0.00000000	0.0620351	0.1209308
77.000	-0.0925829	-0.0912324	-0.0585385	-0.0572371	-0.0607103	-0.0615448	0.00000000	0.00000000	0.00000000	0.00000000	0.00000000	0.00000000	0.00000000	0.00000000	0.00000000	0.00000000	0.00000000	0.00000000	0.00000000	0.00000000	0.00000000	0.00000000	0.00000000	0.00000000	0.00000000	0.00000000	0.00000000	0.00000000	0.00000000	0.00000000	0.1537356	0.00000000	0.0988463	0.1354785	0.00000000	0.0628708	0.1209406
78.000	-0.0923216	-0.0910460	-0.0581076	-0.0568294	-0.0600231	-0.0610791	0.00000000	0.00000000	0.00000000	0.00000000	0.00000000	0.00000000	0.00000000	0.00000000	0.00000000	0.00000000	0.00000000	0.00000000	0.00000000	0.00000000	0.00000000	0.00000000	0.00000000	0.00000000	0.00000000	0.00000000	0.00000000	0.00000000	0.00000000	0.00000000	0.1521662	0.00000000	0.0966359	0.1331352	0.00000000	0.0636974	0.1209131
79.000	-0.0920723	-0.0908736	-0.0576849	-0.0564306	-0.0593364	-0.0606197	0.00000000	0.00000000	0.00000000	0.00000000	0.00000000	0.00000000	0.00000000	0.00000000	0.00000000	0.00000000	0.00000000	0.00000000	0.00000000	0.00000000	0.00000000	0.00000000	0.00000000	0.00000000	0.00000000	0.00000000	0.00000000	0.00000000	0.00000000	0.00000000	0.1503687	0.00000000	0.0942629	0.1305205	0.00000000	0.0645147	0.1208469
80.000	-0.0918355	-0.0907156	-0.0572709	-0.0560410	-0.0586505	-0.0601668	0.00000000	0.00000000	0.00000000	0.00000000	0.00000000	0.00000000	0.00000000	0.00000000	0.00000000	0.00000000	0.00000000	0.00000000	0.00000000	0.00000000	0.00000000	0.00000000	0.00000000	0.00000000	0.00000000	0.00000000	0.00000000	0.00000000	0.00000000	0.00000000	0.1483121	0.00000000	0.0917191	0.1276058	0.00000000	0.0653225	0.1207401
81.000	-0.0916114	-0.0905724	-0.0568655	-0.0556606	-0.0579653	-0.0597207	0.00000000	0.00000000	0.00000000	0.00000000	0.00000000	0.00000000	0.00000000	0.00000000	0.00000000	0.00000000	0.00000000	0.00000000	0.00000000	0.00000000	0.00000000	0.00000000	0.00000000	0.00000000	0.00000000	0.00000000	0.00000000	0.00000000	0.00000000	0.00000000	0.1459607	0.00000000	0.0889965	0.1243596	0.00000000	0.0661205	0.1205911
82.000	-0.0914003	-0.0904442	-0.0564691	-0.0552896	-0.0572811	-0.0592814	0.00000000	0.00000000	0.00000000	0.00000000	0.00000000	0.00000000	0.00000000	0.00000000	0.00000000	0.00000000	0.00000000	0.00000000	0.00000000	0.00000000	0.00000000	0.00000000	0.00000000	0.00000000	0.00000000	0.00000000	0.00000000	0.00000000	0.00000000	0.00000000	0.1432731	0.00000000	0.0860873	0.1207479	0.00000000	0.0669087	0.1203978
83.000	-0.0912026	-0.0903315	-0.0560819	-0.0549284	-0.0565978	-0.0588493	0.00000000	0.00000000	0.00000000	0.00000000	0.00000000	0.00000000	0.00000000	0.00000000	0.00000000	0.00000000	0.00000000	0.00000000	0.00000000	0.00000000	0.00000000	0.00000000	0.00000000	0.00000000	0.00000000	0.00000000	0.00000000	0.00000000	0.00000000	0.00000000	0.1402014	0.00000000	0.0829839	0.1167341	0.00000000	0.0676867	0.1201583
84.000	-0.0910184	-0.0902345	-0.0557040	-0.0545772	-0.0559156	-0.0584244	0.00000000	0.00000000	0.00000000	0.00000000	0.00000000	0.00000000	0.00000000	0.00000000	0.00000000	0.00000000	0.00000000	0.00000000	0.00000000	0.00000000	0.00000000	0.00000000	0.00000000	0.00000000	0.00000000	0.00000000	0.00000000	0.00000000	0.00000000	0.00000000	0.1366910	0.00000000	0.0796796	0.1122801	0.00000000	0.0684544	0.1198704
85.000	-0.0908484	-0.0901537	-0.0553358	-0.0542363	-0.0552346	-0.0580070	0.00000000	0.00000000	0.00000000	0.00000000	0.00000000	0.00000000	0.00000000	0.00000000	0.00000000	0.00000000	0.00000000	0.00000000	0.00000000	0.00000000	0.00000000	0.00000000	0.00000000	0.00000000	0.00000000	0.00000000	0.00000000	0.00000000	0.00000000	0.00000000	0.1326794	0.00000000	0.0761683	0.1073464	0.00000000	0.0692115	0.1195317
86.000	-0.0906926	-0.0900895	-0.0549774	-0.0539058	-0.0545548	-0.0575972	0.00000000	0.00000000	0.00000000	0.00000000	0.00000000	0.00000000	0.00000000	0.00000000	0.00000000	0.00000000	0.00000000	0.00000000	0.00000000	0.00000000	0.00000000	0.00000000	0.00000000	0.00000000	0.00000000	0.00000000	0.00000000	0.00000000	0.00000000	0.00000000	0.1280966	0.00000000	0.0724451	0.1018938	0.00000000	0.0699579	0.1191398
87.000	-0.0905515	-0.0900422	-0.0546291	-0.0535859	-0.0538764	-0.0571953	0.00000000	0.00000000	0.00000000	0.00000000	0.00000000	0.00000000	0.00000000	0.00000000	0.00000000	0.00000000	0.00000000	0.00000000	0.00000000	0.00000000	0.00000000	0.00000000	0.00000000	0.00000000	0.00000000	0.00000000	0.00000000	0.00000000	0.00000000	0.00000000	0.1228649	0.00000000	0.0685065	0.0958849	0.00000000	0.0706934	0.1186921
88.000	-0.0904255	-0.0900123	-0.0542910	-0.0532769	-0.0531994	-0.0568015	0.00000000	0.00000000	0.00000000	0.00000000	0.00000000	0.00000000	0.00000000	0.00000000	0.00000000	0.00000000	0.00000000	0.00000000	0.00000000	0.00000000	0.00000000	0.00000000	0.00000000	0.00000000	0.00000000	0.00000000	0.00000000	0.00000000	0.00000000	0.00000000	0.1169004	0.00000000	0.0643507	0.0892865	0.00000000	0.0714176	0.1181857
89.000	-0.0903149	-0.0900002	-0.0539636	-0.0529792	-0.0525240	-0.0564160	0.00000000	0.00000000	0.00000000	0.00000000	0.00000000	0.00000000	0.00000000	0.00000000	0.00000000	0.00000000	0.00000000	0.00000000	0.00000000	0.00000000	0.00000000	0.00000000	0.00000000	0.00000000	0.00000000	0.00000000	0.00000000	0.00000000	0.00000000	0.00000000	0.1101151	0.00000000	0.0599779	0.0820726	0.00000000	0.0721304	0.1176178
90.000	-0.0902201	-0.0900063	-0.0536469	-0.0526929	-0.0518502	-0.0560390	0.00000000	0.00000000	0.00000000	0.00000000	0.00000000	0.00000000	0.00000000	0.00000000	0.00000000	0.00000000	0.00000000	0.00000000	0.00000000	0.00000000	0.00000000	0.00000000	0.00000000	0.00000000	0.00000000	0.00000000	0.00000000	0.00000000	0.00000000	0.00000000	0.1024218	0.00000000	0.0553906	0.0742276	0.00000000	0.0728315	0.1169851
