# Supplementary material for: The evolution of pelvic limb muscle moment arms in bird-line archosaurs
Source: Sci Adv. 2021 Mar 19;7(12):eabe2778. doi: 10.1126/sciadv.abe2778 (PMC7978429; doi:10.1126/sciadv.abe2778)
Supplement: Data file S7 [file abe2778_Data_file_S7.zip › supp data/SIMM_moment_arm_raw_data/Tyrannosaurus_hipAbAll_15Ab.plt]

# Output plot file made by SIMM 6.0.2
# Curves and events from plot data files are not reproduced in this file.

title hip_abduction moment arm vs. hip_extension


# This file contains 38 columns of data. The first
# column is the x-variable, followed by 37 y-variable[s].

hip_extension (deg)	IT1|hip_abduction moment arm	IT2A|hip_abduction moment arm	IT2P|hip_abduction moment arm	IT3|hip_abduction moment arm	FMTE|hip_abduction moment arm	FMTI|hip_abduction moment arm	AMB|hip_abduction moment arm	AMBtendon|hip_abduction moment arm	ILFB|hip_abduction moment arm	PIFI1|hip_abduction moment arm	PIFI2|hip_abduction moment arm	IFE|hip_abduction moment arm	ITCA|hip_abduction moment arm	ITCP|hip_abduction moment arm	FTI1|hip_abduction moment arm	FTI3|hip_abduction moment arm	FTE|hip_abduction moment arm	ADD1|hip_abduction moment arm	ADD2|hip_abduction moment arm	PIFE1|hip_abduction moment arm	PIFE2|hip_abduction moment arm	PIFE3|hip_abduction moment arm	ISTR|hip_abduction moment arm	CFB|hip_abduction moment arm	CFL|hip_abduction moment arm	GL|hip_abduction moment arm	GM|hip_abduction moment arm	EDL|hip_abduction moment arm	EDB|hip_abduction moment arm	EHL|hip_abduction moment arm	TA|hip_abduction moment arm	FDL|hip_abduction moment arm	FDB|hip_abduction moment arm	FHL|hip_abduction moment arm	FL|hip_abduction moment arm	FLtendon|hip_abduction moment arm	FB|hip_abduction moment arm	
-45.000	-0.269091	-0.209662	-0.1999293	-0.094566	0.00000000	0.00000000	0.033561	0.00000000	-0.041149	-0.055649	-0.164164	-0.132207	-0.170599	-0.1182720	0.198768	0.070022	-0.071563	0.232440	0.397501	0.015790	0.018458	0.224401	0.211300	0.107151	0.116266	0.00000000	0.00000000	0.00000000	0.00000000	0.00000000	0.00000000	0.00000000	0.00000000	0.00000000	0.00000000	0.00000000	0.00000000
-43.000	-0.260736	-0.209142	-0.1996061	-0.099502	0.00000000	0.00000000	0.036530	0.00000000	-0.046176	-0.054427	-0.162052	-0.140676	-0.172220	-0.1233465	0.199568	0.071892	-0.075535	0.242749	0.395312	0.017862	0.020671	0.226733	0.211205	0.097847	0.109789	0.00000000	0.00000000	0.00000000	0.00000000	0.00000000	0.00000000	0.00000000	0.00000000	0.00000000	0.00000000	0.00000000	0.00000000
-41.000	-0.252429	-0.208620	-0.2003936	-0.104458	0.00000000	0.00000000	0.039573	0.00000000	-0.051084	-0.053161	-0.159786	-0.148982	-0.173680	-0.1283117	0.199558	0.073556	-0.079512	0.252996	0.391437	0.020053	0.023011	0.228828	0.213722	0.088782	0.103255	0.00000000	0.00000000	0.00000000	0.00000000	0.00000000	0.00000000	0.00000000	0.00000000	0.00000000	0.00000000	0.00000000	0.00000000
-39.000	-0.244249	-0.208094	-0.2019860	-0.109404	0.00000000	0.00000000	0.042689	0.00000000	-0.055874	-0.051851	-0.157363	-0.157119	-0.174975	-0.1331614	0.198736	0.075008	-0.083498	0.263054	0.385970	0.022368	0.025485	0.230679	0.215296	0.079955	0.096678	0.00000000	0.00000000	0.00000000	0.00000000	0.00000000	0.00000000	0.00000000	0.00000000	0.00000000	0.00000000	0.00000000	0.00000000
-37.000	-0.236202	-0.207569	-0.2040011	-0.114309	0.00000000	0.00000000	0.045878	0.00000000	-0.060545	-0.050496	-0.154784	-0.165079	-0.176101	-0.1378895	0.197110	0.076215	-0.087491	0.272767	0.379042	0.024815	0.028101	0.232280	0.220142	0.071360	0.090072	0.00000000	0.00000000	0.00000000	0.00000000	0.00000000	0.00000000	0.00000000	0.00000000	0.00000000	0.00000000	0.00000000	0.00000000
-35.000	-0.228266	-0.207040	-0.2063420	-0.119182	0.00000000	0.00000000	0.049137	0.00000000	-0.065096	-0.049096	-0.152045	-0.172854	-0.177061	-0.1424899	0.194805	0.077150	-0.091456	0.281957	0.370812	0.027400	0.030866	0.233627	0.221416	0.062994	0.083450	0.00000000	0.00000000	0.00000000	0.00000000	0.00000000	0.00000000	0.00000000	0.00000000	0.00000000	0.00000000	0.00000000	0.00000000
-33.000	-0.226407	-0.206508	-0.2089589	-0.124024	0.00000000	0.00000000	0.052466	0.00000000	-0.069528	-0.047651	-0.149144	-0.180438	-0.177846	-0.1469564	0.191915	0.077802	-0.095412	0.290426	0.361455	0.030132	0.033790	0.234713	0.219895	0.054853	0.076822	0.00000000	0.00000000	0.00000000	0.00000000	0.00000000	0.00000000	0.00000000	0.00000000	0.00000000	0.00000000	0.00000000	0.00000000
-31.000	-0.224700	-0.205974	-0.2117968	-0.128835	0.00000000	0.00000000	0.055863	0.00000000	-0.073839	-0.046161	-0.146080	-0.187824	-0.178433	-0.1512828	0.188472	0.078157	-0.099361	0.297961	0.351153	0.033020	0.036885	0.235534	0.216844	0.046933	0.070201	0.00000000	0.00000000	0.00000000	0.00000000	0.00000000	0.00000000	0.00000000	0.00000000	0.00000000	0.00000000	0.00000000	0.00000000
-29.000	-0.222796	-0.205438	-0.2146857	-0.133603	0.00000000	0.00000000	0.059325	0.00000000	-0.078029	-0.044624	-0.142851	-0.195003	-0.178818	-0.1554631	0.184512	0.078209	-0.103302	0.304350	0.340088	0.036074	0.040162	0.236083	0.212630	0.039227	0.063596	0.00000000	0.00000000	0.00000000	0.00000000	0.00000000	0.00000000	0.00000000	0.00000000	0.00000000	0.00000000	0.00000000	0.00000000
-27.000	-0.220693	-0.204861	-0.2176114	-0.138350	0.00000000	0.00000000	0.062850	0.00000000	-0.082099	-0.043041	-0.139455	-0.201969	-0.178997	-0.1594910	0.180077	0.077954	-0.107231	0.309392	0.328432	0.039307	0.043635	0.236357	0.207648	0.031734	0.057018	0.00000000	0.00000000	0.00000000	0.00000000	0.00000000	0.00000000	0.00000000	0.00000000	0.00000000	0.00000000	0.00000000	0.00000000
-25.000	-0.218388	-0.204219	-0.2205356	-0.143077	0.00000000	0.00000000	0.066433	0.00000000	-0.086047	-0.041411	-0.135890	-0.208714	-0.178968	-0.1633607	0.175211	0.077393	-0.111147	0.312916	0.316345	0.042733	0.047320	0.236350	0.202302	0.024446	0.050476	0.00000000	0.00000000	0.00000000	0.00000000	0.00000000	0.00000000	0.00000000	0.00000000	0.00000000	0.00000000	0.00000000	0.00000000
-23.000	-0.215878	-0.203699	-0.2234278	-0.147785	0.00000000	0.00000000	0.070071	0.00000000	-0.089875	-0.039734	-0.132153	-0.215233	-0.178727	-0.1670659	0.169963	0.076530	-0.115047	0.314794	0.303970	0.046366	0.051235	0.236058	0.196399	0.017362	0.043979	0.00000000	0.00000000	0.00000000	0.00000000	0.00000000	0.00000000	0.00000000	0.00000000	0.00000000	0.00000000	0.00000000	0.00000000
-21.000	-0.213159	-0.203191	-0.2262552	-0.152476	0.00000000	0.00000000	0.073759	0.00000000	-0.093581	-0.038010	-0.128243	-0.221516	-0.178271	-0.1706007	0.164381	0.075375	-0.118929	0.314956	0.291431	0.050225	0.055398	0.235475	0.190006	0.010475	0.037534	0.00000000	0.00000000	0.00000000	0.00000000	0.00000000	0.00000000	0.00000000	0.00000000	0.00000000	0.00000000	0.00000000	0.00000000
-19.000	-0.210229	-0.202676	-0.2290111	-0.157150	0.00000000	0.00000000	0.077490	0.00000000	-0.099958	-0.036237	-0.124157	-0.227557	-0.177597	-0.1739592	0.158511	0.073938	-0.122789	0.313399	0.278834	0.054329	0.059834	0.234597	0.183419	0.003783	0.031149	0.00000000	0.00000000	0.00000000	0.00000000	0.00000000	0.00000000	0.00000000	0.00000000	0.00000000	0.00000000	0.00000000	0.00000000
-17.000	-0.207083	-0.202150	-0.2316812	-0.161808	0.00000000	0.00000000	0.081258	0.00000000	-0.106763	-0.034416	-0.119893	-0.233349	-0.176702	-0.1771355	0.152400	0.072234	-0.126626	0.310182	0.266267	0.058701	0.064565	0.233420	0.176640	-0.002718	0.024832	0.00000000	0.00000000	0.00000000	0.00000000	0.00000000	0.00000000	0.00000000	0.00000000	0.00000000	0.00000000	0.00000000	0.00000000
-15.000	-0.203717	-0.201614	-0.2342433	-0.166451	0.00000000	0.00000000	0.085056	0.00000000	-0.113579	-0.032545	-0.115449	-0.238884	-0.175583	-0.1801238	0.146093	0.070282	-0.130437	0.305425	0.253804	0.063366	0.069620	0.231940	0.169673	-0.009033	0.018589	0.00000000	0.00000000	0.00000000	0.00000000	0.00000000	0.00000000	0.00000000	0.00000000	0.00000000	0.00000000	0.00000000	0.00000000
-13.000	-0.200127	-0.201066	-0.2366865	-0.171077	0.00000000	0.00000000	0.088874	0.00000000	-0.120401	-0.030625	-0.110822	-0.244156	-0.174238	-0.1829184	0.139631	0.068098	-0.134219	0.299293	0.241501	0.068353	0.075030	0.230153	0.162586	-0.015163	0.012425	0.00000000	0.00000000	0.00000000	0.00000000	0.00000000	0.00000000	0.00000000	0.00000000	0.00000000	0.00000000	0.00000000	0.00000000
-11.000	-0.196309	-0.200386	-0.2390021	-0.175688	0.00000000	0.00000000	0.092703	0.00000000	-0.127227	-0.028654	-0.106010	-0.249155	-0.172663	-0.1855137	0.133052	0.065704	-0.137970	0.291984	0.229402	0.073693	0.080828	0.228056	0.155251	-0.021113	0.006346	0.00000000	0.00000000	0.00000000	0.00000000	0.00000000	0.00000000	0.00000000	0.00000000	0.00000000	0.00000000	0.00000000	0.00000000
-9.000	-0.192257	-0.199469	-0.2411825	-0.180283	0.00000000	0.00000000	0.096532	0.00000000	-0.134061	-0.026632	-0.101009	-0.253876	-0.170858	-0.1879042	0.126392	0.063118	-0.141688	0.283709	0.217543	0.079423	0.087051	0.225646	0.147790	-0.026886	0.000358	0.00000000	0.00000000	0.00000000	0.00000000	0.00000000	0.00000000	0.00000000	0.00000000	0.00000000	0.00000000	0.00000000	0.00000000
-7.000	-0.187967	-0.198466	-0.2436526	-0.184862	0.00000000	0.00000000	0.100348	0.00000000	-0.141120	-0.024559	-0.095819	-0.258310	-0.168819	-0.1900847	0.119682	0.060363	-0.145371	0.274679	0.205948	0.085582	0.093737	0.222921	0.140157	-0.032483	-0.005544	0.00000000	0.00000000	0.00000000	0.00000000	0.00000000	0.00000000	0.00000000	0.00000000	0.00000000	0.00000000	0.00000000	0.00000000
-5.000	-0.183432	-0.197379	-0.2467152	-0.189424	0.00000000	0.00000000	0.104138	0.00000000	-0.148051	-0.022432	-0.090435	-0.262451	-0.166545	-0.1920497	0.112950	0.057458	-0.149015	0.265097	0.194633	0.092212	0.100927	0.219877	0.132347	-0.037907	-0.011434	0.00000000	0.00000000	0.00000000	0.00000000	0.00000000	0.00000000	0.00000000	0.00000000	0.00000000	0.00000000	0.00000000	0.00000000
-3.000	-0.178646	-0.196207	-0.2495014	-0.193969	0.00000000	0.00000000	0.107887	0.00000000	-0.155003	-0.020252	-0.084855	-0.266289	-0.164035	-0.1937945	0.106222	0.054423	-0.152619	0.255142	0.183611	0.099359	0.108661	0.216514	0.124420	-0.043160	-0.017312	0.00000000	0.00000000	0.00000000	0.00000000	0.00000000	0.00000000	0.00000000	0.00000000	0.00000000	0.00000000	0.00000000	0.00000000
-1.000	-0.173604	-0.194949	-0.2520080	-0.198496	0.00000000	0.00000000	0.111579	0.00000000	-0.161976	-0.018017	-0.079077	-0.269819	-0.161287	-0.1953140	0.099519	0.051295	-0.156181	0.244973	0.172886	0.107069	0.116974	0.212830	0.116364	-0.048245	-0.023181	0.00000000	0.00000000	0.00000000	0.00000000	0.00000000	0.00000000	0.00000000	0.00000000	0.00000000	0.00000000	0.00000000	0.00000000
1.000	-0.168298	-0.193606	-0.2542324	-0.203004	0.00000000	0.00000000	0.115196	0.00000000	-0.168971	-0.015727	-0.073097	-0.273032	-0.158300	-0.1966036	0.092859	0.048076	-0.159697	0.234722	0.162463	0.115386	0.125894	0.208824	0.108185	-0.053163	-0.029041	0.00000000	0.00000000	0.00000000	0.00000000	0.00000000	0.00000000	0.00000000	0.00000000	0.00000000	0.00000000	0.00000000	0.00000000
3.000	-0.162720	-0.192177	-0.2561718	-0.207492	0.00000000	0.00000000	0.118721	0.00000000	-0.175989	-0.013381	-0.066913	-0.275920	-0.155074	-0.1976589	0.086259	0.044778	-0.163167	0.224495	0.152338	0.124349	0.135436	0.204497	0.099902	-0.057916	-0.034893	0.00000000	0.00000000	0.00000000	0.00000000	0.00000000	0.00000000	0.00000000	0.00000000	0.00000000	0.00000000	0.00000000	0.00000000
5.000	-0.156862	-0.190662	-0.2578237	-0.211959	0.00000000	0.00000000	0.122135	0.00000000	-0.183031	-0.010976	-0.060521	-0.278478	-0.151608	-0.1984757	0.079733	0.041415	-0.166588	0.214378	0.142511	0.133985	0.145588	0.199847	0.091541	-0.062504	-0.040739	0.00000000	0.00000000	0.00000000	0.00000000	0.00000000	0.00000000	0.00000000	0.00000000	0.00000000	0.00000000	0.00000000	0.00000000
7.000	-0.150814	-0.189060	-0.2591859	-0.216403	0.00000000	0.00000000	0.125417	0.00000000	-0.190105	-0.008512	-0.053918	-0.280698	-0.147902	-0.1990501	0.073291	0.037999	-0.169958	0.204436	0.132975	0.144296	0.156305	0.194878	0.083118	-0.066930	-0.046578	0.00000000	0.00000000	0.00000000	0.00000000	0.00000000	0.00000000	0.00000000	0.00000000	0.00000000	0.00000000	0.00000000	0.00000000
9.000	-0.144482	-0.187371	-0.2602562	-0.220824	0.00000000	0.00000000	0.128547	0.00000000	-0.197204	-0.005988	-0.047101	-0.282572	-0.143957	-0.1993783	0.066942	0.034542	-0.173274	0.194715	0.123725	0.155250	0.167492	0.189590	0.074649	-0.071194	-0.052413	0.00000000	0.00000000	0.00000000	0.00000000	0.00000000	0.00000000	0.00000000	0.00000000	0.00000000	0.00000000	0.00000000	0.00000000
11.000	-0.137814	-0.185594	-0.2610327	-0.225219	0.00000000	0.00000000	0.131506	0.00000000	-0.204326	-0.003401	-0.040068	-0.284094	-0.139774	-0.1994570	0.060696	0.031057	-0.176535	0.185250	0.114753	0.166762	0.178992	0.183986	0.066150	-0.075298	-0.058242	0.00000000	0.00000000	0.00000000	0.00000000	0.00000000	0.00000000	0.00000000	0.00000000	0.00000000	0.00000000	0.00000000	0.00000000
13.000	-0.130793	-0.183729	-0.2615136	-0.229589	0.00000000	0.00000000	0.134273	0.00000000	-0.211478	-0.000751	-0.032814	-0.285258	-0.135354	-0.1992831	0.054557	0.027552	-0.179739	0.176061	0.106053	0.178679	0.190579	0.178069	0.057637	-0.079241	-0.064067	0.00000000	0.00000000	0.00000000	0.00000000	0.00000000	0.00000000	0.00000000	0.00000000	0.00000000	0.00000000	0.00000000	0.00000000
15.000	-0.123402	-0.181776	-0.2616973	-0.233929	0.00000000	0.00000000	0.136828	0.00000000	-0.218661	0.001965	-0.025336	-0.286057	-0.130700	-0.1988539	0.048531	0.024039	-0.182884	0.167163	0.097616	0.190763	0.201956	0.171844	0.049124	-0.083024	-0.069885	0.00000000	0.00000000	0.00000000	0.00000000	0.00000000	0.00000000	0.00000000	0.00000000	0.00000000	0.00000000	0.00000000	0.00000000
17.000	-0.115624	-0.179734	-0.2615826	-0.238241	0.00000000	0.00000000	0.139153	0.00000000	-0.225877	0.004748	-0.017632	-0.286487	-0.125813	-0.1981671	0.042622	0.020524	-0.185967	0.158562	0.089434	0.202693	0.212783	0.165315	0.040626	-0.086649	-0.075695	0.00000000	0.00000000	0.00000000	0.00000000	0.00000000	0.00000000	0.00000000	0.00000000	0.00000000	0.00000000	0.00000000	0.00000000
19.000	-0.107437	-0.177602	-0.2611681	-0.242521	0.00000000	0.00000000	0.141231	0.00000000	-0.233180	0.007602	-0.009698	-0.286542	-0.120616	-0.1972207	0.036832	0.017016	-0.188988	0.150257	0.081500	0.214081	0.222709	0.158488	0.032153	-0.090115	-0.081495	0.00000000	0.00000000	0.00000000	0.00000000	0.00000000	0.00000000	0.00000000	0.00000000	0.00000000	0.00000000	0.00000000	0.00000000
21.000	-0.098821	-0.175380	-0.2604529	-0.246768	0.00000000	0.00000000	0.143047	0.00000000	-0.240476	0.010527	-0.001531	-0.286217	-0.114914	-0.1960132	0.031163	0.013521	-0.191944	0.142246	0.073805	0.224523	0.231432	0.151370	0.023674	-0.093423	-0.087283	0.00000000	0.00000000	0.00000000	0.00000000	0.00000000	0.00000000	0.00000000	0.00000000	0.00000000	0.00000000	0.00000000	0.00000000
23.000	-0.089773	-0.173067	-0.2594363	-0.250979	0.00000000	0.00000000	0.144587	0.00000000	-0.247811	0.013527	0.006872	-0.285508	-0.108928	-0.1945433	0.025617	0.010046	-0.194832	0.134524	0.066342	0.233664	0.238751	0.143969	0.015269	-0.096572	-0.093056	0.00000000	0.00000000	0.00000000	0.00000000	0.00000000	0.00000000	0.00000000	0.00000000	0.00000000	0.00000000	0.00000000	0.00000000
25.000	-0.080468	-0.170663	-0.2581177	-0.255154	0.00000000	0.00000000	0.145842	0.00000000	-0.255189	0.016604	0.015514	-0.284413	-0.102656	-0.1928105	0.020195	0.006596	-0.197653	0.127081	0.059103	0.241270	0.244601	0.136294	0.006926	-0.099564	-0.098843	0.00000000	0.00000000	0.00000000	0.00000000	0.00000000	0.00000000	0.00000000	0.00000000	0.00000000	0.00000000	0.00000000	0.00000000
27.000	-0.070728	-0.168166	-0.2564968	-0.259288	0.00000000	0.00000000	0.146802	0.00000000	-0.262611	0.019761	0.024398	-0.282928	-0.096101	-0.1908144	0.014896	0.003176	-0.200404	0.119910	0.052081	0.247271	0.249048	0.128353	-0.001396	-0.102397	-0.104647	0.00000000	0.00000000	0.00000000	0.00000000	0.00000000	0.00000000	0.00000000	0.00000000	0.00000000	0.00000000	0.00000000	0.00000000
29.000	-0.060528	-0.165575	-0.2545734	-0.263382	0.00000000	0.00000000	0.147464	0.00000000	-0.270080	0.023003	0.033525	-0.281052	-0.089264	-0.1885554	0.009721	-0.000209	-0.203082	0.112999	0.045268	0.251764	0.252241	0.120159	-0.009585	-0.105073	-0.110389	0.00000000	0.00000000	0.00000000	0.00000000	0.00000000	0.00000000	0.00000000	0.00000000	0.00000000	0.00000000	0.00000000	0.00000000
31.000	-0.049844	-0.162890	-0.2523476	-0.267432	0.00000000	0.00000000	0.147826	0.00000000	-0.277598	0.026332	0.042899	-0.278783	-0.082148	-0.1860343	0.004669	-0.003557	-0.205687	0.106338	0.038659	0.254963	0.253016	0.111722	-0.017743	-0.107591	-0.115850	0.00000000	0.00000000	0.00000000	0.00000000	0.00000000	0.00000000	0.00000000	0.00000000	0.00000000	0.00000000	0.00000000	0.00000000
33.000	-0.038648	-0.160109	-0.2498198	-0.271436	0.00000000	0.00000000	0.147889	0.00000000	-0.285167	0.029753	0.052520	-0.276121	-0.074759	-0.1832522	-0.000260	-0.006863	-0.208215	0.099917	0.032247	0.256239	0.252723	0.103055	-0.025738	-0.109951	-0.121214	0.00000000	0.00000000	0.00000000	0.00000000	0.00000000	0.00000000	0.00000000	0.00000000	0.00000000	0.00000000	0.00000000	0.00000000
35.000	-0.026908	-0.157231	-0.2482187	-0.275391	0.00000000	0.00000000	0.147656	0.00000000	-0.292787	0.033270	0.062388	-0.273068	-0.067101	-0.1802111	-0.005066	-0.010125	-0.210666	0.093726	0.026026	0.255921	0.252119	0.094172	-0.033700	-0.112152	-0.126774	0.00000000	0.00000000	0.00000000	0.00000000	0.00000000	0.00000000	0.00000000	0.00000000	0.00000000	0.00000000	0.00000000	0.00000000
37.000	-0.014592	-0.154256	-0.2466041	-0.279296	0.00000000	0.00000000	0.147135	0.00000000	-0.300461	0.036889	0.072505	-0.269624	-0.059187	-0.1769133	-0.009752	-0.013340	-0.213039	0.087753	0.019990	0.255280	0.251199	0.085087	-0.041470	-0.114196	-0.132348	0.00000000	0.00000000	0.00000000	0.00000000	0.00000000	0.00000000	0.00000000	0.00000000	0.00000000	0.00000000	0.00000000	0.00000000
39.000	-0.001663	-0.151181	-0.2448357	-0.283147	0.00000000	0.00000000	0.146336	0.00000000	-0.308188	0.040615	0.082868	-0.265793	-0.051020	-0.1733617	-0.014318	-0.016506	-0.215331	0.081990	0.014134	0.254313	0.249958	0.075816	-0.049206	-0.116081	-0.137804	0.00000000	0.00000000	0.00000000	0.00000000	0.00000000	0.00000000	0.00000000	0.00000000	0.00000000	0.00000000	0.00000000	0.00000000
41.000	0.011921	-0.148005	-0.2429196	-0.286941	0.00000000	0.00000000	0.145270	0.00000000	-0.315969	0.044455	0.093474	-0.261577	-0.042608	-0.1695599	-0.018765	-0.019622	-0.217540	0.076426	0.008453	0.253014	0.248393	0.066376	-0.056827	-0.117808	-0.143111	0.00000000	0.00000000	0.00000000	0.00000000	0.00000000	0.00000000	0.00000000	0.00000000	0.00000000	0.00000000	0.00000000	0.00000000
43.000	0.026203	-0.144726	-0.2408637	-0.290676	0.00000000	0.00000000	0.143950	0.00000000	-0.323803	0.048429	0.104320	-0.256982	-0.033967	-0.1655119	-0.023095	-0.022685	-0.219666	0.071053	0.002943	0.251379	0.246497	0.056783	-0.064326	-0.119377	-0.148317	0.00000000	0.00000000	0.00000000	0.00000000	0.00000000	0.00000000	0.00000000	0.00000000	0.00000000	0.00000000	0.00000000	0.00000000
45.000	0.041232	-0.141343	-0.2386776	-0.294348	0.00000000	0.00000000	0.142392	0.00000000	-0.331686	0.052503	0.115396	-0.252014	-0.025111	-0.1612224	-0.027308	-0.025695	-0.221705	0.065862	-0.002402	0.249404	0.244269	0.047056	-0.071705	-0.120788	-0.153411	0.00000000	0.00000000	0.00000000	0.00000000	0.00000000	0.00000000	0.00000000	0.00000000	0.00000000	0.00000000	0.00000000	0.00000000
47.000	0.057063	-0.137853	-0.2363736	-0.297954	0.00000000	0.00000000	0.140612	0.00000000	-0.339617	0.056714	0.126694	-0.246678	-0.016057	-0.1566967	-0.031407	-0.028649	-0.223658	0.060844	-0.007585	0.247086	0.241704	0.037213	-0.078959	-0.122040	-0.158379	0.00000000	0.00000000	0.00000000	0.00000000	0.00000000	0.00000000	0.00000000	0.00000000	0.00000000	0.00000000	0.00000000	0.00000000
49.000	0.073753	-0.134255	-0.2339840	-0.301492	0.00000000	0.00000000	0.138627	0.00000000	-0.347589	0.061073	0.138197	-0.240982	-0.006824	-0.1519405	-0.035391	-0.031547	-0.225522	0.055993	-0.012610	0.244421	0.238800	0.027274	-0.086087	-0.123134	-0.163211	0.00000000	0.00000000	0.00000000	0.00000000	0.00000000	0.00000000	0.00000000	0.00000000	0.00000000	0.00000000	0.00000000	0.00000000
51.000	0.091367	-0.130545	-0.2315090	-0.304957	0.00000000	0.00000000	0.136454	0.00000000	-0.355597	0.065601	0.149887	-0.234936	0.002565	-0.1469603	-0.039263	-0.034389	-0.227296	0.051301	-0.017481	0.241407	0.235553	0.017259	-0.093088	-0.124070	-0.167891	0.00000000	0.00000000	0.00000000	0.00000000	0.00000000	0.00000000	0.00000000	0.00000000	0.00000000	0.00000000	0.00000000	0.00000000
53.000	0.109972	-0.126721	-0.2289741	-0.308347	0.00000000	0.00000000	0.134112	0.00000000	-0.363631	0.070305	0.161737	-0.228547	0.012086	-0.1417630	-0.043024	-0.037173	-0.228977	0.046762	-0.022202	0.238042	0.231962	0.007188	-0.100141	-0.124847	-0.172405	0.00000000	0.00000000	0.00000000	0.00000000	0.00000000	0.00000000	0.00000000	0.00000000	0.00000000	0.00000000	0.00000000	0.00000000
55.000	0.129643	-0.122781	-0.2264153	-0.311656	0.00000000	0.00000000	0.131618	0.00000000	-0.371681	0.075195	0.173711	-0.221826	0.021712	-0.1363562	-0.046675	-0.039899	-0.230566	0.042369	-0.026775	0.234324	0.228026	-0.002919	-0.106874	-0.125468	-0.176741	0.00000000	0.00000000	0.00000000	0.00000000	0.00000000	0.00000000	0.00000000	0.00000000	0.00000000	0.00000000	0.00000000	0.00000000
57.000	0.150459	-0.118721	-0.2238661	-0.314882	0.00000000	0.00000000	0.128988	0.00000000	-0.379731	0.080324	0.185764	-0.214785	0.031412	-0.1307479	-0.050217	-0.042566	-0.232059	0.038116	-0.031203	0.230252	0.223742	-0.013039	-0.113660	-0.125931	-0.180883	0.00000000	0.00000000	0.00000000	0.00000000	0.00000000	0.00000000	0.00000000	0.00000000	0.00000000	0.00000000	0.00000000	0.00000000
59.000	0.172503	-0.114538	-0.2213644	-0.318021	0.00000000	0.00000000	0.126239	0.00000000	-0.387764	0.085666	0.197837	-0.207436	0.041152	-0.1249468	-0.053651	-0.045173	-0.233456	0.033998	-0.035489	0.225827	0.219112	-0.023153	-0.120344	-0.126237	-0.184816	0.00000000	0.00000000	0.00000000	0.00000000	0.00000000	0.00000000	0.00000000	0.00000000	0.00000000	0.00000000	0.00000000	0.00000000
61.000	0.195860	-0.110229	-0.2190889	-0.321067	0.00000000	0.00000000	0.123388	0.00000000	-0.395759	0.091276	0.209854	-0.199790	0.050898	-0.1189619	-0.056979	-0.047722	-0.234756	0.030010	-0.039637	0.221048	0.214134	-0.033238	-0.127208	-0.126387	-0.188526	0.00000000	0.00000000	0.00000000	0.00000000	0.00000000	0.00000000	0.00000000	0.00000000	0.00000000	0.00000000	0.00000000	0.00000000
63.000	0.220617	-0.105789	-0.2170465	-0.324018	0.00000000	0.00000000	0.120448	0.00000000	-0.403690	0.097194	0.221720	-0.191860	0.060614	-0.1128029	-0.060201	-0.050210	-0.235957	0.026147	-0.043647	0.215918	0.208812	-0.043273	-0.134053	-0.126381	-0.191998	0.00000000	0.00000000	0.00000000	0.00000000	0.00000000	0.00000000	0.00000000	0.00000000	0.00000000	0.00000000	0.00000000	0.00000000
65.000	0.246857	-0.101215	-0.2153241	-0.326868	0.00000000	0.00000000	0.117435	0.00000000	-0.411528	0.103474	0.233314	-0.183662	0.070259	-0.1064797	-0.063319	-0.052639	-0.237057	0.022405	-0.047524	0.210438	0.203145	-0.053237	-0.140883	-0.126221	-0.195217	0.00000000	0.00000000	0.00000000	0.00000000	0.00000000	0.00000000	0.00000000	0.00000000	0.00000000	0.00000000	0.00000000	0.00000000
