# Supplementary material for: The evolution of pelvic limb muscle moment arms in bird-line archosaurs
Source: Sci Adv. 2021 Mar 19;7(12):eabe2778. doi: 10.1126/sciadv.abe2778 (PMC7978429; doi:10.1126/sciadv.abe2778)
Supplement: Data file S7 [file abe2778_Data_file_S7.zip › supp data/SIMM_moment_arm_raw_data/Tyrannosaurus_hipExAll_15Ab.plt]

# Output plot file made by SIMM 6.0.2
# Curves and events from plot data files are not reproduced in this file.

title hip_extension moment arm vs. hip_extension


# This file contains 38 columns of data. The first
# column is the x-variable, followed by 37 y-variable[s].

hip_extension (deg)	IT1|hip_extension moment arm	IT2A|hip_extension moment arm	IT2P|hip_extension moment arm	IT3|hip_extension moment arm	FMTE|hip_extension moment arm	FMTI|hip_extension moment arm	AMB|hip_extension moment arm	AMBtendon|hip_extension moment arm	ILFB|hip_extension moment arm	PIFI1|hip_extension moment arm	PIFI2|hip_extension moment arm	IFE|hip_extension moment arm	ITCA|hip_extension moment arm	ITCP|hip_extension moment arm	FTI1|hip_extension moment arm	FTI3|hip_extension moment arm	FTE|hip_extension moment arm	ADD1|hip_extension moment arm	ADD2|hip_extension moment arm	PIFE1|hip_extension moment arm	PIFE2|hip_extension moment arm	PIFE3|hip_extension moment arm	ISTR|hip_extension moment arm	CFB|hip_extension moment arm	CFL|hip_extension moment arm	GL|hip_extension moment arm	GM|hip_extension moment arm	EDL|hip_extension moment arm	EDB|hip_extension moment arm	EHL|hip_extension moment arm	TA|hip_extension moment arm	FDL|hip_extension moment arm	FDB|hip_extension moment arm	FHL|hip_extension moment arm	FL|hip_extension moment arm	FLtendon|hip_extension moment arm	FB|hip_extension moment arm	
-45.000	0.300275	0.248485	0.0648815	-0.449626	0.00000000	0.00000000	0.340308	0.00000000	-0.457034	0.1058105	0.0978614	-0.0531434	0.082970	0.0468784	0.131280	0.294694	-0.690637	0.384258	-0.017339	0.111946	0.107487	0.105761	0.133800	-0.3127823	-0.3099173	0.00000000	0.00000000	0.00000000	0.00000000	0.00000000	0.00000000	0.00000000	0.00000000	0.00000000	0.00000000	0.00000000	0.00000000
-43.000	0.305451	0.248214	0.0398403	-0.448753	0.00000000	0.00000000	0.340793	0.00000000	-0.452312	0.1089662	0.1006140	-0.0530460	0.084710	0.0478551	0.082338	0.267936	-0.693221	0.363807	-0.053364	0.118673	0.114248	0.107295	0.127293	-0.3157925	-0.3186033	0.00000000	0.00000000	0.00000000	0.00000000	0.00000000	0.00000000	0.00000000	0.00000000	0.00000000	0.00000000	0.00000000	0.00000000
-41.000	0.310336	0.248029	0.0249702	-0.447772	0.00000000	0.00000000	0.340874	0.00000000	-0.447214	0.1120934	0.1033178	-0.0528898	0.086384	0.0487825	0.032949	0.239757	-0.695500	0.340910	-0.088818	0.125331	0.120941	0.108721	0.118291	-0.3184390	-0.3266940	0.00000000	0.00000000	0.00000000	0.00000000	0.00000000	0.00000000	0.00000000	0.00000000	0.00000000	0.00000000	0.00000000	0.00000000
-39.000	0.314882	0.247930	0.0152174	-0.446687	0.00000000	0.00000000	0.340535	0.00000000	-0.441757	0.1151909	0.1059705	-0.0526750	0.087988	0.0496590	-0.016353	0.210268	-0.697476	0.315441	-0.123345	0.131915	0.127560	0.110036	0.109194	-0.3207482	-0.3341912	0.00000000	0.00000000	0.00000000	0.00000000	0.00000000	0.00000000	0.00000000	0.00000000	0.00000000	0.00000000	0.00000000	0.00000000
-37.000	0.319172	0.247918	0.0088799	-0.445499	0.00000000	0.00000000	0.339756	0.00000000	-0.435954	0.1182574	0.1085696	-0.0524017	0.089519	0.0504834	-0.061982	0.179608	-0.699152	0.287310	-0.156630	0.138420	0.134099	0.111236	0.095408	-0.3227440	-0.3410978	0.00000000	0.00000000	0.00000000	0.00000000	0.00000000	0.00000000	0.00000000	0.00000000	0.00000000	0.00000000	0.00000000	0.00000000
-35.000	0.323191	0.247990	0.0047108	-0.444213	0.00000000	0.00000000	0.338520	0.00000000	-0.429819	0.1212918	0.1111127	-0.0520702	0.090995	0.0512543	-0.101345	0.147939	-0.700536	0.256484	-0.188408	0.144840	0.140552	0.112320	0.083797	-0.3244484	-0.3474184	0.00000000	0.00000000	0.00000000	0.00000000	0.00000000	0.00000000	0.00000000	0.00000000	0.00000000	0.00000000	0.00000000	0.00000000
-33.000	0.334745	0.248146	0.0018700	-0.442831	0.00000000	0.00000000	0.336807	0.00000000	-0.423367	0.1242929	0.1135972	-0.0516807	0.092422	0.0519703	-0.140087	0.115445	-0.701630	0.223005	-0.218476	0.151167	0.146911	0.113284	0.074603	-0.3258811	-0.3531589	0.00000000	0.00000000	0.00000000	0.00000000	0.00000000	0.00000000	0.00000000	0.00000000	0.00000000	0.00000000	0.00000000	0.00000000
-31.000	0.346605	0.248385	-0.0001655	-0.441355	0.00000000	0.00000000	0.334596	0.00000000	-0.416609	0.1272595	0.1160206	-0.0512334	0.093758	0.0526302	-0.177990	0.082330	-0.702438	0.187003	-0.246687	0.157396	0.153169	0.114125	0.066783	-0.3270605	-0.3583261	0.00000000	0.00000000	0.00000000	0.00000000	0.00000000	0.00000000	0.00000000	0.00000000	0.00000000	0.00000000	0.00000000	0.00000000
-29.000	0.358341	0.248706	-0.0012955	-0.439789	0.00000000	0.00000000	0.331867	0.00000000	-0.409558	0.1301904	0.1183803	-0.0507286	0.095000	0.0532326	-0.214852	0.048808	-0.702965	0.148715	-0.272949	0.163518	0.159316	0.114840	0.060139	-0.3280029	-0.3629279	0.00000000	0.00000000	0.00000000	0.00000000	0.00000000	0.00000000	0.00000000	0.00000000	0.00000000	0.00000000	0.00000000	0.00000000
-27.000	0.369946	0.249106	-0.0018147	-0.438136	0.00000000	0.00000000	0.328599	0.00000000	-0.402226	0.1330844	0.1206733	-0.0501665	0.096145	0.0537762	-0.250495	0.015102	-0.703217	0.108487	-0.297222	0.169524	0.165342	0.115426	0.054238	-0.3287234	-0.3669732	0.00000000	0.00000000	0.00000000	0.00000000	0.00000000	0.00000000	0.00000000	0.00000000	0.00000000	0.00000000	0.00000000	0.00000000
-25.000	0.381416	0.249585	-0.0018487	-0.436397	0.00000000	0.00000000	0.324770	0.00000000	-0.394625	0.1359404	0.1228969	-0.0495474	0.097192	0.0542599	-0.284767	-0.018567	-0.703199	0.066770	-0.319508	0.175406	0.171236	0.115880	0.048474	-0.3292358	-0.3704712	0.00000000	0.00000000	0.00000000	0.00000000	0.00000000	0.00000000	0.00000000	0.00000000	0.00000000	0.00000000	0.00000000	0.00000000
-23.000	0.392747	0.250145	-0.0014895	-0.434575	0.00000000	0.00000000	0.320359	0.00000000	-0.386764	0.1387570	0.1250480	-0.0488716	0.098136	0.0546825	-0.317542	-0.051981	-0.702917	0.024104	-0.339844	0.181151	0.176985	0.116200	0.043278	-0.3295526	-0.3734322	0.00000000	0.00000000	0.00000000	0.00000000	0.00000000	0.00000000	0.00000000	0.00000000	0.00000000	0.00000000	0.00000000	0.00000000
-21.000	0.403932	0.250784	-0.0007671	-0.432673	0.00000000	0.00000000	0.315342	0.00000000	-0.378655	0.1415331	0.1271237	-0.0481394	0.098976	0.0550428	-0.348722	-0.084932	-0.702378	-0.018910	-0.358292	0.186747	0.182574	0.116383	0.038616	-0.3296852	-0.3758666	0.00000000	0.00000000	0.00000000	0.00000000	0.00000000	0.00000000	0.00000000	0.00000000	0.00000000	0.00000000	0.00000000	0.00000000
-19.000	0.414968	0.251498	0.0002070	-0.430694	0.00000000	0.00000000	0.309699	0.00000000	-0.375825	0.1442673	0.1291206	-0.0473511	0.099709	0.0553397	-0.378235	-0.117229	-0.701587	-0.061651	-0.374932	0.192180	0.187985	0.116426	0.033924	-0.3296442	-0.3777855	0.00000000	0.00000000	0.00000000	0.00000000	0.00000000	0.00000000	0.00000000	0.00000000	0.00000000	0.00000000	0.00000000	0.00000000
-17.000	0.425847	0.252286	0.0013753	-0.428641	0.00000000	0.00000000	0.303409	0.00000000	-0.373673	0.1469587	0.1310354	-0.0465071	0.100332	0.0555722	-0.406032	-0.148698	-0.700552	-0.103513	-0.389860	0.197433	0.193198	0.116327	0.029215	-0.3294394	-0.3792002	0.00000000	0.00000000	0.00000000	0.00000000	0.00000000	0.00000000	0.00000000	0.00000000	0.00000000	0.00000000	0.00000000	0.00000000
-15.000	0.436566	0.253146	0.0027473	-0.426517	0.00000000	0.00000000	0.296450	0.00000000	-0.371379	0.1496058	0.1328648	-0.0456078	0.100843	0.0557393	-0.432088	-0.179189	-0.699278	-0.143947	-0.403173	0.202487	0.198187	0.116083	0.024491	-0.3290795	-0.3801222	0.00000000	0.00000000	0.00000000	0.00000000	0.00000000	0.00000000	0.00000000	0.00000000	0.00000000	0.00000000	0.00000000	0.00000000
-13.000	0.447118	0.254078	0.0042938	-0.424324	0.00000000	0.00000000	0.288804	0.00000000	-0.368948	0.1522073	0.1346049	-0.0446537	0.101239	0.0558400	-0.456395	-0.208571	-0.697772	-0.182490	-0.414977	0.207317	0.202926	0.115692	0.019602	-0.3285730	-0.3805634	0.00000000	0.00000000	0.00000000	0.00000000	0.00000000	0.00000000	0.00000000	0.00000000	0.00000000	0.00000000	0.00000000	0.00000000
-11.000	0.457498	0.258822	0.0059894	-0.422066	0.00000000	0.00000000	0.280452	0.00000000	-0.366387	0.1547620	0.1362521	-0.0436451	0.101518	0.0558735	-0.478965	-0.236739	-0.696042	-0.218783	-0.425373	0.211895	0.207377	0.115152	0.014890	-0.3279273	-0.3805355	0.00000000	0.00000000	0.00000000	0.00000000	0.00000000	0.00000000	0.00000000	0.00000000	0.00000000	0.00000000	0.00000000	0.00000000
-9.000	0.467701	0.268983	0.0078122	-0.419746	0.00000000	0.00000000	0.271379	0.00000000	-0.363697	0.1572686	0.1378023	-0.0425826	0.101677	0.0558388	-0.499822	-0.263611	-0.694094	-0.252576	-0.434460	0.216189	0.211501	0.114460	0.010073	-0.3271496	-0.3800507	0.00000000	0.00000000	0.00000000	0.00000000	0.00000000	0.00000000	0.00000000	0.00000000	0.00000000	0.00000000	0.00000000	0.00000000
-7.000	0.477719	0.279037	0.0098529	-0.417367	0.00000000	0.00000000	0.261573	0.00000000	-0.360785	0.1597259	0.1392514	-0.0414668	0.101714	0.0557354	-0.519003	-0.289124	-0.691935	-0.283727	-0.442334	0.220157	0.215248	0.113614	0.005311	-0.3262465	-0.3797602	0.00000000	0.00000000	0.00000000	0.00000000	0.00000000	0.00000000	0.00000000	0.00000000	0.00000000	0.00000000	0.00000000	0.00000000
-5.000	0.487547	0.288979	0.0121292	-0.414933	0.00000000	0.00000000	0.251022	0.00000000	-0.357817	0.1621323	0.1405950	-0.0402983	0.101626	0.0555624	-0.536552	-0.313237	-0.689572	-0.312183	-0.449084	0.223751	0.218558	0.112614	0.000665	-0.3252241	-0.3813193	0.00000000	0.00000000	0.00000000	0.00000000	0.00000000	0.00000000	0.00000000	0.00000000	0.00000000	0.00000000	0.00000000	0.00000000
-3.000	0.497178	0.298803	0.0143943	-0.412447	0.00000000	0.00000000	0.239721	0.00000000	-0.354733	0.1644866	0.1418286	-0.0390777	0.101412	0.0553193	-0.552523	-0.335926	-0.687012	-0.337970	-0.454795	0.226911	0.221359	0.111457	-0.004001	-0.3240881	-0.3827918	0.00000000	0.00000000	0.00000000	0.00000000	0.00000000	0.00000000	0.00000000	0.00000000	0.00000000	0.00000000	0.00000000	0.00000000
-1.000	0.506607	0.308504	0.0166462	-0.409912	0.00000000	0.00000000	0.227668	0.00000000	-0.351540	0.1667874	0.1429472	-0.0378058	0.101069	0.0550055	-0.566971	-0.356027	-0.684262	-0.361172	-0.459544	0.229565	0.223567	0.110142	-0.008601	-0.3228440	-0.3841727	0.00000000	0.00000000	0.00000000	0.00000000	0.00000000	0.00000000	0.00000000	0.00000000	0.00000000	0.00000000	0.00000000	0.00000000
1.000	0.515825	0.318078	0.0188828	-0.407333	0.00000000	0.00000000	0.214868	0.00000000	-0.348246	0.1690331	0.1439457	-0.0364835	0.100596	0.0546207	-0.579958	-0.374707	-0.681328	-0.381911	-0.463403	0.231626	0.225083	0.108668	-0.013095	-0.3214967	-0.3854576	0.00000000	0.00000000	0.00000000	0.00000000	0.00000000	0.00000000	0.00000000	0.00000000	0.00000000	0.00000000	0.00000000	0.00000000
3.000	0.524825	0.327520	0.0211019	-0.404714	0.00000000	0.00000000	0.201330	0.00000000	-0.344858	0.1712225	0.1448188	-0.0351116	0.099990	0.0541644	-0.591545	-0.392228	-0.678218	-0.400337	-0.466437	0.232992	0.225790	0.107034	-0.017484	-0.3200511	-0.3866430	0.00000000	0.00000000	0.00000000	0.00000000	0.00000000	0.00000000	0.00000000	0.00000000	0.00000000	0.00000000	0.00000000	0.00000000
5.000	0.533601	0.336823	0.0233015	-0.402057	0.00000000	0.00000000	0.187070	0.00000000	-0.341387	0.1733538	0.1455606	-0.0336911	0.099249	0.0536365	-0.601794	-0.408592	-0.674939	-0.416613	-0.468706	0.233541	0.225563	0.105240	-0.021808	-0.3185116	-0.3877264	0.00000000	0.00000000	0.00000000	0.00000000	0.00000000	0.00000000	0.00000000	0.00000000	0.00000000	0.00000000	0.00000000	0.00000000
7.000	0.542137	0.345983	0.0254795	-0.399367	0.00000000	0.00000000	0.172111	0.00000000	-0.337834	0.1754255	0.1461652	-0.0322232	0.098373	0.0530367	-0.610768	-0.423806	-0.671497	-0.430905	-0.470266	0.233133	0.224263	0.103284	-0.026062	-0.3168825	-0.3887063	0.00000000	0.00000000	0.00000000	0.00000000	0.00000000	0.00000000	0.00000000	0.00000000	0.00000000	0.00000000	0.00000000	0.00000000
9.000	0.550434	0.354994	0.0276338	-0.396649	0.00000000	0.00000000	0.156485	0.00000000	-0.334218	0.1774362	0.1466260	-0.0307090	0.097359	0.0523650	-0.618528	-0.437887	-0.667899	-0.443377	-0.471164	0.231619	0.221757	0.101169	-0.030242	-0.3151679	-0.3895819	0.00000000	0.00000000	0.00000000	0.00000000	0.00000000	0.00000000	0.00000000	0.00000000	0.00000000	0.00000000	0.00000000	0.00000000
11.000	0.558484	0.363850	0.0297622	-0.393906	0.00000000	0.00000000	0.140230	0.00000000	-0.330553	0.1793838	0.1469362	-0.0291499	0.096207	0.0516215	-0.625133	-0.450854	-0.664152	-0.454188	-0.471448	0.228840	0.217926	0.098893	-0.034347	-0.3133716	-0.3903531	0.00000000	0.00000000	0.00000000	0.00000000	0.00000000	0.00000000	0.00000000	0.00000000	0.00000000	0.00000000	0.00000000	0.00000000
13.000	0.566276	0.372545	0.0318627	-0.391143	0.00000000	0.00000000	0.123393	0.00000000	-0.326846	0.1812669	0.1470885	-0.0275473	0.094915	0.0508064	-0.630642	-0.462730	-0.660261	-0.463483	-0.471158	0.224657	0.212698	0.096457	-0.038373	-0.3114973	-0.3910206	0.00000000	0.00000000	0.00000000	0.00000000	0.00000000	0.00000000	0.00000000	0.00000000	0.00000000	0.00000000	0.00000000	0.00000000
15.000	0.573799	0.381073	0.0339333	-0.388365	0.00000000	0.00000000	0.106029	0.00000000	-0.323110	0.1830835	0.1470749	-0.0259027	0.093482	0.0499200	-0.635108	-0.473542	-0.656235	-0.471400	-0.470330	0.218970	0.206070	0.093863	-0.042317	-0.3095485	-0.3915855	0.00000000	0.00000000	0.00000000	0.00000000	0.00000000	0.00000000	0.00000000	0.00000000	0.00000000	0.00000000	0.00000000	0.00000000
17.000	0.581039	0.389429	0.0359719	-0.385575	0.00000000	0.00000000	0.088200	0.00000000	-0.319357	0.1848317	0.1468872	-0.0242179	0.091908	0.0489628	-0.638585	-0.483319	-0.652079	-0.478063	-0.469000	0.211756	0.198138	0.091112	-0.046177	-0.3075286	-0.3920497	0.00000000	0.00000000	0.00000000	0.00000000	0.00000000	0.00000000	0.00000000	0.00000000	0.00000000	0.00000000	0.00000000	0.00000000
19.000	0.587982	0.397604	0.0379763	-0.382779	0.00000000	0.00000000	0.069976	0.00000000	-0.315557	0.1865094	0.1465163	-0.0224947	0.090165	0.0479352	-0.641123	-0.492093	-0.647799	-0.483586	-0.467198	0.203109	0.189117	0.088207	-0.049936	-0.3054408	-0.3924151	0.00000000	0.00000000	0.00000000	0.00000000	0.00000000	0.00000000	0.00000000	0.00000000	0.00000000	0.00000000	0.00000000	0.00000000
21.000	0.594613	0.405594	0.0399446	-0.379982	0.00000000	0.00000000	0.051433	0.00000000	-0.311808	0.1881145	0.1459526	-0.0207349	0.088179	0.0468380	-0.642769	-0.499895	-0.643402	-0.488069	-0.464953	0.193261	0.179327	0.085149	-0.053414	-0.3032882	-0.3926835	0.00000000	0.00000000	0.00000000	0.00000000	0.00000000	0.00000000	0.00000000	0.00000000	0.00000000	0.00000000	0.00000000	0.00000000
23.000	0.600915	0.413389	0.0418746	-0.377187	0.00000000	0.00000000	0.032653	0.00000000	-0.308086	0.1896448	0.1451857	-0.0189408	0.086019	0.0456720	-0.643569	-0.506760	-0.638893	-0.491605	-0.462289	0.182580	0.169163	0.081941	-0.056870	-0.3010739	-0.3928582	0.00000000	0.00000000	0.00000000	0.00000000	0.00000000	0.00000000	0.00000000	0.00000000	0.00000000	0.00000000	0.00000000	0.00000000
25.000	0.606885	0.420983	0.0437644	-0.374401	0.00000000	0.00000000	0.013720	0.00000000	-0.304407	0.1910977	0.1442044	-0.0171145	0.083685	0.0444383	-0.643564	-0.512719	-0.634280	-0.494274	-0.459230	0.171524	0.159031	0.078587	-0.060211	-0.2988007	-0.3929215	0.00000000	0.00000000	0.00000000	0.00000000	0.00000000	0.00000000	0.00000000	0.00000000	0.00000000	0.00000000	0.00000000	0.00000000
27.000	0.612500	0.428367	0.0456118	-0.371628	0.00000000	0.00000000	-0.005278	0.00000000	-0.300788	0.1924706	0.1429965	-0.0152583	0.081173	0.0431379	-0.642795	-0.517808	-0.629567	-0.496149	-0.455798	0.160568	0.149282	0.075090	-0.063250	-0.2964715	-0.3928770	0.00000000	0.00000000	0.00000000	0.00000000	0.00000000	0.00000000	0.00000000	0.00000000	0.00000000	0.00000000	0.00000000	0.00000000
29.000	0.617739	0.435535	0.0474149	-0.368874	0.00000000	0.00000000	-0.024250	0.00000000	-0.297248	0.1937606	0.1415491	-0.0133748	0.078482	0.0417721	-0.641298	-0.522057	-0.624761	-0.497296	-0.452012	0.150117	0.140166	0.071456	-0.066345	-0.2940889	-0.3927720	0.00000000	0.00000000	0.00000000	0.00000000	0.00000000	0.00000000	0.00000000	0.00000000	0.00000000	0.00000000	0.00000000	0.00000000
31.000	0.622580	0.442476	0.0491716	-0.366143	0.00000000	0.00000000	-0.043109	0.00000000	-0.293805	0.1949649	0.1398478	-0.0114666	0.075610	0.0403423	-0.639110	-0.525501	-0.619867	-0.497771	-0.447891	0.140445	0.137787	0.067687	-0.069111	-0.2916558	-0.3927195	0.00000000	0.00000000	0.00000000	0.00000000	0.00000000	0.00000000	0.00000000	0.00000000	0.00000000	0.00000000	0.00000000	0.00000000
33.000	0.627000	0.449181	0.0508800	-0.363441	0.00000000	0.00000000	-0.061768	0.00000000	-0.290480	0.1960802	0.1378774	-0.0095363	0.072555	0.0388502	-0.636263	-0.528171	-0.614891	-0.497628	-0.443451	0.135386	0.138078	0.063791	-0.071961	-0.2891745	-0.3926077	0.00000000	0.00000000	0.00000000	0.00000000	0.00000000	0.00000000	0.00000000	0.00000000	0.00000000	0.00000000	0.00000000	0.00000000
35.000	0.630970	0.455641	0.0522047	-0.360773	0.00000000	0.00000000	-0.080144	0.00000000	-0.287294	0.1971024	0.1356211	-0.0075869	0.069319	0.0372975	-0.632789	-0.530097	-0.609838	-0.496911	-0.438706	0.135091	0.138204	0.059773	-0.074454	-0.2866477	-0.3922991	0.00000000	0.00000000	0.00000000	0.00000000	0.00000000	0.00000000	0.00000000	0.00000000	0.00000000	0.00000000	0.00000000	0.00000000
37.000	0.634461	0.461844	0.0533170	-0.358145	0.00000000	0.00000000	-0.098157	0.00000000	-0.284270	0.1980280	0.1330605	-0.0056213	0.065903	0.0356859	-0.628716	-0.531310	-0.604714	-0.495662	-0.433673	0.134625	0.138162	0.055638	-0.077059	-0.2840777	-0.3918939	0.00000000	0.00000000	0.00000000	0.00000000	0.00000000	0.00000000	0.00000000	0.00000000	0.00000000	0.00000000	0.00000000	0.00000000
39.000	0.637438	0.467780	0.0542298	-0.355563	0.00000000	0.00000000	-0.115736	0.00000000	-0.281432	0.1988524	0.1301760	-0.0036426	0.062306	0.0340177	-0.624073	-0.531839	-0.599524	-0.493917	-0.428363	0.133985	0.137949	0.051395	-0.079288	-0.2814671	-0.3914548	0.00000000	0.00000000	0.00000000	0.00000000	0.00000000	0.00000000	0.00000000	0.00000000	0.00000000	0.00000000	0.00000000	0.00000000
41.000	0.639862	0.473436	0.0549180	-0.353030	0.00000000	0.00000000	-0.132815	0.00000000	-0.278806	0.1995706	0.1269458	-0.0016537	0.058528	0.0322949	-0.618884	-0.531712	-0.594273	-0.491709	-0.422789	0.133169	0.137564	0.047049	-0.081381	-0.2788180	-0.3909919	0.00000000	0.00000000	0.00000000	0.00000000	0.00000000	0.00000000	0.00000000	0.00000000	0.00000000	0.00000000	0.00000000	0.00000000
43.000	0.641687	0.478800	0.0553523	-0.350555	0.00000000	0.00000000	-0.149335	0.00000000	-0.276419	0.2001724	0.1233462	0.0003419	0.054574	0.0305199	-0.613175	-0.530955	-0.588966	-0.489069	-0.416962	0.132174	0.137001	0.042609	-0.083345	-0.2761329	-0.3904838	0.00000000	0.00000000	0.00000000	0.00000000	0.00000000	0.00000000	0.00000000	0.00000000	0.00000000	0.00000000	0.00000000	0.00000000
45.000	0.642862	0.483856	0.0554984	-0.348140	0.00000000	0.00000000	-0.165246	0.00000000	-0.274298	0.2006670	0.1193518	0.0023412	0.050447	0.0286952	-0.606967	-0.529594	-0.583609	-0.486021	-0.410893	0.130999	0.136260	0.038083	-0.085174	-0.2734138	-0.3899358	0.00000000	0.00000000	0.00000000	0.00000000	0.00000000	0.00000000	0.00000000	0.00000000	0.00000000	0.00000000	0.00000000	0.00000000
47.000	0.643328	0.488591	0.0553157	-0.345794	0.00000000	0.00000000	-0.180505	0.00000000	-0.272474	0.2010376	0.1149344	0.0043407	0.046152	0.0268234	-0.600283	-0.527655	-0.578205	-0.482592	-0.404592	0.129642	0.135337	0.033479	-0.086875	-0.2706633	-0.3893530	0.00000000	0.00000000	0.00000000	0.00000000	0.00000000	0.00000000	0.00000000	0.00000000	0.00000000	0.00000000	0.00000000	0.00000000
49.000	0.643019	0.492986	0.0548421	-0.343520	0.00000000	0.00000000	-0.195079	0.00000000	-0.270979	0.2012759	0.1100639	0.0063373	0.041695	0.0249073	-0.593144	-0.525159	-0.572759	-0.478801	-0.398068	0.128102	0.134230	0.028807	-0.088453	-0.2678832	-0.3887407	0.00000000	0.00000000	0.00000000	0.00000000	0.00000000	0.00000000	0.00000000	0.00000000	0.00000000	0.00000000	0.00000000	0.00000000
51.000	0.641855	0.497024	0.0539056	-0.341324	0.00000000	0.00000000	-0.208941	0.00000000	-0.269846	0.2013699	0.1047074	0.0083274	0.037085	0.0229498	-0.585567	-0.522131	-0.567276	-0.474669	-0.391330	0.126377	0.132938	0.024075	-0.089912	-0.2650758	-0.3881040	0.00000000	0.00000000	0.00000000	0.00000000	0.00000000	0.00000000	0.00000000	0.00000000	0.00000000	0.00000000	0.00000000	0.00000000
53.000	0.639746	0.500685	0.0524320	-0.339213	0.00000000	0.00000000	-0.222070	0.00000000	-0.269109	0.2013109	0.0988303	0.0103079	0.032330	0.0209539	-0.577572	-0.518591	-0.561761	-0.470214	-0.384387	0.124466	0.131458	0.019293	-0.090881	-0.2622433	-0.3874481	0.00000000	0.00000000	0.00000000	0.00000000	0.00000000	0.00000000	0.00000000	0.00000000	0.00000000	0.00000000	0.00000000	0.00000000
55.000	0.636587	0.503946	0.0503363	-0.337191	0.00000000	0.00000000	-0.234456	0.00000000	-0.268805	0.2010890	0.0923958	0.0122754	0.027442	0.0189227	-0.569175	-0.514560	-0.556218	-0.465453	-0.377247	0.122370	0.129789	0.014470	-0.092161	-0.2593876	-0.3867779	0.00000000	0.00000000	0.00000000	0.00000000	0.00000000	0.00000000	0.00000000	0.00000000	0.00000000	0.00000000	0.00000000	0.00000000
57.000	0.632256	0.506786	0.0474414	-0.335264	0.00000000	0.00000000	-0.246091	0.00000000	-0.268972	0.2006744	0.0853654	0.0142267	0.022434	0.0168596	-0.560393	-0.510058	-0.550651	-0.460399	-0.369916	0.120086	0.127929	0.009617	-0.092983	-0.2565108	-0.3860981	0.00000000	0.00000000	0.00000000	0.00000000	0.00000000	0.00000000	0.00000000	0.00000000	0.00000000	0.00000000	0.00000000	0.00000000
59.000	0.626612	0.509176	0.0434876	-0.333437	0.00000000	0.00000000	-0.256975	0.00000000	-0.269649	0.2000700	0.0777000	0.0161584	0.017320	0.0147678	-0.551242	-0.505104	-0.545063	-0.455067	-0.362403	0.117617	0.125879	0.004745	-0.093684	-0.2536150	-0.3854133	0.00000000	0.00000000	0.00000000	0.00000000	0.00000000	0.00000000	0.00000000	0.00000000	0.00000000	0.00000000	0.00000000	0.00000000
61.000	0.619490	0.511088	0.0385644	-0.331716	0.00000000	0.00000000	-0.267112	0.00000000	-0.270877	0.1992412	0.0693618	0.0180675	0.012115	0.0126508	-0.541736	-0.499715	-0.539460	-0.449469	-0.354714	0.114962	0.123636	-0.000138	-0.093753	-0.2507020	-0.3847280	0.00000000	0.00000000	0.00000000	0.00000000	0.00000000	0.00000000	0.00000000	0.00000000	0.00000000	0.00000000	0.00000000	0.00000000
63.000	0.610698	0.512489	0.0318534	-0.330105	0.00000000	0.00000000	-0.276509	0.00000000	-0.272695	0.1981557	0.0603161	0.0199508	0.006838	0.0105122	-0.531890	-0.493909	-0.533845	-0.443617	-0.346856	0.112122	0.121201	-0.005021	-0.093586	-0.2477738	-0.3840461	0.00000000	0.00000000	0.00000000	0.00000000	0.00000000	0.00000000	0.00000000	0.00000000	0.00000000	0.00000000	0.00000000	0.00000000
65.000	0.600014	0.513345	0.0224561	-0.328609	0.00000000	0.00000000	-0.285180	0.00000000	-0.275147	0.1967677	0.0505334	0.0218053	0.001508	0.0083556	-0.521716	-0.487702	-0.528222	-0.437522	-0.338834	0.109098	0.118575	-0.009893	-0.093172	-0.2448324	-0.3833714	0.00000000	0.00000000	0.00000000	0.00000000	0.00000000	0.00000000	0.00000000	0.00000000	0.00000000	0.00000000	0.00000000	0.00000000
