# Supplementary material for: The evolution of pelvic limb muscle moment arms in bird-line archosaurs
Source: Sci Adv. 2021 Mar 19;7(12):eabe2778. doi: 10.1126/sciadv.abe2778 (PMC7978429; doi:10.1126/sciadv.abe2778)
Supplement: Data file S7 [file abe2778_Data_file_S7.zip › supp data/SIMM_moment_arm_raw_data/Tyrannosaurus_hipRoAll_15Ab.plt]

# Output plot file made by SIMM 6.0.2
# Curves and events from plot data files are not reproduced in this file.

title hip_rotation moment arm vs. hip_extension


# This file contains 38 columns of data. The first
# column is the x-variable, followed by 37 y-variable[s].

hip_extension (deg)	IT1|hip_rotation moment arm	IT2A|hip_rotation moment arm	IT2P|hip_rotation moment arm	IT3|hip_rotation moment arm	FMTE|hip_rotation moment arm	FMTI|hip_rotation moment arm	AMB|hip_rotation moment arm	AMBtendon|hip_rotation moment arm	ILFB|hip_rotation moment arm	PIFI1|hip_rotation moment arm	PIFI2|hip_rotation moment arm	IFE|hip_rotation moment arm	ITCA|hip_rotation moment arm	ITCP|hip_rotation moment arm	FTI1|hip_rotation moment arm	FTI3|hip_rotation moment arm	FTE|hip_rotation moment arm	ADD1|hip_rotation moment arm	ADD2|hip_rotation moment arm	PIFE1|hip_rotation moment arm	PIFE2|hip_rotation moment arm	PIFE3|hip_rotation moment arm	ISTR|hip_rotation moment arm	CFB|hip_rotation moment arm	CFL|hip_rotation moment arm	GL|hip_rotation moment arm	GM|hip_rotation moment arm	EDL|hip_rotation moment arm	EDB|hip_rotation moment arm	EHL|hip_rotation moment arm	TA|hip_rotation moment arm	FDL|hip_rotation moment arm	FDB|hip_rotation moment arm	FHL|hip_rotation moment arm	FL|hip_rotation moment arm	FLtendon|hip_rotation moment arm	FB|hip_rotation moment arm	
-45.000	-0.035485	-0.0327024	-0.317000	-0.10121133	0.00000000	0.00000000	-0.0131460	0.00000000	-0.0321554	0.0247165	0.060976	-0.230893	-0.043173	-0.140365	-0.0363914	-0.0387789	0.05319549	-0.0172812	-0.0157045	0.011108	0.011173	0.004805	-0.1547261	-0.132542	-0.071397	0.00000000	0.00000000	0.00000000	0.00000000	0.00000000	0.00000000	0.00000000	0.00000000	0.00000000	0.00000000	0.00000000	0.00000000
-43.000	-0.030387	-0.0325908	-0.290134	-0.10144613	0.00000000	0.00000000	-0.0124736	0.00000000	-0.0313494	0.0255467	0.065425	-0.226231	-0.038178	-0.136986	-0.0322566	-0.0362917	0.05374827	-0.0162249	-0.0191819	0.010335	0.010355	-0.003071	-0.1601186	-0.130774	-0.071875	0.00000000	0.00000000	0.00000000	0.00000000	0.00000000	0.00000000	0.00000000	0.00000000	0.00000000	0.00000000	0.00000000	0.00000000
-41.000	-0.025390	-0.0324711	-0.268512	-0.10166050	0.00000000	0.00000000	-0.0117588	0.00000000	-0.0305180	0.0263712	0.069873	-0.221320	-0.033081	-0.133423	-0.0280318	-0.0336245	0.05428112	-0.0150501	-0.0225436	0.009545	0.009519	-0.011030	-0.1656358	-0.128904	-0.072242	0.00000000	0.00000000	0.00000000	0.00000000	0.00000000	0.00000000	0.00000000	0.00000000	0.00000000	0.00000000	0.00000000	0.00000000
-39.000	-0.020543	-0.0323430	-0.250353	-0.10185223	0.00000000	0.00000000	-0.0110005	0.00000000	-0.0296621	0.0271897	0.074318	-0.216167	-0.027883	-0.129677	-0.0237766	-0.0307881	0.05479443	-0.0137513	-0.0257577	0.008738	0.008663	-0.019065	-0.1711034	-0.126937	-0.072501	0.00000000	0.00000000	0.00000000	0.00000000	0.00000000	0.00000000	0.00000000	0.00000000	0.00000000	0.00000000	0.00000000	0.00000000
-37.000	-0.015824	-0.0322072	-0.234520	-0.10201943	0.00000000	0.00000000	-0.0101980	0.00000000	-0.0287828	0.0280019	0.078757	-0.210774	-0.022586	-0.125751	-0.0202296	-0.0278011	0.05528834	-0.0123252	-0.0287979	0.007912	0.007789	-0.027169	-0.1762175	-0.124877	-0.072654	0.00000000	0.00000000	0.00000000	0.00000000	0.00000000	0.00000000	0.00000000	0.00000000	0.00000000	0.00000000	0.00000000	0.00000000
-35.000	-0.011229	-0.0320631	-0.220427	-0.10216341	0.00000000	0.00000000	-0.0093503	0.00000000	-0.0278808	0.0288075	0.083187	-0.205149	-0.017105	-0.121647	-0.0179295	-0.0246826	0.05575991	-0.0107713	-0.0316436	0.007068	0.006894	-0.035335	-0.1811316	-0.122729	-0.072703	0.00000000	0.00000000	0.00000000	0.00000000	0.00000000	0.00000000	0.00000000	0.00000000	0.00000000	0.00000000	0.00000000	0.00000000
-33.000	-0.007228	-0.0319108	-0.207669	-0.10228475	0.00000000	0.00000000	-0.0084565	0.00000000	-0.0269570	0.0296062	0.087607	-0.199294	-0.011374	-0.117368	-0.0155917	-0.0214530	0.05621114	-0.0090927	-0.0342808	0.006206	0.005978	-0.043555	-0.1860829	-0.120497	-0.072652	0.00000000	0.00000000	0.00000000	0.00000000	0.00000000	0.00000000	0.00000000	0.00000000	0.00000000	0.00000000	0.00000000	0.00000000
-31.000	-0.003209	-0.0317507	-0.195930	-0.10238416	0.00000000	0.00000000	-0.0075159	0.00000000	-0.0260124	0.0303977	0.092013	-0.193214	-0.005563	-0.112917	-0.0132315	-0.0181353	0.05664258	-0.0072971	-0.0367015	0.005323	0.005040	-0.051821	-0.1910354	-0.118185	-0.072504	0.00000000	0.00000000	0.00000000	0.00000000	0.00000000	0.00000000	0.00000000	0.00000000	0.00000000	0.00000000	0.00000000	0.00000000
-29.000	0.000862	-0.0315829	-0.184949	-0.10246133	0.00000000	0.00000000	-0.0065277	0.00000000	-0.0250478	0.0311818	0.096403	-0.186915	0.000324	-0.108296	-0.0108634	-0.0147537	0.05705434	-0.0053973	-0.0389031	0.004420	0.004080	-0.060125	-0.1959820	-0.115795	-0.072261	0.00000000	0.00000000	0.00000000	0.00000000	0.00000000	0.00000000	0.00000000	0.00000000	0.00000000	0.00000000	0.00000000	0.00000000
-27.000	0.004985	-0.0313975	-0.174574	-0.10251844	0.00000000	0.00000000	-0.0054914	0.00000000	-0.0240640	0.0319581	0.100774	-0.180402	0.006282	-0.103510	-0.0085016	-0.0113332	0.05744652	-0.0034112	-0.0408877	0.003495	0.003094	-0.068458	-0.2008572	-0.113331	-0.071926	0.00000000	0.00000000	0.00000000	0.00000000	0.00000000	0.00000000	0.00000000	0.00000000	0.00000000	0.00000000	0.00000000	0.00000000
-25.000	0.009159	-0.0311881	-0.164680	-0.10255616	0.00000000	0.00000000	-0.0044064	0.00000000	-0.0230619	0.0327264	0.105124	-0.173680	0.012305	-0.098561	-0.0061593	-0.0078989	0.05781933	-0.0013619	-0.0426611	0.002547	0.002083	-0.076811	-0.2055631	-0.110795	-0.071504	0.00000000	0.00000000	0.00000000	0.00000000	0.00000000	0.00000000	0.00000000	0.00000000	0.00000000	0.00000000	0.00000000	0.00000000
-23.000	0.013385	-0.0310031	-0.155170	-0.10257517	0.00000000	0.00000000	-0.0032724	0.00000000	-0.0220423	0.0334863	0.109448	-0.166753	0.018389	-0.093454	-0.0038485	-0.0044755	0.05817289	0.0007236	-0.0442319	0.001575	0.001043	-0.085175	-0.2101535	-0.108190	-0.070996	0.00000000	0.00000000	0.00000000	0.00000000	0.00000000	0.00000000	0.00000000	0.00000000	0.00000000	0.00000000	0.00000000	0.00000000
-21.000	0.017663	-0.0308148	-0.145971	-0.10257613	0.00000000	0.00000000	-0.0020892	0.00000000	-0.0210061	0.0342377	0.113745	-0.159627	0.024528	-0.088192	-0.0015801	-0.0010862	0.05850738	0.0028158	-0.0456106	0.000577	-0.000028	-0.093540	-0.2146142	-0.105519	-0.070406	0.00000000	0.00000000	0.00000000	0.00000000	0.00000000	0.00000000	0.00000000	0.00000000	0.00000000	0.00000000	0.00000000	0.00000000
-19.000	0.021992	-0.0306176	-0.137022	-0.10255969	0.00000000	0.00000000	-0.0008569	0.00000000	-0.0201753	0.0349801	0.118010	-0.152307	0.030716	-0.082780	0.0006366	0.0022473	0.05882299	0.0048843	-0.0468090	-0.000450	-0.001133	-0.101896	-0.2188431	-0.102783	-0.069737	0.00000000	0.00000000	0.00000000	0.00000000	0.00000000	0.00000000	0.00000000	0.00000000	0.00000000	0.00000000	0.00000000	0.00000000
-17.000	0.026373	-0.0304113	-0.128272	-0.10252649	0.00000000	0.00000000	0.0004244	0.00000000	-0.0193610	0.0357133	0.122240	-0.144800	0.036948	-0.077223	0.0027936	0.0055056	0.05911990	0.0069000	-0.0478394	-0.001508	-0.002275	-0.110233	-0.2228339	-0.099985	-0.068992	0.00000000	0.00000000	0.00000000	0.00000000	0.00000000	0.00000000	0.00000000	0.00000000	0.00000000	0.00000000	0.00000000	0.00000000
-15.000	0.030806	-0.0301958	-0.119686	-0.10247717	0.00000000	0.00000000	0.0017540	0.00000000	-0.0185301	0.0364370	0.126432	-0.137110	0.043217	-0.071526	0.0048843	0.0086715	0.05939837	0.0088371	-0.0487142	-0.002600	-0.003459	-0.118540	-0.2265728	-0.097126	-0.068173	0.00000000	0.00000000	0.00000000	0.00000000	0.00000000	0.00000000	0.00000000	0.00000000	0.00000000	0.00000000	0.00000000	0.00000000
-13.000	0.035292	-0.0299712	-0.111233	-0.10241235	0.00000000	0.00000000	0.0031312	0.00000000	-0.0176829	0.0371509	0.130582	-0.129243	0.049517	-0.065693	0.0069034	0.0117306	0.05965854	0.0106739	-0.0494457	-0.003731	-0.004691	-0.126806	-0.2300202	-0.094208	-0.067285	0.00000000	0.00000000	0.00000000	0.00000000	0.00000000	0.00000000	0.00000000	0.00000000	0.00000000	0.00000000	0.00000000	0.00000000
-11.000	0.039831	-0.0293762	-0.102887	-0.10233270	0.00000000	0.00000000	0.0045545	0.00000000	-0.0168202	0.0378548	0.134686	-0.121207	0.055841	-0.059730	0.0088469	0.0146710	0.05990069	0.0123943	-0.0500455	-0.004905	-0.005976	-0.135020	-0.2332279	-0.091233	-0.066330	0.00000000	0.00000000	0.00000000	0.00000000	0.00000000	0.00000000	0.00000000	0.00000000	0.00000000	0.00000000	0.00000000	0.00000000
-9.000	0.044423	-0.0282418	-0.094627	-0.10223884	0.00000000	0.00000000	0.0060225	0.00000000	-0.0159412	0.0385482	0.138740	-0.113007	0.062182	-0.053643	0.0107120	0.0174835	0.06012504	0.0139873	-0.0505246	-0.006129	-0.007323	-0.143169	-0.2361323	-0.088202	-0.065310	0.00000000	0.00000000	0.00000000	0.00000000	0.00000000	0.00000000	0.00000000	0.00000000	0.00000000	0.00000000	0.00000000	0.00000000
-7.000	0.049070	-0.0270949	-0.086608	-0.10213142	0.00000000	0.00000000	0.0075329	0.00000000	-0.0150173	0.0392309	0.142739	-0.104649	0.068533	-0.047438	0.0124966	0.0201610	0.06033182	0.0154474	-0.0508933	-0.007409	-0.008742	-0.151242	-0.2387548	-0.085117	-0.064345	0.00000000	0.00000000	0.00000000	0.00000000	0.00000000	0.00000000	0.00000000	0.00000000	0.00000000	0.00000000	0.00000000	0.00000000
-5.000	0.053772	-0.0259359	-0.078866	-0.10201111	0.00000000	0.00000000	0.0090833	0.00000000	-0.0140958	0.0399026	0.146679	-0.096143	0.074886	-0.041121	0.0141998	0.0226990	0.06052125	0.0167731	-0.0511610	-0.008756	-0.010245	-0.159226	-0.2411028	-0.081980	-0.063647	0.00000000	0.00000000	0.00000000	0.00000000	0.00000000	0.00000000	0.00000000	0.00000000	0.00000000	0.00000000	0.00000000	0.00000000
-3.000	0.058529	-0.0247650	-0.071027	-0.10187858	0.00000000	0.00000000	0.0106704	0.00000000	-0.0131572	0.0405630	0.150555	-0.087493	0.081234	-0.034699	0.0158214	0.0250948	0.06069362	0.0179668	-0.0513364	-0.010179	-0.011845	-0.167108	-0.2431385	-0.078792	-0.062836	0.00000000	0.00000000	0.00000000	0.00000000	0.00000000	0.00000000	0.00000000	0.00000000	0.00000000	0.00000000	0.00000000	0.00000000
-1.000	0.063343	-0.0235828	-0.063096	-0.10173450	0.00000000	0.00000000	0.0122906	0.00000000	-0.0122018	0.0412117	0.154362	-0.078710	0.087568	-0.028179	0.0173617	0.0271451	0.06084915	0.0190335	-0.0514274	-0.011693	-0.013561	-0.174874	-0.2448758	-0.075554	-0.061920	0.00000000	0.00000000	0.00000000	0.00000000	0.00000000	0.00000000	0.00000000	0.00000000	0.00000000	0.00000000	0.00000000	0.00000000
1.000	0.068216	-0.0223895	-0.055081	-0.10157957	0.00000000	0.00000000	0.0139396	0.00000000	-0.0112301	0.0418484	0.158094	-0.069800	0.093879	-0.021568	0.0188215	0.0290548	0.06098811	0.0199800	-0.0514412	-0.013315	-0.015415	-0.182512	-0.2463208	-0.072268	-0.060903	0.00000000	0.00000000	0.00000000	0.00000000	0.00000000	0.00000000	0.00000000	0.00000000	0.00000000	0.00000000	0.00000000	0.00000000
3.000	0.073147	-0.0211855	-0.046989	-0.10141450	0.00000000	0.00000000	0.0156124	0.00000000	-0.0102424	0.0424728	0.161745	-0.060772	0.100159	-0.014874	0.0202021	0.0308689	0.06111074	0.0208142	-0.0513841	-0.015066	-0.017431	-0.190008	-0.2474731	-0.068935	-0.059789	0.00000000	0.00000000	0.00000000	0.00000000	0.00000000	0.00000000	0.00000000	0.00000000	0.00000000	0.00000000	0.00000000	0.00000000
5.000	0.078140	-0.0199711	-0.038827	-0.10123999	0.00000000	0.00000000	0.0173035	0.00000000	-0.0092394	0.0430845	0.165310	-0.051636	0.106400	-0.008104	0.0215052	0.0325864	0.06121733	0.0215446	-0.0512621	-0.016971	-0.019641	-0.197347	-0.2483156	-0.065557	-0.058578	0.00000000	0.00000000	0.00000000	0.00000000	0.00000000	0.00000000	0.00000000	0.00000000	0.00000000	0.00000000	0.00000000	0.00000000
7.000	0.083151	-0.0187469	-0.030603	-0.10105679	0.00000000	0.00000000	0.0190069	0.00000000	-0.0082328	0.0436832	0.168781	-0.042400	0.112590	-0.001268	0.0227326	0.0342071	0.06130809	0.0221795	-0.0510802	-0.019062	-0.022079	-0.204516	-0.2488499	-0.062136	-0.057270	0.00000000	0.00000000	0.00000000	0.00000000	0.00000000	0.00000000	0.00000000	0.00000000	0.00000000	0.00000000	0.00000000	0.00000000
9.000	0.088220	-0.0175131	-0.022324	-0.10086563	0.00000000	0.00000000	0.0207157	0.00000000	-0.0072099	0.0442686	0.172151	-0.033076	0.118722	0.005628	0.0238864	0.0357312	0.06138329	0.0227273	-0.0508432	-0.021374	-0.024785	-0.211499	-0.2490782	-0.058672	-0.055863	0.00000000	0.00000000	0.00000000	0.00000000	0.00000000	0.00000000	0.00000000	0.00000000	0.00000000	0.00000000	0.00000000	0.00000000
11.000	0.093369	-0.0162701	-0.013997	-0.10066730	0.00000000	0.00000000	0.0224228	0.00000000	-0.0061667	0.0448402	0.175414	-0.023674	0.124784	0.012573	0.0249686	0.0371596	0.06144320	0.0231959	-0.0505554	-0.023951	-0.027802	-0.218282	-0.2490006	-0.055169	-0.054354	0.00000000	0.00000000	0.00000000	0.00000000	0.00000000	0.00000000	0.00000000	0.00000000	0.00000000	0.00000000	0.00000000	0.00000000
13.000	0.098602	-0.0150184	-0.005631	-0.10046258	0.00000000	0.00000000	0.0241206	0.00000000	-0.0051108	0.0453977	0.178559	-0.014204	0.130767	0.019560	0.0259815	0.0384934	0.06148805	0.0235925	-0.0502204	-0.026837	-0.031173	-0.224851	-0.2486193	-0.051626	-0.052738	0.00000000	0.00000000	0.00000000	0.00000000	0.00000000	0.00000000	0.00000000	0.00000000	0.00000000	0.00000000	0.00000000	0.00000000
15.000	0.103922	-0.0137584	0.002767	-0.10025221	0.00000000	0.00000000	0.0258009	0.00000000	-0.0040432	0.0459406	0.181579	-0.004678	0.136659	0.026578	0.0269274	0.0397343	0.06151812	0.0239238	-0.0498418	-0.030080	-0.034937	-0.231190	-0.2479370	-0.048047	-0.051012	0.00000000	0.00000000	0.00000000	0.00000000	0.00000000	0.00000000	0.00000000	0.00000000	0.00000000	0.00000000	0.00000000	0.00000000
17.000	0.109336	-0.0124904	0.011189	-0.10003707	0.00000000	0.00000000	0.0274557	0.00000000	-0.0029650	0.0464686	0.184464	0.004891	0.142451	0.033617	0.0278086	0.0408842	0.06153361	0.0241959	-0.0494225	-0.033726	-0.039124	-0.237285	-0.2469575	-0.044432	-0.049169	0.00000000	0.00000000	0.00000000	0.00000000	0.00000000	0.00000000	0.00000000	0.00000000	0.00000000	0.00000000	0.00000000	0.00000000
19.000	0.114847	-0.0112149	0.019628	-0.09981797	0.00000000	0.00000000	0.0290765	0.00000000	-0.0019378	0.0469812	0.187204	0.014491	0.148217	0.040669	0.0286272	0.0419451	0.06153483	0.0244144	-0.0489654	-0.037812	-0.043754	-0.243121	-0.2456904	-0.040784	-0.047204	0.00000000	0.00000000	0.00000000	0.00000000	0.00000000	0.00000000	0.00000000	0.00000000	0.00000000	0.00000000	0.00000000	0.00000000
21.000	0.120461	-0.0099324	0.028075	-0.09959569	0.00000000	0.00000000	0.0306550	0.00000000	-0.0008465	0.0474779	0.189786	0.024109	0.154121	0.047723	0.0293855	0.0429193	0.06152194	0.0245841	-0.0484730	-0.042361	-0.048829	-0.248683	-0.2442112	-0.037105	-0.045115	0.00000000	0.00000000	0.00000000	0.00000000	0.00000000	0.00000000	0.00000000	0.00000000	0.00000000	0.00000000	0.00000000	0.00000000
23.000	0.126174	-0.0086432	0.036522	-0.09937115	0.00000000	0.00000000	0.0321831	0.00000000	0.0002516	0.0479582	0.192199	0.033732	0.159904	0.054768	0.0300856	0.0438093	0.06149522	0.0247095	-0.0479474	-0.047381	-0.054340	-0.253957	-0.2424268	-0.033397	-0.042894	0.00000000	0.00000000	0.00000000	0.00000000	0.00000000	0.00000000	0.00000000	0.00000000	0.00000000	0.00000000	0.00000000	0.00000000
25.000	0.131908	-0.0073479	0.044962	-0.09914516	0.00000000	0.00000000	0.0336530	0.00000000	0.0013551	0.0484217	0.194430	0.043345	0.165552	0.061794	0.0307297	0.0446176	0.06145492	0.0247944	-0.0473908	-0.052861	-0.060265	-0.258928	-0.2403802	-0.029661	-0.040593	0.00000000	0.00000000	0.00000000	0.00000000	0.00000000	0.00000000	0.00000000	0.00000000	0.00000000	0.00000000	0.00000000	0.00000000
27.000	0.137736	-0.0060470	0.053385	-0.09891861	0.00000000	0.00000000	0.0350574	0.00000000	0.0024624	0.0488677	0.196463	0.052934	0.171048	0.068790	0.0313197	0.0453466	0.06140125	0.0248424	-0.0468049	-0.058779	-0.066575	-0.263583	-0.2381597	-0.025900	-0.038203	0.00000000	0.00000000	0.00000000	0.00000000	0.00000000	0.00000000	0.00000000	0.00000000	0.00000000	0.00000000	0.00000000	0.00000000
29.000	0.143662	-0.0047409	0.061785	-0.09869241	0.00000000	0.00000000	0.0363897	0.00000000	0.0035717	0.0492956	0.198283	0.062484	0.176374	0.075745	0.0318575	0.0459990	0.06133443	0.0248565	-0.0461916	-0.065107	-0.073237	-0.267907	-0.2356204	-0.022117	-0.035601	0.00000000	0.00000000	0.00000000	0.00000000	0.00000000	0.00000000	0.00000000	0.00000000	0.00000000	0.00000000	0.00000000	0.00000000
31.000	0.149691	-0.0034301	0.070151	-0.09846741	0.00000000	0.00000000	0.0376438	0.00000000	0.0046810	0.0497050	0.199872	0.071981	0.181513	0.082649	0.0323451	0.0465773	0.06125466	0.0248396	-0.0455523	-0.071815	-0.081515	-0.271888	-0.2329405	-0.018313	-0.032501	0.00000000	0.00000000	0.00000000	0.00000000	0.00000000	0.00000000	0.00000000	0.00000000	0.00000000	0.00000000	0.00000000	0.00000000
33.000	0.155829	-0.0021152	0.078477	-0.09824453	0.00000000	0.00000000	0.0388147	0.00000000	0.0057883	0.0500949	0.201210	0.081410	0.186446	0.089489	0.0327842	0.0470840	0.06116215	0.0247939	-0.0448884	-0.079627	-0.090420	-0.275514	-0.2299426	-0.014491	-0.029211	0.00000000	0.00000000	0.00000000	0.00000000	0.00000000	0.00000000	0.00000000	0.00000000	0.00000000	0.00000000	0.00000000	0.00000000
35.000	0.162082	-0.0007967	0.087307	-0.09802467	0.00000000	0.00000000	0.0398982	0.00000000	0.0068910	0.0504647	0.202275	0.090753	0.191152	0.096254	0.0331765	0.0475215	0.06105709	0.0247218	-0.0442013	-0.088477	-0.099323	-0.278773	-0.2268395	-0.010654	-0.026086	0.00000000	0.00000000	0.00000000	0.00000000	0.00000000	0.00000000	0.00000000	0.00000000	0.00000000	0.00000000	0.00000000	0.00000000
37.000	0.168456	0.0005247	0.096333	-0.09780875	0.00000000	0.00000000	0.0408912	0.00000000	0.0079865	0.0508135	0.203045	0.099997	0.195612	0.102934	0.0335236	0.0478925	0.06093974	0.0246251	-0.0434922	-0.097320	-0.108215	-0.281653	-0.2234193	-0.006805	-0.022869	0.00000000	0.00000000	0.00000000	0.00000000	0.00000000	0.00000000	0.00000000	0.00000000	0.00000000	0.00000000	0.00000000	0.00000000
39.000	0.174958	0.0018485	0.105517	-0.09759767	0.00000000	0.00000000	0.0417913	0.00000000	0.0090719	0.0511404	0.203492	0.109126	0.199806	0.109517	0.0338271	0.0481991	0.06081022	0.0245056	-0.0427621	-0.106145	-0.117082	-0.284144	-0.2199285	-0.002945	-0.019411	0.00000000	0.00000000	0.00000000	0.00000000	0.00000000	0.00000000	0.00000000	0.00000000	0.00000000	0.00000000	0.00000000	0.00000000
41.000	0.181595	0.0031739	0.114883	-0.09739231	0.00000000	0.00000000	0.0425972	0.00000000	0.0101438	0.0514444	0.203586	0.118123	0.203711	0.115990	0.0340884	0.0484438	0.06066873	0.0243647	-0.0420122	-0.114940	-0.125915	-0.286237	-0.2162625	0.000921	-0.015697	0.00000000	0.00000000	0.00000000	0.00000000	0.00000000	0.00000000	0.00000000	0.00000000	0.00000000	0.00000000	0.00000000	0.00000000
43.000	0.188374	0.0045002	0.124457	-0.09719361	0.00000000	0.00000000	0.0433085	0.00000000	0.0111987	0.0517236	0.203297	0.126973	0.207305	0.122344	0.0343089	0.0486287	0.06051551	0.0242040	-0.0412432	-0.123693	-0.134700	-0.287924	-0.2124297	0.004791	-0.011793	0.00000000	0.00000000	0.00000000	0.00000000	0.00000000	0.00000000	0.00000000	0.00000000	0.00000000	0.00000000	0.00000000	0.00000000
45.000	0.195303	0.0058268	0.134275	-0.09700245	0.00000000	0.00000000	0.0439258	0.00000000	0.0122326	0.0519791	0.202585	0.135662	0.210566	0.128566	0.0344900	0.0487561	0.06035066	0.0240246	-0.0404563	-0.132390	-0.143425	-0.289197	-0.2084381	0.008662	-0.007694	0.00000000	0.00000000	0.00000000	0.00000000	0.00000000	0.00000000	0.00000000	0.00000000	0.00000000	0.00000000	0.00000000	0.00000000
47.000	0.202388	0.0071527	0.144378	-0.09681972	0.00000000	0.00000000	0.0444502	0.00000000	0.0132410	0.0522080	0.201412	0.144174	0.213471	0.134646	0.0346329	0.0488279	0.06017442	0.0238277	-0.0396521	-0.141018	-0.152078	-0.290051	-0.2042959	0.012530	-0.003399	0.00000000	0.00000000	0.00000000	0.00000000	0.00000000	0.00000000	0.00000000	0.00000000	0.00000000	0.00000000	0.00000000	0.00000000
49.000	0.209636	0.0084771	0.154811	-0.09664632	0.00000000	0.00000000	0.0448836	0.00000000	0.0142190	0.0524086	0.199732	0.152493	0.215999	0.140571	0.0347388	0.0488462	0.05998688	0.0236142	-0.0388316	-0.149564	-0.160646	-0.290479	-0.2000104	0.016393	0.001093	0.00000000	0.00000000	0.00000000	0.00000000	0.00000000	0.00000000	0.00000000	0.00000000	0.00000000	0.00000000	0.00000000	0.00000000
51.000	0.217055	0.0097989	0.165651	-0.09648308	0.00000000	0.00000000	0.0452286	0.00000000	0.0151613	0.0525783	0.197493	0.160607	0.218127	0.146332	0.0348089	0.0488128	0.05978825	0.0233851	-0.0379953	-0.158014	-0.169114	-0.290479	-0.1955883	0.020247	0.005782	0.00000000	0.00000000	0.00000000	0.00000000	0.00000000	0.00000000	0.00000000	0.00000000	0.00000000	0.00000000	0.00000000	0.00000000
53.000	0.224650	0.0111171	0.176978	-0.09633084	0.00000000	0.00000000	0.0454880	0.00000000	0.0160619	0.0527155	0.194639	0.168500	0.219833	0.151918	0.0348441	0.0487297	0.05957861	0.0231412	-0.0371441	-0.166354	-0.177468	-0.290047	-0.1912370	0.024089	0.010667	0.00000000	0.00000000	0.00000000	0.00000000	0.00000000	0.00000000	0.00000000	0.00000000	0.00000000	0.00000000	0.00000000	0.00000000
55.000	0.232423	0.0124306	0.188897	-0.09619048	0.00000000	0.00000000	0.0456653	0.00000000	0.0169144	0.0528179	0.191110	0.176160	0.221098	0.157318	0.0348457	0.0485985	0.05935825	0.0228832	-0.0362786	-0.174569	-0.185696	-0.289184	-0.1865355	0.027914	0.015747	0.00000000	0.00000000	0.00000000	0.00000000	0.00000000	0.00000000	0.00000000	0.00000000	0.00000000	0.00000000	0.00000000	0.00000000
57.000	0.240377	0.0137380	0.201547	-0.09606273	0.00000000	0.00000000	0.0457641	0.00000000	0.0177116	0.0528796	0.186834	0.183573	0.221901	0.162523	0.0348145	0.0484211	0.05912716	0.0226119	-0.0353994	-0.182644	-0.193780	-0.287889	-0.1819009	0.031720	0.021018	0.00000000	0.00000000	0.00000000	0.00000000	0.00000000	0.00000000	0.00000000	0.00000000	0.00000000	0.00000000	0.00000000	0.00000000
59.000	0.248508	0.0150378	0.215107	-0.09594836	0.00000000	0.00000000	0.0457882	0.00000000	0.0184460	0.0529008	0.181739	0.190728	0.222224	0.167521	0.0347514	0.0481989	0.05888555	0.0223279	-0.0345072	-0.190563	-0.201708	-0.286163	-0.1771575	0.035503	0.026477	0.00000000	0.00000000	0.00000000	0.00000000	0.00000000	0.00000000	0.00000000	0.00000000	0.00000000	0.00000000	0.00000000	0.00000000
61.000	0.256809	0.0163284	0.229867	-0.09584816	0.00000000	0.00000000	0.0457416	0.00000000	0.0191092	0.0528743	0.175743	0.197612	0.222057	0.172305	0.0346575	0.0479336	0.05863352	0.0220317	-0.0336026	-0.198312	-0.209462	-0.284010	-0.1725701	0.039258	0.032120	0.00000000	0.00000000	0.00000000	0.00000000	0.00000000	0.00000000	0.00000000	0.00000000	0.00000000	0.00000000	0.00000000	0.00000000
63.000	0.265264	0.0176081	0.246163	-0.09576278	0.00000000	0.00000000	0.0456285	0.00000000	0.0196923	0.0527934	0.168763	0.204216	0.221385	0.176865	0.0345335	0.0476265	0.05837129	0.0217240	-0.0326860	-0.205874	-0.217029	-0.281434	-0.1679195	0.042982	0.037938	0.00000000	0.00000000	0.00000000	0.00000000	0.00000000	0.00000000	0.00000000	0.00000000	0.00000000	0.00000000	0.00000000	0.00000000
65.000	0.273850	0.0188746	0.264469	-0.09569289	0.00000000	0.00000000	0.0454527	0.00000000	0.0201859	0.0526485	0.160710	0.210528	0.220200	0.181193	0.0343802	0.0472793	0.05809888	0.0214052	-0.0317581	-0.213234	-0.224392	-0.278440	-0.1631974	0.046671	0.043926	0.00000000	0.00000000	0.00000000	0.00000000	0.00000000	0.00000000	0.00000000	0.00000000	0.00000000	0.00000000	0.00000000	0.00000000
