# Supplementary material for: The evolution of pelvic limb muscle moment arms in bird-line archosaurs
Source: Sci Adv. 2021 Mar 19;7(12):eabe2778. doi: 10.1126/sciadv.abe2778 (PMC7978429; doi:10.1126/sciadv.abe2778)
Supplement: Data file S7 [file abe2778_Data_file_S7.zip › supp data/SIMM_moment_arm_raw_data/Tyrannosaurus_kneeExAll.plt]

# Output plot file made by SIMM 6.0.2
# Curves and events from plot data files are not reproduced in this file.

title knee_angle moment arm vs. knee_angle


# This file contains 38 columns of data. The first
# column is the x-variable, followed by 37 y-variable[s].

knee_angle (deg)	IT1|knee_angle moment arm	IT2A|knee_angle moment arm	IT2P|knee_angle moment arm	IT3|knee_angle moment arm	FMTE|knee_angle moment arm	FMTI|knee_angle moment arm	AMB|knee_angle moment arm	AMBtendon|knee_angle moment arm	ILFB|knee_angle moment arm	PIFI1|knee_angle moment arm	PIFI2|knee_angle moment arm	IFE|knee_angle moment arm	ITCA|knee_angle moment arm	ITCP|knee_angle moment arm	FTI1|knee_angle moment arm	FTI3|knee_angle moment arm	FTE|knee_angle moment arm	ADD1|knee_angle moment arm	ADD2|knee_angle moment arm	PIFE1|knee_angle moment arm	PIFE2|knee_angle moment arm	PIFE3|knee_angle moment arm	ISTR|knee_angle moment arm	CFB|knee_angle moment arm	CFL|knee_angle moment arm	GL|knee_angle moment arm	GM|knee_angle moment arm	EDL|knee_angle moment arm	EDB|knee_angle moment arm	EHL|knee_angle moment arm	TA|knee_angle moment arm	FDL|knee_angle moment arm	FDB|knee_angle moment arm	FHL|knee_angle moment arm	FL|knee_angle moment arm	FLtendon|knee_angle moment arm	FB|knee_angle moment arm	
-90.000	0.1646912	0.1358062	0.1372549	0.1038836	0.1077218	0.1159566	0.1166410	0.00000000	-0.1348307	0.00000000	0.00000000	0.00000000	0.00000000	0.00000000	-0.156218	-0.1930815	-0.127690	0.00000000	0.00000000	0.00000000	0.00000000	0.00000000	0.00000000	0.00000000	0.00000000	-0.217917	0.00000000	0.0323268	0.00000000	0.00000000	0.00000000	-0.215468	0.00000000	-0.238603	0.00000000	0.00000000	0.00000000
-88.000	0.1645172	0.1362610	0.1375840	0.1044284	0.1084968	0.1170708	0.1178381	0.00000000	-0.1401036	0.00000000	0.00000000	0.00000000	0.00000000	0.00000000	-0.168182	-0.1991264	-0.137180	0.00000000	0.00000000	0.00000000	0.00000000	0.00000000	0.00000000	0.00000000	0.00000000	-0.219637	0.00000000	0.0337646	0.00000000	0.00000000	0.00000000	-0.214734	0.00000000	-0.237650	0.00000000	0.00000000	0.00000000
-86.000	0.1644460	0.1367971	0.1380037	0.1050447	0.1093305	0.1182353	0.1190990	0.00000000	-0.1451382	0.00000000	0.00000000	0.00000000	0.00000000	0.00000000	-0.179629	-0.2047472	-0.146353	0.00000000	0.00000000	0.00000000	0.00000000	0.00000000	0.00000000	0.00000000	0.00000000	-0.220847	0.00000000	0.0351805	0.00000000	0.00000000	0.00000000	-0.213857	0.00000000	-0.236579	0.00000000	0.00000000	0.00000000
-84.000	0.1644731	0.1374065	0.1385107	0.1057317	0.1102197	0.1194491	0.1204227	0.00000000	-0.1499295	0.00000000	0.00000000	0.00000000	0.00000000	0.00000000	-0.190540	-0.2099471	-0.155198	0.00000000	0.00000000	0.00000000	0.00000000	0.00000000	0.00000000	0.00000000	0.00000000	-0.221632	0.00000000	0.0365732	0.00000000	0.00000000	0.00000000	-0.212852	0.00000000	-0.235399	0.00000000	0.00000000	0.00000000
-82.000	0.1645948	0.1380879	0.1391016	0.1064824	0.1111618	0.1207055	0.1218050	0.00000000	-0.1544733	0.00000000	0.00000000	0.00000000	0.00000000	0.00000000	-0.200903	-0.2147308	-0.163702	0.00000000	0.00000000	0.00000000	0.00000000	0.00000000	0.00000000	0.00000000	0.00000000	-0.222055	0.00000000	0.0379416	0.00000000	0.00000000	0.00000000	-0.211729	0.00000000	-0.234117	0.00000000	0.00000000	0.00000000
-80.000	0.1648077	0.1388383	0.1397730	0.1072961	0.1121540	0.1220077	0.1232444	0.00000000	-0.1587662	0.00000000	0.00000000	0.00000000	0.00000000	0.00000000	-0.210708	-0.2191040	-0.171855	0.00000000	0.00000000	0.00000000	0.00000000	0.00000000	0.00000000	0.00000000	0.00000000	-0.222170	0.00000000	0.0392846	0.00000000	0.00000000	0.00000000	-0.210498	0.00000000	-0.232740	0.00000000	0.00000000	0.00000000
-78.000	0.1651072	0.1396543	0.1405218	0.1081703	0.1131938	0.1233489	0.1247383	0.00000000	-0.1628052	0.00000000	0.00000000	0.00000000	0.00000000	0.00000000	-0.219950	-0.2230733	-0.179647	0.00000000	0.00000000	0.00000000	0.00000000	0.00000000	0.00000000	0.00000000	0.00000000	-0.222017	0.00000000	0.0406009	0.00000000	0.00000000	0.00000000	-0.209166	0.00000000	-0.231272	0.00000000	0.00000000	0.00000000
-76.000	0.1654911	0.1405329	0.1413449	0.1091043	0.1142786	0.1247283	0.1262858	0.00000000	-0.1665880	0.00000000	0.00000000	0.00000000	0.00000000	0.00000000	-0.228626	-0.2266462	-0.187073	0.00000000	0.00000000	0.00000000	0.00000000	0.00000000	0.00000000	0.00000000	0.00000000	-0.221629	0.00000000	0.0418894	0.00000000	0.00000000	0.00000000	-0.207739	0.00000000	-0.229716	0.00000000	0.00000000	0.00000000
-74.000	0.1659547	0.1414711	0.1422392	0.1100915	0.1154060	0.1261440	0.1278834	0.00000000	-0.1701128	0.00000000	0.00000000	0.00000000	0.00000000	0.00000000	-0.236736	-0.2298307	-0.194127	0.00000000	0.00000000	0.00000000	0.00000000	0.00000000	0.00000000	0.00000000	0.00000000	-0.221032	0.00000000	0.0431486	0.00000000	0.00000000	0.00000000	-0.206222	0.00000000	-0.228077	0.00000000	0.00000000	0.00000000
-72.000	0.1664960	0.1424678	0.1432056	0.1111377	0.1165736	0.1275919	0.1295283	0.00000000	-0.1733785	0.00000000	0.00000000	0.00000000	0.00000000	0.00000000	-0.244284	-0.2326354	-0.200803	0.00000000	0.00000000	0.00000000	0.00000000	0.00000000	0.00000000	0.00000000	0.00000000	-0.220249	0.00000000	0.0443775	0.00000000	0.00000000	0.00000000	-0.204619	0.00000000	-0.226356	0.00000000	0.00000000	0.00000000
-70.000	0.1671104	0.1435167	0.1442411	0.1122405	0.1177791	0.1290730	0.1312182	0.00000000	-0.1763844	0.00000000	0.00000000	0.00000000	0.00000000	0.00000000	-0.251275	-0.2350694	-0.207098	0.00000000	0.00000000	0.00000000	0.00000000	0.00000000	0.00000000	0.00000000	0.00000000	-0.219298	0.00000000	0.0455746	0.00000000	0.00000000	0.00000000	-0.202935	0.00000000	-0.224556	0.00000000	0.00000000	0.00000000
-68.000	0.1677958	0.1446168	0.1453392	0.1133913	0.1190202	0.1305832	0.1329508	0.00000000	-0.1791304	0.00000000	0.00000000	0.00000000	0.00000000	0.00000000	-0.257717	-0.2371419	-0.213011	0.00000000	0.00000000	0.00000000	0.00000000	0.00000000	0.00000000	0.00000000	0.00000000	-0.218192	0.00000000	0.0467387	0.00000000	0.00000000	0.00000000	-0.201171	0.00000000	-0.222679	0.00000000	0.00000000	0.00000000
-66.000	0.1685488	0.1457655	0.1464970	0.1145882	0.1202946	0.1321198	0.1347239	0.00000000	-0.1816166	0.00000000	0.00000000	0.00000000	0.00000000	0.00000000	-0.263617	-0.2388624	-0.218540	0.00000000	0.00000000	0.00000000	0.00000000	0.00000000	0.00000000	0.00000000	0.00000000	-0.216945	0.00000000	0.0478684	0.00000000	0.00000000	0.00000000	-0.199330	0.00000000	-0.220727	0.00000000	0.00000000	0.00000000
-64.000	0.1693664	0.1469597	0.1477124	0.1158290	0.1216001	0.1336828	0.1365356	0.00000000	-0.1838440	0.00000000	0.00000000	0.00000000	0.00000000	0.00000000	-0.268988	-0.2402407	-0.223685	0.00000000	0.00000000	0.00000000	0.00000000	0.00000000	0.00000000	0.00000000	0.00000000	-0.215567	0.00000000	0.0489623	0.00000000	0.00000000	0.00000000	-0.197416	0.00000000	-0.218701	0.00000000	0.00000000	0.00000000
-62.000	0.1702452	0.1481994	0.1489832	0.1171121	0.1229349	0.1352682	0.1383836	0.00000000	-0.1858135	0.00000000	0.00000000	0.00000000	0.00000000	0.00000000	-0.273839	-0.2412863	-0.228447	0.00000000	0.00000000	0.00000000	0.00000000	0.00000000	0.00000000	0.00000000	0.00000000	-0.214067	0.00000000	0.0500190	0.00000000	0.00000000	0.00000000	-0.195430	0.00000000	-0.216603	0.00000000	0.00000000	0.00000000
-60.000	0.1711828	0.1494783	0.1503056	0.1184350	0.1242967	0.1368771	0.1402660	0.00000000	-0.1875268	0.00000000	0.00000000	0.00000000	0.00000000	0.00000000	-0.278184	-0.2420090	-0.232827	0.00000000	0.00000000	0.00000000	0.00000000	0.00000000	0.00000000	0.00000000	0.00000000	-0.212453	0.00000000	0.0510370	0.00000000	0.00000000	0.00000000	-0.193375	0.00000000	-0.214433	0.00000000	0.00000000	0.00000000
-58.000	0.1721767	0.1507954	0.1516765	0.1197945	0.1256832	0.1385052	0.1421807	0.00000000	-0.1889858	0.00000000	0.00000000	0.00000000	0.00000000	0.00000000	-0.282035	-0.2424184	-0.236829	0.00000000	0.00000000	0.00000000	0.00000000	0.00000000	0.00000000	0.00000000	0.00000000	-0.210730	0.00000000	0.0520148	0.00000000	0.00000000	0.00000000	-0.191251	0.00000000	-0.212194	0.00000000	0.00000000	0.00000000
-56.000	0.1732239	0.1521489	0.1530955	0.1211854	0.1270928	0.1401509	0.1441258	0.00000000	-0.1901926	0.00000000	0.00000000	0.00000000	0.00000000	0.00000000	-0.285406	-0.2425243	-0.240454	0.00000000	0.00000000	0.00000000	0.00000000	0.00000000	0.00000000	0.00000000	0.00000000	-0.208905	0.00000000	0.0529510	0.00000000	0.00000000	0.00000000	-0.189061	0.00000000	-0.209887	0.00000000	0.00000000	0.00000000
-54.000	0.1743212	0.1535373	0.1545577	0.1226109	0.1285235	0.1418133	0.1460993	0.00000000	-0.1911499	0.00000000	0.00000000	0.00000000	0.00000000	0.00000000	-0.288311	-0.2423360	-0.243707	0.00000000	0.00000000	0.00000000	0.00000000	0.00000000	0.00000000	0.00000000	0.00000000	-0.206983	0.00000000	0.0538439	0.00000000	0.00000000	0.00000000	-0.186806	0.00000000	-0.207512	0.00000000	0.00000000	0.00000000
-52.000	0.1754661	0.1549559	0.1560630	0.1240661	0.1299727	0.1434892	0.1480994	0.00000000	-0.1918604	0.00000000	0.00000000	0.00000000	0.00000000	0.00000000	-0.290763	-0.2418628	-0.246592	0.00000000	0.00000000	0.00000000	0.00000000	0.00000000	0.00000000	0.00000000	0.00000000	-0.204967	0.00000000	0.0546919	0.00000000	0.00000000	0.00000000	-0.184488	0.00000000	-0.205071	0.00000000	0.00000000	0.00000000
-50.000	0.1766560	0.1564033	0.1576063	0.1255477	0.1314387	0.1451766	0.1501242	0.00000000	-0.1923271	0.00000000	0.00000000	0.00000000	0.00000000	0.00000000	-0.292778	-0.2411140	-0.249114	0.00000000	0.00000000	0.00000000	0.00000000	0.00000000	0.00000000	0.00000000	0.00000000	-0.202863	0.00000000	0.0554934	0.00000000	0.00000000	0.00000000	-0.182108	0.00000000	-0.202565	0.00000000	0.00000000	0.00000000
-48.000	0.1778881	0.1578777	0.1591871	0.1270561	0.1329195	0.1468741	0.1521718	0.00000000	-0.1925535	0.00000000	0.00000000	0.00000000	0.00000000	0.00000000	-0.294369	-0.2400985	-0.251277	0.00000000	0.00000000	0.00000000	0.00000000	0.00000000	0.00000000	0.00000000	0.00000000	-0.200673	0.00000000	0.0562467	0.00000000	0.00000000	0.00000000	-0.179667	0.00000000	-0.199994	0.00000000	0.00000000	0.00000000
-46.000	0.1791601	0.1593767	0.1608023	0.1285893	0.1344132	0.1485795	0.1542404	0.00000000	-0.1925431	0.00000000	0.00000000	0.00000000	0.00000000	0.00000000	-0.295550	-0.2388252	-0.253089	0.00000000	0.00000000	0.00000000	0.00000000	0.00000000	0.00000000	0.00000000	0.00000000	-0.198400	0.00000000	0.0569501	0.00000000	0.00000000	0.00000000	-0.177167	0.00000000	-0.197361	0.00000000	0.00000000	0.00000000
-44.000	0.1804692	0.1608982	0.1624511	0.1301453	0.1359181	0.1502907	0.1563283	0.00000000	-0.1922995	0.00000000	0.00000000	0.00000000	0.00000000	0.00000000	-0.296334	-0.2373025	-0.254553	0.00000000	0.00000000	0.00000000	0.00000000	0.00000000	0.00000000	0.00000000	0.00000000	-0.196048	0.00000000	0.0576017	0.00000000	0.00000000	0.00000000	-0.174608	0.00000000	-0.194665	0.00000000	0.00000000	0.00000000
-42.000	0.1818129	0.1624401	0.1641289	0.1317223	0.1374320	0.1520064	0.1584337	0.00000000	-0.1918267	0.00000000	0.00000000	0.00000000	0.00000000	0.00000000	-0.296736	-0.2355389	-0.255677	0.00000000	0.00000000	0.00000000	0.00000000	0.00000000	0.00000000	0.00000000	0.00000000	-0.193618	0.00000000	0.0581997	0.00000000	0.00000000	0.00000000	-0.171992	0.00000000	-0.191909	0.00000000	0.00000000	0.00000000
-40.000	0.1831888	0.1640001	0.1658347	0.1333183	0.1389529	0.1537243	0.1605549	0.00000000	-0.1911288	0.00000000	0.00000000	0.00000000	0.00000000	0.00000000	-0.296769	-0.2335425	-0.256468	0.00000000	0.00000000	0.00000000	0.00000000	0.00000000	0.00000000	0.00000000	0.00000000	-0.191114	0.00000000	0.0587423	0.00000000	0.00000000	0.00000000	-0.169320	0.00000000	-0.189092	0.00000000	0.00000000	0.00000000
-38.000	0.1845947	0.1655743	0.1675673	0.1349304	0.1404788	0.1554427	0.1626902	0.00000000	-0.1902100	0.00000000	0.00000000	0.00000000	0.00000000	0.00000000	-0.296445	-0.2313212	-0.256931	0.00000000	0.00000000	0.00000000	0.00000000	0.00000000	0.00000000	0.00000000	0.00000000	-0.188538	0.00000000	0.0592275	0.00000000	0.00000000	0.00000000	-0.166594	0.00000000	-0.186216	0.00000000	0.00000000	0.00000000
-36.000	0.1860278	0.1671643	0.1693213	0.1365587	0.1420077	0.1571595	0.1648379	0.00000000	-0.1890747	0.00000000	0.00000000	0.00000000	0.00000000	0.00000000	-0.295778	-0.2288828	-0.257074	0.00000000	0.00000000	0.00000000	0.00000000	0.00000000	0.00000000	0.00000000	0.00000000	-0.185891	0.00000000	0.0596533	0.00000000	0.00000000	0.00000000	-0.163814	0.00000000	-0.183283	0.00000000	0.00000000	0.00000000
-34.000	0.1874855	0.1687656	0.1710946	0.1381998	0.1435377	0.1588727	0.1669964	0.00000000	-0.1877272	0.00000000	0.00000000	0.00000000	0.00000000	0.00000000	-0.294779	-0.2262348	-0.256904	0.00000000	0.00000000	0.00000000	0.00000000	0.00000000	0.00000000	0.00000000	0.00000000	-0.183176	0.00000000	0.0600177	0.00000000	0.00000000	0.00000000	-0.160981	0.00000000	-0.180292	0.00000000	0.00000000	0.00000000
-32.000	0.1889656	0.1703766	0.1728871	0.1398525	0.1450665	0.1605807	0.1691641	0.00000000	-0.1861722	0.00000000	0.00000000	0.00000000	0.00000000	0.00000000	-0.293460	-0.2233846	-0.256427	0.00000000	0.00000000	0.00000000	0.00000000	0.00000000	0.00000000	0.00000000	0.00000000	-0.180395	0.00000000	0.0603186	0.00000000	0.00000000	0.00000000	-0.158096	0.00000000	-0.177245	0.00000000	0.00000000	0.00000000
-30.000	0.1904654	0.1719938	0.1746965	0.1415148	0.1465922	0.1622816	0.1713395	0.00000000	-0.1844143	0.00000000	0.00000000	0.00000000	0.00000000	0.00000000	-0.291834	-0.2203391	-0.255651	0.00000000	0.00000000	0.00000000	0.00000000	0.00000000	0.00000000	0.00000000	0.00000000	-0.177548	0.00000000	0.0605540	0.00000000	0.00000000	0.00000000	-0.155162	0.00000000	-0.174143	0.00000000	0.00000000	0.00000000
-28.000	0.1919824	0.1736183	0.1765210	0.1431850	0.1481125	0.1639730	0.1735208	0.00000000	-0.1824583	0.00000000	0.00000000	0.00000000	0.00000000	0.00000000	-0.289910	-0.2171053	-0.254584	0.00000000	0.00000000	0.00000000	0.00000000	0.00000000	0.00000000	0.00000000	0.00000000	-0.174639	0.00000000	0.0607216	0.00000000	0.00000000	0.00000000	-0.152177	0.00000000	-0.170987	0.00000000	0.00000000	0.00000000
-26.000	0.1935143	0.1752456	0.1783587	0.1448606	0.1496253	0.1656530	0.1757066	0.00000000	-0.1803090	0.00000000	0.00000000	0.00000000	0.00000000	0.00000000	-0.287701	-0.2136900	-0.253233	0.00000000	0.00000000	0.00000000	0.00000000	0.00000000	0.00000000	0.00000000	0.00000000	-0.171668	0.00000000	0.0608192	0.00000000	0.00000000	0.00000000	-0.149145	0.00000000	-0.167778	0.00000000	0.00000000	0.00000000
-24.000	0.1950584	0.1768724	0.1802073	0.1465409	0.1511283	0.1673195	0.1778954	0.00000000	-0.1779713	0.00000000	0.00000000	0.00000000	0.00000000	0.00000000	-0.285215	-0.2100996	-0.251604	0.00000000	0.00000000	0.00000000	0.00000000	0.00000000	0.00000000	0.00000000	0.00000000	-0.168638	0.00000000	0.0608446	0.00000000	0.00000000	0.00000000	-0.146065	0.00000000	-0.164518	0.00000000	0.00000000	0.00000000
-22.000	0.1966123	0.1784999	0.1820651	0.1482229	0.1526192	0.1689700	0.1800857	0.00000000	-0.1754500	0.00000000	0.00000000	0.00000000	0.00000000	0.00000000	-0.282464	-0.2063405	-0.249706	0.00000000	0.00000000	0.00000000	0.00000000	0.00000000	0.00000000	0.00000000	0.00000000	-0.165549	0.00000000	0.0607955	0.00000000	0.00000000	0.00000000	-0.142939	0.00000000	-0.161206	0.00000000	0.00000000	0.00000000
-20.000	0.1981735	0.1801242	0.1839299	0.1499055	0.1540954	0.1706025	0.1822760	0.00000000	-0.1727501	0.00000000	0.00000000	0.00000000	0.00000000	0.00000000	-0.279458	-0.2024189	-0.247546	0.00000000	0.00000000	0.00000000	0.00000000	0.00000000	0.00000000	0.00000000	0.00000000	-0.162404	0.00000000	0.0606696	0.00000000	0.00000000	0.00000000	-0.139768	0.00000000	-0.157845	0.00000000	0.00000000	0.00000000
-18.000	0.1997393	0.1817425	0.1857997	0.1515862	0.1555544	0.1722145	0.1844648	0.00000000	-0.1698766	0.00000000	0.00000000	0.00000000	0.00000000	0.00000000	-0.276204	-0.1983408	-0.245131	0.00000000	0.00000000	0.00000000	0.00000000	0.00000000	0.00000000	0.00000000	0.00000000	-0.159203	0.00000000	0.0604646	0.00000000	0.00000000	0.00000000	-0.136553	0.00000000	-0.154435	0.00000000	0.00000000	0.00000000
-16.000	0.2013071	0.1833537	0.1876726	0.1532648	0.1569936	0.1738035	0.1866507	0.00000000	-0.1668346	0.00000000	0.00000000	0.00000000	0.00000000	0.00000000	-0.272714	-0.1941121	-0.242469	0.00000000	0.00000000	0.00000000	0.00000000	0.00000000	0.00000000	0.00000000	0.00000000	-0.155948	0.00000000	0.0601781	0.00000000	0.00000000	0.00000000	-0.133296	0.00000000	-0.150977	0.00000000	0.00000000	0.00000000
-14.000	0.2028744	0.1849544	0.1895466	0.1549374	0.1584100	0.1753668	0.1888323	0.00000000	-0.1636290	0.00000000	0.00000000	0.00000000	0.00000000	0.00000000	-0.268994	-0.1897385	-0.239566	0.00000000	0.00000000	0.00000000	0.00000000	0.00000000	0.00000000	0.00000000	0.00000000	-0.152640	0.00000000	0.0598079	0.00000000	0.00000000	0.00000000	-0.129996	0.00000000	-0.147473	0.00000000	0.00000000	0.00000000
-12.000	0.2044384	0.1865437	0.1914197	0.1566030	0.1598006	0.1769015	0.1910082	0.00000000	-0.1602650	0.00000000	0.00000000	0.00000000	0.00000000	0.00000000	-0.265055	-0.1852256	-0.236431	0.00000000	0.00000000	0.00000000	0.00000000	0.00000000	0.00000000	0.00000000	0.00000000	-0.149281	0.00000000	0.0593515	0.00000000	0.00000000	0.00000000	-0.126655	0.00000000	-0.143923	0.00000000	0.00000000	0.00000000
-10.000	0.2059963	0.1881102	0.1932899	0.1582599	0.1611621	0.1784047	0.1931771	0.00000000	-0.1567476	0.00000000	0.00000000	0.00000000	0.00000000	0.00000000	-0.260903	-0.1805788	-0.233070	0.00000000	0.00000000	0.00000000	0.00000000	0.00000000	0.00000000	0.00000000	0.00000000	-0.145873	0.00000000	0.0588068	0.00000000	0.00000000	0.00000000	-0.123275	0.00000000	-0.140330	0.00000000	0.00000000	0.00000000
-8.000	0.2075453	0.1896564	0.1951551	0.1599056	0.1624911	0.1798731	0.1953375	0.00000000	-0.1530819	0.00000000	0.00000000	0.00000000	0.00000000	0.00000000	-0.256547	-0.1758034	-0.229491	0.00000000	0.00000000	0.00000000	0.00000000	0.00000000	0.00000000	0.00000000	0.00000000	-0.142416	0.00000000	0.0581715	0.00000000	0.00000000	0.00000000	-0.119857	0.00000000	-0.136693	0.00000000	0.00000000	0.00000000
-6.000	0.2090824	0.1911827	0.1970134	0.1615388	0.1637837	0.1813031	0.1974881	0.00000000	-0.1517372	0.00000000	0.00000000	0.00000000	0.00000000	0.00000000	-0.251995	-0.1709047	-0.225700	0.00000000	0.00000000	0.00000000	0.00000000	0.00000000	0.00000000	0.00000000	0.00000000	-0.138912	0.00000000	0.0574433	0.00000000	0.00000000	0.00000000	-0.116401	0.00000000	-0.133013	0.00000000	0.00000000	0.00000000
-4.000	0.2106048	0.1926839	0.1988627	0.1631568	0.1650355	0.1826908	0.1996277	0.00000000	-0.1515588	0.00000000	0.00000000	0.00000000	0.00000000	0.00000000	-0.247254	-0.1658877	-0.221705	0.00000000	0.00000000	0.00000000	0.00000000	0.00000000	0.00000000	0.00000000	0.00000000	-0.135362	0.00000000	0.0566203	0.00000000	0.00000000	0.00000000	-0.112908	0.00000000	-0.129294	0.00000000	0.00000000	0.00000000
-2.000	0.2121092	0.1941601	0.2007008	0.1647585	0.1662419	0.1840319	0.2017548	0.00000000	-0.1514325	0.00000000	0.00000000	0.00000000	0.00000000	0.00000000	-0.242330	-0.1607574	-0.217513	0.00000000	0.00000000	0.00000000	0.00000000	0.00000000	0.00000000	0.00000000	0.00000000	-0.131768	0.00000000	0.0557004	0.00000000	0.00000000	0.00000000	-0.109381	0.00000000	-0.125534	0.00000000	0.00000000	0.00000000
0.000	0.2135924	0.1956123	0.2025257	0.1663398	0.1673976	0.1853215	0.2038683	0.00000000	-0.1513608	0.00000000	0.00000000	0.00000000	0.00000000	0.00000000	-0.237232	-0.1555187	-0.213130	0.00000000	0.00000000	0.00000000	0.00000000	0.00000000	0.00000000	0.00000000	0.00000000	-0.128130	0.00000000	0.0546819	0.00000000	0.00000000	0.00000000	-0.105819	0.00000000	-0.121736	0.00000000	0.00000000	0.00000000
2.000	0.2150509	0.1970352	0.2043351	0.1678961	0.1684965	0.1865540	0.2059668	0.00000000	-0.1513458	0.00000000	0.00000000	0.00000000	0.00000000	0.00000000	-0.231966	-0.1517505	-0.208563	0.00000000	0.00000000	0.00000000	0.00000000	0.00000000	0.00000000	0.00000000	0.00000000	-0.124451	0.00000000	0.0535630	0.00000000	0.00000000	0.00000000	-0.102225	0.00000000	-0.117900	0.00000000	0.00000000	0.00000000
4.000	0.2164814	0.1984226	0.2061268	0.1694270	0.1695317	0.1877234	0.2080490	0.00000000	-0.1513870	0.00000000	0.00000000	0.00000000	0.00000000	0.00000000	-0.226538	-0.1515588	-0.203820	0.00000000	0.00000000	0.00000000	0.00000000	0.00000000	0.00000000	0.00000000	0.00000000	-0.120731	0.00000000	0.0523423	0.00000000	0.00000000	0.00000000	-0.098598	0.00000000	-0.114028	0.00000000	0.00000000	0.00000000
6.000	0.2178798	0.1997710	0.2078986	0.1709264	0.1704951	0.1888221	0.2101138	0.00000000	-0.1514896	0.00000000	0.00000000	0.00000000	0.00000000	0.00000000	-0.220954	-0.1514214	-0.198906	0.00000000	0.00000000	0.00000000	0.00000000	0.00000000	0.00000000	0.00000000	0.00000000	-0.116972	0.00000000	0.0510187	0.00000000	0.00000000	0.00000000	-0.094941	0.00000000	-0.110121	0.00000000	0.00000000	0.00000000
8.000	0.2192424	0.2010759	0.2096479	0.1724145	0.1713772	0.1898418	0.2121598	0.00000000	-0.1516582	0.00000000	0.00000000	0.00000000	0.00000000	0.00000000	-0.215222	-0.1513398	-0.193829	0.00000000	0.00000000	0.00000000	0.00000000	0.00000000	0.00000000	0.00000000	0.00000000	-0.113175	0.00000000	0.0495911	0.00000000	0.00000000	0.00000000	-0.091255	0.00000000	-0.106181	0.00000000	0.00000000	0.00000000
10.000	0.2205648	0.2023342	0.2113684	0.1738824	0.1721662	0.1907721	0.2141859	0.00000000	-0.1518945	0.00000000	0.00000000	0.00000000	0.00000000	0.00000000	-0.209347	-0.1513156	-0.188595	0.00000000	0.00000000	0.00000000	0.00000000	0.00000000	0.00000000	0.00000000	0.00000000	-0.109341	0.00000000	0.0480591	0.00000000	0.00000000	0.00000000	-0.087540	0.00000000	-0.102208	0.00000000	0.00000000	0.00000000
