# Supplementary material for: The evolution of pelvic limb muscle moment arms in bird-line archosaurs
Source: Sci Adv. 2021 Mar 19;7(12):eabe2778. doi: 10.1126/sciadv.abe2778 (PMC7978429; doi:10.1126/sciadv.abe2778)
Supplement: Data file S7 [file abe2778_Data_file_S7.zip › supp data/SIMM_moment_arm_raw_data/Velociraptor_ankleExAll.plt]

# Output plot file made by SIMM 6.0.2
# Curves and events from plot data files are not reproduced in this file.

title ankle_angle moment arm vs. ankle_angle


# This file contains 38 columns of data. The first
# column is the x-variable, followed by 37 y-variable[s].

ankle_angle (deg)	IT1|ankle_angle moment arm	IT2A|ankle_angle moment arm	IT2P|ankle_angle moment arm	IT3|ankle_angle moment arm	FMTE|ankle_angle moment arm	FMTI|ankle_angle moment arm	AMB|ankle_angle moment arm	AMB_tendon|ankle_angle moment arm	ILFB|ankle_angle moment arm	PIFI1|ankle_angle moment arm	PIFI2|ankle_angle moment arm	IFE|ankle_angle moment arm	ITCA|ankle_angle moment arm	ITCP|ankle_angle moment arm	FTI1|ankle_angle moment arm	FTI3|ankle_angle moment arm	FTE|ankle_angle moment arm	ADD1|ankle_angle moment arm	ADD2|ankle_angle moment arm	PIFE1|ankle_angle moment arm	PIFE2|ankle_angle moment arm	PIFE3|ankle_angle moment arm	ISTR|ankle_angle moment arm	CFB|ankle_angle moment arm	CFL|ankle_angle moment arm	GL|ankle_angle moment arm	GM|ankle_angle moment arm	EDL|ankle_angle moment arm	EDB|ankle_angle moment arm	EHL|ankle_angle moment arm	TA|ankle_angle moment arm	FDL|ankle_angle moment arm	FDB|ankle_angle moment arm	FHL|ankle_angle moment arm	FL|ankle_angle moment arm	FL_tendon|ankle_angle moment arm	FB|ankle_angle moment arm	
0.000	0.00000000	0.00000000	0.00000000	0.00000000	0.00000000	0.00000000	0.00000000	-0.01312885	0.00000000	0.00000000	0.00000000	0.00000000	0.00000000	0.00000000	0.00000000	0.00000000	0.00000000	0.00000000	0.00000000	0.00000000	0.00000000	0.00000000	0.00000000	0.00000000	0.00000000	-0.01998114	-0.01999836	0.00697250	0.00000000	0.00626376	0.00810939	-0.01318128	0.00000000	-0.01300029	0.00088204	-0.01330577	0.00327933
1.000	0.00000000	0.00000000	0.00000000	0.00000000	0.00000000	0.00000000	0.00000000	-0.01309123	0.00000000	0.00000000	0.00000000	0.00000000	0.00000000	0.00000000	0.00000000	0.00000000	0.00000000	0.00000000	0.00000000	0.00000000	0.00000000	0.00000000	0.00000000	0.00000000	0.00000000	-0.01998155	-0.01999841	0.00708289	0.00000000	0.00636690	0.00821918	-0.01310394	0.00000000	-0.01299992	0.00096809	-0.01320435	0.00337914
2.000	0.00000000	0.00000000	0.00000000	0.00000000	0.00000000	0.00000000	0.00000000	-0.01305062	0.00000000	0.00000000	0.00000000	0.00000000	0.00000000	0.00000000	0.00000000	0.00000000	0.00000000	0.00000000	0.00000000	0.00000000	0.00000000	0.00000000	0.00000000	0.00000000	0.00000000	-0.01998194	-0.01999845	0.00719265	0.00000000	0.00646938	0.00832823	-0.01302476	0.00000000	-0.01299956	0.00105402	-0.01310125	0.00347864
3.000	0.00000000	0.00000000	0.00000000	0.00000000	0.00000000	0.00000000	0.00000000	-0.01300711	0.00000000	0.00000000	0.00000000	0.00000000	0.00000000	0.00000000	0.00000000	0.00000000	0.00000000	0.00000000	0.00000000	0.00000000	0.00000000	0.00000000	0.00000000	0.00000000	0.00000000	-0.01998232	-0.01999850	0.00730177	0.00000000	0.00657118	0.00843652	-0.01299671	0.00000000	-0.01299920	0.00113982	-0.01299651	0.00357783
4.000	0.00000000	0.00000000	0.00000000	0.00000000	0.00000000	0.00000000	0.00000000	-0.01298236	0.00000000	0.00000000	0.00000000	0.00000000	0.00000000	0.00000000	0.00000000	0.00000000	0.00000000	0.00000000	0.00000000	0.00000000	0.00000000	0.00000000	0.00000000	0.00000000	0.00000000	-0.01998269	-0.01999854	0.00741022	0.00000000	0.00667230	0.00854404	-0.01299636	0.00000000	-0.01299883	0.00122549	-0.01295287	0.00367670
5.000	0.00000000	0.00000000	0.00000000	0.00000000	0.00000000	0.00000000	0.00000000	-0.01298224	0.00000000	0.00000000	0.00000000	0.00000000	0.00000000	0.00000000	0.00000000	0.00000000	0.00000000	0.00000000	0.00000000	0.00000000	0.00000000	0.00000000	0.00000000	0.00000000	0.00000000	-0.01998304	-0.01999858	0.00751801	0.00000000	0.00677271	0.00865078	-0.01299602	0.00000000	-0.01299847	0.00131101	-0.01295307	0.00377523
6.000	0.00000000	0.00000000	0.00000000	0.00000000	0.00000000	0.00000000	0.00000000	-0.01298212	0.00000000	0.00000000	0.00000000	0.00000000	0.00000000	0.00000000	0.00000000	0.00000000	0.00000000	0.00000000	0.00000000	0.00000000	0.00000000	0.00000000	0.00000000	0.00000000	0.00000000	-0.01998338	-0.01999862	0.00762512	0.00000000	0.00687241	0.00875672	-0.01299568	0.00000000	-0.01299811	0.00139638	-0.01295326	0.00387342
7.000	0.00000000	0.00000000	0.00000000	0.00000000	0.00000000	0.00000000	0.00000000	-0.01298199	0.00000000	0.00000000	0.00000000	0.00000000	0.00000000	0.00000000	0.00000000	0.00000000	0.00000000	0.00000000	0.00000000	0.00000000	0.00000000	0.00000000	0.00000000	0.00000000	0.00000000	-0.01998371	-0.01999866	0.00773153	0.00000000	0.00697138	0.00886186	-0.01299533	0.00000000	-0.01299774	0.00148157	-0.01295344	0.00397127
8.000	0.00000000	0.00000000	0.00000000	0.00000000	0.00000000	0.00000000	0.00000000	-0.01298186	0.00000000	0.00000000	0.00000000	0.00000000	0.00000000	0.00000000	0.00000000	0.00000000	0.00000000	0.00000000	0.00000000	0.00000000	0.00000000	0.00000000	0.00000000	0.00000000	0.00000000	-0.01998404	-0.01999870	0.00783723	0.00000000	0.00706961	0.00896617	-0.01299499	0.00000000	-0.01299738	0.00156660	-0.01295360	0.00406875
9.000	0.00000000	0.00000000	0.00000000	0.00000000	0.00000000	0.00000000	0.00000000	-0.01298172	0.00000000	0.00000000	0.00000000	0.00000000	0.00000000	0.00000000	0.00000000	0.00000000	0.00000000	0.00000000	0.00000000	0.00000000	0.00000000	0.00000000	0.00000000	0.00000000	0.00000000	-0.01998435	-0.01999873	0.00794222	0.00000000	0.00716707	0.00906965	-0.01299465	0.00000000	-0.01299702	0.00165143	-0.01295376	0.00416585
10.000	0.00000000	0.00000000	0.00000000	0.00000000	0.00000000	0.00000000	0.00000000	-0.01298157	0.00000000	0.00000000	0.00000000	0.00000000	0.00000000	0.00000000	0.00000000	0.00000000	0.00000000	0.00000000	0.00000000	0.00000000	0.00000000	0.00000000	0.00000000	0.00000000	0.00000000	-0.01998483	-0.01999877	0.00804648	0.00000000	0.00726377	0.00917228	-0.01299431	0.00000000	-0.01299666	0.00173606	-0.01295390	0.00426258
11.000	0.00000000	0.00000000	0.00000000	0.00000000	0.00000000	0.00000000	0.00000000	-0.01298142	0.00000000	0.00000000	0.00000000	0.00000000	0.00000000	0.00000000	0.00000000	0.00000000	0.00000000	0.00000000	0.00000000	0.00000000	0.00000000	0.00000000	0.00000000	0.00000000	0.00000000	-0.01998512	-0.01999880	0.00814999	0.00000000	0.00735967	0.00927405	-0.01299397	0.00000000	-0.01299630	0.00182049	-0.01295404	0.00435892
12.000	0.00000000	0.00000000	0.00000000	0.00000000	0.00000000	0.00000000	0.00000000	-0.01298126	0.00000000	0.00000000	0.00000000	0.00000000	0.00000000	0.00000000	0.00000000	0.00000000	0.00000000	0.00000000	0.00000000	0.00000000	0.00000000	0.00000000	0.00000000	0.00000000	0.00000000	-0.01998540	-0.01999881	0.00825275	0.00000000	0.00745477	0.00937494	-0.01299363	0.00000000	-0.01299594	0.00190470	-0.01295417	0.00445486
13.000	0.00000000	0.00000000	0.00000000	0.00000000	0.00000000	0.00000000	0.00000000	-0.01298110	0.00000000	0.00000000	0.00000000	0.00000000	0.00000000	0.00000000	0.00000000	0.00000000	0.00000000	0.00000000	0.00000000	0.00000000	0.00000000	0.00000000	0.00000000	0.00000000	0.00000000	-0.01998567	-0.01999885	0.00835474	0.00000000	0.00754906	0.00947494	-0.01299329	0.00000000	-0.01299558	0.00198868	-0.01295429	0.00455040
14.000	0.00000000	0.00000000	0.00000000	0.00000000	0.00000000	0.00000000	0.00000000	-0.01298096	0.00000000	0.00000000	0.00000000	0.00000000	0.00000000	0.00000000	0.00000000	0.00000000	0.00000000	0.00000000	0.00000000	0.00000000	0.00000000	0.00000000	0.00000000	0.00000000	0.00000000	-0.01998593	-0.01999888	0.00845595	0.00000000	0.00764250	0.00957404	-0.01299295	0.00000000	-0.01299523	0.00207241	-0.01295440	0.00464551
15.000	0.00000000	0.00000000	0.00000000	0.00000000	0.00000000	0.00000000	0.00000000	-0.01298082	0.00000000	0.00000000	0.00000000	0.00000000	0.00000000	0.00000000	0.00000000	0.00000000	0.00000000	0.00000000	0.00000000	0.00000000	0.00000000	0.00000000	0.00000000	0.00000000	0.00000000	-0.01998619	-0.01999891	0.00855637	0.00000000	0.00773510	0.00967222	-0.01299262	0.00000000	-0.01299487	0.00215590	-0.01295452	0.00474019
16.000	0.00000000	0.00000000	0.00000000	0.00000000	0.00000000	0.00000000	0.00000000	-0.01298068	0.00000000	0.00000000	0.00000000	0.00000000	0.00000000	0.00000000	0.00000000	0.00000000	0.00000000	0.00000000	0.00000000	0.00000000	0.00000000	0.00000000	0.00000000	0.00000000	0.00000000	-0.01998644	-0.01999891	0.00865598	0.00000000	0.00782683	0.00976947	-0.01299229	0.00000000	-0.01299452	0.00223913	-0.01295470	0.00483444
17.000	0.00000000	0.00000000	0.00000000	0.00000000	0.00000000	0.00000000	0.00000000	-0.01298053	0.00000000	0.00000000	0.00000000	0.00000000	0.00000000	0.00000000	0.00000000	0.00000000	0.00000000	0.00000000	0.00000000	0.00000000	0.00000000	0.00000000	0.00000000	0.00000000	0.00000000	-0.01998668	-0.01999894	0.00875477	0.00000000	0.00791768	0.00986577	-0.01299195	0.00000000	-0.01299417	0.00232208	-0.01295487	0.00492824
18.000	0.00000000	0.00000000	0.00000000	0.00000000	0.00000000	0.00000000	0.00000000	-0.01298038	0.00000000	0.00000000	0.00000000	0.00000000	0.00000000	0.00000000	0.00000000	0.00000000	0.00000000	0.00000000	0.00000000	0.00000000	0.00000000	0.00000000	0.00000000	0.00000000	0.00000000	-0.01998692	-0.01999897	0.00885273	0.00000000	0.00800762	0.00996110	-0.01299162	0.00000000	-0.01299382	0.00240474	-0.01295503	0.00502158
19.000	0.00000000	0.00000000	0.00000000	0.00000000	0.00000000	0.00000000	0.00000000	-0.01298022	0.00000000	0.00000000	0.00000000	0.00000000	0.00000000	0.00000000	0.00000000	0.00000000	0.00000000	0.00000000	0.00000000	0.00000000	0.00000000	0.00000000	0.00000000	0.00000000	0.00000000	-0.01998714	-0.01999899	0.00894984	0.00000000	0.00809665	0.01005546	-0.01299130	0.00000000	-0.01299347	0.00248712	-0.01295518	0.00511445
20.000	0.00000000	0.00000000	0.00000000	0.00000000	0.00000000	0.00000000	0.00000000	-0.01298007	0.00000000	0.00000000	0.00000000	0.00000000	0.00000000	0.00000000	0.00000000	0.00000000	0.00000000	0.00000000	0.00000000	0.00000000	0.00000000	0.00000000	0.00000000	0.00000000	0.00000000	-0.01998736	-0.01999902	0.00904609	0.00000000	0.00818475	0.01014882	-0.01299097	0.00000000	-0.01299312	0.00256919	-0.01295533	0.00520684
21.000	0.00000000	0.00000000	0.00000000	0.00000000	0.00000000	0.00000000	0.00000000	-0.01297991	0.00000000	0.00000000	0.00000000	0.00000000	0.00000000	0.00000000	0.00000000	0.00000000	0.00000000	0.00000000	0.00000000	0.00000000	0.00000000	0.00000000	0.00000000	0.00000000	0.00000000	-0.01998758	-0.01999902	0.00914147	0.00000000	0.00827189	0.01024118	-0.01299065	0.00000000	-0.01299278	0.00265094	-0.01295547	0.00529875
22.000	0.00000000	0.00000000	0.00000000	0.00000000	0.00000000	0.00000000	0.00000000	-0.01297975	0.00000000	0.00000000	0.00000000	0.00000000	0.00000000	0.00000000	0.00000000	0.00000000	0.00000000	0.00000000	0.00000000	0.00000000	0.00000000	0.00000000	0.00000000	0.00000000	0.00000000	-0.01998779	-0.01999904	0.00923596	0.00000000	0.00835806	0.01033250	-0.01299032	0.00000000	-0.01299244	0.00273236	-0.01295560	0.00539015
23.000	0.00000000	0.00000000	0.00000000	0.00000000	0.00000000	0.00000000	0.00000000	-0.01297959	0.00000000	0.00000000	0.00000000	0.00000000	0.00000000	0.00000000	0.00000000	0.00000000	0.00000000	0.00000000	0.00000000	0.00000000	0.00000000	0.00000000	0.00000000	0.00000000	0.00000000	-0.01998799	-0.01999907	0.00932954	0.00000000	0.00844325	0.01042278	-0.01299000	0.00000000	-0.01299210	0.00281345	-0.01295571	0.00548105
24.000	0.00000000	0.00000000	0.00000000	0.00000000	0.00000000	0.00000000	0.00000000	-0.01297943	0.00000000	0.00000000	0.00000000	0.00000000	0.00000000	0.00000000	0.00000000	0.00000000	0.00000000	0.00000000	0.00000000	0.00000000	0.00000000	0.00000000	0.00000000	0.00000000	0.00000000	-0.01998819	-0.01999909	0.00942221	0.00000000	0.00852742	0.01051200	-0.01298969	0.00000000	-0.01299176	0.00289419	-0.01295583	0.00557143
25.000	0.00000000	0.00000000	0.00000000	0.00000000	0.00000000	0.00000000	0.00000000	-0.01297927	0.00000000	0.00000000	0.00000000	0.00000000	0.00000000	0.00000000	0.00000000	0.00000000	0.00000000	0.00000000	0.00000000	0.00000000	0.00000000	0.00000000	0.00000000	0.00000000	0.00000000	-0.01998838	-0.01999911	0.00951394	0.00000000	0.00861057	0.01060014	-0.01298937	0.00000000	-0.01299143	0.00297456	-0.01295593	0.00566128
26.000	0.00000000	0.00000000	0.00000000	0.00000000	0.00000000	0.00000000	0.00000000	-0.01297910	0.00000000	0.00000000	0.00000000	0.00000000	0.00000000	0.00000000	0.00000000	0.00000000	0.00000000	0.00000000	0.00000000	0.00000000	0.00000000	0.00000000	0.00000000	0.00000000	0.00000000	-0.01998856	-0.01999913	0.00960473	0.00000000	0.00869267	0.01068718	-0.01298906	0.00000000	-0.01299109	0.00305457	-0.01295602	0.00575060
27.000	0.00000000	0.00000000	0.00000000	0.00000000	0.00000000	0.00000000	0.00000000	-0.01297893	0.00000000	0.00000000	0.00000000	0.00000000	0.00000000	0.00000000	0.00000000	0.00000000	0.00000000	0.00000000	0.00000000	0.00000000	0.00000000	0.00000000	0.00000000	0.00000000	0.00000000	-0.01998875	-0.01999913	0.00969455	0.00000000	0.00877371	0.01077311	-0.01298875	0.00000000	-0.01299076	0.00313419	-0.01295611	0.00583936
28.000	0.00000000	0.00000000	0.00000000	0.00000000	0.00000000	0.00000000	0.00000000	-0.01297876	0.00000000	0.00000000	0.00000000	0.00000000	0.00000000	0.00000000	0.00000000	0.00000000	0.00000000	0.00000000	0.00000000	0.00000000	0.00000000	0.00000000	0.00000000	0.00000000	0.00000000	-0.01998892	-0.01999915	0.00978339	0.00000000	0.00885365	0.01085789	-0.01298845	0.00000000	-0.01299044	0.00321342	-0.01295620	0.00592756
29.000	0.00000000	0.00000000	0.00000000	0.00000000	0.00000000	0.00000000	0.00000000	-0.01297859	0.00000000	0.00000000	0.00000000	0.00000000	0.00000000	0.00000000	0.00000000	0.00000000	0.00000000	0.00000000	0.00000000	0.00000000	0.00000000	0.00000000	0.00000000	0.00000000	0.00000000	-0.01998909	-0.01999917	0.00987123	0.00000000	0.00893249	0.01094153	-0.01298814	0.00000000	-0.01299011	0.00329224	-0.01295628	0.00601519
30.000	0.00000000	0.00000000	0.00000000	0.00000000	0.00000000	0.00000000	0.00000000	-0.01297843	0.00000000	0.00000000	0.00000000	0.00000000	0.00000000	0.00000000	0.00000000	0.00000000	0.00000000	0.00000000	0.00000000	0.00000000	0.00000000	0.00000000	0.00000000	0.00000000	0.00000000	-0.01998926	-0.01999918	0.00995807	0.00000000	0.00901020	0.01102399	-0.01298784	0.00000000	-0.01298979	0.00337064	-0.01295636	0.00610224
31.000	0.00000000	0.00000000	0.00000000	0.00000000	0.00000000	0.00000000	0.00000000	-0.01297826	0.00000000	0.00000000	0.00000000	0.00000000	0.00000000	0.00000000	0.00000000	0.00000000	0.00000000	0.00000000	0.00000000	0.00000000	0.00000000	0.00000000	0.00000000	0.00000000	0.00000000	-0.01998942	-0.01999920	0.01004387	0.00000000	0.00908675	0.01110525	-0.01298755	0.00000000	-0.01298947	0.00344861	-0.01295643	0.00618869
32.000	0.00000000	0.00000000	0.00000000	0.00000000	0.00000000	0.00000000	0.00000000	-0.01297809	0.00000000	0.00000000	0.00000000	0.00000000	0.00000000	0.00000000	0.00000000	0.00000000	0.00000000	0.00000000	0.00000000	0.00000000	0.00000000	0.00000000	0.00000000	0.00000000	0.00000000	-0.01998958	-0.01999922	0.01012862	0.00000000	0.00916213	0.01118529	-0.01298725	0.00000000	-0.01298916	0.00352614	-0.01295651	0.00627455
33.000	0.00000000	0.00000000	0.00000000	0.00000000	0.00000000	0.00000000	0.00000000	-0.01297792	0.00000000	0.00000000	0.00000000	0.00000000	0.00000000	0.00000000	0.00000000	0.00000000	0.00000000	0.00000000	0.00000000	0.00000000	0.00000000	0.00000000	0.00000000	0.00000000	0.00000000	-0.01998993	-0.01999924	0.01021231	0.00000000	0.00923631	0.01126409	-0.01298696	0.00000000	-0.01298885	0.00360322	-0.01295658	0.00635978
34.000	0.00000000	0.00000000	0.00000000	0.00000000	0.00000000	0.00000000	0.00000000	-0.01297775	0.00000000	0.00000000	0.00000000	0.00000000	0.00000000	0.00000000	0.00000000	0.00000000	0.00000000	0.00000000	0.00000000	0.00000000	0.00000000	0.00000000	0.00000000	0.00000000	0.00000000	-0.01999009	-0.01999925	0.01029492	0.00000000	0.00930926	0.01134162	-0.01298668	0.00000000	-0.01298854	0.00367983	-0.01295665	0.00644439
35.000	0.00000000	0.00000000	0.00000000	0.00000000	0.00000000	0.00000000	0.00000000	-0.01297758	0.00000000	0.00000000	0.00000000	0.00000000	0.00000000	0.00000000	0.00000000	0.00000000	0.00000000	0.00000000	0.00000000	0.00000000	0.00000000	0.00000000	0.00000000	0.00000000	0.00000000	-0.01999024	-0.01999925	0.01037642	0.00000000	0.00938096	0.01141787	-0.01298639	0.00000000	-0.01298823	0.00375597	-0.01295671	0.00652837
36.000	0.00000000	0.00000000	0.00000000	0.00000000	0.00000000	0.00000000	0.00000000	-0.01297742	0.00000000	0.00000000	0.00000000	0.00000000	0.00000000	0.00000000	0.00000000	0.00000000	0.00000000	0.00000000	0.00000000	0.00000000	0.00000000	0.00000000	0.00000000	0.00000000	0.00000000	-0.01999040	-0.01999926	0.01045680	0.00000000	0.00945139	0.01149280	-0.01298612	0.00000000	-0.01298793	0.00383161	-0.01295678	0.00661169
37.000	0.00000000	0.00000000	0.00000000	0.00000000	0.00000000	0.00000000	0.00000000	-0.01297725	0.00000000	0.00000000	0.00000000	0.00000000	0.00000000	0.00000000	0.00000000	0.00000000	0.00000000	0.00000000	0.00000000	0.00000000	0.00000000	0.00000000	0.00000000	0.00000000	0.00000000	-0.01999054	-0.01999928	0.01053603	0.00000000	0.00952052	0.01156639	-0.01298584	0.00000000	-0.01298763	0.00390676	-0.01295684	0.00669436
38.000	0.00000000	0.00000000	0.00000000	0.00000000	0.00000000	0.00000000	0.00000000	-0.01297708	0.00000000	0.00000000	0.00000000	0.00000000	0.00000000	0.00000000	0.00000000	0.00000000	0.00000000	0.00000000	0.00000000	0.00000000	0.00000000	0.00000000	0.00000000	0.00000000	0.00000000	-0.01999067	-0.01999929	0.01061410	0.00000000	0.00958831	0.01163861	-0.01298557	0.00000000	-0.01298734	0.00398139	-0.01295690	0.00677635
39.000	0.00000000	0.00000000	0.00000000	0.00000000	0.00000000	0.00000000	0.00000000	-0.01297692	0.00000000	0.00000000	0.00000000	0.00000000	0.00000000	0.00000000	0.00000000	0.00000000	0.00000000	0.00000000	0.00000000	0.00000000	0.00000000	0.00000000	0.00000000	0.00000000	0.00000000	-0.01999082	-0.01999931	0.01069099	0.00000000	0.00965475	0.01170943	-0.01298530	0.00000000	-0.01298705	0.00405549	-0.01295696	0.00685766
40.000	0.00000000	0.00000000	0.00000000	0.00000000	0.00000000	0.00000000	0.00000000	-0.01297676	0.00000000	0.00000000	0.00000000	0.00000000	0.00000000	0.00000000	0.00000000	0.00000000	0.00000000	0.00000000	0.00000000	0.00000000	0.00000000	0.00000000	0.00000000	0.00000000	0.00000000	-0.01999095	-0.01999932	0.01076667	0.00000000	0.00971980	0.01177883	-0.01298504	0.00000000	-0.01298676	0.00412905	-0.01295702	0.00693827
41.000	0.00000000	0.00000000	0.00000000	0.00000000	0.00000000	0.00000000	0.00000000	-0.01297659	0.00000000	0.00000000	0.00000000	0.00000000	0.00000000	0.00000000	0.00000000	0.00000000	0.00000000	0.00000000	0.00000000	0.00000000	0.00000000	0.00000000	0.00000000	0.00000000	0.00000000	-0.01999107	-0.01999933	0.01084111	0.00000000	0.00978343	0.01184678	-0.01298478	0.00000000	-0.01298648	0.00420207	-0.01295708	0.00701817
42.000	0.00000000	0.00000000	0.00000000	0.00000000	0.00000000	0.00000000	0.00000000	-0.01297643	0.00000000	0.00000000	0.00000000	0.00000000	0.00000000	0.00000000	0.00000000	0.00000000	0.00000000	0.00000000	0.00000000	0.00000000	0.00000000	0.00000000	0.00000000	0.00000000	0.00000000	-0.01999121	-0.01999935	0.01091431	0.00000000	0.00984562	0.01191323	-0.01298452	0.00000000	-0.01298620	0.00427451	-0.01295714	0.00709736
43.000	0.00000000	0.00000000	0.00000000	0.00000000	0.00000000	0.00000000	0.00000000	-0.01297627	0.00000000	0.00000000	0.00000000	0.00000000	0.00000000	0.00000000	0.00000000	0.00000000	0.00000000	0.00000000	0.00000000	0.00000000	0.00000000	0.00000000	0.00000000	0.00000000	0.00000000	-0.01999133	-0.01999936	0.01098622	0.00000000	0.00990631	0.01197816	-0.01298427	0.00000000	-0.01298593	0.00434638	-0.01295719	0.00717580
44.000	0.00000000	0.00000000	0.00000000	0.00000000	0.00000000	0.00000000	0.00000000	-0.01297612	0.00000000	0.00000000	0.00000000	0.00000000	0.00000000	0.00000000	0.00000000	0.00000000	0.00000000	0.00000000	0.00000000	0.00000000	0.00000000	0.00000000	0.00000000	0.00000000	0.00000000	-0.01999145	-0.01999937	0.01105682	0.00000000	0.00996550	0.01204153	-0.01298403	0.00000000	-0.01298566	0.00441766	-0.01295725	0.00725350
45.000	0.00000000	0.00000000	0.00000000	0.00000000	0.00000000	0.00000000	0.00000000	-0.01297597	0.00000000	0.00000000	0.00000000	0.00000000	0.00000000	0.00000000	0.00000000	0.00000000	0.00000000	0.00000000	0.00000000	0.00000000	0.00000000	0.00000000	0.00000000	0.00000000	0.00000000	-0.01999157	-0.01999938	0.01112610	0.00000000	0.01002313	0.01210331	-0.01298379	0.00000000	-0.01298539	0.00448833	-0.01295730	0.00733045
46.000	0.00000000	0.00000000	0.00000000	0.00000000	0.00000000	0.00000000	0.00000000	-0.01297581	0.00000000	0.00000000	0.00000000	0.00000000	0.00000000	0.00000000	0.00000000	0.00000000	0.00000000	0.00000000	0.00000000	0.00000000	0.00000000	0.00000000	0.00000000	0.00000000	0.00000000	-0.01999169	-0.01999940	0.01119401	0.00000000	0.01007917	0.01216344	-0.01298355	0.00000000	-0.01298513	0.00455839	-0.01295736	0.00740661
47.000	0.00000000	0.00000000	0.00000000	0.00000000	0.00000000	0.00000000	0.00000000	-0.01297566	0.00000000	0.00000000	0.00000000	0.00000000	0.00000000	0.00000000	0.00000000	0.00000000	0.00000000	0.00000000	0.00000000	0.00000000	0.00000000	0.00000000	0.00000000	0.00000000	0.00000000	-0.01999180	-0.01999938	0.01126053	0.00000000	0.01013358	0.01222191	-0.01298332	0.00000000	-0.01298487	0.00462781	-0.01295741	0.00748200
48.000	0.00000000	0.00000000	0.00000000	0.00000000	0.00000000	0.00000000	0.00000000	-0.01297552	0.00000000	0.00000000	0.00000000	0.00000000	0.00000000	0.00000000	0.00000000	0.00000000	0.00000000	0.00000000	0.00000000	0.00000000	0.00000000	0.00000000	0.00000000	0.00000000	0.00000000	-0.01999191	-0.01999939	0.01132563	0.00000000	0.01018633	0.01227865	-0.01298309	0.00000000	-0.01298462	0.00469659	-0.01295747	0.00755657
49.000	0.00000000	0.00000000	0.00000000	0.00000000	0.00000000	0.00000000	0.00000000	-0.01297537	0.00000000	0.00000000	0.00000000	0.00000000	0.00000000	0.00000000	0.00000000	0.00000000	0.00000000	0.00000000	0.00000000	0.00000000	0.00000000	0.00000000	0.00000000	0.00000000	0.00000000	-0.01999202	-0.01999940	0.01138928	0.00000000	0.01023737	0.01233362	-0.01298286	0.00000000	-0.01298437	0.00476471	-0.01295751	0.00763034
50.000	0.00000000	0.00000000	0.00000000	0.00000000	0.00000000	0.00000000	0.00000000	-0.01297523	0.00000000	0.00000000	0.00000000	0.00000000	0.00000000	0.00000000	0.00000000	0.00000000	0.00000000	0.00000000	0.00000000	0.00000000	0.00000000	0.00000000	0.00000000	0.00000000	0.00000000	-0.01999213	-0.01999942	0.01145144	0.00000000	0.01028666	0.01238678	-0.01298265	0.00000000	-0.01298413	0.00483215	-0.01295756	0.00770327
51.000	0.00000000	0.00000000	0.00000000	0.00000000	0.00000000	0.00000000	0.00000000	-0.01297509	0.00000000	0.00000000	0.00000000	0.00000000	0.00000000	0.00000000	0.00000000	0.00000000	0.00000000	0.00000000	0.00000000	0.00000000	0.00000000	0.00000000	0.00000000	0.00000000	0.00000000	-0.01999223	-0.01999943	0.01151209	0.00000000	0.01033416	0.01243808	-0.01298243	0.00000000	-0.01298389	0.00489891	-0.01295761	0.00777536
52.000	0.00000000	0.00000000	0.00000000	0.00000000	0.00000000	0.00000000	0.00000000	-0.01297495	0.00000000	0.00000000	0.00000000	0.00000000	0.00000000	0.00000000	0.00000000	0.00000000	0.00000000	0.00000000	0.00000000	0.00000000	0.00000000	0.00000000	0.00000000	0.00000000	0.00000000	-0.01999234	-0.01999944	0.01157117	0.00000000	0.01037981	0.01248745	-0.01298223	0.00000000	-0.01298366	0.00496496	-0.01295765	0.00784659
53.000	0.00000000	0.00000000	0.00000000	0.00000000	0.00000000	0.00000000	0.00000000	-0.01297482	0.00000000	0.00000000	0.00000000	0.00000000	0.00000000	0.00000000	0.00000000	0.00000000	0.00000000	0.00000000	0.00000000	0.00000000	0.00000000	0.00000000	0.00000000	0.00000000	0.00000000	-0.01999263	-0.01999945	0.01162866	0.00000000	0.01042357	0.01253485	-0.01298202	0.00000000	-0.01298343	0.00503029	-0.01295770	0.00791695
54.000	0.00000000	0.00000000	0.00000000	0.00000000	0.00000000	0.00000000	0.00000000	-0.01297469	0.00000000	0.00000000	0.00000000	0.00000000	0.00000000	0.00000000	0.00000000	0.00000000	0.00000000	0.00000000	0.00000000	0.00000000	0.00000000	0.00000000	0.00000000	0.00000000	0.00000000	-0.01999273	-0.01999946	0.01168451	0.00000000	0.01046539	0.01258020	-0.01298182	0.00000000	-0.01298321	0.00509489	-0.01295775	0.00798641
55.000	0.00000000	0.00000000	0.00000000	0.00000000	0.00000000	0.00000000	0.00000000	-0.01297456	0.00000000	0.00000000	0.00000000	0.00000000	0.00000000	0.00000000	0.00000000	0.00000000	0.00000000	0.00000000	0.00000000	0.00000000	0.00000000	0.00000000	0.00000000	0.00000000	0.00000000	-0.01999282	-0.01999947	0.01173868	0.00000000	0.01050521	0.01262345	-0.01298163	0.00000000	-0.01298299	0.00515874	-0.01295779	0.00805497
56.000	0.00000000	0.00000000	0.00000000	0.00000000	0.00000000	0.00000000	0.00000000	-0.01297443	0.00000000	0.00000000	0.00000000	0.00000000	0.00000000	0.00000000	0.00000000	0.00000000	0.00000000	0.00000000	0.00000000	0.00000000	0.00000000	0.00000000	0.00000000	0.00000000	0.00000000	-0.01999291	-0.01999947	0.01179113	0.00000000	0.01054298	0.01266453	-0.01298144	0.00000000	-0.01298278	0.00522183	-0.01295784	0.00812260
57.000	0.00000000	0.00000000	0.00000000	0.00000000	0.00000000	0.00000000	0.00000000	-0.01297432	0.00000000	0.00000000	0.00000000	0.00000000	0.00000000	0.00000000	0.00000000	0.00000000	0.00000000	0.00000000	0.00000000	0.00000000	0.00000000	0.00000000	0.00000000	0.00000000	0.00000000	-0.01999300	-0.01999948	0.01184180	0.00000000	0.01057865	0.01270336	-0.01298126	0.00000000	-0.01298257	0.00528414	-0.01295790	0.00818928
58.000	0.00000000	0.00000000	0.00000000	0.00000000	0.00000000	0.00000000	0.00000000	-0.01297420	0.00000000	0.00000000	0.00000000	0.00000000	0.00000000	0.00000000	0.00000000	0.00000000	0.00000000	0.00000000	0.00000000	0.00000000	0.00000000	0.00000000	0.00000000	0.00000000	0.00000000	-0.01999309	-0.01999949	0.01189065	0.00000000	0.01061214	0.01273987	-0.01298109	0.00000000	-0.01298237	0.00534565	-0.01295795	0.00825501
59.000	0.00000000	0.00000000	0.00000000	0.00000000	0.00000000	0.00000000	0.00000000	-0.01297409	0.00000000	0.00000000	0.00000000	0.00000000	0.00000000	0.00000000	0.00000000	0.00000000	0.00000000	0.00000000	0.00000000	0.00000000	0.00000000	0.00000000	0.00000000	0.00000000	0.00000000	-0.01999317	-0.01999950	0.01193763	0.00000000	0.01064340	0.01277396	-0.01298091	0.00000000	-0.01298217	0.00540635	-0.01295801	0.00831976
60.000	0.00000000	0.00000000	0.00000000	0.00000000	0.00000000	0.00000000	0.00000000	-0.01297397	0.00000000	0.00000000	0.00000000	0.00000000	0.00000000	0.00000000	0.00000000	0.00000000	0.00000000	0.00000000	0.00000000	0.00000000	0.00000000	0.00000000	0.00000000	0.00000000	0.00000000	-0.01999325	-0.01999951	0.01198267	0.00000000	0.01067236	0.01280556	-0.01298075	0.00000000	-0.01298198	0.00546623	-0.01295806	0.00838351
61.000	0.00000000	0.00000000	0.00000000	0.00000000	0.00000000	0.00000000	0.00000000	-0.01297387	0.00000000	0.00000000	0.00000000	0.00000000	0.00000000	0.00000000	0.00000000	0.00000000	0.00000000	0.00000000	0.00000000	0.00000000	0.00000000	0.00000000	0.00000000	0.00000000	0.00000000	-0.01999333	-0.01999952	0.01202572	0.00000000	0.01069894	0.01283456	-0.01298059	0.00000000	-0.01298179	0.00552525	-0.01295812	0.00844624
62.000	0.00000000	0.00000000	0.00000000	0.00000000	0.00000000	0.00000000	0.00000000	-0.01297377	0.00000000	0.00000000	0.00000000	0.00000000	0.00000000	0.00000000	0.00000000	0.00000000	0.00000000	0.00000000	0.00000000	0.00000000	0.00000000	0.00000000	0.00000000	0.00000000	0.00000000	-0.01999341	-0.01999953	0.01206671	0.00000000	0.01072308	0.01286086	-0.01298043	0.00000000	-0.01298161	0.00558341	-0.01295817	0.00850793
63.000	0.00000000	0.00000000	0.00000000	0.00000000	0.00000000	0.00000000	0.00000000	-0.01297367	0.00000000	0.00000000	0.00000000	0.00000000	0.00000000	0.00000000	0.00000000	0.00000000	0.00000000	0.00000000	0.00000000	0.00000000	0.00000000	0.00000000	0.00000000	0.00000000	0.00000000	-0.01999349	-0.01999953	0.01210559	0.00000000	0.01074470	0.01288435	-0.01298028	0.00000000	-0.01298143	0.00564070	-0.01295823	0.00856857
64.000	0.00000000	0.00000000	0.00000000	0.00000000	0.00000000	0.00000000	0.00000000	-0.01297358	0.00000000	0.00000000	0.00000000	0.00000000	0.00000000	0.00000000	0.00000000	0.00000000	0.00000000	0.00000000	0.00000000	0.00000000	0.00000000	0.00000000	0.00000000	0.00000000	0.00000000	-0.01999357	-0.01999954	0.01214226	0.00000000	0.01076371	0.01290492	-0.01298014	0.00000000	-0.01298126	0.00569708	-0.01295830	0.00862813
65.000	0.00000000	0.00000000	0.00000000	0.00000000	0.00000000	0.00000000	0.00000000	-0.01297349	0.00000000	0.00000000	0.00000000	0.00000000	0.00000000	0.00000000	0.00000000	0.00000000	0.00000000	0.00000000	0.00000000	0.00000000	0.00000000	0.00000000	0.00000000	0.00000000	0.00000000	-0.01999364	-0.01999955	0.01217667	0.00000000	0.01078004	0.01292244	-0.01298000	0.00000000	-0.01298110	0.00575254	-0.01295837	0.00868658
66.000	0.00000000	0.00000000	0.00000000	0.00000000	0.00000000	0.00000000	0.00000000	-0.01297341	0.00000000	0.00000000	0.00000000	0.00000000	0.00000000	0.00000000	0.00000000	0.00000000	0.00000000	0.00000000	0.00000000	0.00000000	0.00000000	0.00000000	0.00000000	0.00000000	0.00000000	-0.01999372	-0.01999956	0.01220873	0.00000000	0.01079358	0.01293676	-0.01297987	0.00000000	-0.01298094	0.00580708	-0.01295843	0.00874390
67.000	0.00000000	0.00000000	0.00000000	0.00000000	0.00000000	0.00000000	0.00000000	-0.01297332	0.00000000	0.00000000	0.00000000	0.00000000	0.00000000	0.00000000	0.00000000	0.00000000	0.00000000	0.00000000	0.00000000	0.00000000	0.00000000	0.00000000	0.00000000	0.00000000	0.00000000	-0.01999379	-0.01999954	0.01223834	0.00000000	0.01080425	0.01294775	-0.01297975	0.00000000	-0.01298079	0.00586065	-0.01295850	0.00880008
68.000	0.00000000	0.00000000	0.00000000	0.00000000	0.00000000	0.00000000	0.00000000	-0.01297325	0.00000000	0.00000000	0.00000000	0.00000000	0.00000000	0.00000000	0.00000000	0.00000000	0.00000000	0.00000000	0.00000000	0.00000000	0.00000000	0.00000000	0.00000000	0.00000000	0.00000000	-0.01999386	-0.01999954	0.01226543	0.00000000	0.01081195	0.01295524	-0.01297963	0.00000000	-0.01298064	0.00591325	-0.01295857	0.00885508
69.000	0.00000000	0.00000000	0.00000000	0.00000000	0.00000000	0.00000000	0.00000000	-0.01297318	0.00000000	0.00000000	0.00000000	0.00000000	0.00000000	0.00000000	0.00000000	0.00000000	0.00000000	0.00000000	0.00000000	0.00000000	0.00000000	0.00000000	0.00000000	0.00000000	0.00000000	-0.01999393	-0.01999955	0.01228988	0.00000000	0.01081657	0.01295906	-0.01297951	0.00000000	-0.01298050	0.00596486	-0.01295864	0.00890888
70.000	0.00000000	0.00000000	0.00000000	0.00000000	0.00000000	0.00000000	0.00000000	-0.01297311	0.00000000	0.00000000	0.00000000	0.00000000	0.00000000	0.00000000	0.00000000	0.00000000	0.00000000	0.00000000	0.00000000	0.00000000	0.00000000	0.00000000	0.00000000	0.00000000	0.00000000	-0.01999400	-0.01999956	0.01231160	0.00000000	0.01081801	0.01295904	-0.01297941	0.00000000	-0.01298037	0.00601546	-0.01295872	0.00896145
71.000	0.00000000	0.00000000	0.00000000	0.00000000	0.00000000	0.00000000	0.00000000	-0.01297305	0.00000000	0.00000000	0.00000000	0.00000000	0.00000000	0.00000000	0.00000000	0.00000000	0.00000000	0.00000000	0.00000000	0.00000000	0.00000000	0.00000000	0.00000000	0.00000000	0.00000000	-0.01999406	-0.01999956	0.01233046	0.00000000	0.01081614	0.01295496	-0.01297930	0.00000000	-0.01298024	0.00606502	-0.01295881	0.00901276
72.000	0.00000000	0.00000000	0.00000000	0.00000000	0.00000000	0.00000000	0.00000000	-0.01297299	0.00000000	0.00000000	0.00000000	0.00000000	0.00000000	0.00000000	0.00000000	0.00000000	0.00000000	0.00000000	0.00000000	0.00000000	0.00000000	0.00000000	0.00000000	0.00000000	0.00000000	-0.01999413	-0.01999957	0.01234636	0.00000000	0.01081084	0.01294661	-0.01297921	0.00000000	-0.01298012	0.00611352	-0.01295889	0.00906278
73.000	0.00000000	0.00000000	0.00000000	0.00000000	0.00000000	0.00000000	0.00000000	-0.01297294	0.00000000	0.00000000	0.00000000	0.00000000	0.00000000	0.00000000	0.00000000	0.00000000	0.00000000	0.00000000	0.00000000	0.00000000	0.00000000	0.00000000	0.00000000	0.00000000	0.00000000	-0.01999419	-0.01999958	0.01235915	0.00000000	0.01080200	0.01293376	-0.01297912	0.00000000	-0.01298000	0.00616095	-0.01295898	0.00911149
74.000	0.00000000	0.00000000	0.00000000	0.00000000	0.00000000	0.00000000	0.00000000	-0.01297289	0.00000000	0.00000000	0.00000000	0.00000000	0.00000000	0.00000000	0.00000000	0.00000000	0.00000000	0.00000000	0.00000000	0.00000000	0.00000000	0.00000000	0.00000000	0.00000000	0.00000000	-0.01999426	-0.01999958	0.01236869	0.00000000	0.01078946	0.01291615	-0.01297904	0.00000000	-0.01297989	0.00620728	-0.01295908	0.00915884
75.000	0.00000000	0.00000000	0.00000000	0.00000000	0.00000000	0.00000000	0.00000000	-0.01297285	0.00000000	0.00000000	0.00000000	0.00000000	0.00000000	0.00000000	0.00000000	0.00000000	0.00000000	0.00000000	0.00000000	0.00000000	0.00000000	0.00000000	0.00000000	0.00000000	0.00000000	-0.01999432	-0.01999959	0.01237484	0.00000000	0.01077310	0.01289351	-0.01297896	0.00000000	-0.01297978	0.00625249	-0.01295917	0.00920481
76.000	0.00000000	0.00000000	0.00000000	0.00000000	0.00000000	0.00000000	0.00000000	-0.01297281	0.00000000	0.00000000	0.00000000	0.00000000	0.00000000	0.00000000	0.00000000	0.00000000	0.00000000	0.00000000	0.00000000	0.00000000	0.00000000	0.00000000	0.00000000	0.00000000	0.00000000	-0.01999438	-0.01999960	0.01237743	0.00000000	0.01075275	0.01286555	-0.01297889	0.00000000	-0.01297968	0.00629655	-0.01295926	0.00924936
77.000	0.00000000	0.00000000	0.00000000	0.00000000	0.00000000	0.00000000	0.00000000	-0.01297278	0.00000000	0.00000000	0.00000000	0.00000000	0.00000000	0.00000000	0.00000000	0.00000000	0.00000000	0.00000000	0.00000000	0.00000000	0.00000000	0.00000000	0.00000000	0.00000000	0.00000000	-0.01999444	-0.01999960	0.01237628	0.00000000	0.01072827	0.01283193	-0.01297882	0.00000000	-0.01297959	0.00633944	-0.01295936	0.00929246
78.000	0.00000000	0.00000000	0.00000000	0.00000000	0.00000000	0.00000000	0.00000000	-0.01297275	0.00000000	0.00000000	0.00000000	0.00000000	0.00000000	0.00000000	0.00000000	0.00000000	0.00000000	0.00000000	0.00000000	0.00000000	0.00000000	0.00000000	0.00000000	0.00000000	0.00000000	-0.01999450	-0.01999961	0.01237122	0.00000000	0.01069948	0.01279230	-0.01297876	0.00000000	-0.01297951	0.00638115	-0.01295946	0.00933406
79.000	0.00000000	0.00000000	0.00000000	0.00000000	0.00000000	0.00000000	0.00000000	-0.01297273	0.00000000	0.00000000	0.00000000	0.00000000	0.00000000	0.00000000	0.00000000	0.00000000	0.00000000	0.00000000	0.00000000	0.00000000	0.00000000	0.00000000	0.00000000	0.00000000	0.00000000	-0.01999455	-0.01999961	0.01236202	0.00000000	0.01066622	0.01274629	-0.01297871	0.00000000	-0.01297943	0.00642163	-0.01295957	0.00937412
80.000	0.00000000	0.00000000	0.00000000	0.00000000	0.00000000	0.00000000	0.00000000	-0.01297271	0.00000000	0.00000000	0.00000000	0.00000000	0.00000000	0.00000000	0.00000000	0.00000000	0.00000000	0.00000000	0.00000000	0.00000000	0.00000000	0.00000000	0.00000000	0.00000000	0.00000000	-0.01999461	-0.01999962	0.01234847	0.00000000	0.01062830	0.01269348	-0.01297866	0.00000000	-0.01297935	0.00646087	-0.01295969	0.00941260
81.000	0.00000000	0.00000000	0.00000000	0.00000000	0.00000000	0.00000000	0.00000000	-0.01297271	0.00000000	0.00000000	0.00000000	0.00000000	0.00000000	0.00000000	0.00000000	0.00000000	0.00000000	0.00000000	0.00000000	0.00000000	0.00000000	0.00000000	0.00000000	0.00000000	0.00000000	-0.01999467	-0.01999962	0.01233034	0.00000000	0.01058552	0.01263340	-0.01297862	0.00000000	-0.01297928	0.00649885	-0.01295981	0.00944945
82.000	0.00000000	0.00000000	0.00000000	0.00000000	0.00000000	0.00000000	0.00000000	-0.01297270	0.00000000	0.00000000	0.00000000	0.00000000	0.00000000	0.00000000	0.00000000	0.00000000	0.00000000	0.00000000	0.00000000	0.00000000	0.00000000	0.00000000	0.00000000	0.00000000	0.00000000	-0.01999472	-0.01999963	0.01230735	0.00000000	0.01053769	0.01256558	-0.01297859	0.00000000	-0.01297922	0.00653552	-0.01295992	0.00948463
83.000	0.00000000	0.00000000	0.00000000	0.00000000	0.00000000	0.00000000	0.00000000	-0.01297269	0.00000000	0.00000000	0.00000000	0.00000000	0.00000000	0.00000000	0.00000000	0.00000000	0.00000000	0.00000000	0.00000000	0.00000000	0.00000000	0.00000000	0.00000000	0.00000000	0.00000000	-0.01999477	-0.01999964	0.01227925	0.00000000	0.01048459	0.01248947	-0.01297856	0.00000000	-0.01297917	0.00657088	-0.01296004	0.00951809
84.000	0.00000000	0.00000000	0.00000000	0.00000000	0.00000000	0.00000000	0.00000000	-0.01297270	0.00000000	0.00000000	0.00000000	0.00000000	0.00000000	0.00000000	0.00000000	0.00000000	0.00000000	0.00000000	0.00000000	0.00000000	0.00000000	0.00000000	0.00000000	0.00000000	0.00000000	-0.01999483	-0.01999964	0.01224572	0.00000000	0.01042600	0.01240450	-0.01297854	0.00000000	-0.01297912	0.00660488	-0.01296017	0.00954978
85.000	0.00000000	0.00000000	0.00000000	0.00000000	0.00000000	0.00000000	0.00000000	-0.01297271	0.00000000	0.00000000	0.00000000	0.00000000	0.00000000	0.00000000	0.00000000	0.00000000	0.00000000	0.00000000	0.00000000	0.00000000	0.00000000	0.00000000	0.00000000	0.00000000	0.00000000	-0.01999488	-0.01999965	0.01220643	0.00000000	0.01036168	0.01231004	-0.01297853	0.00000000	-0.01297908	0.00663751	-0.01296030	0.00957963
86.000	0.00000000	0.00000000	0.00000000	0.00000000	0.00000000	0.00000000	0.00000000	-0.01297272	0.00000000	0.00000000	0.00000000	0.00000000	0.00000000	0.00000000	0.00000000	0.00000000	0.00000000	0.00000000	0.00000000	0.00000000	0.00000000	0.00000000	0.00000000	0.00000000	0.00000000	-0.01999493	-0.01999965	0.01216103	0.00000000	0.01029140	0.01220538	-0.01297852	0.00000000	-0.01297904	0.00666872	-0.01296044	0.00960758
87.000	0.00000000	0.00000000	0.00000000	0.00000000	0.00000000	0.00000000	0.00000000	-0.01297274	0.00000000	0.00000000	0.00000000	0.00000000	0.00000000	0.00000000	0.00000000	0.00000000	0.00000000	0.00000000	0.00000000	0.00000000	0.00000000	0.00000000	0.00000000	0.00000000	0.00000000	-0.01999498	-0.01999966	0.01210914	0.00000000	0.01021489	0.01208980	-0.01297852	0.00000000	-0.01297901	0.00669850	-0.01296058	0.00963359
88.000	0.00000000	0.00000000	0.00000000	0.00000000	0.00000000	0.00000000	0.00000000	-0.01297277	0.00000000	0.00000000	0.00000000	0.00000000	0.00000000	0.00000000	0.00000000	0.00000000	0.00000000	0.00000000	0.00000000	0.00000000	0.00000000	0.00000000	0.00000000	0.00000000	0.00000000	-0.01999523	-0.01999966	0.01205034	0.00000000	0.01013188	0.01196249	-0.01297852	0.00000000	-0.01297899	0.00672680	-0.01296072	0.00965758
89.000	0.00000000	0.00000000	0.00000000	0.00000000	0.00000000	0.00000000	0.00000000	-0.01297280	0.00000000	0.00000000	0.00000000	0.00000000	0.00000000	0.00000000	0.00000000	0.00000000	0.00000000	0.00000000	0.00000000	0.00000000	0.00000000	0.00000000	0.00000000	0.00000000	0.00000000	-0.01999528	-0.01999967	0.01198418	0.00000000	0.01004211	0.01182257	-0.01297853	0.00000000	-0.01297897	0.00675360	-0.01296087	0.00967947
90.000	0.00000000	0.00000000	0.00000000	0.00000000	0.00000000	0.00000000	0.00000000	-0.01297284	0.00000000	0.00000000	0.00000000	0.00000000	0.00000000	0.00000000	0.00000000	0.00000000	0.00000000	0.00000000	0.00000000	0.00000000	0.00000000	0.00000000	0.00000000	0.00000000	0.00000000	-0.01999532	-0.01999967	0.01191017	0.00000000	0.00994528	0.01166910	-0.01297855	0.00000000	-0.01297896	0.00677887	-0.01296102	0.00969920
