# Supplementary material for: The evolution of pelvic limb muscle moment arms in bird-line archosaurs
Source: Sci Adv. 2021 Mar 19;7(12):eabe2778. doi: 10.1126/sciadv.abe2778 (PMC7978429; doi:10.1126/sciadv.abe2778)
Supplement: Data file S7 [file abe2778_Data_file_S7.zip › supp data/SIMM_moment_arm_raw_data/Velociraptor_hipAbAll_15Ab.plt]

# Output plot file made by SIMM 6.0.2
# Curves and events from plot data files are not reproduced in this file.

title hip_abduction moment arm vs. hip_extension


# This file contains 38 columns of data. The first
# column is the x-variable, followed by 37 y-variable[s].

hip_extension (deg)	IT1|hip_abduction moment arm	IT2A|hip_abduction moment arm	IT2P|hip_abduction moment arm	IT3|hip_abduction moment arm	FMTE|hip_abduction moment arm	FMTI|hip_abduction moment arm	AMB|hip_abduction moment arm	AMB_tendon|hip_abduction moment arm	ILFB|hip_abduction moment arm	PIFI1|hip_abduction moment arm	PIFI2|hip_abduction moment arm	IFE|hip_abduction moment arm	ITCA|hip_abduction moment arm	ITCP|hip_abduction moment arm	FTI1|hip_abduction moment arm	FTI3|hip_abduction moment arm	FTE|hip_abduction moment arm	ADD1|hip_abduction moment arm	ADD2|hip_abduction moment arm	PIFE1|hip_abduction moment arm	PIFE2|hip_abduction moment arm	PIFE3|hip_abduction moment arm	ISTR|hip_abduction moment arm	CFB|hip_abduction moment arm	CFL|hip_abduction moment arm	GL|hip_abduction moment arm	GM|hip_abduction moment arm	EDL|hip_abduction moment arm	EDB|hip_abduction moment arm	EHL|hip_abduction moment arm	TA|hip_abduction moment arm	FDL|hip_abduction moment arm	FDB|hip_abduction moment arm	FHL|hip_abduction moment arm	FL|hip_abduction moment arm	FL_tendon|hip_abduction moment arm	FB|hip_abduction moment arm	
-45.000	-0.0187094	-0.0743112	-0.02645328	-0.0087666	0.00000000	0.00000000	-0.0067563	0.00000000	-0.0085485	-0.0036215	-0.0168931	-0.0059462	-0.0229483	-0.0137532	0.0639463	0.0163430	-0.0191609	0.0515473	0.0404906	0.0082388	0.0127626	0.0191370	0.0298424	0.0159326	0.0274040	0.00000000	0.00000000	0.00000000	0.00000000	0.00000000	0.00000000	0.00000000	0.00000000	0.00000000	0.00000000	0.00000000	0.00000000
-43.000	-0.0178768	-0.0729631	-0.02931983	-0.0094480	0.00000000	0.00000000	-0.0065084	0.00000000	-0.0089656	-0.0033815	-0.0167783	-0.0068470	-0.0232271	-0.0142297	0.0645023	0.0162722	-0.0193118	0.0521662	0.0405670	0.0091432	0.0136651	0.0193667	0.0288700	0.0149101	0.0267146	0.00000000	0.00000000	0.00000000	0.00000000	0.00000000	0.00000000	0.00000000	0.00000000	0.00000000	0.00000000	0.00000000	0.00000000
-41.000	-0.0170721	-0.0717542	-0.03315021	-0.0101233	0.00000000	0.00000000	-0.0062558	0.00000000	-0.0093820	-0.0031338	-0.0166420	-0.0077509	-0.0234802	-0.0147011	0.0648608	0.0161865	-0.0194650	0.0527010	0.0405728	0.0101261	0.0145929	0.0195747	0.0279342	0.0139083	0.0260054	0.00000000	0.00000000	0.00000000	0.00000000	0.00000000	0.00000000	0.00000000	0.00000000	0.00000000	0.00000000	0.00000000	0.00000000
-39.000	-0.0162972	-0.0706631	-0.03337792	-0.0107921	0.00000000	0.00000000	-0.0059987	0.00000000	-0.0097973	-0.0028784	-0.0164837	-0.0086570	-0.0237063	-0.0151666	0.0650055	0.0160862	-0.0196204	0.0531460	0.0405079	0.0111896	0.0155387	0.0197606	0.0271234	0.0129272	0.0252786	0.00000000	0.00000000	0.00000000	0.00000000	0.00000000	0.00000000	0.00000000	0.00000000	0.00000000	0.00000000	0.00000000	0.00000000
-37.000	-0.0155348	-0.0696723	-0.03358131	-0.0114538	0.00000000	0.00000000	-0.0057374	0.00000000	-0.0102108	-0.0026150	-0.0163027	-0.0095643	-0.0239039	-0.0156253	0.0649347	0.0159717	-0.0197778	0.0534964	0.0403731	0.0123335	0.0164929	0.0199240	0.0262241	0.0119665	0.0245363	0.00000000	0.00000000	0.00000000	0.00000000	0.00000000	0.00000000	0.00000000	0.00000000	0.00000000	0.00000000	0.00000000	0.00000000
-35.000	-0.0147872	-0.0687675	-0.03376584	-0.0121082	0.00000000	0.00000000	-0.0054720	0.00000000	-0.0106221	-0.0023435	-0.0160983	-0.0104716	-0.0240718	-0.0160761	0.0646707	0.0158433	-0.0199368	0.0537484	0.0401694	0.0135530	0.0174439	0.0200645	0.0254319	0.0110257	0.0237805	0.00000000	0.00000000	0.00000000	0.00000000	0.00000000	0.00000000	0.00000000	0.00000000	0.00000000	0.00000000	0.00000000	0.00000000
-33.000	-0.0140545	-0.0679369	-0.03393527	-0.0127549	0.00000000	0.00000000	-0.0052028	0.00000000	-0.0110307	-0.0020639	-0.0158699	-0.0113777	-0.0242085	-0.0165180	0.0642590	0.0157015	-0.0200975	0.0538991	0.0398985	0.0148380	0.0183782	0.0201818	0.0245424	0.0101045	0.0230132	0.00000000	0.00000000	0.00000000	0.00000000	0.00000000	0.00000000	0.00000000	0.00000000	0.00000000	0.00000000	0.00000000	0.00000000
-31.000	-0.0133352	-0.0671705	-0.03409225	-0.0133935	0.00000000	0.00000000	-0.0049299	0.00000000	-0.0114362	-0.0017761	-0.0156172	-0.0122813	-0.0243127	-0.0169498	0.0637048	0.0155467	-0.0202595	0.0539469	0.0395628	0.0161707	0.0192809	0.0202757	0.0237025	0.0092025	0.0222362	0.00000000	0.00000000	0.00000000	0.00000000	0.00000000	0.00000000	0.00000000	0.00000000	0.00000000	0.00000000	0.00000000	0.00000000
-29.000	-0.0126280	-0.0664599	-0.03423872	-0.0140237	0.00000000	0.00000000	-0.0046537	0.00000000	-0.0118381	-0.0014797	-0.0153392	-0.0131807	-0.0243831	-0.0173703	0.0630149	0.0153796	-0.0204227	0.0538913	0.0391650	0.0175243	0.0201362	0.0203457	0.0228990	0.0083193	0.0214514	0.00000000	0.00000000	0.00000000	0.00000000	0.00000000	0.00000000	0.00000000	0.00000000	0.00000000	0.00000000	0.00000000	0.00000000
-27.000	-0.0119331	-0.0657980	-0.03437611	-0.0146453	0.00000000	0.00000000	-0.0043743	0.00000000	-0.0122360	-0.0011749	-0.0150353	-0.0140744	-0.0244182	-0.0177783	0.0621980	0.0152005	-0.0205868	0.0537331	0.0387082	0.0188635	0.0209289	0.0203916	0.0221073	0.0074544	0.0206605	0.00000000	0.00000000	0.00000000	0.00000000	0.00000000	0.00000000	0.00000000	0.00000000	0.00000000	0.00000000	0.00000000	0.00000000
-25.000	-0.0112456	-0.0651787	-0.03450552	-0.0152580	0.00000000	0.00000000	-0.0040921	0.00000000	-0.0126295	-0.0008613	-0.0147044	-0.0149606	-0.0244168	-0.0181724	0.0612642	0.0150102	-0.0207518	0.0534741	0.0381959	0.0201455	0.0216453	0.0204132	0.0213259	0.0066076	0.0198650	0.00000000	0.00000000	0.00000000	0.00000000	0.00000000	0.00000000	0.00000000	0.00000000	0.00000000	0.00000000	0.00000000	0.00000000
-23.000	-0.0108514	-0.0645966	-0.03462780	-0.0158616	0.00000000	0.00000000	-0.0038074	0.00000000	-0.0130183	-0.0005388	-0.0143427	-0.0158375	-0.0243777	-0.0185513	0.0602246	0.0148093	-0.0209172	0.0531176	0.0376318	0.0213254	0.0222744	0.0204101	0.0205597	0.0057785	0.0190665	0.00000000	0.00000000	0.00000000	0.00000000	0.00000000	0.00000000	0.00000000	0.00000000	0.00000000	0.00000000	0.00000000	0.00000000
-21.000	-0.0105644	-0.0640473	-0.03474360	-0.0164557	0.00000000	0.00000000	-0.0035206	0.00000000	-0.0134020	-0.0002072	-0.0139519	-0.0167032	-0.0242997	-0.0189135	0.0590909	0.0145982	-0.0210831	0.0526676	0.0370199	0.0223627	0.0228084	0.0203822	0.0197955	0.0049668	0.0182665	0.00000000	0.00000000	0.00000000	0.00000000	0.00000000	0.00000000	0.00000000	0.00000000	0.00000000	0.00000000	0.00000000	0.00000000
-19.000	-0.0102643	-0.0635266	-0.03485343	-0.0170403	0.00000000	0.00000000	-0.0032320	0.00000000	-0.0137802	0.0001335	-0.0135316	-0.0175556	-0.0241817	-0.0192575	0.0578751	0.0143778	-0.0212491	0.0521290	0.0363643	0.0232282	0.0229469	0.0203292	0.0190373	0.0041722	0.0174662	0.00000000	0.00000000	0.00000000	0.00000000	0.00000000	0.00000000	0.00000000	0.00000000	0.00000000	0.00000000	0.00000000	0.00000000
-17.000	-0.0099510	-0.0630309	-0.03495772	-0.0176151	0.00000000	0.00000000	-0.0029421	0.00000000	-0.0141528	0.0004837	-0.0130810	-0.0183925	-0.0240227	-0.0195819	0.0565894	0.0141485	-0.0214151	0.0515076	0.0356690	0.0239085	0.0229853	0.0202509	0.0182904	0.0033945	0.0166670	0.00000000	0.00000000	0.00000000	0.00000000	0.00000000	0.00000000	0.00000000	0.00000000	0.00000000	0.00000000	0.00000000	0.00000000
-15.000	-0.0096242	-0.0625572	-0.03505680	-0.0181799	0.00000000	0.00000000	-0.0026512	0.00000000	-0.0145194	0.0008434	-0.0125998	-0.0192119	-0.0238219	-0.0198852	0.0552454	0.0139111	-0.0215809	0.0508097	0.0349382	0.0240880	0.0229954	0.0201472	0.0175357	0.0026334	0.0158701	0.00000000	0.00000000	0.00000000	0.00000000	0.00000000	0.00000000	0.00000000	0.00000000	0.00000000	0.00000000	0.00000000	0.00000000
-13.000	-0.0092838	-0.0621026	-0.03515093	-0.0187346	0.00000000	0.00000000	-0.0023598	0.00000000	-0.0148798	0.0012130	-0.0120874	-0.0200116	-0.0235786	-0.0201657	0.0538545	0.0136663	-0.0217463	0.0500421	0.0341760	0.0241160	0.0229771	0.0200179	0.0167722	0.0018888	0.0150951	0.00000000	0.00000000	0.00000000	0.00000000	0.00000000	0.00000000	0.00000000	0.00000000	0.00000000	0.00000000	0.00000000	0.00000000
-11.000	-0.0089297	-0.0616645	-0.03524082	-0.0192790	0.00000000	0.00000000	-0.0020685	0.00000000	-0.0152336	0.0015925	-0.0115434	-0.0207893	-0.0232923	-0.0204222	0.0524273	0.0134145	-0.0219111	0.0492116	0.0333864	0.0241154	0.0229302	0.0198628	0.0159991	0.0011603	0.0144010	0.00000000	0.00000000	0.00000000	0.00000000	0.00000000	0.00000000	0.00000000	0.00000000	0.00000000	0.00000000	0.00000000	0.00000000
-9.000	-0.0085615	-0.0612408	-0.03532607	-0.0198128	0.00000000	0.00000000	-0.0017777	0.00000000	-0.0155806	0.0019824	-0.0109674	-0.0215428	-0.0229627	-0.0206530	0.0509735	0.0131566	-0.0220751	0.0483254	0.0325731	0.0240859	0.0228544	0.0196820	0.0152163	0.0004479	0.0137179	0.00000000	0.00000000	0.00000000	0.00000000	0.00000000	0.00000000	0.00000000	0.00000000	0.00000000	0.00000000	0.00000000	0.00000000
-7.000	-0.0081791	-0.0608290	-0.03540633	-0.0203361	0.00000000	0.00000000	-0.0014881	0.00000000	-0.0159207	0.0023827	-0.0103591	-0.0222701	-0.0225897	-0.0208568	0.0495020	0.0128931	-0.0222381	0.0473905	0.0317399	0.0240272	0.0227498	0.0194753	0.0144240	-0.0002487	0.0130457	0.00000000	0.00000000	0.00000000	0.00000000	0.00000000	0.00000000	0.00000000	0.00000000	0.00000000	0.00000000	0.00000000	0.00000000
-5.000	-0.0077824	-0.0604273	-0.03548232	-0.0208463	0.00000000	0.00000000	-0.0012002	0.00000000	-0.0162536	0.0027937	-0.0097184	-0.0229690	-0.0221734	-0.0210321	0.0480209	0.0126246	-0.0224001	0.0464137	0.0308901	0.0239391	0.0226161	0.0192427	0.0136230	-0.0009295	0.0123835	0.00000000	0.00000000	0.00000000	0.00000000	0.00000000	0.00000000	0.00000000	0.00000000	0.00000000	0.00000000	0.00000000	0.00000000
-3.000	-0.0073710	-0.0600323	-0.03555413	-0.0213427	0.00000000	0.00000000	-0.0009146	0.00000000	-0.0165790	0.0032158	-0.0090450	-0.0236375	-0.0217142	-0.0211778	0.0465373	0.0123517	-0.0225607	0.0454016	0.0300271	0.0238215	0.0224533	0.0189842	0.0128139	-0.0015948	0.0117302	0.00000000	0.00000000	0.00000000	0.00000000	0.00000000	0.00000000	0.00000000	0.00000000	0.00000000	0.00000000	0.00000000	0.00000000
-1.000	-0.0069447	-0.0596379	-0.03562182	-0.0218410	0.00000000	0.00000000	-0.0006321	0.00000000	-0.0168969	0.0036491	-0.0083390	-0.0242737	-0.0212127	-0.0212926	0.0450574	0.0120751	-0.0227198	0.0443605	0.0291539	0.0236743	0.0222613	0.0186998	0.0119975	-0.0022446	0.0110840	0.00000000	0.00000000	0.00000000	0.00000000	0.00000000	0.00000000	0.00000000	0.00000000	0.00000000	0.00000000	0.00000000	0.00000000
1.000	-0.0065033	-0.0592480	-0.03568546	-0.0223339	0.00000000	0.00000000	-0.0003534	0.00000000	-0.0172069	0.0040940	-0.0076006	-0.0248758	-0.0206699	-0.0213754	0.0435865	0.0117952	-0.0228773	0.0432964	0.0282733	0.0234972	0.0220401	0.0183895	0.0111748	-0.0028790	0.0104434	0.00000000	0.00000000	0.00000000	0.00000000	0.00000000	0.00000000	0.00000000	0.00000000	0.00000000	0.00000000	0.00000000	0.00000000
3.000	-0.0060465	-0.0588771	-0.03574507	-0.0228239	0.00000000	0.00000000	-0.0000791	0.00000000	-0.0175091	0.0045508	-0.0068300	-0.0254423	-0.0200869	-0.0214252	0.0421293	0.0115127	-0.0230888	0.0422146	0.0273880	0.0232903	0.0217897	0.0180535	0.0103467	-0.0034982	0.0098064	0.00000000	0.00000000	0.00000000	0.00000000	0.00000000	0.00000000	0.00000000	0.00000000	0.00000000	0.00000000	0.00000000	0.00000000
5.000	-0.0055741	-0.0585365	-0.03580070	-0.0233112	0.00000000	0.00000000	0.0001900	0.00000000	-0.0178031	0.0050199	-0.0060277	-0.0259715	-0.0194652	-0.0214412	0.0406896	0.0112280	-0.0233388	0.0411202	0.0265002	0.0230534	0.0215102	0.0176919	0.0095145	-0.0041022	0.0091715	0.00000000	0.00000000	0.00000000	0.00000000	0.00000000	0.00000000	0.00000000	0.00000000	0.00000000	0.00000000	0.00000000	0.00000000
7.000	-0.0050858	-0.0581545	-0.03585235	-0.0237957	0.00000000	0.00000000	0.0004530	0.00000000	-0.0180889	0.0055015	-0.0051944	-0.0264622	-0.0188066	-0.0214226	0.0392708	0.0109418	-0.0236024	0.0400178	0.0256122	0.0227866	0.0212017	0.0173048	0.0086789	-0.0046911	0.0085368	0.00000000	0.00000000	0.00000000	0.00000000	0.00000000	0.00000000	0.00000000	0.00000000	0.00000000	0.00000000	0.00000000	0.00000000
9.000	-0.0045813	-0.0577704	-0.03590005	-0.0242774	0.00000000	0.00000000	0.0007093	0.00000000	-0.0183663	0.0059961	-0.0043310	-0.0269132	-0.0181130	-0.0213689	0.0378753	0.0106543	-0.0238622	0.0389113	0.0247259	0.0224898	0.0208642	0.0168924	0.0078411	-0.0052649	0.0079008	0.00000000	0.00000000	0.00000000	0.00000000	0.00000000	0.00000000	0.00000000	0.00000000	0.00000000	0.00000000	0.00000000	0.00000000
11.000	-0.0040604	-0.0573831	-0.03594379	-0.0247565	0.00000000	0.00000000	0.0009579	0.00000000	-0.0186352	0.0065041	-0.0034210	-0.0273235	-0.0173866	-0.0212797	0.0365054	0.0103663	-0.0241235	0.0378046	0.0238431	0.0221631	0.0204979	0.0164550	0.0070019	-0.0058236	0.0072619	0.00000000	0.00000000	0.00000000	0.00000000	0.00000000	0.00000000	0.00000000	0.00000000	0.00000000	0.00000000	0.00000000	0.00000000
13.000	-0.0035226	-0.0569966	-0.03598358	-0.0252328	0.00000000	0.00000000	0.0011981	0.00000000	-0.0188954	0.0070259	-0.0024650	-0.0276924	-0.0166299	-0.0211548	0.0351628	0.0100780	-0.0243859	0.0367009	0.0229654	0.0218066	0.0201031	0.0159929	0.0061623	-0.0063673	0.0066189	0.00000000	0.00000000	0.00000000	0.00000000	0.00000000	0.00000000	0.00000000	0.00000000	0.00000000	0.00000000	0.00000000	0.00000000
15.000	-0.0029679	-0.0566054	-0.03601939	-0.0257066	0.00000000	0.00000000	0.0014290	0.00000000	-0.0191474	0.0075619	-0.0014740	-0.0280192	-0.0158455	-0.0209939	0.0338487	0.0097899	-0.0246488	0.0356030	0.0220941	0.0214205	0.0196799	0.0155064	0.0053230	-0.0068960	0.0059705	0.00000000	0.00000000	0.00000000	0.00000000	0.00000000	0.00000000	0.00000000	0.00000000	0.00000000	0.00000000	0.00000000	0.00000000
17.000	-0.0023958	-0.0562058	-0.03605121	-0.0261777	0.00000000	0.00000000	0.0016498	0.00000000	-0.0193912	0.0081126	-0.0004483	-0.0283034	-0.0150362	-0.0207975	0.0325642	0.0095025	-0.0249118	0.0345134	0.0212305	0.0210048	0.0192286	0.0149958	0.0044850	-0.0074097	0.0053156	0.00000000	0.00000000	0.00000000	0.00000000	0.00000000	0.00000000	0.00000000	0.00000000	0.00000000	0.00000000	0.00000000	0.00000000
19.000	-0.0018061	-0.0557957	-0.03607901	-0.0266462	0.00000000	0.00000000	0.0018597	0.00000000	-0.0200144	0.0086787	0.0006112	-0.0285448	-0.0142051	-0.0205666	0.0313098	0.0092160	-0.0251742	0.0334342	0.0203758	0.0205597	0.0187495	0.0144617	0.0036490	-0.0079083	0.0046534	0.00000000	0.00000000	0.00000000	0.00000000	0.00000000	0.00000000	0.00000000	0.00000000	0.00000000	0.00000000	0.00000000	0.00000000
21.000	-0.0011984	-0.0553725	-0.03610275	-0.0271120	0.00000000	0.00000000	0.0020579	0.00000000	-0.0206656	0.0092607	0.0017032	-0.0287432	-0.0133550	-0.0202992	0.0300860	0.0089310	-0.0254354	0.0318834	0.0195308	0.0200857	0.0182430	0.0139044	0.0028159	-0.0083918	0.0039832	0.00000000	0.00000000	0.00000000	0.00000000	0.00000000	0.00000000	0.00000000	0.00000000	0.00000000	0.00000000	0.00000000	0.00000000
23.000	-0.0005726	-0.0549334	-0.03612240	-0.0275753	0.00000000	0.00000000	0.0022436	0.00000000	-0.0213200	0.0098592	0.0028265	-0.0288985	-0.0124893	-0.0199972	0.0288931	0.0086476	-0.0256951	0.0302308	0.0186966	0.0195829	0.0177095	0.0133244	0.0019865	-0.0088603	0.0033044	0.00000000	0.00000000	0.00000000	0.00000000	0.00000000	0.00000000	0.00000000	0.00000000	0.00000000	0.00000000	0.00000000	0.00000000
25.000	0.0000717	-0.0544752	-0.03613789	-0.0280359	0.00000000	0.00000000	0.0024161	0.00000000	-0.0219732	0.0104751	0.0039791	-0.0290109	-0.0116108	-0.0196614	0.0277310	0.0083664	-0.0259524	0.0286405	0.0178737	0.0190516	0.0171494	0.0127224	0.0011616	-0.0093137	0.0026168	0.00000000	0.00000000	0.00000000	0.00000000	0.00000000	0.00000000	0.00000000	0.00000000	0.00000000	0.00000000	0.00000000	0.00000000
27.000	0.0007346	-0.0539941	-0.03614915	-0.0284939	0.00000000	0.00000000	0.0025747	0.00000000	-0.0226215	0.0111091	0.0051589	-0.0290805	-0.0107229	-0.0192930	0.0265998	0.0080875	-0.0262070	0.0271214	0.0170629	0.0184924	0.0165633	0.0120989	0.0003419	-0.0097518	0.0019201	0.00000000	0.00000000	0.00000000	0.00000000	0.00000000	0.00000000	0.00000000	0.00000000	0.00000000	0.00000000	0.00000000	0.00000000
29.000	0.0014163	-0.0534857	-0.03615612	-0.0289492	0.00000000	0.00000000	0.0027188	0.00000000	-0.0232608	0.0117623	0.0063635	-0.0291077	-0.0098286	-0.0188932	0.0254992	0.0078112	-0.0264583	0.0256682	0.0162647	0.0179056	0.0159515	0.0114546	-0.0004718	-0.0101747	0.0012144	0.00000000	0.00000000	0.00000000	0.00000000	0.00000000	0.00000000	0.00000000	0.00000000	0.00000000	0.00000000	0.00000000	0.00000000
31.000	0.0021170	-0.0529448	-0.03615870	-0.0294019	0.00000000	0.00000000	0.0028479	0.00000000	-0.0238869	0.0124360	0.0075897	-0.0290929	-0.0089308	-0.0184665	0.0244289	0.0075379	-0.0267057	0.0242752	0.0154796	0.0172917	0.0153148	0.0107901	-0.0012788	-0.0105823	0.0004999	0.00000000	0.00000000	0.00000000	0.00000000	0.00000000	0.00000000	0.00000000	0.00000000	0.00000000	0.00000000	0.00000000	0.00000000
33.000	0.0028368	-0.0523650	-0.03615677	-0.0298518	0.00000000	0.00000000	0.0029614	0.00000000	-0.0244953	0.0131315	0.0088338	-0.0290365	-0.0080326	-0.0180099	0.0233886	0.0072678	-0.0269486	0.0229371	0.0147080	0.0166513	0.0146537	0.0101064	-0.0020783	-0.0109745	-0.0002230	0.00000000	0.00000000	0.00000000	0.00000000	0.00000000	0.00000000	0.00000000	0.00000000	0.00000000	0.00000000	0.00000000	0.00000000
35.000	0.0035757	-0.0517385	-0.03615021	-0.0302990	0.00000000	0.00000000	0.0030589	0.00000000	-0.0250811	0.0138508	0.0100912	-0.0289390	-0.0071368	-0.0175259	0.0223778	0.0070011	-0.0271866	0.0216497	0.0139503	0.0159850	0.0139689	0.0094041	-0.0028697	-0.0113513	-0.0009538	0.00000000	0.00000000	0.00000000	0.00000000	0.00000000	0.00000000	0.00000000	0.00000000	0.00000000	0.00000000	0.00000000	0.00000000
37.000	0.0043335	-0.0510558	-0.03613886	-0.0307434	0.00000000	0.00000000	0.0031400	0.00000000	-0.0256388	0.0145967	0.0113565	-0.0288010	-0.0062458	-0.0170168	0.0213962	0.0067381	-0.0274191	0.0204083	0.0132067	0.0152933	0.0132612	0.0086841	-0.0036524	-0.0117125	-0.0016917	0.00000000	0.00000000	0.00000000	0.00000000	0.00000000	0.00000000	0.00000000	0.00000000	0.00000000	0.00000000	0.00000000	0.00000000
39.000	0.0051101	-0.0503051	-0.03612255	-0.0311849	0.00000000	0.00000000	0.0032046	0.00000000	-0.0261629	0.0153722	0.0126229	-0.0286230	-0.0053624	-0.0164845	0.0204431	0.0064791	-0.0276456	0.0192018	0.0124774	0.0145772	0.0125312	0.0079474	-0.0044256	-0.0120580	-0.0024358	0.00000000	0.00000000	0.00000000	0.00000000	0.00000000	0.00000000	0.00000000	0.00000000	0.00000000	0.00000000	0.00000000	0.00000000
41.000	0.0059052	-0.0494715	-0.03610106	-0.0316235	0.00000000	0.00000000	0.0032523	0.00000000	-0.0266473	0.0161823	0.0138824	-0.0284058	-0.0044886	-0.0159310	0.0195182	0.0062241	-0.0278656	0.0180388	0.0117627	0.0138372	0.0117799	0.0071949	-0.0051888	-0.0123879	-0.0031850	0.00000000	0.00000000	0.00000000	0.00000000	0.00000000	0.00000000	0.00000000	0.00000000	0.00000000	0.00000000	0.00000000	0.00000000
43.000	0.0067182	-0.0485358	-0.03607413	-0.0320591	0.00000000	0.00000000	0.0032833	0.00000000	-0.0270853	0.0170343	0.0151254	-0.0281499	-0.0036268	-0.0153582	0.0186208	0.0059735	-0.0280787	0.0169179	0.0110628	0.0130742	0.0110081	0.0064276	-0.0059415	-0.0127019	-0.0039383	0.00000000	0.00000000	0.00000000	0.00000000	0.00000000	0.00000000	0.00000000	0.00000000	0.00000000	0.00000000	0.00000000	0.00000000
45.000	0.0075485	-0.0474807	-0.03604147	-0.0324916	0.00000000	0.00000000	0.0032973	0.00000000	-0.0274700	0.0179470	0.0163408	-0.0278559	-0.0027786	-0.0147681	0.0177505	0.0057273	-0.0282844	0.0158374	0.0103777	0.0122890	0.0102166	0.0056466	-0.0066830	-0.0130001	-0.0046943	0.00000000	0.00000000	0.00000000	0.00000000	0.00000000	0.00000000	0.00000000	0.00000000	0.00000000	0.00000000	0.00000000	0.00000000
47.000	0.0083950	-0.0462716	-0.03600271	-0.0329210	0.00000000	0.00000000	0.0032946	0.00000000	-0.0277938	0.0189090	0.0175162	-0.0275245	-0.0019460	-0.0141628	0.0169067	0.0054858	-0.0284822	0.0147962	0.0097076	0.0114827	0.0094065	0.0048530	-0.0074130	-0.0132822	-0.0054515	0.00000000	0.00000000	0.00000000	0.00000000	0.00000000	0.00000000	0.00000000	0.00000000	0.00000000	0.00000000	0.00000000	0.00000000
49.000	0.0092567	-0.0448643	-0.03595742	-0.0333470	0.00000000	0.00000000	0.0032753	0.00000000	-0.0280489	0.0199762	0.0186385	-0.0271564	-0.0011304	-0.0135442	0.0160889	0.0052491	-0.0286718	0.0137931	0.0090525	0.0106562	0.0085787	0.0040479	-0.0081308	-0.0135482	-0.0062083	0.00000000	0.00000000	0.00000000	0.00000000	0.00000000	0.00000000	0.00000000	0.00000000	0.00000000	0.00000000	0.00000000	0.00000000
51.000	0.0101320	-0.0431919	-0.03590508	-0.0337695	0.00000000	0.00000000	0.0032397	0.00000000	-0.0282269	0.0212140	0.0196948	-0.0267522	-0.0003331	-0.0129144	0.0152966	0.0050036	-0.0288527	0.0128269	0.0084125	0.0098104	0.0077343	0.0032325	-0.0088362	-0.0137980	-0.0069632	0.00000000	0.00000000	0.00000000	0.00000000	0.00000000	0.00000000	0.00000000	0.00000000	0.00000000	0.00000000	0.00000000	0.00000000
53.000	0.0110190	-0.0411755	-0.03584503	-0.0341885	0.00000000	0.00000000	0.0031880	0.00000000	-0.0283189	0.0227899	0.0206729	-0.0263126	0.0004447	-0.0122751	0.0145292	0.0046485	-0.0290246	0.0118969	0.0077876	0.0089466	0.0068744	0.0024080	-0.0095285	-0.0140315	-0.0077143	0.00000000	0.00000000	0.00000000	0.00000000	0.00000000	0.00000000	0.00000000	0.00000000	0.00000000	0.00000000	0.00000000	0.00000000
55.000	0.0119156	-0.0387641	-0.03577650	-0.0346037	0.00000000	0.00000000	0.0031208	0.00000000	-0.0283158	0.0171395	0.0215629	-0.0258380	0.0012020	-0.0116282	0.0134245	0.0043155	-0.0291870	0.0110025	0.0071778	0.0080658	0.0060001	0.0015757	-0.0102075	-0.0142486	-0.0084598	0.00000000	0.00000000	0.00000000	0.00000000	0.00000000	0.00000000	0.00000000	0.00000000	0.00000000	0.00000000	0.00000000	0.00000000
57.000	0.0128189	-0.0358611	-0.03569853	-0.0350150	0.00000000	0.00000000	0.0030384	0.00000000	-0.0282078	0.0178845	0.0223579	-0.0253293	0.0019381	-0.0109755	0.0123503	0.0041379	-0.0293397	0.0101429	0.0065832	0.0071693	0.0051126	0.0007370	-0.0108726	-0.0144492	-0.0091976	0.00000000	0.00000000	0.00000000	0.00000000	0.00000000	0.00000000	0.00000000	0.00000000	0.00000000	0.00000000	0.00000000	0.00000000
59.000	0.0137258	-0.0323725	-0.03560989	-0.0354221	0.00000000	0.00000000	0.0029413	0.00000000	-0.0279851	0.0186356	0.0230541	-0.0247869	0.0026524	-0.0103185	0.0113193	0.0035083	-0.0294823	0.0093181	0.0060037	0.0062582	0.0042131	-0.0001069	-0.0115249	-0.0146332	-0.0099260	0.00000000	0.00000000	0.00000000	0.00000000	0.00000000	0.00000000	0.00000000	0.00000000	0.00000000	0.00000000	0.00000000	0.00000000
61.000	0.0146326	-0.0282267	-0.03550907	-0.0358249	0.00000000	0.00000000	0.0028301	0.00000000	-0.0276377	0.0193901	0.0236512	-0.0242115	0.0033444	-0.0096586	0.0103266	0.0025667	-0.0296146	0.0085278	0.0054393	0.0053339	0.0033029	-0.0009546	-0.0121629	-0.0148005	-0.0106428	0.00000000	0.00000000	0.00000000	0.00000000	0.00000000	0.00000000	0.00000000	0.00000000	0.00000000	0.00000000	0.00000000	0.00000000
63.000	0.0155351	-0.0234302	-0.03539409	-0.0362230	0.00000000	0.00000000	0.0027055	0.00000000	-0.0271553	0.0201451	0.0241517	-0.0236036	0.0040137	-0.0089973	0.0093728	0.0021402	-0.0297362	0.0077718	0.0048901	0.0043977	0.0023832	-0.0018047	-0.0127856	-0.0149511	-0.0113460	0.00000000	0.00000000	0.00000000	0.00000000	0.00000000	0.00000000	0.00000000	0.00000000	0.00000000	0.00000000	0.00000000	0.00000000
65.000	0.0164285	-0.0181024	-0.03526242	-0.0366163	0.00000000	0.00000000	0.0025680	0.00000000	-0.0265276	0.0208971	0.0245604	-0.0229639	0.0046603	-0.0083358	0.0084564	0.0017354	-0.0298469	0.0070512	0.0043559	0.0034509	0.0014554	-0.0026558	-0.0133922	-0.0150849	-0.0120334	0.00000000	0.00000000	0.00000000	0.00000000	0.00000000	0.00000000	0.00000000	0.00000000	0.00000000	0.00000000	0.00000000	0.00000000
