# Supplementary material for: The evolution of pelvic limb muscle moment arms in bird-line archosaurs
Source: Sci Adv. 2021 Mar 19;7(12):eabe2778. doi: 10.1126/sciadv.abe2778 (PMC7978429; doi:10.1126/sciadv.abe2778)
Supplement: Data file S7 [file abe2778_Data_file_S7.zip › supp data/SIMM_moment_arm_raw_data/Velociraptor_hipExAll_15Ab.plt]

# Output plot file made by SIMM 6.0.2
# Curves and events from plot data files are not reproduced in this file.

title hip_extension moment arm vs. hip_extension


# This file contains 38 columns of data. The first
# column is the x-variable, followed by 37 y-variable[s].

hip_extension (deg)	IT1|hip_extension moment arm	IT2A|hip_extension moment arm	IT2P|hip_extension moment arm	IT3|hip_extension moment arm	FMTE|hip_extension moment arm	FMTI|hip_extension moment arm	AMB|hip_extension moment arm	AMB_tendon|hip_extension moment arm	ILFB|hip_extension moment arm	PIFI1|hip_extension moment arm	PIFI2|hip_extension moment arm	IFE|hip_extension moment arm	ITCA|hip_extension moment arm	ITCP|hip_extension moment arm	FTI1|hip_extension moment arm	FTI3|hip_extension moment arm	FTE|hip_extension moment arm	ADD1|hip_extension moment arm	ADD2|hip_extension moment arm	PIFE1|hip_extension moment arm	PIFE2|hip_extension moment arm	PIFE3|hip_extension moment arm	ISTR|hip_extension moment arm	CFB|hip_extension moment arm	CFL|hip_extension moment arm	GL|hip_extension moment arm	GM|hip_extension moment arm	EDL|hip_extension moment arm	EDB|hip_extension moment arm	EHL|hip_extension moment arm	TA|hip_extension moment arm	FDL|hip_extension moment arm	FDB|hip_extension moment arm	FHL|hip_extension moment arm	FL|hip_extension moment arm	FL_tendon|hip_extension moment arm	FB|hip_extension moment arm	
-45.000	0.0446051	0.0071252	-0.0107263	-0.0551250	0.00000000	0.00000000	0.0396088	0.00000000	-0.0404906	0.0185084	0.0184665	-0.0040499	0.0184025	0.0177795	0.025395	-0.0035587	-0.0557587	0.0206916	0.0038483	0.0195592	0.0163549	0.00635396	0.0089160	-0.0377584	-0.0262581	0.00000000	0.00000000	0.00000000	0.00000000	0.00000000	0.00000000	0.00000000	0.00000000	0.00000000	0.00000000	0.00000000	0.00000000
-43.000	0.0451662	0.0082342	-0.0186305	-0.0549537	0.00000000	0.00000000	0.0397547	0.00000000	-0.0409086	0.0188381	0.0186126	-0.0036936	0.0183401	0.0178785	0.018670	-0.0051440	-0.0571933	0.0178400	0.0013383	0.0197367	0.0162588	0.00653630	0.0088958	-0.0384825	-0.0273575	0.00000000	0.00000000	0.00000000	0.00000000	0.00000000	0.00000000	0.00000000	0.00000000	0.00000000	0.00000000	0.00000000	0.00000000
-41.000	0.0456966	0.0094322	-0.0208142	-0.0547238	0.00000000	0.00000000	0.0398556	0.00000000	-0.0412675	0.0191619	0.0187423	-0.0033288	0.0182501	0.0179561	0.011787	-0.0067157	-0.0585050	0.0149035	-0.0011773	0.0198293	0.0160757	0.00671211	0.0087169	-0.0391268	-0.0283978	0.00000000	0.00000000	0.00000000	0.00000000	0.00000000	0.00000000	0.00000000	0.00000000	0.00000000	0.00000000	0.00000000	0.00000000
-39.000	0.0461968	0.0106991	-0.0201517	-0.0544380	0.00000000	0.00000000	0.0399103	0.00000000	-0.0415683	0.0194795	0.0188549	-0.0029556	0.0181316	0.0180115	0.004822	-0.0082698	-0.0596965	0.0118942	-0.0036880	0.0198224	0.0158004	0.00688116	0.0083350	-0.0396952	-0.0293785	0.00000000	0.00000000	0.00000000	0.00000000	0.00000000	0.00000000	0.00000000	0.00000000	0.00000000	0.00000000	0.00000000	0.00000000
-37.000	0.0466741	0.0120194	-0.0194372	-0.0540986	0.00000000	0.00000000	0.0399173	0.00000000	-0.0418120	0.0197907	0.0189498	-0.0025741	0.0179840	0.0180437	-0.001844	-0.0098028	-0.0607706	0.0088257	-0.0061835	0.0196992	0.0154288	0.00704324	0.0080611	-0.0401922	-0.0302993	0.00000000	0.00000000	0.00000000	0.00000000	0.00000000	0.00000000	0.00000000	0.00000000	0.00000000	0.00000000	0.00000000	0.00000000
-35.000	0.0471280	0.0133814	-0.0186814	-0.0537078	0.00000000	0.00000000	0.0398751	0.00000000	-0.0419995	0.0200953	0.0190262	-0.0021847	0.0178065	0.0180518	-0.007427	-0.0113109	-0.0617303	0.0057125	-0.0086537	0.0194414	0.0149586	0.00719813	0.0076575	-0.0406228	-0.0311600	0.00000000	0.00000000	0.00000000	0.00000000	0.00000000	0.00000000	0.00000000	0.00000000	0.00000000	0.00000000	0.00000000	0.00000000
-33.000	0.0475589	0.0147761	-0.0178920	-0.0532678	0.00000000	0.00000000	0.0397823	0.00000000	-0.0421321	0.0203931	0.0190834	-0.0017874	0.0175984	0.0180349	-0.012963	-0.0127909	-0.0625790	0.0025700	-0.0110889	0.0190305	0.0143904	0.00734559	0.0073919	-0.0409917	-0.0319607	0.00000000	0.00000000	0.00000000	0.00000000	0.00000000	0.00000000	0.00000000	0.00000000	0.00000000	0.00000000	0.00000000	0.00000000
-31.000	0.0479679	0.0161959	-0.0170744	-0.0527806	0.00000000	0.00000000	0.0396374	0.00000000	-0.0422109	0.0206838	0.0191208	-0.0013826	0.0173591	0.0179920	-0.018418	-0.0142396	-0.0633199	-0.0005857	-0.0134798	0.0184491	0.0137276	0.00748542	0.0070811	-0.0413037	-0.0327017	0.00000000	0.00000000	0.00000000	0.00000000	0.00000000	0.00000000	0.00000000	0.00000000	0.00000000	0.00000000	0.00000000	0.00000000
-29.000	0.0483555	0.0176351	-0.0162327	-0.0522482	0.00000000	0.00000000	0.0394390	0.00000000	-0.0422371	0.0209672	0.0191375	-0.0009705	0.0170879	0.0179223	-0.023760	-0.0156538	-0.0639563	-0.0037384	-0.0158178	0.0176848	0.0129777	0.00761740	0.0067408	-0.0415632	-0.0333835	0.00000000	0.00000000	0.00000000	0.00000000	0.00000000	0.00000000	0.00000000	0.00000000	0.00000000	0.00000000	0.00000000	0.00000000
-27.000	0.0487202	0.0190888	-0.0153702	-0.0516724	0.00000000	0.00000000	0.0391856	0.00000000	-0.0422117	0.0212430	0.0191326	-0.0005517	0.0167844	0.0178250	-0.028960	-0.0170309	-0.0644917	-0.0068718	-0.0180950	0.0167334	0.0121518	0.00774132	0.0064005	-0.0417744	-0.0340066	0.00000000	0.00000000	0.00000000	0.00000000	0.00000000	0.00000000	0.00000000	0.00000000	0.00000000	0.00000000	0.00000000	0.00000000
-25.000	0.0490690	0.0205531	-0.0144896	-0.0510549	0.00000000	0.00000000	0.0388758	0.00000000	-0.0421361	0.0215110	0.0191057	-0.0001266	0.0164481	0.0176991	-0.033991	-0.0183683	-0.0649293	-0.0099702	-0.0203043	0.0156033	0.0112646	0.00785698	0.0060589	-0.0419412	-0.0345717	0.00000000	0.00000000	0.00000000	0.00000000	0.00000000	0.00000000	0.00000000	0.00000000	0.00000000	0.00000000	0.00000000	0.00000000
-23.000	0.0499978	0.0220247	-0.0135928	-0.0503975	0.00000000	0.00000000	0.0385082	0.00000000	-0.0420115	0.0217710	0.0190582	0.0003043	0.0160789	0.0175440	-0.038831	-0.0196637	-0.0652726	-0.0130184	-0.0224393	0.0143184	0.0103338	0.00796417	0.0057052	-0.0420670	-0.0350796	0.00000000	0.00000000	0.00000000	0.00000000	0.00000000	0.00000000	0.00000000	0.00000000	0.00000000	0.00000000	0.00000000	0.00000000
-21.000	0.0511453	0.0235007	-0.0126818	-0.0497017	0.00000000	0.00000000	0.0380814	0.00000000	-0.0418390	0.0220227	0.0189852	0.0007404	0.0156764	0.0173590	-0.043461	-0.0209149	-0.0655248	-0.0160022	-0.0244947	0.0129182	0.0093782	0.00806269	0.0053543	-0.0421549	-0.0355312	0.00000000	0.00000000	0.00000000	0.00000000	0.00000000	0.00000000	0.00000000	0.00000000	0.00000000	0.00000000	0.00000000	0.00000000
-19.000	0.0522644	0.0249788	-0.0117582	-0.0489691	0.00000000	0.00000000	0.0375941	0.00000000	-0.0416199	0.0222657	0.0188859	0.0011810	0.0152406	0.0171434	-0.047868	-0.0221201	-0.0656892	-0.0189085	-0.0264657	0.0114540	0.0093580	0.00815236	0.0049964	-0.0422078	-0.0359276	0.00000000	0.00000000	0.00000000	0.00000000	0.00000000	0.00000000	0.00000000	0.00000000	0.00000000	0.00000000	0.00000000	0.00000000
-17.000	0.0533538	0.0264569	-0.0108231	-0.0482011	0.00000000	0.00000000	0.0370451	0.00000000	-0.0413555	0.0224999	0.0187593	0.0016254	0.0147717	0.0168966	-0.052039	-0.0232776	-0.0657689	-0.0217258	-0.0283488	0.0099810	0.0095355	0.00823297	0.0046179	-0.0422282	-0.0362697	0.00000000	0.00000000	0.00000000	0.00000000	0.00000000	0.00000000	0.00000000	0.00000000	0.00000000	0.00000000	0.00000000	0.00000000
-15.000	0.0544123	0.0279332	-0.0098781	-0.0473991	0.00000000	0.00000000	0.0364332	0.00000000	-0.0410469	0.0227249	0.0186045	0.0020727	0.0142698	0.0166184	-0.055969	-0.0243861	-0.0657670	-0.0244439	-0.0301409	0.0097492	0.0097028	0.00830436	0.0042473	-0.0422184	-0.0365586	0.00000000	0.00000000	0.00000000	0.00000000	0.00000000	0.00000000	0.00000000	0.00000000	0.00000000	0.00000000	0.00000000	0.00000000
-13.000	0.0554386	0.0294062	-0.0089240	-0.0465644	0.00000000	0.00000000	0.0357573	0.00000000	-0.0406955	0.0229403	0.0184207	0.0025222	0.0137355	0.0163083	-0.059652	-0.0254442	-0.0656865	-0.0270540	-0.0318398	0.0099020	0.0098594	0.00836634	0.0038862	-0.0421805	-0.0368371	0.00000000	0.00000000	0.00000000	0.00000000	0.00000000	0.00000000	0.00000000	0.00000000	0.00000000	0.00000000	0.00000000	0.00000000
-11.000	0.0564315	0.0308744	-0.0079643	-0.0456984	0.00000000	0.00000000	0.0350165	0.00000000	-0.0403023	0.0231460	0.0182068	0.0029729	0.0131694	0.0159663	-0.063089	-0.0264510	-0.0655303	-0.0295492	-0.0334443	0.0100441	0.0100052	0.00841874	0.0035355	-0.0421161	-0.0372745	0.00000000	0.00000000	0.00000000	0.00000000	0.00000000	0.00000000	0.00000000	0.00000000	0.00000000	0.00000000	0.00000000	0.00000000
-9.000	0.0573896	0.0323366	-0.0069974	-0.0448023	0.00000000	0.00000000	0.0342099	0.00000000	-0.0398686	0.0233414	0.0179620	0.0034238	0.0125722	0.0155921	-0.066279	-0.0274058	-0.0653012	-0.0319240	-0.0349534	0.0101753	0.0101399	0.00846141	0.0031959	-0.0420271	-0.0377283	0.00000000	0.00000000	0.00000000	0.00000000	0.00000000	0.00000000	0.00000000	0.00000000	0.00000000	0.00000000	0.00000000	0.00000000
-7.000	0.0583113	0.0337922	-0.0060219	-0.0438772	0.00000000	0.00000000	0.0333369	0.00000000	-0.0393956	0.0235263	0.0176854	0.0038740	0.0119451	0.0151861	-0.069227	-0.0283078	-0.0650020	-0.0341742	-0.0363671	0.0102952	0.0102633	0.00849418	0.0028679	-0.0419148	-0.0381958	0.00000000	0.00000000	0.00000000	0.00000000	0.00000000	0.00000000	0.00000000	0.00000000	0.00000000	0.00000000	0.00000000	0.00000000
-5.000	0.0591952	0.0352403	-0.0050413	-0.0430353	0.00000000	0.00000000	0.0323970	0.00000000	-0.0388844	0.0237004	0.0173761	0.0043226	0.0112893	0.0147483	-0.071938	-0.0291567	-0.0646353	-0.0362972	-0.0376857	0.0104036	0.0103751	0.00851690	0.0025511	-0.0417806	-0.0386744	0.00000000	0.00000000	0.00000000	0.00000000	0.00000000	0.00000000	0.00000000	0.00000000	0.00000000	0.00000000	0.00000000	0.00000000
-3.000	0.0600396	0.0366878	-0.0040564	-0.0424776	0.00000000	0.00000000	0.0313900	0.00000000	-0.0383364	0.0238631	0.0170333	0.0047683	0.0106061	0.0142793	-0.074418	-0.0299521	-0.0642035	-0.0382916	-0.0389099	0.0105004	0.0104752	0.00852945	0.0022451	-0.0416257	-0.0391616	0.00000000	0.00000000	0.00000000	0.00000000	0.00000000	0.00000000	0.00000000	0.00000000	0.00000000	0.00000000	0.00000000	0.00000000
-1.000	0.0608429	0.0381560	-0.0030682	-0.0419123	0.00000000	0.00000000	0.0303158	0.00000000	-0.0377525	0.0240140	0.0166562	0.0052103	0.0098974	0.0137795	-0.076675	-0.0306940	-0.0637092	-0.0401569	-0.0400410	0.0105853	0.0105633	0.00853169	0.0019500	-0.0414511	-0.0396555	0.00000000	0.00000000	0.00000000	0.00000000	0.00000000	0.00000000	0.00000000	0.00000000	0.00000000	0.00000000	0.00000000	0.00000000
1.000	0.0616032	0.0396148	-0.0020773	-0.0413409	0.00000000	0.00000000	0.0291747	0.00000000	-0.0371339	0.0241529	0.0162441	0.0056475	0.0091650	0.0132497	-0.078717	-0.0313825	-0.0631546	-0.0418938	-0.0410806	0.0106581	0.0106392	0.00852350	0.0016653	-0.0412579	-0.0401543	0.00000000	0.00000000	0.00000000	0.00000000	0.00000000	0.00000000	0.00000000	0.00000000	0.00000000	0.00000000	0.00000000	0.00000000
3.000	0.0623186	0.0409838	-0.0010846	-0.0407636	0.00000000	0.00000000	0.0279671	0.00000000	-0.0364818	0.0242790	0.0157965	0.0060788	0.0084109	0.0126908	-0.080552	-0.0320176	-0.0631516	-0.0435039	-0.0420304	0.0107185	0.0107027	0.00850477	0.0013900	-0.0410470	-0.0406562	0.00000000	0.00000000	0.00000000	0.00000000	0.00000000	0.00000000	0.00000000	0.00000000	0.00000000	0.00000000	0.00000000	0.00000000
5.000	0.0629872	0.0421995	-0.0000907	-0.0401809	0.00000000	0.00000000	0.0266939	0.00000000	-0.0357973	0.0243921	0.0153129	0.0065033	0.0076374	0.0121037	-0.082190	-0.0325996	-0.0635612	-0.0449891	-0.0428925	0.0107664	0.0107537	0.00847542	0.0011233	-0.0408192	-0.0411597	0.00000000	0.00000000	0.00000000	0.00000000	0.00000000	0.00000000	0.00000000	0.00000000	0.00000000	0.00000000	0.00000000	0.00000000
7.000	0.0636067	0.0436100	0.0009035	-0.0395935	0.00000000	0.00000000	0.0253562	0.00000000	-0.0350814	0.0244915	0.0147928	0.0069201	0.0068470	0.0114897	-0.083639	-0.0331290	-0.0639492	-0.0463523	-0.0436692	0.0108017	0.0107920	0.00843534	0.0008646	-0.0405753	-0.0416635	0.00000000	0.00000000	0.00000000	0.00000000	0.00000000	0.00000000	0.00000000	0.00000000	0.00000000	0.00000000	0.00000000	0.00000000
9.000	0.0641749	0.0450098	0.0018974	-0.0390018	0.00000000	0.00000000	0.0239556	0.00000000	-0.0343353	0.0245766	0.0142360	0.0073281	0.0060421	0.0108500	-0.084909	-0.0336062	-0.0643177	-0.0475966	-0.0443626	0.0108241	0.0108174	0.00838447	0.0006131	-0.0403159	-0.0421662	0.00000000	0.00000000	0.00000000	0.00000000	0.00000000	0.00000000	0.00000000	0.00000000	0.00000000	0.00000000	0.00000000	0.00000000
11.000	0.0646893	0.0463954	0.0028902	-0.0384064	0.00000000	0.00000000	0.0224938	0.00000000	-0.0335601	0.0246469	0.0136327	0.0077266	0.0052255	0.0101863	-0.086007	-0.0340318	-0.0646659	-0.0487256	-0.0449754	0.0108334	0.0108297	0.00832276	0.0003685	-0.0400418	-0.0426667	0.00000000	0.00000000	0.00000000	0.00000000	0.00000000	0.00000000	0.00000000	0.00000000	0.00000000	0.00000000	0.00000000	0.00000000
13.000	0.0651474	0.0477389	0.0038812	-0.0378079	0.00000000	0.00000000	0.0209731	0.00000000	-0.0327567	0.0247018	0.0129810	0.0081147	0.0044000	0.0094999	-0.086943	-0.0344065	-0.0649937	-0.0497428	-0.0455099	0.0108296	0.0108290	0.00825015	0.0001302	-0.0397534	-0.0431639	0.00000000	0.00000000	0.00000000	0.00000000	0.00000000	0.00000000	0.00000000	0.00000000	0.00000000	0.00000000	0.00000000	0.00000000
15.000	0.0655464	0.0490574	0.0048695	-0.0372070	0.00000000	0.00000000	0.0193962	0.00000000	-0.0319378	0.0247405	0.0122859	0.0084917	0.0035683	0.0087928	-0.087725	-0.0347309	-0.0653010	-0.0506523	-0.0459687	0.0108125	0.0108150	0.00816662	-0.0001019	-0.0394515	-0.0436570	0.00000000	0.00000000	0.00000000	0.00000000	0.00000000	0.00000000	0.00000000	0.00000000	0.00000000	0.00000000	0.00000000	0.00000000
17.000	0.0658833	0.0503579	0.0058546	-0.0366042	0.00000000	0.00000000	0.0177661	0.00000000	-0.0311077	0.0247623	0.0115460	0.0088568	0.0027334	0.0080672	-0.088361	-0.0350059	-0.0655879	-0.0514580	-0.0463544	0.0107819	0.0107876	0.00807215	-0.0003282	-0.0391365	-0.0441452	0.00000000	0.00000000	0.00000000	0.00000000	0.00000000	0.00000000	0.00000000	0.00000000	0.00000000	0.00000000	0.00000000	0.00000000
19.000	0.0661549	0.0516399	0.0068355	-0.0360001	0.00000000	0.00000000	0.0160862	0.00000000	-0.0307797	0.0247663	0.0107610	0.0092094	0.0018980	0.0073300	-0.088857	-0.0352324	-0.0658544	-0.0521640	-0.0466695	0.0107378	0.0107468	0.00796675	-0.0005486	-0.0388090	-0.0446277	0.00000000	0.00000000	0.00000000	0.00000000	0.00000000	0.00000000	0.00000000	0.00000000	0.00000000	0.00000000	0.00000000	0.00000000
21.000	0.0663579	0.0529027	0.0078117	-0.0353954	0.00000000	0.00000000	0.0143604	0.00000000	-0.0305016	0.0247518	0.0099302	0.0095490	0.0010649	0.0065695	-0.089222	-0.0354111	-0.0661007	-0.0529545	-0.0469164	0.0106802	0.0106924	0.00785043	-0.0007633	-0.0384693	-0.0451040	0.00000000	0.00000000	0.00000000	0.00000000	0.00000000	0.00000000	0.00000000	0.00000000	0.00000000	0.00000000	0.00000000	0.00000000
23.000	0.0664887	0.0541455	0.0087823	-0.0347908	0.00000000	0.00000000	0.0125929	0.00000000	-0.0302382	0.0247177	0.0090532	0.0098750	0.0002370	0.0057959	-0.089463	-0.0355430	-0.0663267	-0.0536703	-0.0470976	0.0106088	0.0106245	0.00772324	-0.0009722	-0.0381181	-0.0455735	0.00000000	0.00000000	0.00000000	0.00000000	0.00000000	0.00000000	0.00000000	0.00000000	0.00000000	0.00000000	0.00000000	0.00000000
25.000	0.0665433	0.0553671	0.0097464	-0.0341869	0.00000000	0.00000000	0.0107881	0.00000000	-0.0299928	0.0246631	0.0081299	0.0101869	-0.0005832	0.0050120	-0.089584	-0.0356290	-0.0665326	-0.0542592	-0.0472156	0.0105237	0.0105430	0.00758523	-0.0011754	-0.0377556	-0.0460358	0.00000000	0.00000000	0.00000000	0.00000000	0.00000000	0.00000000	0.00000000	0.00000000	0.00000000	0.00000000	0.00000000	0.00000000
27.000	0.0665176	0.0565662	0.0107035	-0.0335844	0.00000000	0.00000000	0.0089511	0.00000000	-0.0297680	0.0245868	0.0071602	0.0104844	-0.0013932	0.0042201	-0.089593	-0.0356702	-0.0667185	-0.0547660	-0.0472726	0.0104248	0.0104479	0.00743648	-0.0013728	-0.0373823	-0.0464907	0.00000000	0.00000000	0.00000000	0.00000000	0.00000000	0.00000000	0.00000000	0.00000000	0.00000000	0.00000000	0.00000000	0.00000000
29.000	0.0664071	0.0577414	0.0116525	-0.0329839	0.00000000	0.00000000	0.0070870	0.00000000	-0.0295660	0.0244874	0.0061445	0.0107671	-0.0021904	0.0034225	-0.089495	-0.0356675	-0.0668846	-0.0551903	-0.0472709	0.0103122	0.0103392	0.00727708	-0.0015643	-0.0369985	-0.0469378	0.00000000	0.00000000	0.00000000	0.00000000	0.00000000	0.00000000	0.00000000	0.00000000	0.00000000	0.00000000	0.00000000	0.00000000
31.000	0.0662072	0.0588908	0.0125928	-0.0323863	0.00000000	0.00000000	0.0052013	0.00000000	-0.0293893	0.0243635	0.0050835	0.0110347	-0.0029729	0.0026286	-0.089296	-0.0356218	-0.0670311	-0.0555315	-0.0472128	0.0101858	0.0102169	0.00710714	-0.0017499	-0.0366048	-0.0473771	0.00000000	0.00000000	0.00000000	0.00000000	0.00000000	0.00000000	0.00000000	0.00000000	0.00000000	0.00000000	0.00000000	0.00000000
33.000	0.0659128	0.0600119	0.0135234	-0.0317922	0.00000000	0.00000000	0.0032995	0.00000000	-0.0292406	0.0242136	0.0039784	0.0112869	-0.0037384	0.0018297	-0.089000	-0.0355344	-0.0671582	-0.0557875	-0.0471004	0.0100456	0.0100810	0.00692681	-0.0019293	-0.0362014	-0.0478084	0.00000000	0.00000000	0.00000000	0.00000000	0.00000000	0.00000000	0.00000000	0.00000000	0.00000000	0.00000000	0.00000000	0.00000000
35.000	0.0655185	0.0611031	0.0144434	-0.0312025	0.00000000	0.00000000	0.0013876	0.00000000	-0.0291222	0.0240354	0.0028309	0.0115236	-0.0044852	0.0010306	-0.088612	-0.0354061	-0.0672660	-0.0559565	-0.0469357	0.0098917	0.0099317	0.00673624	-0.0021026	-0.0357886	-0.0482317	0.00000000	0.00000000	0.00000000	0.00000000	0.00000000	0.00000000	0.00000000	0.00000000	0.00000000	0.00000000	0.00000000	0.00000000
37.000	0.0650186	0.0621605	0.0153519	-0.0306178	0.00000000	0.00000000	-0.0005287	0.00000000	-0.0290370	0.0238267	0.0016437	0.0117445	-0.0052116	0.0002349	-0.088137	-0.0352380	-0.0673547	-0.0560338	-0.0467208	0.0097242	0.0097689	0.00653561	-0.0022695	-0.0353669	-0.0486471	0.00000000	0.00000000	0.00000000	0.00000000	0.00000000	0.00000000	0.00000000	0.00000000	0.00000000	0.00000000	0.00000000	0.00000000
39.000	0.0644071	0.0631796	0.0162479	-0.0300389	0.00000000	0.00000000	-0.0024433	0.00000000	-0.0289876	0.0235843	0.0004206	0.0119496	-0.0059162	-0.0005553	-0.087578	-0.0350312	-0.0674246	-0.0559832	-0.0464575	0.0095431	0.0095929	0.00632512	-0.0024299	-0.0349365	-0.0490546	0.00000000	0.00000000	0.00000000	0.00000000	0.00000000	0.00000000	0.00000000	0.00000000	0.00000000	0.00000000	0.00000000	0.00000000
41.000	0.0636776	0.0641558	0.0171304	-0.0294667	0.00000000	0.00000000	-0.0043504	0.00000000	-0.0289765	0.0233042	-0.0008333	0.0121386	-0.0065977	-0.0013379	-0.086940	-0.0347867	-0.0674759	-0.0558482	-0.0461477	0.0093486	0.0094037	0.00610500	-0.0025838	-0.0344978	-0.0494544	0.00000000	0.00000000	0.00000000	0.00000000	0.00000000	0.00000000	0.00000000	0.00000000	0.00000000	0.00000000	0.00000000	0.00000000
43.000	0.0628235	0.0650821	0.0179984	-0.0289020	0.00000000	0.00000000	-0.0062440	0.00000000	-0.0290067	0.0229806	-0.0021111	0.0123115	-0.0072550	-0.0021109	-0.086225	-0.0345054	-0.0675087	-0.0556319	-0.0457932	0.0091409	0.0092015	0.00587550	-0.0027309	-0.0340511	-0.0498467	0.00000000	0.00000000	0.00000000	0.00000000	0.00000000	0.00000000	0.00000000	0.00000000	0.00000000	0.00000000	0.00000000	0.00000000
45.000	0.0618379	0.0659267	0.0188505	-0.0283455	0.00000000	0.00000000	-0.0081185	0.00000000	-0.0290806	0.0225981	-0.0034039	0.0124682	-0.0078874	-0.0028724	-0.085439	-0.0341886	-0.0675233	-0.0553374	-0.0453956	0.0089200	0.0089864	0.00563688	-0.0028711	-0.0335967	-0.0502315	0.00000000	0.00000000	0.00000000	0.00000000	0.00000000	0.00000000	0.00000000	0.00000000	0.00000000	0.00000000	0.00000000	0.00000000
47.000	0.0607136	0.0666900	0.0196855	-0.0277983	0.00000000	0.00000000	-0.0099683	0.00000000	-0.0292009	0.0221674	-0.0047011	0.0126087	-0.0084942	-0.0036208	-0.084582	-0.0338370	-0.0675198	-0.0549673	-0.0449566	0.0086862	0.0087587	0.00538945	-0.0030044	-0.0331349	-0.0506093	0.00000000	0.00000000	0.00000000	0.00000000	0.00000000	0.00000000	0.00000000	0.00000000	0.00000000	0.00000000	0.00000000	0.00000000
49.000	0.0594434	0.0673689	0.0205021	-0.0272610	0.00000000	0.00000000	-0.0117882	0.00000000	-0.0293700	0.0216439	-0.0059899	0.0127328	-0.0090748	-0.0043545	-0.083660	-0.0334519	-0.0674986	-0.0545241	-0.0444779	0.0084397	0.0085186	0.00513351	-0.0031305	-0.0326660	-0.0509801	0.00000000	0.00000000	0.00000000	0.00000000	0.00000000	0.00000000	0.00000000	0.00000000	0.00000000	0.00000000	0.00000000	0.00000000
51.000	0.0580199	0.0679844	0.0212987	-0.0267347	0.00000000	0.00000000	-0.0135730	0.00000000	-0.0295903	0.0209731	-0.0072568	0.0128407	-0.0096291	-0.0050721	-0.082674	-0.0333450	-0.0674598	-0.0540101	-0.0439608	0.0081808	0.0082663	0.00486940	-0.0032494	-0.0321902	-0.0513442	0.00000000	0.00000000	0.00000000	0.00000000	0.00000000	0.00000000	0.00000000	0.00000000	0.00000000	0.00000000	0.00000000	0.00000000
53.000	0.0564357	0.0685316	0.0220736	-0.0262202	0.00000000	0.00000000	-0.0153180	0.00000000	-0.0298640	0.0200093	-0.0084874	0.0129321	-0.0101566	-0.0057724	-0.081628	-0.0339022	-0.0674036	-0.0534274	-0.0434068	0.0079097	0.0080021	0.00459748	-0.0033610	-0.0317080	-0.0517019	0.00000000	0.00000000	0.00000000	0.00000000	0.00000000	0.00000000	0.00000000	0.00000000	0.00000000	0.00000000	0.00000000	0.00000000
55.000	0.0546839	0.0688704	0.0228248	-0.0257184	0.00000000	0.00000000	-0.0170190	0.00000000	-0.0301928	0.0172261	-0.0096684	0.0130072	-0.0106576	-0.0064545	-0.080603	-0.0344750	-0.0673302	-0.0527780	-0.0428174	0.0076267	0.0077263	0.00431814	-0.0034651	-0.0312195	-0.0520535	0.00000000	0.00000000	0.00000000	0.00000000	0.00000000	0.00000000	0.00000000	0.00000000	0.00000000	0.00000000	0.00000000	0.00000000
57.000	0.0527576	0.0689443	0.0235500	-0.0252304	0.00000000	0.00000000	-0.0186719	0.00000000	-0.0305782	0.0167758	-0.0107879	0.0130658	-0.0111321	-0.0071174	-0.079546	-0.0351240	-0.0672398	-0.0520635	-0.0421939	0.0073321	0.0074392	0.00403177	-0.0035617	-0.0307250	-0.0523992	0.00000000	0.00000000	0.00000000	0.00000000	0.00000000	0.00000000	0.00000000	0.00000000	0.00000000	0.00000000	0.00000000	0.00000000
59.000	0.0506507	0.0686682	0.0242466	-0.0247569	0.00000000	0.00000000	-0.0202730	0.00000000	-0.0310213	0.0162772	-0.0118368	0.0131080	-0.0115802	-0.0077605	-0.078425	-0.0355782	-0.0671327	-0.0512856	-0.0415375	0.0070264	0.0071412	0.00373880	-0.0036446	-0.0302248	-0.0527392	0.00000000	0.00000000	0.00000000	0.00000000	0.00000000	0.00000000	0.00000000	0.00000000	0.00000000	0.00000000	0.00000000	0.00000000
61.000	0.0483580	0.0679466	0.0249114	-0.0242990	0.00000000	0.00000000	-0.0218192	0.00000000	-0.0315227	0.0157286	-0.0128088	0.0131338	-0.0120023	-0.0083832	-0.077227	-0.0307144	-0.0670089	-0.0504454	-0.0408496	0.0067098	0.0068326	0.00343968	-0.0037168	-0.0297192	-0.0530738	0.00000000	0.00000000	0.00000000	0.00000000	0.00000000	0.00000000	0.00000000	0.00000000	0.00000000	0.00000000	0.00000000	0.00000000
63.000	0.0458754	0.0666555	0.0255404	-0.0238577	0.00000000	0.00000000	-0.0233077	0.00000000	-0.0320821	0.0151280	-0.0137006	0.0131431	-0.0123989	-0.0089852	-0.075967	-0.0301508	-0.0668687	-0.0495454	-0.0401313	0.0063828	0.0065138	0.00313486	-0.0037815	-0.0292085	-0.0534031	0.00000000	0.00000000	0.00000000	0.00000000	0.00000000	0.00000000	0.00000000	0.00000000	0.00000000	0.00000000	0.00000000	0.00000000
65.000	0.0432001	0.0646926	0.0261287	-0.0234340	0.00000000	0.00000000	-0.0247360	0.00000000	-0.0326989	0.0144739	-0.0145118	0.0131358	-0.0127704	-0.0095662	-0.074647	-0.0295563	-0.0667123	-0.0485847	-0.0393838	0.0060459	0.0061853	0.00282481	-0.0038383	-0.0286929	-0.0537275	0.00000000	0.00000000	0.00000000	0.00000000	0.00000000	0.00000000	0.00000000	0.00000000	0.00000000	0.00000000	0.00000000	0.00000000
