# Supplementary material for: The evolution of pelvic limb muscle moment arms in bird-line archosaurs
Source: Sci Adv. 2021 Mar 19;7(12):eabe2778. doi: 10.1126/sciadv.abe2778 (PMC7978429; doi:10.1126/sciadv.abe2778)
Supplement: Data file S7 [file abe2778_Data_file_S7.zip › supp data/SIMM_moment_arm_raw_data/Velociraptor_hipRoAll_15Ab.plt]

# Output plot file made by SIMM 6.0.2
# Curves and events from plot data files are not reproduced in this file.

title hip_rotation moment arm vs. hip_extension


# This file contains 38 columns of data. The first
# column is the x-variable, followed by 37 y-variable[s].

hip_extension (deg)	IT1|hip_rotation moment arm	IT2A|hip_rotation moment arm	IT2P|hip_rotation moment arm	IT3|hip_rotation moment arm	FMTE|hip_rotation moment arm	FMTI|hip_rotation moment arm	AMB|hip_rotation moment arm	AMB_tendon|hip_rotation moment arm	ILFB|hip_rotation moment arm	PIFI1|hip_rotation moment arm	PIFI2|hip_rotation moment arm	IFE|hip_rotation moment arm	ITCA|hip_rotation moment arm	ITCP|hip_rotation moment arm	FTI1|hip_rotation moment arm	FTI3|hip_rotation moment arm	FTE|hip_rotation moment arm	ADD1|hip_rotation moment arm	ADD2|hip_rotation moment arm	PIFE1|hip_rotation moment arm	PIFE2|hip_rotation moment arm	PIFE3|hip_rotation moment arm	ISTR|hip_rotation moment arm	CFB|hip_rotation moment arm	CFL|hip_rotation moment arm	GL|hip_rotation moment arm	GM|hip_rotation moment arm	EDL|hip_rotation moment arm	EDB|hip_rotation moment arm	EHL|hip_rotation moment arm	TA|hip_rotation moment arm	FDL|hip_rotation moment arm	FDB|hip_rotation moment arm	FHL|hip_rotation moment arm	FL|hip_rotation moment arm	FL_tendon|hip_rotation moment arm	FB|hip_rotation moment arm	
-45.000	-0.00505113	-0.0155485	-0.0106396	-0.01057658	0.00000000	0.00000000	-0.00283696	0.00000000	-0.0016676	0.00466416	0.0059676	-0.0235090	-0.0034724	-0.0107112	-0.0113842	-0.00162322	0.00627338	0.00134274	0.00047858	-0.0028015	-0.0025295	0.0021508	-0.0134739	-0.0099959	-0.00614374	0.00000000	0.00000000	0.00000000	0.00000000	0.00000000	0.00000000	0.00000000	0.00000000	0.00000000	0.00000000	0.00000000	0.00000000
-43.000	-0.00483288	-0.0151992	-0.0095981	-0.01063021	0.00000000	0.00000000	-0.00279854	0.00000000	-0.0016561	0.00480054	0.0066316	-0.0234799	-0.0026181	-0.0102909	-0.0104754	-0.00144912	0.00640313	0.00128039	0.00026760	-0.0027538	-0.0025502	0.0014428	-0.0142714	-0.0099729	-0.00639147	0.00000000	0.00000000	0.00000000	0.00000000	0.00000000	0.00000000	0.00000000	0.00000000	0.00000000	0.00000000	0.00000000	0.00000000
-41.000	-0.00462193	-0.0148750	-0.0136540	-0.01067301	0.00000000	0.00000000	-0.00275744	0.00000000	-0.0016410	0.00493657	0.0073063	-0.0234239	-0.0017381	-0.0098440	-0.0095250	-0.00127525	0.00652318	0.00121454	0.00005588	-0.0027075	-0.0025803	0.0007275	-0.0149641	-0.0099415	-0.00662561	0.00000000	0.00000000	0.00000000	0.00000000	0.00000000	0.00000000	0.00000000	0.00000000	0.00000000	0.00000000	0.00000000	0.00000000
-39.000	-0.00441874	-0.0145723	-0.0129665	-0.01070535	0.00000000	0.00000000	-0.00271365	0.00000000	-0.0016226	0.00507219	0.0079914	-0.0233402	-0.0008329	-0.0093701	-0.0085475	-0.00110211	0.00663372	0.00114543	-0.00015570	-0.0026641	-0.0026218	0.0000055	-0.0155726	-0.0099024	-0.00684602	0.00000000	0.00000000	0.00000000	0.00000000	0.00000000	0.00000000	0.00000000	0.00000000	0.00000000	0.00000000	0.00000000	0.00000000
-37.000	-0.00421881	-0.0142881	-0.0123601	-0.01072759	0.00000000	0.00000000	-0.00266713	0.00000000	-0.0016010	0.00520736	0.0086868	-0.0232276	0.0000967	-0.0088690	-0.0076961	-0.00093018	0.00673497	0.00107331	-0.00036626	-0.0026255	-0.0026771	-0.0007224	-0.0161606	-0.0098557	-0.00705265	0.00000000	0.00000000	0.00000000	0.00000000	0.00000000	0.00000000	0.00000000	0.00000000	0.00000000	0.00000000	0.00000000	0.00000000
-35.000	-0.00402271	-0.0140202	-0.0118175	-0.01074007	0.00000000	0.00000000	-0.00261787	0.00000000	-0.0015762	0.00534205	0.0093922	-0.0230853	0.0010497	-0.0083404	-0.0073152	-0.00075992	0.00682715	0.00099850	-0.00057496	-0.0025943	-0.0027486	-0.0014555	-0.0167034	-0.0098014	-0.00724549	0.00000000	0.00000000	0.00000000	0.00000000	0.00000000	0.00000000	0.00000000	0.00000000	0.00000000	0.00000000	0.00000000	0.00000000
-33.000	-0.00383048	-0.0137664	-0.0113266	-0.01074312	0.00000000	0.00000000	-0.00256583	0.00000000	-0.0015483	0.00547621	0.0101074	-0.0229123	0.0020251	-0.0077842	-0.0069195	-0.00059176	0.00691052	0.00092134	-0.00078097	-0.0025738	-0.0028392	-0.0021931	-0.0172320	-0.0097393	-0.00742455	0.00000000	0.00000000	0.00000000	0.00000000	0.00000000	0.00000000	0.00000000	0.00000000	0.00000000	0.00000000	0.00000000	0.00000000
-31.000	-0.00364173	-0.0135250	-0.0108782	-0.01073705	0.00000000	0.00000000	-0.00251101	0.00000000	-0.0015175	0.00560980	0.0108318	-0.0227076	0.0030217	-0.0072004	-0.0065117	-0.00042613	0.00698530	0.00084221	-0.00098350	-0.0025683	-0.0029518	-0.0029346	-0.0177333	-0.0096691	-0.00758992	0.00000000	0.00000000	0.00000000	0.00000000	0.00000000	0.00000000	0.00000000	0.00000000	0.00000000	0.00000000	0.00000000	0.00000000
-29.000	-0.00345614	-0.0132945	-0.0104652	-0.01072216	0.00000000	0.00000000	-0.00245338	0.00000000	-0.0014839	0.00574277	0.0115651	-0.0224705	0.0040379	-0.0065891	-0.0060947	-0.00026340	0.00705177	0.00076152	-0.00118181	-0.0025831	-0.0030894	-0.0036792	-0.0182134	-0.0095906	-0.00774171	0.00000000	0.00000000	0.00000000	0.00000000	0.00000000	0.00000000	0.00000000	0.00000000	0.00000000	0.00000000	0.00000000	0.00000000
-27.000	-0.00327371	-0.0130736	-0.0100821	-0.01069873	0.00000000	0.00000000	-0.00239293	0.00000000	-0.0014476	0.00587509	0.0123070	-0.0222000	0.0050724	-0.0059505	-0.0056713	-0.00010394	0.00711017	0.00067968	-0.00137523	-0.0026245	-0.0032547	-0.0044260	-0.0186756	-0.0095035	-0.00788004	0.00000000	0.00000000	0.00000000	0.00000000	0.00000000	0.00000000	0.00000000	0.00000000	0.00000000	0.00000000	0.00000000	0.00000000
-25.000	-0.00309320	-0.0128613	-0.0097246	-0.01066703	0.00000000	0.00000000	-0.00232967	0.00000000	-0.0014086	0.00600669	0.0130583	-0.0218955	0.0061231	-0.0052849	-0.0052443	0.00005191	0.00716075	0.00059713	-0.00156314	-0.0026995	-0.0034503	-0.0051744	-0.0191206	-0.0094076	-0.00800510	0.00000000	0.00000000	0.00000000	0.00000000	0.00000000	0.00000000	0.00000000	0.00000000	0.00000000	0.00000000	0.00000000	0.00000000
-23.000	-0.00299157	-0.0126567	-0.0093890	-0.01062733	0.00000000	0.00000000	-0.00226358	0.00000000	-0.0013671	0.00613754	0.0138330	-0.0215562	0.0071883	-0.0045928	-0.0048166	0.00020386	0.00720377	0.00051430	-0.00174501	-0.0028150	-0.0036783	-0.0059236	-0.0195490	-0.0093028	-0.00811707	0.00000000	0.00000000	0.00000000	0.00000000	0.00000000	0.00000000	0.00000000	0.00000000	0.00000000	0.00000000	0.00000000	0.00000000
-21.000	-0.00291879	-0.0124587	-0.0090723	-0.01057986	0.00000000	0.00000000	-0.00219468	0.00000000	-0.0013233	0.00626760	0.0146137	-0.0211816	0.0082657	-0.0038748	-0.0043907	0.00035162	0.00723947	0.00043161	-0.00192035	-0.0029778	-0.0039401	-0.0066727	-0.0199605	-0.0091889	-0.00821617	0.00000000	0.00000000	0.00000000	0.00000000	0.00000000	0.00000000	0.00000000	0.00000000	0.00000000	0.00000000	0.00000000	0.00000000
-19.000	-0.00284248	-0.0122669	-0.0087721	-0.01052487	0.00000000	0.00000000	-0.00212298	0.00000000	-0.0012771	0.00639680	0.0153995	-0.0207713	0.0093528	-0.0031319	-0.0039689	0.00049495	0.00726810	0.00034948	-0.00208876	-0.0031927	-0.0046989	-0.0074209	-0.0203548	-0.0090658	-0.00830263	0.00000000	0.00000000	0.00000000	0.00000000	0.00000000	0.00000000	0.00000000	0.00000000	0.00000000	0.00000000	0.00000000	0.00000000
-17.000	-0.00276260	-0.0120803	-0.0084862	-0.01046258	0.00000000	0.00000000	-0.00204849	0.00000000	-0.0012287	0.00652511	0.0161895	-0.0203250	0.0104472	-0.0023649	-0.0035534	0.00063365	0.00728990	0.00026828	-0.00224991	-0.0034627	-0.0055637	-0.0081675	-0.0207318	-0.0089335	-0.00837669	0.00000000	0.00000000	0.00000000	0.00000000	0.00000000	0.00000000	0.00000000	0.00000000	0.00000000	0.00000000	0.00000000	0.00000000
-15.000	-0.00267910	-0.0118986	-0.0082129	-0.01039322	0.00000000	0.00000000	-0.00197126	0.00000000	-0.0011782	0.00665246	0.0169826	-0.0198425	0.0115459	-0.0015751	-0.0031460	0.00076751	0.00730509	0.00018839	-0.00240354	-0.0041950	-0.0064289	-0.0089114	-0.0210898	-0.0087921	-0.00843862	0.00000000	0.00000000	0.00000000	0.00000000	0.00000000	0.00000000	0.00000000	0.00000000	0.00000000	0.00000000	0.00000000	0.00000000
-13.000	-0.00259192	-0.0117212	-0.0079504	-0.01031699	0.00000000	0.00000000	-0.00189131	0.00000000	-0.0011257	0.00677881	0.0177775	-0.0193238	0.0126460	-0.0007637	-0.0027483	0.00089639	0.00731389	0.00011011	-0.00254946	-0.0050661	-0.0072935	-0.0096519	-0.0214281	-0.0086415	-0.00850186	0.00000000	0.00000000	0.00000000	0.00000000	0.00000000	0.00000000	0.00000000	0.00000000	0.00000000	0.00000000	0.00000000	0.00000000
-11.000	-0.00250101	-0.0115476	-0.0076953	-0.01023408	0.00000000	0.00000000	-0.00180870	0.00000000	-0.0010713	0.00690410	0.0185731	-0.0187692	0.0137444	0.0000676	-0.0023617	0.00102014	0.00731654	0.00003375	-0.00268752	-0.0059376	-0.0081567	-0.0103882	-0.0217459	-0.0084819	-0.00859617	0.00000000	0.00000000	0.00000000	0.00000000	0.00000000	0.00000000	0.00000000	0.00000000	0.00000000	0.00000000	0.00000000	0.00000000
-9.000	-0.00240633	-0.0113773	-0.0074487	-0.01014470	0.00000000	0.00000000	-0.00172349	0.00000000	-0.0010150	0.00702827	0.0193679	-0.0181791	0.0148376	0.0009173	-0.0019873	0.00113867	0.00731323	-0.00004045	-0.00281766	-0.0068086	-0.0090175	-0.0111192	-0.0220424	-0.0083132	-0.00867424	0.00000000	0.00000000	0.00000000	0.00000000	0.00000000	0.00000000	0.00000000	0.00000000	0.00000000	0.00000000	0.00000000	0.00000000
-7.000	-0.00230781	-0.0112100	-0.0072120	-0.01004903	0.00000000	0.00000000	-0.00163576	0.00000000	-0.0009570	0.00715125	0.0201602	-0.0175539	0.0159222	0.0017834	-0.0016260	0.00125189	0.00730417	-0.00011227	-0.00293983	-0.0076780	-0.0098748	-0.0118441	-0.0223170	-0.0081357	-0.00874060	0.00000000	0.00000000	0.00000000	0.00000000	0.00000000	0.00000000	0.00000000	0.00000000	0.00000000	0.00000000	0.00000000	0.00000000
-5.000	-0.00220538	-0.0110453	-0.0069814	-0.00996612	0.00000000	0.00000000	-0.00154559	0.00000000	-0.0008974	0.00727300	0.0209484	-0.0168945	0.0169946	0.0026639	-0.0012783	0.00135974	0.00728955	-0.00018153	-0.00305406	-0.0085450	-0.0107278	-0.0125619	-0.0225693	-0.0079494	-0.00879893	0.00000000	0.00000000	0.00000000	0.00000000	0.00000000	0.00000000	0.00000000	0.00000000	0.00000000	0.00000000	0.00000000	0.00000000
-3.000	-0.00209900	-0.0108820	-0.0067560	-0.00993053	0.00000000	0.00000000	-0.00145309	0.00000000	-0.0008362	0.00739343	0.0217307	-0.0162018	0.0180512	0.0035567	-0.0009447	0.00146218	0.00726956	-0.00024810	-0.00316040	-0.0094084	-0.0115754	-0.0132718	-0.0227988	-0.0077543	-0.00885189	0.00000000	0.00000000	0.00000000	0.00000000	0.00000000	0.00000000	0.00000000	0.00000000	0.00000000	0.00000000	0.00000000	0.00000000
-1.000	-0.00198858	-0.0107178	-0.0065350	-0.00989387	0.00000000	0.00000000	-0.00135837	0.00000000	-0.0007735	0.00751249	0.0225050	-0.0154768	0.0190881	0.0044595	-0.0006256	0.00155920	0.00724439	-0.00031186	-0.00325895	-0.0102673	-0.0124165	-0.0139727	-0.0230050	-0.0075508	-0.00890134	0.00000000	0.00000000	0.00000000	0.00000000	0.00000000	0.00000000	0.00000000	0.00000000	0.00000000	0.00000000	0.00000000	0.00000000
1.000	-0.00187406	-0.0105550	-0.0063178	-0.00985549	0.00000000	0.00000000	-0.00126157	0.00000000	-0.0007095	0.00763008	0.0232692	-0.0147208	0.0201018	0.0053698	-0.0003210	0.00165080	0.00721420	-0.00037274	-0.00334981	-0.0111207	-0.0132502	-0.0146638	-0.0231878	-0.0073388	-0.00894855	0.00000000	0.00000000	0.00000000	0.00000000	0.00000000	0.00000000	0.00000000	0.00000000	0.00000000	0.00000000	0.00000000	0.00000000
3.000	-0.00175538	-0.0104011	-0.0061035	-0.00981575	0.00000000	0.00000000	-0.00116285	0.00000000	-0.0006441	0.00774615	0.0240210	-0.0139352	0.0210884	0.0062852	-0.0000309	0.00173699	0.00723354	-0.00043068	-0.00343314	-0.0119676	-0.0140755	-0.0153440	-0.0233468	-0.0071186	-0.00899433	0.00000000	0.00000000	0.00000000	0.00000000	0.00000000	0.00000000	0.00000000	0.00000000	0.00000000	0.00000000	0.00000000	0.00000000
5.000	-0.00163245	-0.0102621	-0.0058915	-0.00977474	0.00000000	0.00000000	-0.00106236	0.00000000	-0.0005775	0.00786059	0.0247578	-0.0131216	0.0220443	0.0072030	0.0002447	0.00181780	0.00728973	-0.00048567	-0.00350910	-0.0128068	-0.0148913	-0.0160124	-0.0234817	-0.0068903	-0.00903909	0.00000000	0.00000000	0.00000000	0.00000000	0.00000000	0.00000000	0.00000000	0.00000000	0.00000000	0.00000000	0.00000000	0.00000000
7.000	-0.00150519	-0.0101036	-0.0056812	-0.00973257	0.00000000	0.00000000	-0.00096031	0.00000000	-0.0005098	0.00797332	0.0254771	-0.0122815	0.0229661	0.0081207	0.0005060	0.00189327	0.00734544	-0.00053769	-0.00357786	-0.0136373	-0.0156965	-0.0166680	-0.0235924	-0.0066540	-0.00908292	0.00000000	0.00000000	0.00000000	0.00000000	0.00000000	0.00000000	0.00000000	0.00000000	0.00000000	0.00000000	0.00000000	0.00000000
9.000	-0.00137354	-0.0099453	-0.0054720	-0.00968933	0.00000000	0.00000000	-0.00085688	0.00000000	-0.0004410	0.00808426	0.0261761	-0.0114169	0.0238504	0.0090354	0.0007533	0.00196347	0.00739922	-0.00058677	-0.00363961	-0.0144580	-0.0164901	-0.0173098	-0.0236788	-0.0064100	-0.00912564	0.00000000	0.00000000	0.00000000	0.00000000	0.00000000	0.00000000	0.00000000	0.00000000	0.00000000	0.00000000	0.00000000	0.00000000
11.000	-0.00123740	-0.0097871	-0.0052632	-0.00964513	0.00000000	0.00000000	-0.00075231	0.00000000	-0.0003712	0.00819328	0.0268700	-0.0105294	0.0246941	0.0099444	0.0009867	0.00202846	0.00745150	-0.00063293	-0.00369456	-0.0152679	-0.0172710	-0.0179368	-0.0237406	-0.0061583	-0.00916684	0.00000000	0.00000000	0.00000000	0.00000000	0.00000000	0.00000000	0.00000000	0.00000000	0.00000000	0.00000000	0.00000000	0.00000000
13.000	-0.00109669	-0.0096312	-0.0050544	-0.00960007	0.00000000	0.00000000	-0.00064683	0.00000000	-0.0003005	0.00830029	0.0275526	-0.0096209	0.0254942	0.0108451	0.0012068	0.00208832	0.00750224	-0.00067622	-0.00374291	-0.0160659	-0.0180383	-0.0185481	-0.0237779	-0.0058991	-0.00920586	0.00000000	0.00000000	0.00000000	0.00000000	0.00000000	0.00000000	0.00000000	0.00000000	0.00000000	0.00000000	0.00000000	0.00000000
15.000	-0.00095134	-0.0094758	-0.0048449	-0.00955426	0.00000000	0.00000000	-0.00054071	0.00000000	-0.0002208	0.00840517	0.0282093	-0.0086935	0.0262482	0.0117345	0.0014138	0.00214312	0.00755137	-0.00071669	-0.00378486	-0.0168508	-0.0187908	-0.0191425	-0.0237907	-0.0056327	-0.00924191	0.00000000	0.00000000	0.00000000	0.00000000	0.00000000	0.00000000	0.00000000	0.00000000	0.00000000	0.00000000	0.00000000	0.00000000
17.000	-0.00080125	-0.0093195	-0.0046341	-0.00950781	0.00000000	0.00000000	-0.00043421	0.00000000	-0.0001303	0.00850779	0.0288364	-0.0077489	0.0269538	0.0126094	0.0016080	0.00219296	0.00759886	-0.00075440	-0.00382062	-0.0176215	-0.0195274	-0.0197193	-0.0237789	-0.0053591	-0.00927401	0.00000000	0.00000000	0.00000000	0.00000000	0.00000000	0.00000000	0.00000000	0.00000000	0.00000000	0.00000000	0.00000000	0.00000000
19.000	-0.00064634	-0.0091620	-0.0044215	-0.00946081	0.00000000	0.00000000	-0.00032762	0.00000000	-0.0000929	0.00860802	0.0294299	-0.0067892	0.0276090	0.0134608	0.0017900	0.00223794	0.00764465	-0.00078941	-0.00385040	-0.0183770	-0.0202472	-0.0202772	-0.0237426	-0.0050785	-0.00930106	0.00000000	0.00000000	0.00000000	0.00000000	0.00000000	0.00000000	0.00000000	0.00000000	0.00000000	0.00000000	0.00000000	0.00000000
21.000	-0.00048653	-0.0090027	-0.0042065	-0.00941340	0.00000000	0.00000000	-0.00022124	0.00000000	-0.0000016	0.00870571	0.0299856	-0.0058162	0.0282122	0.0143041	0.0019600	0.00227816	0.00768871	-0.00083406	-0.00387441	-0.0191160	-0.0209490	-0.0208155	-0.0236819	-0.0047912	-0.00932184	0.00000000	0.00000000	0.00000000	0.00000000	0.00000000	0.00000000	0.00000000	0.00000000	0.00000000	0.00000000	0.00000000	0.00000000
23.000	-0.00032174	-0.0088411	-0.0039885	-0.00936567	0.00000000	0.00000000	-0.00011538	0.00000000	0.0001432	0.00880070	0.0304988	-0.0048319	0.0287622	0.0151257	0.0021186	0.00231371	0.00773097	-0.00087844	-0.00389285	-0.0198375	-0.0216318	-0.0213330	-0.0235970	-0.0044973	-0.00933505	0.00000000	0.00000000	0.00000000	0.00000000	0.00000000	0.00000000	0.00000000	0.00000000	0.00000000	0.00000000	0.00000000	0.00000000
25.000	-0.00015188	-0.0086765	-0.0037668	-0.00931775	0.00000000	0.00000000	-0.00001035	0.00000000	0.0003451	0.00889284	0.0309648	-0.0038380	0.0292581	0.0159228	0.0022660	0.00234471	0.00777141	-0.00091861	-0.00390592	-0.0205404	-0.0222945	-0.0218289	-0.0234882	-0.0041970	-0.00933934	0.00000000	0.00000000	0.00000000	0.00000000	0.00000000	0.00000000	0.00000000	0.00000000	0.00000000	0.00000000	0.00000000	0.00000000
27.000	0.00002309	-0.0085083	-0.0035408	-0.00926974	0.00000000	0.00000000	0.00009351	0.00000000	0.0006055	0.00898194	0.0313783	-0.0028364	0.0296993	0.0166929	0.0024026	0.00237110	0.00780997	-0.00095557	-0.00391382	-0.0212235	-0.0229362	-0.0223022	-0.0233556	-0.0038905	-0.00933333	0.00000000	0.00000000	0.00000000	0.00000000	0.00000000	0.00000000	0.00000000	0.00000000	0.00000000	0.00000000	0.00000000	0.00000000
29.000	0.00020326	-0.0083355	-0.0033098	-0.00922177	0.00000000	0.00000000	0.00019589	0.00000000	0.0009258	0.00906781	0.0317338	-0.0018289	0.0300858	0.0174340	0.0025289	0.00239338	0.00784663	-0.00098940	-0.00391673	-0.0218857	-0.0235558	-0.0227519	-0.0231996	-0.0035779	-0.00931551	0.00000000	0.00000000	0.00000000	0.00000000	0.00000000	0.00000000	0.00000000	0.00000000	0.00000000	0.00000000	0.00000000	0.00000000
31.000	0.00038867	-0.0081571	-0.0030730	-0.00917397	0.00000000	0.00000000	0.00029646	0.00000000	0.0013071	0.00915025	0.0320254	-0.0008170	0.0304176	0.0181372	0.0026452	0.00241150	0.00788135	-0.00102017	-0.00391483	-0.0225260	-0.0241522	-0.0231772	-0.0230206	-0.0032596	-0.00928448	0.00000000	0.00000000	0.00000000	0.00000000	0.00000000	0.00000000	0.00000000	0.00000000	0.00000000	0.00000000	0.00000000	0.00000000
33.000	0.00057935	-0.0079719	-0.0028297	-0.00912644	0.00000000	0.00000000	0.00039489	0.00000000	0.0017507	0.00922904	0.0322469	0.0001976	0.0306954	0.0188122	0.0027518	0.00242540	0.00791408	-0.00104791	-0.00390832	-0.0231431	-0.0247245	-0.0235771	-0.0228188	-0.0029357	-0.00923868	0.00000000	0.00000000	0.00000000	0.00000000	0.00000000	0.00000000	0.00000000	0.00000000	0.00000000	0.00000000	0.00000000	0.00000000
35.000	0.00077531	-0.0077783	-0.0025790	-0.00907931	0.00000000	0.00000000	0.00049088	0.00000000	0.0022575	0.00930394	0.0323917	0.0012134	0.0309199	0.0194545	0.0028492	0.00243530	0.00794481	-0.00107264	-0.00389735	-0.0237361	-0.0252718	-0.0239509	-0.0225948	-0.0026063	-0.00917671	0.00000000	0.00000000	0.00000000	0.00000000	0.00000000	0.00000000	0.00000000	0.00000000	0.00000000	0.00000000	0.00000000	0.00000000
37.000	0.00097656	-0.0075746	-0.0023199	-0.00903272	0.00000000	0.00000000	0.00058412	0.00000000	0.0028284	0.00937470	0.0324529	0.0022289	0.0310922	0.0200617	0.0029375	0.00244130	0.00797348	-0.00109432	-0.00388210	-0.0243038	-0.0257930	-0.0242976	-0.0223489	-0.0022718	-0.00909722	0.00000000	0.00000000	0.00000000	0.00000000	0.00000000	0.00000000	0.00000000	0.00000000	0.00000000	0.00000000	0.00000000	0.00000000
39.000	0.00118304	-0.0073583	-0.0020514	-0.00898679	0.00000000	0.00000000	0.00067432	0.00000000	0.0034640	0.00944105	0.0324238	0.0032428	0.0312137	0.0206325	0.0030172	0.00244353	0.00800008	-0.00111220	-0.00386273	-0.0248453	-0.0262872	-0.0246165	-0.0220817	-0.0019324	-0.00899871	0.00000000	0.00000000	0.00000000	0.00000000	0.00000000	0.00000000	0.00000000	0.00000000	0.00000000	0.00000000	0.00000000	0.00000000
41.000	0.00139470	-0.0071265	-0.0017723	-0.00894165	0.00000000	0.00000000	0.00076121	0.00000000	0.0041646	0.00950265	0.0322978	0.0042537	0.0312858	0.0211662	0.0030886	0.00244209	0.00802458	-0.00112726	-0.00383938	-0.0253594	-0.0267535	-0.0249068	-0.0217935	-0.0015883	-0.00887994	0.00000000	0.00000000	0.00000000	0.00000000	0.00000000	0.00000000	0.00000000	0.00000000	0.00000000	0.00000000	0.00000000	0.00000000
43.000	0.00161141	-0.0068756	-0.0014814	-0.00889742	0.00000000	0.00000000	0.00084452	0.00000000	0.0049300	0.00955910	0.0320687	0.0052603	0.0313103	0.0216620	0.0031519	0.00243709	0.00804695	-0.00113960	-0.00381221	-0.0258452	-0.0271910	-0.0251679	-0.0214851	-0.0012397	-0.00873970	0.00000000	0.00000000	0.00000000	0.00000000	0.00000000	0.00000000	0.00000000	0.00000000	0.00000000	0.00000000	0.00000000	0.00000000
45.000	0.00183301	-0.0066035	-0.0011773	-0.00885426	0.00000000	0.00000000	0.00092403	0.00000000	0.0057598	0.00960933	0.0317320	0.0062615	0.0312891	0.0221196	0.0032073	0.00242863	0.00806716	-0.00114930	-0.00378136	-0.0263017	-0.0275989	-0.0253989	-0.0211567	-0.0008868	-0.00857686	0.00000000	0.00000000	0.00000000	0.00000000	0.00000000	0.00000000	0.00000000	0.00000000	0.00000000	0.00000000	0.00000000	0.00000000
47.000	0.00205927	-0.0063028	-0.0008582	-0.00881228	0.00000000	0.00000000	0.00099952	0.00000000	0.0066530	0.00965441	0.0312850	0.0072560	0.0312241	0.0225387	0.0032553	0.00241681	0.00808519	-0.00115648	-0.00374698	-0.0267280	-0.0279763	-0.0255993	-0.0208091	-0.0005301	-0.00839039	0.00000000	0.00000000	0.00000000	0.00000000	0.00000000	0.00000000	0.00000000	0.00000000	0.00000000	0.00000000	0.00000000	0.00000000
49.000	0.00228989	-0.0059642	-0.0005223	-0.00877163	0.00000000	0.00000000	0.00107081	0.00000000	0.0076078	0.00969132	0.0307277	0.0082429	0.0311175	0.0229195	0.0032960	0.00240173	0.00810102	-0.00116119	-0.00370918	-0.0271231	-0.0283226	-0.0257685	-0.0204426	-0.0001696	-0.00817933	0.00000000	0.00000000	0.00000000	0.00000000	0.00000000	0.00000000	0.00000000	0.00000000	0.00000000	0.00000000	0.00000000	0.00000000
51.000	0.00252450	-0.0055721	-0.0001675	-0.00873244	0.00000000	0.00000000	0.00113774	0.00000000	0.0086221	0.00971592	0.0300635	0.0092210	0.0309712	0.0232621	0.0033297	0.00241264	0.00811463	-0.00116353	-0.00366810	-0.0274861	-0.0286368	-0.0259060	-0.0200579	0.0001943	-0.00794295	0.00000000	0.00000000	0.00000000	0.00000000	0.00000000	0.00000000	0.00000000	0.00000000	0.00000000	0.00000000	0.00000000	0.00000000
53.000	0.00276262	-0.0051101	0.0002089	-0.00869485	0.00000000	0.00000000	0.00120016	0.00000000	0.0096925	0.00971582	0.0292992	0.0101893	0.0307876	0.0235670	0.0033566	0.00249253	0.00812599	-0.00116355	-0.00362386	-0.0278163	-0.0289184	-0.0260113	-0.0196553	0.0005613	-0.00768055	0.00000000	0.00000000	0.00000000	0.00000000	0.00000000	0.00000000	0.00000000	0.00000000	0.00000000	0.00000000	0.00000000	0.00000000
55.000	0.00300367	-0.0045746	0.0006097	-0.00865900	0.00000000	0.00000000	0.00125798	0.00000000	0.0108150	0.00793033	0.0284452	0.0111468	0.0305688	0.0238348	0.0034254	0.00257155	0.00813510	-0.00116132	-0.00357658	-0.0281128	-0.0291667	-0.0260840	-0.0192355	0.0009311	-0.00739153	0.00000000	0.00000000	0.00000000	0.00000000	0.00000000	0.00000000	0.00000000	0.00000000	0.00000000	0.00000000	0.00000000	0.00000000
57.000	0.00324697	-0.0039480	0.0010384	-0.00862503	0.00000000	0.00000000	0.00131110	0.00000000	0.0119844	0.00793180	0.0275146	0.0120925	0.0303170	0.0240662	0.0034885	0.00264418	0.00814193	-0.00115689	-0.00352636	-0.0283749	-0.0293811	-0.0261238	-0.0187987	0.0013036	-0.00707556	0.00000000	0.00000000	0.00000000	0.00000000	0.00000000	0.00000000	0.00000000	0.00000000	0.00000000	0.00000000	0.00000000	0.00000000
59.000	0.00349167	-0.0032149	0.0014994	-0.00859308	0.00000000	0.00000000	0.00135948	0.00000000	0.0131944	0.00792053	0.0265220	0.0130256	0.0300343	0.0242622	0.0035424	0.00273609	0.00814648	-0.00115030	-0.00347333	-0.0286020	-0.0295610	-0.0261302	-0.0183467	0.0016782	-0.00673245	0.00000000	0.00000000	0.00000000	0.00000000	0.00000000	0.00000000	0.00000000	0.00000000	0.00000000	0.00000000	0.00000000	0.00000000
61.000	0.00373683	-0.0023651	0.0019977	-0.00856328	0.00000000	0.00000000	0.00140308	0.00000000	0.0144371	0.00789553	0.0254829	0.0139450	0.0297228	0.0244235	0.0035869	0.00238724	0.00814873	-0.00114159	-0.00341758	-0.0287933	-0.0297059	-0.0261032	-0.0178791	0.0020548	-0.00636202	0.00000000	0.00000000	0.00000000	0.00000000	0.00000000	0.00000000	0.00000000	0.00000000	0.00000000	0.00000000	0.00000000	0.00000000
63.000	0.00398133	-0.0014066	0.0025397	-0.00853578	0.00000000	0.00000000	0.00144189	0.00000000	0.0157035	0.00785574	0.0244119	0.0148499	0.0293847	0.0245514	0.0036229	0.00237532	0.00814867	-0.00113081	-0.00335922	-0.0289483	-0.0298154	-0.0260426	-0.0173953	0.0024330	-0.00596443	0.00000000	0.00000000	0.00000000	0.00000000	0.00000000	0.00000000	0.00000000	0.00000000	0.00000000	0.00000000	0.00000000	0.00000000
65.000	0.00422392	-0.0003706	0.0031334	-0.00851070	0.00000000	0.00000000	0.00147593	0.00000000	0.0169828	0.00780011	0.0233224	0.0157393	0.0290218	0.0246469	0.0036506	0.00235932	0.00814629	-0.00111794	-0.00329834	-0.0290665	-0.0298891	-0.0259483	-0.0168954	0.0028125	-0.00553992	0.00000000	0.00000000	0.00000000	0.00000000	0.00000000	0.00000000	0.00000000	0.00000000	0.00000000	0.00000000	0.00000000	0.00000000
