# Supplementary material for: The evolution of pelvic limb muscle moment arms in bird-line archosaurs
Source: Sci Adv. 2021 Mar 19;7(12):eabe2778. doi: 10.1126/sciadv.abe2778 (PMC7978429; doi:10.1126/sciadv.abe2778)
Supplement: Data file S7 [file abe2778_Data_file_S7.zip › supp data/SIMM_moment_arm_raw_data/Velociraptor_kneeExAll.plt]

# Output plot file made by SIMM 6.0.2
# Curves and events from plot data files are not reproduced in this file.

title knee_angle moment arm vs. knee_angle


# This file contains 38 columns of data. The first
# column is the x-variable, followed by 37 y-variable[s].

knee_angle (deg)	IT1|knee_angle moment arm	IT2A|knee_angle moment arm	IT2P|knee_angle moment arm	IT3|knee_angle moment arm	FMTE|knee_angle moment arm	FMTI|knee_angle moment arm	AMB|knee_angle moment arm	AMB_tendon|knee_angle moment arm	ILFB|knee_angle moment arm	PIFI1|knee_angle moment arm	PIFI2|knee_angle moment arm	IFE|knee_angle moment arm	ITCA|knee_angle moment arm	ITCP|knee_angle moment arm	FTI1|knee_angle moment arm	FTI3|knee_angle moment arm	FTE|knee_angle moment arm	ADD1|knee_angle moment arm	ADD2|knee_angle moment arm	PIFE1|knee_angle moment arm	PIFE2|knee_angle moment arm	PIFE3|knee_angle moment arm	ISTR|knee_angle moment arm	CFB|knee_angle moment arm	CFL|knee_angle moment arm	GL|knee_angle moment arm	GM|knee_angle moment arm	EDL|knee_angle moment arm	EDB|knee_angle moment arm	EHL|knee_angle moment arm	TA|knee_angle moment arm	FDL|knee_angle moment arm	FDB|knee_angle moment arm	FHL|knee_angle moment arm	FL|knee_angle moment arm	FL_tendon|knee_angle moment arm	FB|knee_angle moment arm	
-90.000	0.03026362	0.02499694	0.02441672	0.01965634	0.01985134	0.02000033	0.01981112	0.00000000	-0.0356518	0.00000000	0.00000000	0.00000000	0.00000000	0.00000000	-0.0335143	-0.0387073	-0.0308649	0.00000000	0.00000000	0.00000000	0.00000000	0.00000000	0.00000000	0.00000000	0.00000000	-0.01765724	0.00000000	0.0175624	0.00000000	0.00000000	0.00000000	-0.01921353	0.00000000	-0.01943204	0.00000000	0.00000000	0.00000000
-88.000	0.03022961	0.02495159	0.02431249	0.01954448	0.01984805	0.01999971	0.01980733	0.00000000	-0.0363655	0.00000000	0.00000000	0.00000000	0.00000000	0.00000000	-0.0342306	-0.0390325	-0.0319071	0.00000000	0.00000000	0.00000000	0.00000000	0.00000000	0.00000000	0.00000000	0.00000000	-0.01802754	0.00000000	0.0177128	0.00000000	0.00000000	0.00000000	-0.01932890	0.00000000	-0.01953626	0.00000000	0.00000000	0.00000000
-86.000	0.03019592	0.02490710	0.02420877	0.01943251	0.01984464	0.01999904	0.01980342	0.00000000	-0.0370155	0.00000000	0.00000000	0.00000000	0.00000000	0.00000000	-0.0348670	-0.0392998	-0.0328800	0.00000000	0.00000000	0.00000000	0.00000000	0.00000000	0.00000000	0.00000000	0.00000000	-0.01835723	0.00000000	0.0178501	0.00000000	0.00000000	0.00000000	-0.01941453	0.00000000	-0.01961067	0.00000000	0.00000000	0.00000000
-84.000	0.03016279	0.02486364	0.02410547	0.01932064	0.01984113	0.01999833	0.01979939	0.00000000	-0.0376026	0.00000000	0.00000000	0.00000000	0.00000000	0.00000000	-0.0354273	-0.0395110	-0.0337838	0.00000000	0.00000000	0.00000000	0.00000000	0.00000000	0.00000000	0.00000000	0.00000000	-0.01864802	0.00000000	0.0179736	0.00000000	0.00000000	0.00000000	-0.01947217	0.00000000	-0.01965720	0.00000000	0.00000000	0.00000000
-82.000	0.03013032	0.02482129	0.02400247	0.01920908	0.01983751	0.01999759	0.01979525	0.00000000	-0.0381277	0.00000000	0.00000000	0.00000000	0.00000000	0.00000000	-0.0359149	-0.0396677	-0.0346192	0.00000000	0.00000000	0.00000000	0.00000000	0.00000000	0.00000000	0.00000000	0.00000000	-0.01890161	0.00000000	0.0180825	0.00000000	0.00000000	0.00000000	-0.01950344	0.00000000	-0.01967762	0.00000000	0.00000000	0.00000000
-80.000	0.03009866	0.02478018	0.02390051	0.01909829	0.01983376	0.01999679	0.01979097	0.00000000	-0.0385920	0.00000000	0.00000000	0.00000000	0.00000000	0.00000000	-0.0363334	-0.0397715	-0.0353870	0.00000000	0.00000000	0.00000000	0.00000000	0.00000000	0.00000000	0.00000000	0.00000000	-0.01911968	0.00000000	0.0181759	0.00000000	0.00000000	0.00000000	-0.01950985	0.00000000	-0.01967355	0.00000000	0.00000000	0.00000000
-78.000	0.03006794	0.02474033	0.02379947	0.01898796	0.01982990	0.01999594	0.01978657	0.00000000	-0.0389966	0.00000000	0.00000000	0.00000000	0.00000000	0.00000000	-0.0366863	-0.0398243	-0.0360879	0.00000000	0.00000000	0.00000000	0.00000000	0.00000000	0.00000000	0.00000000	0.00000000	-0.01930387	0.00000000	0.0182528	0.00000000	0.00000000	0.00000000	-0.01949279	0.00000000	-0.01964648	0.00000000	0.00000000	0.00000000
-76.000	0.03003830	0.02470202	0.02369949	0.01887879	0.01982590	0.01999507	0.01978204	0.00000000	-0.0393427	0.00000000	0.00000000	0.00000000	0.00000000	0.00000000	-0.0369768	-0.0398276	-0.0367233	0.00000000	0.00000000	0.00000000	0.00000000	0.00000000	0.00000000	0.00000000	0.00000000	-0.01945576	0.00000000	0.0183121	0.00000000	0.00000000	0.00000000	-0.01945358	0.00000000	-0.01959778	0.00000000	0.00000000	0.00000000
-74.000	0.03000984	0.02466515	0.02360043	0.01877043	0.01982179	0.01999413	0.01977737	0.00000000	-0.0396316	0.00000000	0.00000000	0.00000000	0.00000000	0.00000000	-0.0372080	-0.0397831	-0.0372941	0.00000000	0.00000000	0.00000000	0.00000000	0.00000000	0.00000000	0.00000000	0.00000000	-0.01957689	0.00000000	0.0183526	0.00000000	0.00000000	0.00000000	-0.01939340	0.00000000	-0.01952870	0.00000000	0.00000000	0.00000000
-72.000	0.02998268	0.02462990	0.02350297	0.01866357	0.01981755	0.01999317	0.01977258	0.00000000	-0.0398647	0.00000000	0.00000000	0.00000000	0.00000000	0.00000000	-0.0373829	-0.0396923	-0.0378018	0.00000000	0.00000000	0.00000000	0.00000000	0.00000000	0.00000000	0.00000000	0.00000000	-0.01966872	0.00000000	0.0183728	0.00000000	0.00000000	0.00000000	-0.01931338	0.00000000	-0.01944040	0.00000000	0.00000000	0.00000000
-70.000	0.02995691	0.02459632	0.02340695	0.01855786	0.01981317	0.01999213	0.01976765	0.00000000	-0.0400432	0.00000000	0.00000000	0.00000000	0.00000000	0.00000000	-0.0375045	-0.0395568	-0.0382478	0.00000000	0.00000000	0.00000000	0.00000000	0.00000000	0.00000000	0.00000000	0.00000000	-0.01973265	0.00000000	0.0183714	0.00000000	0.00000000	0.00000000	-0.01921456	0.00000000	-0.01933394	0.00000000	0.00000000	0.00000000
-68.000	0.02993263	0.02456439	0.02331248	0.01845394	0.01980868	0.01999105	0.01976257	0.00000000	-0.0401686	0.00000000	0.00000000	0.00000000	0.00000000	0.00000000	-0.0375753	-0.0393782	-0.0386335	0.00000000	0.00000000	0.00000000	0.00000000	0.00000000	0.00000000	0.00000000	0.00000000	-0.01977001	0.00000000	0.0183466	0.00000000	0.00000000	0.00000000	-0.01909790	0.00000000	-0.01921029	0.00000000	0.00000000	0.00000000
-66.000	0.02990990	0.02453435	0.02321993	0.01835170	0.01980403	0.01998992	0.01975735	0.00000000	-0.0402422	0.00000000	0.00000000	0.00000000	0.00000000	0.00000000	-0.0375979	-0.0391579	-0.0389604	0.00000000	0.00000000	0.00000000	0.00000000	0.00000000	0.00000000	0.00000000	0.00000000	-0.01978207	0.00000000	0.0182966	0.00000000	0.00000000	0.00000000	-0.01896428	0.00000000	-0.01907035	0.00000000	0.00000000	0.00000000
-64.000	0.02988881	0.02450603	0.02312882	0.01825125	0.01979926	0.01998876	0.01975199	0.00000000	-0.0402654	0.00000000	0.00000000	0.00000000	0.00000000	0.00000000	-0.0375747	-0.0388973	-0.0392300	0.00000000	0.00000000	0.00000000	0.00000000	0.00000000	0.00000000	0.00000000	0.00000000	-0.01977003	0.00000000	0.0182193	0.00000000	0.00000000	0.00000000	-0.01881454	0.00000000	-0.01891496	0.00000000	0.00000000	0.00000000
-62.000	0.02986941	0.02447968	0.02303951	0.01815271	0.01979433	0.01998756	0.01974650	0.00000000	-0.0402395	0.00000000	0.00000000	0.00000000	0.00000000	0.00000000	-0.0375080	-0.0385978	-0.0394439	0.00000000	0.00000000	0.00000000	0.00000000	0.00000000	0.00000000	0.00000000	0.00000000	-0.01973503	0.00000000	0.0181123	0.00000000	0.00000000	0.00000000	-0.01864946	0.00000000	-0.01874488	0.00000000	0.00000000	0.00000000
-60.000	0.02985173	0.02445510	0.02295206	0.01805618	0.01978928	0.01998632	0.01974085	0.00000000	-0.0401660	0.00000000	0.00000000	0.00000000	0.00000000	0.00000000	-0.0373999	-0.0382609	-0.0396037	0.00000000	0.00000000	0.00000000	0.00000000	0.00000000	0.00000000	0.00000000	0.00000000	-0.01967813	0.00000000	0.0179732	0.00000000	0.00000000	0.00000000	-0.01846974	0.00000000	-0.01861547	0.00000000	0.00000000	0.00000000
-58.000	0.02983580	0.02443233	0.02286652	0.01796174	0.01978409	0.01998504	0.01973506	0.00000000	-0.0400463	0.00000000	0.00000000	0.00000000	0.00000000	0.00000000	-0.0372523	-0.0378877	-0.0397109	0.00000000	0.00000000	0.00000000	0.00000000	0.00000000	0.00000000	0.00000000	0.00000000	-0.01960036	0.00000000	0.0177990	0.00000000	0.00000000	0.00000000	-0.01828262	0.00000000	-0.01862576	0.00000000	0.00000000	0.00000000
-56.000	0.02982161	0.02441153	0.02278318	0.01786947	0.01977874	0.01998371	0.01972913	0.00000000	-0.0398816	0.00000000	0.00000000	0.00000000	0.00000000	0.00000000	-0.0370672	-0.0374797	-0.0397672	0.00000000	0.00000000	0.00000000	0.00000000	0.00000000	0.00000000	0.00000000	0.00000000	-0.01950265	0.00000000	0.0175866	0.00000000	0.00000000	0.00000000	-0.01830050	0.00000000	-0.01863616	0.00000000	0.00000000	0.00000000
-54.000	0.02980927	0.02439253	0.02270158	0.01777944	0.01977325	0.01998235	0.01972305	0.00000000	-0.0396734	0.00000000	0.00000000	0.00000000	0.00000000	0.00000000	-0.0368464	-0.0370380	-0.0397740	0.00000000	0.00000000	0.00000000	0.00000000	0.00000000	0.00000000	0.00000000	0.00000000	-0.01938593	0.00000000	0.0173325	0.00000000	0.00000000	0.00000000	-0.01831841	0.00000000	-0.01864609	0.00000000	0.00000000	0.00000000
-52.000	0.02979866	0.02437539	0.02262222	0.01769192	0.01976762	0.01998095	0.01971681	0.00000000	-0.0394229	0.00000000	0.00000000	0.00000000	0.00000000	0.00000000	-0.0365913	-0.0365638	-0.0397328	0.00000000	0.00000000	0.00000000	0.00000000	0.00000000	0.00000000	0.00000000	0.00000000	-0.01925103	0.00000000	0.0170328	0.00000000	0.00000000	0.00000000	-0.01833567	0.00000000	-0.01865575	0.00000000	0.00000000	0.00000000
-50.000	0.02978985	0.02436009	0.02254579	0.01760651	0.01976183	0.01997950	0.01971041	0.00000000	-0.0391314	0.00000000	0.00000000	0.00000000	0.00000000	0.00000000	-0.0363037	-0.0360583	-0.0396453	0.00000000	0.00000000	0.00000000	0.00000000	0.00000000	0.00000000	0.00000000	0.00000000	-0.01909875	0.00000000	0.0166834	0.00000000	0.00000000	0.00000000	-0.01835250	0.00000000	-0.01866514	0.00000000	0.00000000	0.00000000
-48.000	0.02978278	0.02434687	0.02247178	0.01752369	0.01975589	0.01997802	0.01970386	0.00000000	-0.0388003	0.00000000	0.00000000	0.00000000	0.00000000	0.00000000	-0.0359850	-0.0355226	-0.0395128	0.00000000	0.00000000	0.00000000	0.00000000	0.00000000	0.00000000	0.00000000	0.00000000	-0.01892987	0.00000000	0.0162797	0.00000000	0.00000000	0.00000000	-0.01836890	0.00000000	-0.01867426	0.00000000	0.00000000	0.00000000
-46.000	0.02977746	0.02433533	0.02239969	0.01744306	0.01974979	0.01997649	0.01969715	0.00000000	-0.0384308	0.00000000	0.00000000	0.00000000	0.00000000	0.00000000	-0.0356365	-0.0349579	-0.0393369	0.00000000	0.00000000	0.00000000	0.00000000	0.00000000	0.00000000	0.00000000	0.00000000	-0.01874509	0.00000000	0.0158169	0.00000000	0.00000000	0.00000000	-0.01838487	0.00000000	-0.01868312	0.00000000	0.00000000	0.00000000
-44.000	0.02977383	0.02432542	0.02232972	0.01736504	0.01974352	0.01997492	0.01969026	0.00000000	-0.0380241	0.00000000	0.00000000	0.00000000	0.00000000	0.00000000	-0.0352596	-0.0343651	-0.0391189	0.00000000	0.00000000	0.00000000	0.00000000	0.00000000	0.00000000	0.00000000	0.00000000	-0.01870248	0.00000000	0.0152899	0.00000000	0.00000000	0.00000000	-0.01840042	0.00000000	-0.01869173	0.00000000	0.00000000	0.00000000
-42.000	0.02977184	0.02431710	0.02226171	0.01728944	0.01973710	0.01997331	0.01968322	0.00000000	-0.0375814	0.00000000	0.00000000	0.00000000	0.00000000	0.00000000	-0.0348554	-0.0337454	-0.0388602	0.00000000	0.00000000	0.00000000	0.00000000	0.00000000	0.00000000	0.00000000	0.00000000	-0.01870892	0.00000000	0.0146934	0.00000000	0.00000000	0.00000000	-0.01841555	0.00000000	-0.01870008	0.00000000	0.00000000	0.00000000
-40.000	0.02977138	0.02431031	0.02219553	0.01721626	0.01973050	0.01997167	0.01967600	0.00000000	-0.0371039	0.00000000	0.00000000	0.00000000	0.00000000	0.00000000	-0.0344251	-0.0330996	-0.0385623	0.00000000	0.00000000	0.00000000	0.00000000	0.00000000	0.00000000	0.00000000	0.00000000	-0.01871522	0.00000000	0.0140223	0.00000000	0.00000000	0.00000000	-0.01843027	0.00000000	-0.01870820	0.00000000	0.00000000	0.00000000
-38.000	0.02977245	0.02430498	0.02213129	0.01714550	0.01972373	0.01996997	0.01966861	0.00000000	-0.0365928	0.00000000	0.00000000	0.00000000	0.00000000	0.00000000	-0.0339699	-0.0324289	-0.0382264	0.00000000	0.00000000	0.00000000	0.00000000	0.00000000	0.00000000	0.00000000	0.00000000	-0.01872142	0.00000000	0.0132715	0.00000000	0.00000000	0.00000000	-0.01844458	0.00000000	-0.01871609	0.00000000	0.00000000	0.00000000
-36.000	0.02977496	0.02430106	0.02206883	0.01707714	0.01971679	0.01996824	0.01966104	0.00000000	-0.0360491	0.00000000	0.00000000	0.00000000	0.00000000	0.00000000	-0.0334907	-0.0317341	-0.0378537	0.00000000	0.00000000	0.00000000	0.00000000	0.00000000	0.00000000	0.00000000	0.00000000	-0.01872752	0.00000000	0.0124366	0.00000000	0.00000000	0.00000000	-0.01845851	0.00000000	-0.01872375	0.00000000	0.00000000	0.00000000
-34.000	0.02977882	0.02429847	0.02200802	0.01701118	0.01970967	0.01996647	0.01965278	0.00000000	-0.0354741	0.00000000	0.00000000	0.00000000	0.00000000	0.00000000	-0.0329885	-0.0310161	-0.0374457	0.00000000	0.00000000	0.00000000	0.00000000	0.00000000	0.00000000	0.00000000	0.00000000	-0.01873351	0.00000000	0.0115139	0.00000000	0.00000000	0.00000000	-0.01847205	0.00000000	-0.01873119	0.00000000	0.00000000	0.00000000
-32.000	0.02978391	0.02429715	0.02194889	0.01694772	0.01970237	0.01996465	0.01964481	0.00000000	-0.0348688	0.00000000	0.00000000	0.00000000	0.00000000	0.00000000	-0.0324643	-0.0302760	-0.0370034	0.00000000	0.00000000	0.00000000	0.00000000	0.00000000	0.00000000	0.00000000	0.00000000	-0.01873940	0.00000000	0.0105010	0.00000000	0.00000000	0.00000000	-0.01848521	0.00000000	-0.01873842	0.00000000	0.00000000	0.00000000
-30.000	0.02979016	0.02429701	0.02189130	0.01688645	0.01969475	0.01996279	0.01963696	0.00000000	-0.0342342	0.00000000	0.00000000	0.00000000	0.00000000	0.00000000	-0.0319190	-0.0295144	-0.0365281	0.00000000	0.00000000	0.00000000	0.00000000	0.00000000	0.00000000	0.00000000	0.00000000	-0.01874517	0.00000000	0.0093976	0.00000000	0.00000000	0.00000000	-0.01849802	0.00000000	-0.01874545	0.00000000	0.00000000	0.00000000
-28.000	0.02979750	0.02429797	0.02183491	0.01682761	0.01968655	0.01996089	0.01962888	0.00000000	-0.0335714	0.00000000	0.00000000	0.00000000	0.00000000	0.00000000	-0.0313533	-0.0287323	-0.0360210	0.00000000	0.00000000	0.00000000	0.00000000	0.00000000	0.00000000	0.00000000	0.00000000	-0.01875084	0.00000000	0.0082055	0.00000000	0.00000000	0.00000000	-0.01851047	0.00000000	-0.01875229	0.00000000	0.00000000	0.00000000
-26.000	0.02980581	0.02429996	0.02177986	0.01677102	0.01967878	0.01995894	0.01962057	0.00000000	-0.0328814	0.00000000	0.00000000	0.00000000	0.00000000	0.00000000	-0.0307681	-0.0279306	-0.0354831	0.00000000	0.00000000	0.00000000	0.00000000	0.00000000	0.00000000	0.00000000	0.00000000	-0.01875640	0.00000000	0.0069292	0.00000000	0.00000000	0.00000000	-0.01852257	0.00000000	-0.01875894	0.00000000	0.00000000	0.00000000
-24.000	0.02981499	0.02430290	0.02172603	0.01671663	0.01967097	0.01995694	0.01961200	0.00000000	-0.0321652	0.00000000	0.00000000	0.00000000	0.00000000	0.00000000	-0.0301642	-0.0271100	-0.0349155	0.00000000	0.00000000	0.00000000	0.00000000	0.00000000	0.00000000	0.00000000	0.00000000	-0.01876186	0.00000000	0.0055765	0.00000000	0.00000000	0.00000000	-0.01853434	0.00000000	-0.01876540	0.00000000	0.00000000	0.00000000
-22.000	0.02982490	0.02430669	0.02167348	0.01666440	0.01966292	0.01995490	0.02008234	0.00000000	-0.0314238	0.00000000	0.00000000	0.00000000	0.00000000	0.00000000	-0.0295423	-0.0262714	-0.0343194	0.00000000	0.00000000	0.00000000	0.00000000	0.00000000	0.00000000	0.00000000	0.00000000	-0.01876721	0.00000000	0.0041585	0.00000000	0.00000000	0.00000000	-0.01854579	0.00000000	-0.01877169	0.00000000	0.00000000	0.00000000
-20.000	0.02983543	0.02431126	0.02162215	0.01661412	0.01965462	0.02034948	0.02039325	0.00000000	-0.0306581	0.00000000	0.00000000	0.00000000	0.00000000	0.00000000	-0.0289032	-0.0254154	-0.0336957	0.00000000	0.00000000	0.00000000	0.00000000	0.00000000	0.00000000	0.00000000	0.00000000	-0.01877246	0.00000000	0.0026895	0.00000000	0.00000000	0.00000000	-0.01855693	0.00000000	-0.01877782	0.00000000	0.00000000	0.00000000
-18.000	0.02984646	0.02431652	0.02157190	0.01656592	0.01964605	0.02077895	0.02085218	0.00000000	-0.0298691	0.00000000	0.00000000	0.00000000	0.00000000	0.00000000	-0.0282474	-0.0245430	-0.0330455	0.00000000	0.00000000	0.00000000	0.00000000	0.00000000	0.00000000	0.00000000	0.00000000	-0.01877761	0.00000000	0.0011862	0.00000000	0.00000000	0.00000000	-0.01856776	0.00000000	-0.01878378	0.00000000	0.00000000	0.00000000
-16.000	0.02985785	0.02432239	0.02152265	0.01651983	0.01996306	0.02125229	0.02130241	0.00000000	-0.0290577	0.00000000	0.00000000	0.00000000	0.00000000	0.00000000	-0.0275757	-0.0236547	-0.0323697	0.00000000	0.00000000	0.00000000	0.00000000	0.00000000	0.00000000	0.00000000	0.00000000	-0.01878266	0.00000000	-0.0003324	0.00000000	0.00000000	0.00000000	-0.01857830	0.00000000	-0.01878958	0.00000000	0.00000000	0.00000000
-14.000	0.02986958	0.02432878	0.02147370	0.01647577	0.02038969	0.02171827	0.02174363	0.00000000	-0.0282248	0.00000000	0.00000000	0.00000000	0.00000000	0.00000000	-0.0268887	-0.0227515	-0.0316693	0.00000000	0.00000000	0.00000000	0.00000000	0.00000000	0.00000000	0.00000000	0.00000000	-0.01878761	0.00000000	-0.0018467	0.00000000	0.00000000	0.00000000	-0.01858855	0.00000000	-0.01879524	0.00000000	0.00000000	0.00000000
-12.000	0.02988134	0.02476135	0.02142509	0.01643364	0.02080791	0.02217669	0.02217552	0.00000000	-0.0273712	0.00000000	0.00000000	0.00000000	0.00000000	0.00000000	-0.0261870	-0.0218339	-0.0309453	0.00000000	0.00000000	0.00000000	0.00000000	0.00000000	0.00000000	0.00000000	0.00000000	-0.01879247	0.00000000	-0.0033372	0.00000000	0.00000000	0.00000000	-0.01859853	0.00000000	-0.01880075	0.00000000	0.00000000	0.00000000
-10.000	0.02989301	0.02518634	0.02137694	0.01639336	0.02121743	0.02262732	0.02259775	0.00000000	-0.0264979	0.00000000	0.00000000	0.00000000	0.00000000	0.00000000	-0.0254713	-0.0209027	-0.0301985	0.00000000	0.00000000	0.00000000	0.00000000	0.00000000	0.00000000	0.00000000	0.00000000	-0.01879723	0.00000000	-0.0047859	0.00000000	0.00000000	0.00000000	-0.01860824	0.00000000	-0.01880612	0.00000000	0.00000000	0.00000000
-8.000	0.02990445	0.02560344	0.02133131	0.01635482	0.02161795	0.02306994	0.02300995	0.00000000	-0.0256057	0.00000000	0.00000000	0.00000000	0.00000000	0.00000000	-0.0247420	-0.0199988	-0.0294299	0.00000000	0.00000000	0.00000000	0.00000000	0.00000000	0.00000000	0.00000000	0.00000000	-0.01880191	0.00000000	-0.0061769	0.00000000	0.00000000	0.00000000	-0.01861770	0.00000000	-0.01881136	0.00000000	0.00000000	0.00000000
-6.000	0.02991552	0.02601250	0.02128708	0.01631790	0.02200913	0.02350433	0.02341176	0.00000000	-0.0246955	0.00000000	0.00000000	0.00000000	0.00000000	0.00000000	-0.0239997	-0.0199997	-0.0286402	0.00000000	0.00000000	0.00000000	0.00000000	0.00000000	0.00000000	0.00000000	0.00000000	-0.01880650	0.00000000	-0.0074973	0.00000000	0.00000000	0.00000000	-0.01862691	0.00000000	-0.01881646	0.00000000	0.00000000	0.00000000
-4.000	0.02992609	0.02641338	0.02124312	0.01628250	0.02239066	0.02393027	0.02380280	0.00000000	-0.0237680	0.00000000	0.00000000	0.00000000	0.00000000	0.00000000	-0.0232451	-0.0200007	-0.0278305	0.00000000	0.00000000	0.00000000	0.00000000	0.00000000	0.00000000	0.00000000	0.00000000	-0.01881100	0.00000000	-0.0087375	0.00000000	0.00000000	0.00000000	-0.01863587	0.00000000	-0.01882144	0.00000000	0.00000000	0.00000000
-2.000	0.02993601	0.02680594	0.02119924	0.01624849	0.02276217	0.02434750	0.02418264	0.00000000	-0.0228241	0.00000000	0.00000000	0.00000000	0.00000000	0.00000000	-0.0224786	-0.0200017	-0.0270014	0.00000000	0.00000000	0.00000000	0.00000000	0.00000000	0.00000000	0.00000000	0.00000000	-0.01881542	0.00000000	-0.0098913	0.00000000	0.00000000	0.00000000	-0.01864460	0.00000000	-0.01882630	0.00000000	0.00000000	0.00000000
0.000	0.03034956	0.02719001	0.02120308	0.01621575	0.02312329	0.02475577	0.02455085	0.00000000	-0.0218647	0.00000000	0.00000000	0.00000000	0.00000000	0.00000000	-0.0217007	-0.0200027	-0.0261538	0.00000000	0.00000000	0.00000000	0.00000000	0.00000000	0.00000000	0.00000000	0.00000000	-0.01881976	0.00000000	-0.0109552	0.00000000	0.00000000	0.00000000	-0.01865310	0.00000000	-0.01883103	0.00000000	0.00000000	0.00000000
2.000	0.03077101	0.02756546	0.02148660	0.01618412	0.02347362	0.02515483	0.02490697	0.00000000	-0.0208904	0.00000000	0.00000000	0.00000000	0.00000000	0.00000000	-0.0209120	-0.0200037	-0.0252886	0.00000000	0.00000000	0.00000000	0.00000000	0.00000000	0.00000000	0.00000000	0.00000000	-0.01882401	0.00000000	-0.0119284	0.00000000	0.00000000	0.00000000	-0.01866139	0.00000000	-0.01883565	0.00000000	0.00000000	0.00000000
4.000	0.03118189	0.02793213	0.02175765	0.01628941	0.02381274	0.02554441	0.02525050	0.00000000	-0.0200043	0.00000000	0.00000000	0.00000000	0.00000000	0.00000000	-0.0201130	-0.0200046	-0.0244065	0.00000000	0.00000000	0.00000000	0.00000000	0.00000000	0.00000000	0.00000000	0.00000000	-0.01882819	0.00000000	-0.0128124	0.00000000	0.00000000	0.00000000	-0.01866946	0.00000000	-0.01884016	0.00000000	0.00000000	0.00000000
6.000	0.03158192	0.02828988	0.02201566	0.01653984	0.02414019	0.02592421	0.02558089	0.00000000	-0.0200053	0.00000000	0.00000000	0.00000000	0.00000000	0.00000000	-0.0193041	-0.0200056	-0.0235083	0.00000000	0.00000000	0.00000000	0.00000000	0.00000000	0.00000000	0.00000000	0.00000000	-0.01883229	0.00000000	-0.0136100	0.00000000	0.00000000	0.00000000	-0.01867732	0.00000000	-0.01884456	0.00000000	0.00000000	0.00000000
8.000	0.03197086	0.02863853	0.02226001	0.01678102	0.02445549	0.02629394	0.02589759	0.00000000	-0.0200062	0.00000000	0.00000000	0.00000000	0.00000000	0.00000000	-0.0192903	-0.0200065	-0.0225947	0.00000000	0.00000000	0.00000000	0.00000000	0.00000000	0.00000000	0.00000000	0.00000000	-0.01883632	0.00000000	-0.0143253	0.00000000	0.00000000	0.00000000	-0.01868499	0.00000000	-0.01884886	0.00000000	0.00000000	0.00000000
10.000	0.03234841	0.02897793	0.02249003	0.01701255	0.02475811	0.02665327	0.02619995	0.00000000	-0.0200072	0.00000000	0.00000000	0.00000000	0.00000000	0.00000000	-0.0193034	-0.0200075	-0.0216664	0.00000000	0.00000000	0.00000000	0.00000000	0.00000000	0.00000000	0.00000000	0.00000000	-0.01884028	0.00000000	-0.0149632	0.00000000	0.00000000	0.00000000	-0.01869246	0.00000000	-0.01885305	0.00000000	0.00000000	0.00000000
