# Supplementary material for: The evolution of pelvic limb muscle moment arms in bird-line archosaurs
Source: Sci Adv. 2021 Mar 19;7(12):eabe2778. doi: 10.1126/sciadv.abe2778 (PMC7978429; doi:10.1126/sciadv.abe2778)
Supplement: Data file S7 [file abe2778_Data_file_S7.zip › supp data/data_processing_files/bl1_sensitivity_analyses/ankle_Ex_ACE_data_from_dino_moment_arms_Sun_Jun_07_14-26-54_2020-MAC_2bl1.csv]

NODES	AMB_tendon_Lower_95_CI_Envelope	AMB_tendon_ACE	AMB_tendon_Upper_95_CI_Envelope	GL_Lower_95_CI_Envelope	GL_ACE	GL_Upper_95_CI_Envelope	GM_Lower_95_CI_Envelope	GM_ACE	GM_Upper_95_CI_Envelope	EDL_Lower_95_CI_Envelope	EDL_ACE	EDL_Upper_95_CI_Envelope	EHL_Lower_95_CI_Envelope	EHL_ACE	EHL_Upper_95_CI_Envelope	TA_Lower_95_CI_Envelope	TA_ACE	TA_Upper_95_CI_Envelope	FDL_Lower_95_CI_Envelope	FDL_ACE	FDL_Upper_95_CI_Envelope	FHL_Lower_95_CI_Envelope	FHL_ACE	FHL_Upper_95_CI_Envelope	FL_Lower_95_CI_Envelope	FL_ACE	FL_Upper_95_CI_Envelope	FL_tendon_Lower_95_CI_Envelope	FL_tendon_ACE	FL_tendon_Upper_95_CI_Envelope	FB_Lower_95_CI_Envelope	FB_ACE	FB_Upper_95_CI_Envelope
Archosauria	-0.21848	-0.16089	-0.10329	-0.28125	-0.20918	-0.13711	-0.26495	-0.20453	-0.14411	0.082535	0.1261	0.16967	0.027153	0.076753	0.12635	0.083453	0.11906	0.15467	-0.19492	-0.14455	-0.094177	-0.19808	-0.15493	-0.11177	-0.13882	-0.069885	-0.00095203	-0.14391	-0.10735	-0.070802	-0.031524	0.032282	0.096089
Dinosauromorpha	-0.18111	-0.13077	-0.080432	-0.23414	-0.17115	-0.10817	-0.22706	-0.17425	-0.12144	0.075925	0.114	0.15208	0.016854	0.060206	0.10356	0.085502	0.11663	0.14775	-0.16832	-0.12429	-0.080268	-0.16887	-0.13115	-0.093434	-0.10372	-0.04347	0.016779	-0.13406	-0.10211	-0.070161	-0.010204	0.045565	0.10133
Dinosauria	-0.19022	-0.14103	-0.091838	-0.24334	-0.18179	-0.12023	-0.23794	-0.18633	-0.13473	0.0802	0.11741	0.15462	0.042002	0.084365	0.12673	0.095303	0.12572	0.15613	-0.17955	-0.13653	-0.09351	-0.17779	-0.14093	-0.10407	-0.1079	-0.049026	0.0098502	-0.13599	-0.10477	-0.073553	-0.012985	0.041512	0.096009
Saurischia	-0.21514	-0.16612	-0.11709	-0.27455	-0.21321	-0.15187	-0.25567	-0.20424	-0.15281	0.065044	0.10213	0.13921	0.036371	0.078588	0.12081	0.084815	0.11513	0.14544	-0.20127	-0.1584	-0.11553	-0.18797	-0.15124	-0.11451	-0.13658	-0.077907	-0.019234	-0.15002	-0.11891	-0.087796	-0.055939	-0.0016288	0.052681
Neotheropoda	-0.17012	-0.12112	-0.072123	-0.22165	-0.16033	-0.099022	-0.2072	-0.15579	-0.10439	0.066504	0.10357	0.14063	0.042503	0.0847	0.1269	0.077362	0.10766	0.13795	-0.16042	-0.11757	-0.074715	-0.15251	-0.1158	-0.079082	-0.08754	-0.028895	0.02975	-0.11695	-0.085851	-0.054753	-0.035882	0.018402	0.072686
Averostra	-0.18076	-0.13175	-0.082744	-0.23662	-0.1753	-0.11398	-0.22105	-0.16964	-0.11823	0.085909	0.12298	0.16005	0.067309	0.10951	0.15172	0.090448	0.12075	0.15105	-0.17186	-0.129	-0.086144	-0.16277	-0.12605	-0.089327	-0.052033	0.0066216	0.065276	-0.13065	-0.099544	-0.068442	-0.012959	0.041333	0.095626
Avetheropoda	-0.19331	-0.14423	-0.095146	-0.25027	-0.18886	-0.12744	-0.23192	-0.18043	-0.12894	0.11014	0.14727	0.1844	0.07977	0.12204	0.16431	0.11094	0.14129	0.17163	-0.18126	-0.13834	-0.095416	-0.17082	-0.13404	-0.097267	-0.067685	-0.0089401	0.049805	-0.14133	-0.11018	-0.079032	0.00072271	0.055099	0.10947
Coelurosauria	-0.17604	-0.12644	-0.076836	-0.23174	-0.16967	-0.10761	-0.21597	-0.16394	-0.1119	0.12151	0.15903	0.19655	0.077588	0.1203	0.16302	0.12225	0.15291	0.18358	-0.1663	-0.12292	-0.07954	-0.15725	-0.12009	-0.08292	-0.048906	0.010458	0.069823	-0.14238	-0.1109	-0.079424	0.029913	0.084863	0.13981
Eumaniraptora	-0.17109	-0.11808	-0.065065	-0.2283	-0.16197	-0.095628	-0.21241	-0.15679	-0.10117	0.076216	0.11632	0.15642	0.036515	0.08217	0.12783	0.086273	0.11905	0.15183	-0.16378	-0.11741	-0.07105	-0.15553	-0.11581	-0.076089	-0.068937	-0.0054855	0.057966	-0.13577	-0.10213	-0.068481	-0.0097432	0.048989	0.10772
Dromaeosauridae	-0.1523	-0.10646	-0.060619	-0.20148	-0.14412	-0.086761	-0.19129	-0.1432	-0.095106	0.064431	0.099106	0.13378	0.032379	0.071857	0.11133	0.078241	0.10658	0.13493	-0.14639	-0.1063	-0.066215	-0.14002	-0.10567	-0.071323	-0.05466	0.00020482	0.05507	-0.13024	-0.10114	-0.072049	-0.011489	0.039296	0.090081
Avialae	-0.17041	-0.12134	-0.072271	-0.2335	-0.1721	-0.1107	-0.21471	-0.16323	-0.11175	0.0537	0.090819	0.12794	0.012092	0.054351	0.096611	0.067317	0.097657	0.128	-0.16593	-0.12302	-0.080103	-0.15845	-0.12168	-0.084911	-0.085851	-0.02712	0.031612	-0.12548	-0.094335	-0.063192	-0.031555	0.022808	0.077172
Phasianidae	-0.1583	-0.11295	-0.067597	-0.22388	-0.16713	-0.11039	-0.21719	-0.16961	-0.12204	0.055835	0.09014	0.12444	0.036129	0.075184	0.11424	0.065179	0.093219	0.12126	-0.1569	-0.11724	-0.077579	-0.15421	-0.12023	-0.086246	-0.066651	-0.012373	0.041905	-0.11856	-0.089778	-0.060997	-0.011605	0.038636	0.088878
