# Supplementary material for: The evolution of pelvic limb muscle moment arms in bird-line archosaurs
Source: Sci Adv. 2021 Mar 19;7(12):eabe2778. doi: 10.1126/sciadv.abe2778 (PMC7978429; doi:10.1126/sciadv.abe2778)
Supplement: Data file S7 [file abe2778_Data_file_S7.zip › supp data/data_processing_files/bl1_sensitivity_analyses/dino_moment_arms_Sun_Jun_07_14-26-54_2020-MAC_2bl1_ACEciHi.csv]

ankle_Ex_AMB_tendon Upper 95% CI	ankle_Ex_GL Upper 95% CI	ankle_Ex_GM Upper 95% CI	ankle_Ex_EDL Upper 95% CI	ankle_Ex_EHL Upper 95% CI	ankle_Ex_TA Upper 95% CI	ankle_Ex_FDL Upper 95% CI	ankle_Ex_FHL Upper 95% CI	ankle_Ex_FL Upper 95% CI	ankle_Ex_FL_tendon Upper 95% CI	ankle_Ex_FB Upper 95% CI	hip_Ab_IT1 Upper 95% CI	hip_Ab_IT3 Upper 95% CI	hip_Ab_AMB Upper 95% CI	hip_Ab_ILFB Upper 95% CI	hip_Ab_PIFI1 Upper 95% CI	hip_Ab_PIFI2 Upper 95% CI	hip_Ab_IFE Upper 95% CI	hip_Ab_FTI1 Upper 95% CI	hip_Ab_FTI3 Upper 95% CI	hip_Ab_FTE Upper 95% CI	hip_Ab_ADD1 Upper 95% CI	hip_Ab_ADD2 Upper 95% CI	hip_Ab_PIFE1 Upper 95% CI	hip_Ab_PIFE2 Upper 95% CI	hip_Ab_PIFE3 Upper 95% CI	hip_Ab_ISTR Upper 95% CI	hip_Ab_CFB Upper 95% CI	hip_Ab_CFL Upper 95% CI	hip_Ab_IT2 Upper 95% CI	hip_Ab_ITC Upper 95% CI	hip_Ex_IT1 Upper 95% CI	hip_Ex_IT3 Upper 95% CI	hip_Ex_AMB Upper 95% CI	hip_Ex_ILFB Upper 95% CI	hip_Ex_PIFI1 Upper 95% CI	hip_Ex_PIFI2 Upper 95% CI	hip_Ex_IFE Upper 95% CI	hip_Ex_FTI1 Upper 95% CI	hip_Ex_FTI3 Upper 95% CI	hip_Ex_FTE Upper 95% CI	hip_Ex_ADD1 Upper 95% CI	hip_Ex_ADD2 Upper 95% CI	hip_Ex_PIFE1 Upper 95% CI	hip_Ex_PIFE2 Upper 95% CI	hip_Ex_PIFE3 Upper 95% CI	hip_Ex_ISTR Upper 95% CI	hip_Ex_CFB Upper 95% CI	hip_Ex_CFL Upper 95% CI	hip_Ex_IT2 Upper 95% CI
99.8967090959537	99.8628907650762	99.8558949053998	100.169668574077	100.126352685298	100.154673702001	99.9058228370999	99.8882287403406	99.9990479677975	99.9291981002717	100.096089096149	100.003170558598	99.8972488514668	100.085153608613	99.9380085389341	100.058403680069	100.025292360834	99.8875737363073	100.453497044877	100.153803134967	99.9802303470443	100.367584126661	100.248575402979	100.130289293328	100.129185343299	100.136271358132	100.159949939733	100.102488607201	100.074220189292	99.9345582563631	99.8943221007934	100.265457356972	99.9879495140348	100.155037274275	99.8085185618148	100.182199115028	100.121716059396	99.9973465459676	99.8640375040542	99.9129179638021	99.7607276505581	99.9169329342837	99.8605160164381	100.18354782759	100.164638170137	100.061622680235	100.012469282926	99.8566411293764	99.7762636383965	100.113671044145
99.9195680090423	99.8918349815847	99.8785574835059	100.15208260299	100.103557669254	100.147751419748	99.9197318758072	99.9065662141873	100.016779459669	99.9298392247277	100.101333900512	99.9810839104453	99.8899742491026	100.052291236008	99.9273465667277	100.006457339445	100.015513766629	99.8935978862903	100.364495087868	100.128760141657	99.9694627188488	100.330568973282	100.230057756575	100.125967238363	100.119141669184	100.14332307517	100.140103833456	100.039224170051	100.048599090953	99.9085421451584	99.9120969224513	100.258861936456	99.9823675361896	100.173787007946	99.8155874746448	100.138723351793	100.13038329012	100.005591603146	99.8701581444167	99.9330495312939	99.749634993999	99.8819693102982	99.8289683905162	100.155800224186	100.1497094761	100.050486505449	99.9989051192601	99.8610681523721	99.7683058970529	100.096756056637
99.9081622869412	99.8797662029278	99.8652744418961	100.154620389468	100.126728039673	100.156132116139	99.9064897649774	99.8959270472802	100.009850206349	99.9264474577124	100.096009459083	99.985337539205	99.8664803402771	100.041902102154	99.900098967704	99.9863271235552	100.015354548098	99.8729194777851	100.312759491282	100.144242339814	99.9323619017485	100.308905366588	100.246767891234	100.111612464084	100.111136336012	100.12400848858	100.120909696414	100.010638257582	100.034154336737	99.9000933387505	99.9048801670449	100.329273523867	100.006183823603	100.202795105996	99.8097908388563	100.150458430383	100.146296790296	100.023389371252	99.9529856470831	99.9174569441157	99.7460614631042	99.8624403737824	99.7993404542114	100.128674229962	100.125691217691	100.054500302213	99.9986627227583	99.8503156087974	99.7508995680474	100.139881630657
99.8829051176823	99.8481341424872	99.8471863003314	100.139208309012	100.120805730723	100.145435033956	99.8844727886701	99.8854891019615	99.9807661542931	99.9122044453583	100.052680879001	99.9328179380373	99.8135456272432	100.015816305383	99.8891881412654	99.9755999590479	100.006842903293	99.8454729101375	100.435648637902	100.174235583825	99.9248193054866	100.297345926089	100.28766405108	100.105977104904	100.123871612166	100.146452854742	100.152501598961	99.9832837210047	100.029168049933	99.8420890328431	99.8935749738084	100.3166845067	99.9901161584815	100.213970935998	99.7755370712614	100.144204157171	100.157097611019	100.003596021125	99.846933452416	99.9186476819551	99.7106227893889	99.9285248588079	99.8000637149072	100.152096651457	100.15185910817	100.057060528983	99.9933611403467	99.7970674366683	99.7414312200896	100.125455800015
99.927876750357	99.9009776563618	99.895609823268	100.140633085332	100.126897831175	100.137953425814	99.9252845192882	99.9209179704493	100.029750235136	99.9452466698368	100.072685538931	99.9512955982251	99.8506985034855	100.041802164098	99.9001489007337	100.007502448804	100.021882299003	99.8917480184339	100.462853344939	100.176268278639	99.9424752408601	100.265335177828	100.28300159857	100.095410870905	100.110051315153	100.140907874296	100.134026911918	99.9718466056978	100.019325552567	99.8864808667565	99.939163661377	100.331787576386	99.9746154556803	100.212124810334	99.8100076569394	100.14846794605	100.148975218471	100.012795198946	99.74479976828	99.9125976791924	99.7484304110235	99.9370765065659	99.7800057384038	100.156249471567	100.153480738032	100.051508164981	99.9762593674403	99.8383995854327	99.7734658755954	100.114417372356
99.9172563890087	99.8860246031715	99.8817715696154	100.160049579068	100.151716843762	100.151048536207	99.9138558553143	99.9106732658484	100.065275905752	99.9315576960702	100.095625701721	99.9544212499252	99.8548890502839	100.053255437553	99.8920786233583	99.9918469346015	99.9964584398827	99.888327340663	100.377913506804	100.133852475992	99.9418995601827	100.254537378916	100.222300791872	100.088589646195	100.099894960462	100.131459841075	100.116834987306	99.9598117588111	100.016338537455	99.8865010813688	99.9364494766205	100.351229803506	99.9544162069948	100.188617765151	99.791666501058	100.132824542702	100.135135887309	99.997527074484	99.7252789461319	99.9135735209765	99.727103643325	99.902717128169	99.7688031304805	100.163910120448	100.154007946429	100.05266026167	99.9825222322852	99.8236080710374	99.7355172972116	100.134439288508
99.9048535404065	99.8725593034778	99.8710646194418	100.184396877063	100.164307502909	100.171633942578	99.9045842535088	99.902732663289	100.04980458466	99.9209675060037	100.109474619563	99.9500615620096	99.8555410324123	100.096858514652	99.8926275135944	100.015207033367	99.9912648169625	99.8860201129538	100.367374859004	100.111111358792	99.9508444003361	100.260395122193	100.200598726087	100.123910910478	100.133265642865	100.136482930431	100.116258447127	99.9765695511256	100.022134792831	99.884721463445	99.9383458447641	100.362103825962	99.9156724202582	100.14357275573	99.7890069213179	100.152559317902	100.133463337416	100.009342591606	99.7590380485483	99.9064103183212	99.7190765693843	99.8920293016585	99.7996873487272	100.167963609085	100.156090494478	100.058178799067	99.9869233924934	99.7977453701203	99.7349759728269	100.151572105708
99.9231642493093	99.8923904606134	99.8880955823832	100.196548368854	100.16301786884	100.18357985299	99.9204595049734	99.9170795165111	100.06982268375	99.9205756013541	100.139812339385	99.9978673096745	99.8767388477392	100.10350583385	99.8889494254879	100.042834362109	100.011681432097	99.8857184591069	100.277155098095	100.093993942368	99.934232974688	100.221870355387	100.179172622658	100.134583105031	100.140528677571	100.134422475203	100.09846639175	99.9938301307815	100.011758712705	99.9138784829676	99.9483254299147	100.431688132152	99.869473252262	100.13804499044	99.8045143187052	100.164294992473	100.119215693075	100.022648086172	99.7933156495406	99.8822379819263	99.6828310554508	99.8669450629714	99.7860835085276	100.153507220235	100.145836617652	100.063081218058	99.9976720126194	99.8322890046138	99.7726915183156	100.188135255491
99.9349353290614	99.9043718647143	99.8988265288536	100.156420071364	100.127825642535	100.151829244845	99.9289500535756	99.9239113726704	100.057965544673	99.9315188204015	100.107721494814	100.058003046558	99.9023335597878	100.078532029639	99.9130939395728	100.064144581112	100.029449568079	99.9201597974106	100.273081498764	100.088609923369	99.9458570412195	100.193156576716	100.157453239976	100.128290877607	100.133407848053	100.109457619207	100.089157921084	100.007788731459	100.031993796198	99.9449721580569	99.9770575453049	100.429434744704	99.93147171718	100.145051387507	99.8478307294537	100.156332430627	100.086739519448	100.04908509562	99.8715861941344	99.9009261121876	99.7642660439074	99.863199864303	99.8138959567704	100.115763759959	100.109954346539	100.04921059249	100.003516319144	99.8785341859449	99.8323118243781	100.207048453758
99.9393811631663	99.9132387645082	99.9048938114322	100.13378149222	100.111334135776	100.134926496241	99.9337851515458	99.9286773553496	100.055069944366	99.9279505577528	100.090081294039	100.068185361416	99.909273243758	100.069270204785	99.9157149189119	100.076789174553	100.033379895273	99.9237991644627	100.270167194963	100.076538252112	99.921121133447	100.199813353531	100.156997235787	100.12133756912	100.126745903171	100.100631345571	100.072803183187	100.002613005624	100.046792681141	99.9118297382995	99.9739588630724	100.383121948045	99.9325181597118	100.123411337392	99.8612898283923	100.141781754172	100.073319868172	100.065412193483	99.8387484006661	99.915607033335	99.7758786202748	99.8419368134338	99.8134267104927	100.09409777845	100.086354830728	100.049191416974	100.011184375104	99.8774671324794	99.8405150108757	100.188228293741
99.9277289302011	99.8893030309843	99.8882454925523	100.127938198791	100.096610556697	100.12799666755	99.9198970626812	99.9150889035175	100.031611687389	99.9368078370999	100.077171964908	100.088000508366	99.904827147059	100.048654598071	99.9246525115319	100.058637126889	100.03484606024	99.9364078498037	100.230288318395	100.076330050931	99.9686830227671	100.138134345556	100.117749615268	100.11985175802	100.123486275082	100.082513968124	100.084261597562	100.014653982679	100.030227767319	99.9841170098021	99.995455342262	100.448967949323	99.9665130071731	100.159101798991	99.8609157139931	100.148921159552	100.056468043582	100.049917751684	99.9399362436814	99.876097242797	99.804482905936	99.8603047779099	99.8256038605972	100.087833460348	100.086699084585	100.030550637064	99.9964415973837	99.9044435969088	99.8647221488567	100.230847151175
99.9324030189003	99.8896135374773	99.8779645537908	100.124444156792	100.114238710006	100.121258431452	99.92242142875	99.913753934627	100.041904856257	99.9390031719572	100.08887764015	100.11421607933	99.8781208426374	100.027114285393	99.911866153432	100.078523680116	100.03781294113	99.9311404336384	100.159830236778	100.06142047796	99.9732972127448	100.066286919924	100.059808312577	100.0995738718	100.103541942217	100.049062808986	100.0581815901	100.015030450124	100.025179059838	99.9989341057714	99.9913531542797	100.487523727063	99.9275678074821	100.130089114418	99.8298358654919	100.132971805132	100.043865298381	100.050182460933	100.06528960958	99.749532504049	99.7561629661858	99.8412959273525	99.808502463057	100.063693103106	100.072658584763	100.019777422127	99.9851572140414	99.8931505417043	99.8447628624474	100.251651330769
[truncated: 36 more columns]
