# Supplementary material for: The evolution of pelvic limb muscle moment arms in bird-line archosaurs
Source: Sci Adv. 2021 Mar 19;7(12):eabe2778. doi: 10.1126/sciadv.abe2778 (PMC7978429; doi:10.1126/sciadv.abe2778)
Supplement: Data file S7 [file abe2778_Data_file_S7.zip › supp data/data_processing_files/bl1_sensitivity_analyses/dino_moment_arms_Sun_Jun_07_14-26-54_2020-MAC_2bl1_ACEciLo.csv]

ankle_Ex_AMB_tendon Lower 95% CI	ankle_Ex_GL Lower 95% CI	ankle_Ex_GM Lower 95% CI	ankle_Ex_EDL Lower 95% CI	ankle_Ex_EHL Lower 95% CI	ankle_Ex_TA Lower 95% CI	ankle_Ex_FDL Lower 95% CI	ankle_Ex_FHL Lower 95% CI	ankle_Ex_FL Lower 95% CI	ankle_Ex_FL_tendon Lower 95% CI	ankle_Ex_FB Lower 95% CI	hip_Ab_IT1 Lower 95% CI	hip_Ab_IT3 Lower 95% CI	hip_Ab_AMB Lower 95% CI	hip_Ab_ILFB Lower 95% CI	hip_Ab_PIFI1 Lower 95% CI	hip_Ab_PIFI2 Lower 95% CI	hip_Ab_IFE Lower 95% CI	hip_Ab_FTI1 Lower 95% CI	hip_Ab_FTI3 Lower 95% CI	hip_Ab_FTE Lower 95% CI	hip_Ab_ADD1 Lower 95% CI	hip_Ab_ADD2 Lower 95% CI	hip_Ab_PIFE1 Lower 95% CI	hip_Ab_PIFE2 Lower 95% CI	hip_Ab_PIFE3 Lower 95% CI	hip_Ab_ISTR Lower 95% CI	hip_Ab_CFB Lower 95% CI	hip_Ab_CFL Lower 95% CI	hip_Ab_IT2 Lower 95% CI	hip_Ab_ITC Lower 95% CI	hip_Ex_IT1 Lower 95% CI	hip_Ex_IT3 Lower 95% CI	hip_Ex_AMB Lower 95% CI	hip_Ex_ILFB Lower 95% CI	hip_Ex_PIFI1 Lower 95% CI	hip_Ex_PIFI2 Lower 95% CI	hip_Ex_IFE Lower 95% CI	hip_Ex_FTI1 Lower 95% CI	hip_Ex_FTI3 Lower 95% CI	hip_Ex_FTE Lower 95% CI	hip_Ex_ADD1 Lower 95% CI	hip_Ex_ADD2 Lower 95% CI	hip_Ex_PIFE1 Lower 95% CI	hip_Ex_PIFE2 Lower 95% CI	hip_Ex_PIFE3 Lower 95% CI	hip_Ex_ISTR Lower 95% CI	hip_Ex_CFB Lower 95% CI	hip_Ex_CFL Lower 95% CI	hip_Ex_IT2 Lower 95% CI
99.7815189824669	99.7187542379977	99.7350525090411	100.082535456253	100.027153226308	100.083453224702	99.8050849735429	99.8019185210844	99.8611817309524	99.8560930371011	99.9684756992603	99.8449827278287	99.769139593099	99.9728662452024	99.8590178098602	99.9460558540521	99.9583793407877	99.7722070574628	100.123471636044	100.003450480718	99.8729484657161	100.211808312714	100.102402404248	100.058153400845	100.054176066634	100.050621238357	100.065282857589	100.005233532289	100.017129238948	99.7356638271125	99.7878407682551	100.071041901174	99.7825591190686	100.03933674171	99.6755669003069	100.071228135467	100.032816845857	99.9238071667177	99.5250991200322	99.684338799638	99.5260490035849	99.7551227061288	99.729138123872	100.089592337721	100.077660795639	100.023506396887	99.9708456320273	99.6869842330117	99.6255996937983	100.003213128271
99.818888147799	99.7658550245633	99.7729373453758	100.07592545767	100.016854153958	100.085502433658	99.8316837454785	99.8311283086626	99.8962799378306	99.8659430500178	99.9897956903072	99.8428226624081	99.7780026400292	99.9541484716221	99.858306130861	99.9082617287975	99.9570296366141	99.7927637012498	100.076042273974	99.9973470897109	99.8756949066721	100.194415905467	100.102297857879	100.062918149983	100.053581150681	100.068462117807	100.057361761189	99.9542201089298	99.9986997655258	99.7347020217929	99.8190288156455	100.088936579836	99.8028497300171	100.072661024024	99.6993834495987	100.041731149198	100.052682520386	99.9413158222245	99.573915103756	99.7332639955863	99.5445183142871	99.7405419705269	99.714139890104	100.073680106437	100.073688455452	100.017171648797	99.9625247106463	99.7127825724041	99.6366207673367	100.000212288195
99.8097781051621	99.7566588124421	99.7620626303083	100.080199762181	100.042001518357	100.095302517375	99.8204492882366	99.8222092598446	99.8920982874005	99.8640082291515	99.9870145179643	99.8502288929284	99.7570618825524	99.9459971669221	99.8326327762676	99.8903705470508	99.9582039600105	99.7743844910652	100.030883913322	100.015825738607	99.8407321620537	100.175856830284	100.121921144902	100.050001006781	100.04707071365	100.050854493864	100.040054290197	99.92757243987	99.9853928044612	99.7302170786277	99.8139341781972	100.163222766863	99.8307593419142	100.103974973927	99.6962364717523	100.055677822093	100.070367735969	99.9605791921745	99.6634974733486	99.722226873085	99.545621807611	99.7242378282806	99.6871302473392	100.048426596597	100.051403611191	100.0219450834	99.9631118520077	99.7054112031433	99.6222170929266	100.045539231424
99.7848599017862	99.7254508974746	99.7443300874	100.065044085277	100.036371120155	100.084815013178	99.7987287496863	99.812025296563	99.8634199294558	99.8499803404877	99.9440614613228	99.7981747855094	99.7045041521134	99.9202417942141	99.8219543930607	99.8799739845275	99.949889217789	99.7472774088733	100.154744214069	100.046261420069	99.8335052603991	100.164755785777	100.163247442875	100.044577919347	100.060026716955	100.073550899612	100.071924766227	99.9005040923705	99.9805745171825	99.6727980523403	99.8029423238213	100.151205849198	99.8152960718621	100.115491271803	99.6623739363211	100.049750099267	100.081430157271	99.9410022437841	99.5584426607065	99.7240902427666	99.5108737144707	99.7907984665558	99.6882401091245	100.072125497597	100.077827446922	100.024617473613	99.9579327540451	99.6526622743776	99.6131920984431	100.031438441395
99.8298779159453	99.7783524481535	99.7928022677218	100.066503945886	100.042503163429	100.077362082076	99.8395810425671	99.8474889179994	99.9124595223609	99.8830520008374	99.9641175049925	99.8167161402816	99.7417086117546	99.9462728656169	99.8329469582731	99.9119217113163	99.9649555561344	99.7935989697484	100.182081806369	100.048354654621	99.8512043929946	100.132807760897	100.158643847157	100.034040730981	100.046236622548	100.068040406324	100.053488197037	99.8891061369759	99.9707550075801	99.7172699714154	99.8485738862697	100.16638720058	99.7998780698337	100.113691733146	99.6968980551994	100.054058570789	100.073343560135	99.9502310323543	99.4564454506557	99.7181322777718	99.5487758298399	99.7994152674623	99.6682350321407	100.076316149036	100.079484098364	100.019080457193	99.9408477409687	99.6940627357641	99.6452874190285	100.020444489793
99.8192425904297	99.7633806704127	99.7789483156227	100.085909120296	100.06730928917	100.090447940328	99.8281392918952	99.8372330009731	99.94796728299	99.8693535301065	99.9870410897261	99.8198212420483	99.7458825160799	99.9577115519958	99.8248664193358	99.8962516021837	99.9395230044481	99.7901633048729	100.097099095149	100.005919319896	99.850614775496	100.121989725394	100.097924051355	100.027210135211	100.03607052352	100.058581246431	100.036283974372	99.8770586558347	99.967760575872	99.7172643479638	99.84584586869	100.185804171493	99.7796521392037	100.090169657487	99.6785396277759	100.038400751375	100.059492680216	99.9349533545071	99.4368805975528	99.7190784251946	99.5274185754058	99.765034868552	99.6570153571211	100.083964592306	100.080000007666	100.020227602255	99.9471051985502	99.6792491815071	99.6073192681276	100.04045205653
99.8066887316066	99.7497264127596	99.7680829452825	100.110142189813	100.079769901286	100.110939979138	99.8187356262644	99.8291792487268	99.9323152240701	99.8586675018521	100.000722710856	99.8152541754042	99.7463665514391	100.001167424278	99.8253117554813	99.9194644168684	99.9342416608926	99.7877048354717	100.086127795549	99.9829810956108	99.8594189728451	100.127643252012	100.076030357867	100.062436831854	100.069342871378	100.063492051467	100.035583328951	99.8936889501382	99.9734819870034	99.7152239863808	99.8476026435207	100.196423322067	99.7406390928233	100.044972968704	99.675705753045	100.057990047492	100.057703586554	99.9466724640676	99.4701953635701	99.7116155632281	99.5190838459446	99.7541349144765	99.6877273435332	100.087894908573	100.081968531411	100.025696170535	99.9514517916039	99.6531640663166	99.6065804285667	100.057440067255
99.8239635872915	99.7682614145146	99.7840272265519	100.12151013241	100.07758821081	100.122245435622	99.8337049871367	99.8427499527149	99.9510935536977	99.8576181960365	100.029912860424	99.8616374105933	99.7664123374511	100.006804993393	99.8209233390452	99.946081451813	99.9540565571375	99.7863657406336	99.9929402636104	99.9645116249524	99.841842809177	100.08771766292	100.053289785977	100.07246034056	100.075931381176	100.060661382984	100.016939974806	99.9100749583639	99.9625925134717	99.7425924371772	99.856624689629	100.264259336938	99.692592940784	100.038404760226	99.6900175755498	100.068727809631	100.042656511311	99.959316651857	99.5014250431296	99.6853877165504	99.4807279718051	99.7275955887124	99.6729420806519	100.072593619987	100.070932505922	100.030255826822	99.961826108837	99.6861820521523	99.6429411205258	100.093009918359
99.8289059087281	99.7716980444325	99.7875943332271	100.076216365551	100.036515192222	100.086272699277	99.8362235429816	99.8444651229919	99.9310633589407	99.8642275639144	99.9902567741937	99.912395376832	99.7844124119315	99.9751745131578	99.8403850849508	99.9607314104177	99.9678579217689	99.8139678533853	99.9693019317982	99.9502143241891	99.8471069371943	100.049769104	100.022904901974	100.061891716832	100.064363813946	100.030618973456	100.002019402504	99.918268034714	99.9794431024969	99.7618951525517	99.8790443250414	100.250480514535	99.7424153488764	100.038552140056	99.7254522789486	100.054186610291	100.004910169738	99.981394062792	99.5596024717581	99.6905251016931	99.5482506225316	99.7142578746136	99.6929661185079	100.029280243046	100.029893998293	100.014125572549	99.9652028611279	99.7223695479167	99.6936296907528	100.105374894832
99.8476992494302	99.7985178718741	99.8087131425947	100.064430653419	100.03237947581	100.078240818466	99.8536060473066	99.8599814765379	99.9453396901719	99.8697649036858	99.9885114622971	99.9422807797143	99.8073087468151	99.9798986428143	99.8528447559293	99.9873694892904	99.9801226013433	99.8319767191359	100.007493948558	99.9568698304077	99.8357335260243	100.075828540041	100.040655478196	100.063923295693	100.067044650829	100.032460851984	99.997455924676	99.9252059164336	100.001352951757	99.7535260319034	99.889208427043	100.228383138368	99.7690441956404	100.031323171796	99.7554711744084	100.053457926134	100.002563361557	100.006880859321	99.5689811546314	99.7336767046252	99.5890936018715	99.7131490995384	99.7088606479334	100.019316889219	100.017127950882	100.018853971372	99.978055351653	99.7424341121411	99.7205988275012	100.100312822456
99.82958653397	99.7664981849457	99.7852873307279	100.053700465052	100.012092256337	100.067316561496	99.8340680360277	99.8415522823559	99.9141491514664	99.8745220570185	99.9684448859702	99.9532239004055	99.7956775923357	99.9529853554775	99.8573521226644	99.9629163699344	99.9778359234529	99.8381150192448	99.9491054680658	99.9482290419031	99.8772784691381	100.005412784713	99.9932096879635	100.058391714895	100.059578098168	100.009539754125	100.003604898783	99.9317923046356	99.9815860696916	99.8146582316761	99.9047328591178	100.283325272892	99.791519642598	100.060524523846	99.7476404141578	100.054373480792	99.9807255898626	99.9872619327209	99.6511595060283	99.6813469624082	99.6045358439786	99.7224418741838	99.7136694176321	100.007783040779	100.012594044727	99.9980754248258	99.9609780952183	99.7598953032892	99.7363559193174	100.136736604546
99.8417021358233	99.7761202011661	99.7828130539693	100.055835397822	100.036128894338	100.065179311563	99.8431002708196	99.8457931273308	99.9333487566943	99.8814401260823	99.9883946434763	99.989658723594	99.7772474038275	99.9386990324566	99.8496687246334	99.9900608188249	99.9851255201014	99.840300522711	99.8999676920427	99.9430325529847	99.8888232845569	99.9436287901652	99.9447114551672	100.042773952505	100.044479515533	99.981621765097	99.983640575348	99.9384516456478	99.9802255524992	99.8423243080547	99.9075095795136	100.334440680342	99.7658430757749	100.038986326527	99.7251495105583	100.045593074983	99.9738659127674	99.992277433869	99.7984089736563	99.5695488976861	99.5713766171191	99.7138862900121	99.7050552963528	99.98971239727	100.004172458341	99.989764598503	99.9523826834926	99.7595624250284	99.7261298269439	100.164676587805
[truncated: 36 more columns]
