# Supplementary material for: The evolution of pelvic limb muscle moment arms in bird-line archosaurs
Source: Sci Adv. 2021 Mar 19;7(12):eabe2778. doi: 10.1126/sciadv.abe2778 (PMC7978429; doi:10.1126/sciadv.abe2778)
Supplement: Data file S7 [file abe2778_Data_file_S7.zip › supp data/data_processing_files/bl1_sensitivity_analyses/dino_moment_arms_Sun_Jun_07_14-26-54_2020-MAC_2bl1_ACEvals.csv]

ankle_Ex_AMB_tendon ACE	ankle_Ex_GL ACE	ankle_Ex_GM ACE	ankle_Ex_EDL ACE	ankle_Ex_EHL ACE	ankle_Ex_TA ACE	ankle_Ex_FDL ACE	ankle_Ex_FHL ACE	ankle_Ex_FL ACE	ankle_Ex_FL_tendon ACE	ankle_Ex_FB ACE	hip_Ab_IT1 ACE	hip_Ab_IT3 ACE	hip_Ab_AMB ACE	hip_Ab_ILFB ACE	hip_Ab_PIFI1 ACE	hip_Ab_PIFI2 ACE	hip_Ab_IFE ACE	hip_Ab_FTI1 ACE	hip_Ab_FTI3 ACE	hip_Ab_FTE ACE	hip_Ab_ADD1 ACE	hip_Ab_ADD2 ACE	hip_Ab_PIFE1 ACE	hip_Ab_PIFE2 ACE	hip_Ab_PIFE3 ACE	hip_Ab_ISTR ACE	hip_Ab_CFB ACE	hip_Ab_CFL ACE	hip_Ab_IT2 ACE	hip_Ab_ITC ACE	hip_Ex_IT1 ACE	hip_Ex_IT3 ACE	hip_Ex_AMB ACE	hip_Ex_ILFB ACE	hip_Ex_PIFI1 ACE	hip_Ex_PIFI2 ACE	hip_Ex_IFE ACE	hip_Ex_FTI1 ACE	hip_Ex_FTI3 ACE	hip_Ex_FTE ACE	hip_Ex_ADD1 ACE	hip_Ex_ADD2 ACE	hip_Ex_PIFE1 ACE	hip_Ex_PIFE2 ACE	hip_Ex_PIFE3 ACE	hip_Ex_ISTR ACE	hip_Ex_CFB ACE	hip_Ex_CFL ACE	hip_Ex_IT2 ACE
99.8391140392103	99.790822501537	99.7954737072204	100.126102015165	100.076752955803	100.119063463351	99.8554539053214	99.8450736307125	99.9301148493749	99.8926455686864	100.032282397705	99.9240766432133	99.8331942222829	100.029009926908	99.8985131743972	100.002229767061	99.9918358508108	99.829890396885	100.28848434046	100.078626807842	99.9265894063802	100.289696219687	100.175488903614	100.094221347087	100.091680704966	100.093446298244	100.112616398661	100.053861069745	100.04567471412	99.8351110417378	99.8410814345242	100.168249629073	99.8852543165517	100.097187007992	99.7420427310609	100.126713625248	100.077266452627	99.9605768563426	99.6945683120432	99.7986283817201	99.6433883270715	99.8360278202063	99.7948270701551	100.136570082656	100.121149482888	100.042564538561	99.9916574574766	99.771812681194	99.7009316660974	100.058442086208
99.8692280784206	99.828845003074	99.8257474144409	100.11400403033	100.060205911606	100.116626926703	99.8757078106428	99.8688472614249	99.9565296987499	99.8978911373728	100.04556479541	99.9119532864267	99.8339884445659	100.003219853815	99.8928263487943	99.9573595341212	99.9862717016217	99.8431807937701	100.220268680921	100.063053615684	99.9225788127604	100.262492439374	100.166177807227	100.094442694173	100.086361409932	100.105892596489	100.098732797322	99.9967221394904	100.02364942824	99.8216220834757	99.8655628690484	100.173899258146	99.8926086331034	100.123224015985	99.7574854621217	100.090227250495	100.091532905253	99.9734537126853	99.7220366240863	99.8331567634401	99.647076654143	99.8112556404126	99.7715541403101	100.114740165312	100.111698965776	100.033829077123	99.9807149149532	99.7869253623881	99.7024633321948	100.048484172416
99.8589701960516	99.8182125076849	99.8136685361022	100.117410075825	100.084364779015	100.125717316757	99.863469526607	99.8590681535624	99.9509742468748	99.8952278434319	100.041511988524	99.9177832160667	99.8117711114147	99.9939496345379	99.8663658719858	99.938348835303	99.9867792540542	99.8236519844252	100.171821702302	100.08003403921	99.8865470319011	100.242381098436	100.184344518068	100.080806735433	100.079103524831	100.087431491222	100.080481993306	99.969105348726	100.009773570599	99.8151552086891	99.8594071726211	100.246248145365	99.9184715827584	100.153385039962	99.7530136553043	100.103068126238	100.108332263133	99.9919842817132	99.8082415602158	99.8198419086003	99.6458416353576	99.7933391010315	99.7432353507753	100.08855041328	100.088547414441	100.038222692807	99.980887287383	99.7778634059704	99.686558330487	100.09271043104
99.8338825097343	99.7867925199809	99.7957581938657	100.102126197145	100.078588425439	100.115125023567	99.8416007691782	99.8487571992623	99.9220930418744	99.881092392923	99.9983711701619	99.8654963617734	99.7590248896783	99.9680290497985	99.855571267163	99.9277869717877	99.978366060541	99.7963751595054	100.295196425985	100.110248501947	99.8791622829428	100.231050855933	100.225455746977	100.075277512125	100.09194916456	100.110001877177	100.112213182594	99.9418939066876	100.004871283558	99.7574435425917	99.8482586488148	100.233945177949	99.9027061151718	100.164731103901	99.7189555037912	100.096977128219	100.119263884145	99.9722991324544	99.7026880565613	99.8213689623608	99.6107482519298	99.8596616626819	99.7441519120159	100.112111074527	100.114843277546	100.040839001298	99.9756469471959	99.7248648555229	99.6773116592663	100.078447120705
99.8788773331511	99.8396650522577	99.8442060454949	100.103568515609	100.084700497302	100.107657753945	99.8824327809277	99.8842034442243	99.9711048787486	99.9141493353371	100.018401521962	99.8840058692534	99.79620355762	99.9940375148576	99.8665479295034	99.9597120800601	99.9934189275688	99.8426734940911	100.322467575654	100.11231146663	99.8968398169274	100.199071469363	100.220822722864	100.064725800943	100.07814396885	100.10447414031	100.093757554478	99.9304763713368	99.9950402800738	99.801875419086	99.8938687738234	100.249087388483	99.887246762757	100.16290827174	99.7534528560694	100.101263258419	100.111159389303	99.98151311565	99.6006226094679	99.8153649784821	99.6486031204317	99.8682458870141	99.7241203852722	100.116282810301	100.116482418198	100.035294311087	99.9585535542045	99.7662311605984	99.709376647312	100.067430931075
99.8682494897192	99.8247026367921	99.830359942619	100.122979349682	100.109513066466	100.120748238268	99.8709975736047	99.8739531334107	100.006621594371	99.9004556130883	100.041333395724	99.8871212459867	99.8003857831819	100.005483494774	99.8584725213471	99.9440492683926	99.9679907221654	99.839245322768	100.237506300977	100.069885897944	99.8962571678393	100.188263552155	100.160112421614	100.057899890703	100.067982741991	100.095020543753	100.076559480839	99.9184352073229	99.9920495566637	99.8018827146663	99.8911476726552	100.268516987499	99.8670341730993	100.139393711319	99.735103064417	100.085612647039	100.097314283763	99.9662402144955	99.5810797718423	99.8163259730856	99.6272611093654	99.8338759983605	99.7129092438008	100.123937356377	100.117003977048	100.036443931963	99.9648137154177	99.7514286262723	99.6714182826696	100.087445672519
99.8557711360065	99.8111428581187	99.8195737823622	100.147269533438	100.122038702097	100.141286960858	99.8616599398866	99.8659559560079	99.9910599043651	99.8898175039279	100.055098665209	99.8826578687069	99.8009537919257	100.049012969465	99.8589696345379	99.9673357251178	99.9627532389275	99.8368624742128	100.226751327276	100.047046227201	99.9051316865906	100.194019187103	100.138314541977	100.093173871166	100.101304257121	100.099987490949	100.075920888039	99.9351292506319	99.9978083899173	99.7999727249129	99.8929742441424	100.279263574015	99.8281557565408	100.094272862217	99.7323563371815	100.105274682697	100.095583461985	99.9780075278366	99.6146167060592	99.8090129407747	99.6190802076644	99.8230821080675	99.7437073461302	100.127929258829	100.119029512945	100.041937484801	99.9691875920486	99.7254547182185	99.6707782006968	100.104506086481
99.8735639183004	99.830325937564	99.8360614044675	100.159029250632	100.120303039825	100.152912644306	99.8770822460551	99.879914734613	100.010458118724	99.8890968986953	100.084862599904	99.9297523601339	99.8215755925951	100.055155413621	99.8549363822665	99.9944579069609	99.9828689946171	99.8360420998702	100.135047680853	100.02925278366	99.8880378919325	100.154794009154	100.116231204317	100.103521722795	100.108230029374	100.097541929094	100.057703183278	99.9519525445727	99.9871756130883	99.8282354600724	99.9024750597718	100.347973734545	99.781033096523	100.088224875333	99.7472659471275	100.116511401052	100.080936102193	99.9909823690143	99.6473703463351	99.7838128492383	99.581779513628	99.7972703258419	99.7295127945898	100.113050420111	100.108384561787	100.04666852244	99.9797490607282	99.7592355283831	99.7078163194207	100.140572586925
99.8819206188947	99.8380349545734	99.8432104310403	100.116318218458	100.082170417378	100.119050972061	99.8825867982786	99.8841882478311	99.9945144518068	99.8978731921579	100.048989134504	99.9851992116948	99.8433729858597	100.026853271398	99.8767395122618	100.012437995765	99.9986537449238	99.8670638253979	100.121191715281	100.019412123779	99.8964819892069	100.121462840358	100.090179070975	100.09509129722	100.098885830999	100.070038296332	100.045588661794	99.9630283830863	100.005718449348	99.8534336553043	99.9280509351732	100.339957629619	99.8369435330282	100.091801763782	99.7866415042011	100.105259520459	100.045824844593	100.015239579206	99.7155943329463	99.7957256069404	99.6562583332195	99.7887288694583	99.7534310376392	100.072522001503	100.069924172416	100.031668082519	99.9843595901359	99.8004518669308	99.7629707575654	100.156211674295
99.8935402062983	99.8558783181911	99.8568034770135	100.099106072819	100.071856805793	100.106583657354	99.8936955994262	99.8943294159437	100.000204817269	99.8988577307193	100.039296378168	100.005233070565	99.8582909952866	100.024584423799	99.8842798374206	100.032079331922	100.006751248308	99.8778879417993	100.13883057176	100.01670404126	99.8784273297356	100.137820946786	100.098826356992	100.092630432407	100.096895277	100.066546098777	100.035129553931	99.9639094610287	100.024072816449	99.8326778851014	99.9315836450577	100.305752543207	99.8507811776761	100.077367254594	99.8083805014004	100.097619840153	100.037941614864	100.036146526402	99.7038647776488	99.8246418689801	99.6824861110731	99.7775429564861	99.7611436792131	100.056707333834	100.051741390805	100.034022694173	99.9946198633786	99.8099506223103	99.7805569191885	100.144270558098
99.8786577320855	99.827900607965	99.8367664116401	100.090819331922	100.054351406517	100.097656614523	99.8769825493545	99.8783205929367	99.9728804194275	99.9056649470592	100.022808425439	100.020612204386	99.8502523696974	100.000819976774	99.8910023170981	100.010776748412	100.006340991846	99.8872614345242	100.08969689323	100.012279546417	99.9229807459526	100.071773565134	100.055479651616	100.089121736457	100.091532186625	100.046026861124	100.043933248173	99.9732231436573	100.005906918505	99.8993876207391	99.9500941006899	100.366146611107	99.8790163248856	100.109813161418	99.8042780640754	100.101647320172	100.018596816722	100.018589842202	99.7955478748548	99.7787221026026	99.7045093749573	99.7913733260469	99.7696366391147	100.047808250564	100.049646564656	100.014313030945	99.978709846301	99.832169450099	99.800539034087	100.183791877861
99.8870525773618	99.8328668693217	99.83038880388	100.090139777307	100.075183802172	100.093218871508	99.8827608497848	99.8797735309789	99.9876268064758	99.9102216490197	100.038636141813	100.051937401462	99.8276841232325	99.9829066589248	99.8807674390327	100.034292249471	100.011469230615	99.8857204781747	100.02989896441	100.002226515472	99.9310602486509	100.004957855045	100.002259883872	100.071173912152	100.074010728875	100.015342287041	100.020911082724	99.9767410478858	100.002702306168	99.920629206913	99.9494313668966	100.410982203702	99.8467054416285	100.084537720473	99.7774926880251	100.089282440057	100.008865605574	100.021229947401	99.9318492916183	99.6595407008675	99.6637697916524	99.7775911086823	99.7567788797049	100.026702750188	100.038415521552	100.004771010315	99.968769948767	99.8263564833663	99.7854463446957	100.208163959287
[truncated: 36 more columns]
