# Supplementary material for: The evolution of pelvic limb muscle moment arms in bird-line archosaurs
Source: Sci Adv. 2021 Mar 19;7(12):eabe2778. doi: 10.1126/sciadv.abe2778 (PMC7978429; doi:10.1126/sciadv.abe2778)
Supplement: Data file S7 [file abe2778_Data_file_S7.zip › supp data/data_processing_files/bl1_sensitivity_analyses/hip_Ab_ACE_data_from_dino_moment_arms_Sun_Jun_07_14-26-54_2020-MAC_2bl1.csv]

NODES	IT1_Lower_95_CI_Envelope	IT1_ACE	IT1_Upper_95_CI_Envelope	IT3_Lower_95_CI_Envelope	IT3_ACE	IT3_Upper_95_CI_Envelope	AMB_Lower_95_CI_Envelope	AMB_ACE	AMB_Upper_95_CI_Envelope	ILFB_Lower_95_CI_Envelope	ILFB_ACE	ILFB_Upper_95_CI_Envelope	PIFI1_Lower_95_CI_Envelope	PIFI1_ACE	PIFI1_Upper_95_CI_Envelope	PIFI2_Lower_95_CI_Envelope	PIFI2_ACE	PIFI2_Upper_95_CI_Envelope	IFE_Lower_95_CI_Envelope	IFE_ACE	IFE_Upper_95_CI_Envelope	FTI1_Lower_95_CI_Envelope	FTI1_ACE	FTI1_Upper_95_CI_Envelope	FTI3_Lower_95_CI_Envelope	FTI3_ACE	FTI3_Upper_95_CI_Envelope	FTE_Lower_95_CI_Envelope	FTE_ACE	FTE_Upper_95_CI_Envelope	ADD1_Lower_95_CI_Envelope	ADD1_ACE	ADD1_Upper_95_CI_Envelope	ADD2_Lower_95_CI_Envelope	ADD2_ACE	ADD2_Upper_95_CI_Envelope	PIFE1_Lower_95_CI_Envelope	PIFE1_ACE	PIFE1_Upper_95_CI_Envelope	PIFE2_Lower_95_CI_Envelope	PIFE2_ACE	PIFE2_Upper_95_CI_Envelope	PIFE3_Lower_95_CI_Envelope	PIFE3_ACE	PIFE3_Upper_95_CI_Envelope	ISTR_Lower_95_CI_Envelope	ISTR_ACE	ISTR_Upper_95_CI_Envelope	CFB_Lower_95_CI_Envelope
Archosauria	-0.15502	-0.075923	0.0031706	-0.23086	-0.16681	-0.10275	-0.027134	0.02901	0.085154	-0.14098	-0.10149	-0.061991	-0.053944	0.0022298	0.058404	-0.041621	-0.0081641	0.025292	-0.22779	-0.17011	-0.11243	0.12347	0.28848	0.4535	0.0034505	0.078627	0.1538	-0.12705	-0.073411	-0.01977	0.21181	0.2897	0.36758	0.1024	0.17549	0.24858	0.058153	0.094221	0.13029	0.054176	0.091681	0.12919	0.050621	0.093446	0.13627	0.065283	0.11262	0.15995	0.0052335
Dinosauromorpha	-0.15718	-0.088047	-0.018916	-0.222	-0.16601	-0.11003	-0.045852	0.0032199	0.052291	-0.14169	-0.10717	-0.072653	-0.091738	-0.04264	0.0064573	-0.04297	-0.013728	0.015514	-0.20724	-0.15682	-0.1064	0.076042	0.22027	0.3645	-0.0026529	0.063054	0.12876	-0.12431	-0.077421	-0.030537	0.19442	0.26249	0.33057	0.1023	0.16618	0.23006	0.062918	0.094443	0.12597	0.053581	0.086361	0.11914	0.068462	0.10589	0.14332	0.057362	0.098733	0.1401	-0.04578
Dinosauria	-0.14977	-0.082217	-0.014662	-0.24294	-0.18823	-0.13352	-0.054003	-0.0060504	0.041902	-0.16737	-0.13363	-0.099901	-0.10963	-0.061651	-0.013673	-0.041796	-0.013221	0.015355	-0.22562	-0.17635	-0.12708	0.030884	0.17182	0.31276	0.015826	0.080034	0.14424	-0.15927	-0.11345	-0.067638	0.17586	0.24238	0.30891	0.12192	0.18434	0.24677	0.050001	0.080807	0.11161	0.047071	0.079104	0.11114	0.050854	0.087431	0.12401	0.040054	0.080482	0.12091	-0.072428
Saurischia	-0.20183	-0.1345	-0.067182	-0.2955	-0.24098	-0.18645	-0.079758	-0.031971	0.015816	-0.17805	-0.14443	-0.11081	-0.12003	-0.072213	-0.0244	-0.050111	-0.021634	0.0068429	-0.25272	-0.20362	-0.15453	0.15474	0.2952	0.43565	0.046261	0.11025	0.17424	-0.16649	-0.12084	-0.075181	0.16476	0.23105	0.29735	0.16325	0.22546	0.28766	0.044578	0.075278	0.10598	0.060027	0.091949	0.12387	0.073551	0.11	0.14645	0.071925	0.11221	0.1525	-0.099496
Neotheropoda	-0.18328	-0.11599	-0.048704	-0.25829	-0.2038	-0.1493	-0.053727	-0.0059625	0.041802	-0.16705	-0.13345	-0.099851	-0.088078	-0.040288	0.0075024	-0.035044	-0.0065811	0.021882	-0.2064	-0.15733	-0.10825	0.18208	0.32247	0.46285	0.048355	0.11231	0.17627	-0.1488	-0.10316	-0.057525	0.13281	0.19907	0.26534	0.15864	0.22082	0.283	0.034041	0.064726	0.095411	0.046237	0.078144	0.11005	0.06804	0.10447	0.14091	0.053488	0.093758	0.13403	-0.11089
Averostra	-0.18018	-0.11288	-0.045579	-0.25412	-0.19961	-0.14511	-0.042288	0.0054835	0.053255	-0.17513	-0.14153	-0.10792	-0.10375	-0.055951	-0.0081531	-0.060477	-0.032009	-0.0035416	-0.20984	-0.16075	-0.11167	0.097099	0.23751	0.37791	0.0059193	0.069886	0.13385	-0.14939	-0.10374	-0.0581	0.12199	0.18826	0.25454	0.097924	0.16011	0.2223	0.02721	0.0579	0.08859	0.036071	0.067983	0.099895	0.058581	0.095021	0.13146	0.036284	0.076559	0.11683	-0.12294
Avetheropoda	-0.18475	-0.11734	-0.049938	-0.25363	-0.19905	-0.14446	0.0011674	0.049013	0.096859	-0.17469	-0.14103	-0.10737	-0.080536	-0.032664	0.015207	-0.065758	-0.037247	-0.0087352	-0.2123	-0.16314	-0.11398	0.086128	0.22675	0.36737	-0.017019	0.047046	0.11111	-0.14058	-0.094868	-0.049156	0.12764	0.19402	0.2604	0.07603	0.13831	0.2006	0.062437	0.093174	0.12391	0.069343	0.1013	0.13327	0.063492	0.099987	0.13648	0.035583	0.075921	0.11626	-0.10631
Coelurosauria	-0.13836	-0.070248	-0.0021327	-0.23359	-0.17842	-0.12326	0.006805	0.055155	0.10351	-0.17908	-0.14506	-0.11105	-0.053919	-0.0055421	0.042834	-0.045943	-0.017131	0.011681	-0.21363	-0.16396	-0.11428	-0.0070597	0.13505	0.27716	-0.035488	0.029253	0.093994	-0.15816	-0.11196	-0.065767	0.087718	0.15479	0.22187	0.05329	0.11623	0.17917	0.07246	0.10352	0.13458	0.075931	0.10823	0.14053	0.060661	0.097542	0.13442	0.01694	0.057703	0.098466	-0.089925
Eumaniraptora	-0.087605	-0.014801	0.058003	-0.21559	-0.15663	-0.097666	-0.024825	0.026853	0.078532	-0.15961	-0.12326	-0.086906	-0.039269	0.012438	0.064145	-0.032142	-0.0013463	0.02945	-0.18603	-0.13294	-0.07984	-0.030698	0.12119	0.27308	-0.049786	0.019412	0.08861	-0.15289	-0.10352	-0.054143	0.049769	0.12146	0.19316	0.022905	0.090179	0.15745	0.061892	0.095091	0.12829	0.064364	0.098886	0.13341	0.030619	0.070038	0.10946	0.0020194	0.045589	0.089158	-0.081732
Dromaeosauridae	-0.057719	0.0052331	0.068185	-0.19269	-0.14171	-0.090727	-0.020101	0.024584	0.06927	-0.14716	-0.11572	-0.084285	-0.012631	0.032079	0.076789	-0.019877	0.0067512	0.03338	-0.16802	-0.12211	-0.076201	0.0074939	0.13883	0.27017	-0.04313	0.016704	0.076538	-0.16427	-0.12157	-0.078879	0.075829	0.13782	0.19981	0.040655	0.098826	0.157	0.063923	0.09263	0.12134	0.067045	0.096895	0.12675	0.032461	0.066546	0.10063	-0.0025441	0.03513	0.072803	-0.074794
Avialae	-0.046776	0.020612	0.088001	-0.20432	-0.14975	-0.095173	-0.047015	0.00081998	0.048655	-0.14265	-0.109	-0.075347	-0.037084	0.010777	0.058637	-0.022164	0.006341	0.034846	-0.16188	-0.11274	-0.063592	-0.050895	0.089697	0.23029	-0.051771	0.01228	0.07633	-0.12272	-0.077019	-0.031317	0.0054128	0.071774	0.13813	-0.0067903	0.05548	0.11775	0.058392	0.089122	0.11985	0.059578	0.091532	0.12349	0.0095398	0.046027	0.082514	0.0036049	0.043933	0.084262	-0.068208
Phasianidae	-0.010341	0.051937	0.11422	-0.22275	-0.17232	-0.12188	-0.061301	-0.017093	0.027114	-0.15033	-0.11923	-0.088134	-0.0099392	0.034292	0.078524	-0.014874	0.011469	0.037813	-0.1597	-0.11428	-0.06886	-0.10003	0.029899	0.15983	-0.056967	0.0022265	0.06142	-0.11118	-0.06894	-0.026703	-0.056371	0.0049579	0.066287	-0.055289	0.0022599	0.059808	0.042774	0.071174	0.099574	0.04448	0.074011	0.10354	-0.018378	0.015342	0.049063	-0.016359	0.020911	0.058182	-0.061548
[truncated: 11 more columns]
