# Supplementary material for: The evolution of pelvic limb muscle moment arms in bird-line archosaurs
Source: Sci Adv. 2021 Mar 19;7(12):eabe2778. doi: 10.1126/sciadv.abe2778 (PMC7978429; doi:10.1126/sciadv.abe2778)
Supplement: Data file S7 [file abe2778_Data_file_S7.zip › supp data/data_processing_files/bl1_sensitivity_analyses/hip_Ex_ACE_data_from_dino_moment_arms_Sun_Jun_07_14-26-54_2020-MAC_2bl1.csv]

NODES	IT1_Lower_95_CI_Envelope	IT1_ACE	IT1_Upper_95_CI_Envelope	IT3_Lower_95_CI_Envelope	IT3_ACE	IT3_Upper_95_CI_Envelope	AMB_Lower_95_CI_Envelope	AMB_ACE	AMB_Upper_95_CI_Envelope	ILFB_Lower_95_CI_Envelope	ILFB_ACE	ILFB_Upper_95_CI_Envelope	PIFI1_Lower_95_CI_Envelope	PIFI1_ACE	PIFI1_Upper_95_CI_Envelope	PIFI2_Lower_95_CI_Envelope	PIFI2_ACE	PIFI2_Upper_95_CI_Envelope	IFE_Lower_95_CI_Envelope	IFE_ACE	IFE_Upper_95_CI_Envelope	FTI1_Lower_95_CI_Envelope	FTI1_ACE	FTI1_Upper_95_CI_Envelope	FTI3_Lower_95_CI_Envelope	FTI3_ACE	FTI3_Upper_95_CI_Envelope	FTE_Lower_95_CI_Envelope	FTE_ACE	FTE_Upper_95_CI_Envelope	ADD1_Lower_95_CI_Envelope	ADD1_ACE	ADD1_Upper_95_CI_Envelope	ADD2_Lower_95_CI_Envelope	ADD2_ACE	ADD2_Upper_95_CI_Envelope	PIFE1_Lower_95_CI_Envelope	PIFE1_ACE	PIFE1_Upper_95_CI_Envelope	PIFE2_Lower_95_CI_Envelope	PIFE2_ACE	PIFE2_Upper_95_CI_Envelope	PIFE3_Lower_95_CI_Envelope	PIFE3_ACE	PIFE3_Upper_95_CI_Envelope	ISTR_Lower_95_CI_Envelope	ISTR_ACE	ISTR_Upper_95_CI_Envelope	CFB_Lower_95_CI_Envelope
Archosauria	0.071042	0.16825	0.26546	-0.21744	-0.11475	-0.01205	0.039337	0.097187	0.15504	-0.32443	-0.25796	-0.19148	0.071228	0.12671	0.1822	0.032817	0.077266	0.12172	-0.076193	-0.039423	-0.0026535	-0.4749	-0.30543	-0.13596	-0.31566	-0.20137	-0.087082	-0.47395	-0.35661	-0.23927	-0.24488	-0.16397	-0.083067	-0.27086	-0.20517	-0.13948	0.089592	0.13657	0.18355	0.077661	0.12115	0.16464	0.023506	0.042565	0.061623	-0.029154	-0.0083425	0.012469	-0.31302
Dinosauromorpha	0.088937	0.1739	0.25886	-0.19715	-0.10739	-0.017632	0.072661	0.12322	0.17379	-0.30062	-0.24251	-0.18441	0.041731	0.090227	0.13872	0.052683	0.091533	0.13038	-0.058684	-0.026546	0.0055916	-0.42608	-0.27796	-0.12984	-0.26674	-0.16684	-0.06695	-0.45548	-0.35292	-0.25037	-0.25946	-0.18874	-0.11803	-0.28586	-0.22845	-0.17103	0.07368	0.11474	0.1558	0.073688	0.1117	0.14971	0.017172	0.033829	0.050487	-0.037475	-0.019285	-0.0010949	-0.28722
Dinosauria	0.16322	0.24625	0.32927	-0.16924	-0.081528	0.0061838	0.10397	0.15339	0.2028	-0.30376	-0.24699	-0.19021	0.055678	0.10307	0.15046	0.070368	0.10833	0.1463	-0.039421	-0.0080157	0.023389	-0.3365	-0.19176	-0.047014	-0.27777	-0.18016	-0.082543	-0.45438	-0.35416	-0.25394	-0.27576	-0.20666	-0.13756	-0.31287	-0.25676	-0.20066	0.048427	0.08855	0.12867	0.051404	0.088547	0.12569	0.021945	0.038223	0.0545	-0.036888	-0.019113	-0.0013373	-0.29459
Saurischia	0.15121	0.23395	0.31668	-0.1847	-0.097294	-0.0098838	0.11549	0.16473	0.21397	-0.33763	-0.28104	-0.22446	0.04975	0.096977	0.1442	0.08143	0.11926	0.1571	-0.058998	-0.027701	0.003596	-0.44156	-0.29731	-0.15307	-0.27591	-0.17863	-0.081352	-0.48913	-0.38925	-0.28938	-0.2092	-0.14034	-0.071475	-0.31176	-0.25585	-0.19994	0.072125	0.11211	0.1521	0.077827	0.11484	0.15186	0.024617	0.040839	0.057061	-0.042067	-0.024353	-0.0066389	-0.34734
Neotheropoda	0.16639	0.24909	0.33179	-0.20012	-0.11275	-0.025385	0.11369	0.16291	0.21212	-0.3031	-0.24655	-0.18999	0.054059	0.10126	0.14847	0.073344	0.11116	0.14898	-0.049769	-0.018487	0.012795	-0.54355	-0.39938	-0.2552	-0.28187	-0.18464	-0.087402	-0.45122	-0.3514	-0.25157	-0.20058	-0.13175	-0.062923	-0.33176	-0.27588	-0.21999	0.076316	0.11628	0.15625	0.079484	0.11648	0.15348	0.01908	0.035294	0.051508	-0.059152	-0.041446	-0.023741	-0.30594
Averostra	0.1858	0.26852	0.35123	-0.22035	-0.13297	-0.045584	0.09017	0.13939	0.18862	-0.32146	-0.2649	-0.20833	0.038401	0.085613	0.13282	0.059493	0.097314	0.13514	-0.065047	-0.03376	-0.0024729	-0.56312	-0.41892	-0.27472	-0.28092	-0.18367	-0.086426	-0.47258	-0.37274	-0.2729	-0.23497	-0.16612	-0.097283	-0.34298	-0.28709	-0.2312	0.083965	0.12394	0.16391	0.08	0.117	0.15401	0.020228	0.036444	0.05266	-0.052895	-0.035186	-0.017478	-0.32075
Avetheropoda	0.19642	0.27926	0.3621	-0.25936	-0.17184	-0.084328	0.044973	0.094273	0.14357	-0.32429	-0.26764	-0.21099	0.05799	0.10527	0.15256	0.057704	0.095583	0.13346	-0.053328	-0.021992	0.0093426	-0.5298	-0.38538	-0.24096	-0.28838	-0.19099	-0.09359	-0.48092	-0.38092	-0.28092	-0.24587	-0.17692	-0.10797	-0.31227	-0.25629	-0.20031	0.087895	0.12793	0.16796	0.081969	0.11903	0.15609	0.025696	0.041937	0.058179	-0.048548	-0.030812	-0.013077	-0.34684
Coelurosauria	0.26426	0.34797	0.43169	-0.30741	-0.21897	-0.13053	0.038405	0.088225	0.13804	-0.30998	-0.25273	-0.19549	0.068728	0.11651	0.16429	0.042657	0.080936	0.11922	-0.040683	-0.0090176	0.022648	-0.49857	-0.35263	-0.20668	-0.31461	-0.21619	-0.11776	-0.51927	-0.41822	-0.31717	-0.2724	-0.20273	-0.13305	-0.32706	-0.27049	-0.21392	0.072594	0.11305	0.15351	0.070933	0.10838	0.14584	0.030256	0.046669	0.063081	-0.038174	-0.020251	-0.002328	-0.31382
Eumaniraptora	0.25048	0.33996	0.42943	-0.25758	-0.16306	-0.068528	0.038552	0.091802	0.14505	-0.27455	-0.21336	-0.15217	0.054187	0.10526	0.15633	0.0049102	0.045825	0.08674	-0.018606	0.01524	0.049085	-0.4404	-0.28441	-0.12841	-0.30947	-0.20427	-0.099074	-0.45175	-0.34374	-0.23573	-0.28574	-0.21127	-0.1368	-0.30703	-0.24657	-0.1861	0.02928	0.072522	0.11576	0.029894	0.069924	0.10995	0.014126	0.031668	0.049211	-0.034797	-0.01564	0.0035163	-0.27763
Dromaeosauridae	0.22838	0.30575	0.38312	-0.23096	-0.14922	-0.067482	0.031323	0.077367	0.12341	-0.24453	-0.19162	-0.13871	0.053458	0.09762	0.14178	0.0025634	0.037942	0.07332	0.0068809	0.036147	0.065412	-0.43102	-0.29614	-0.16125	-0.26632	-0.17536	-0.084393	-0.41091	-0.31751	-0.22412	-0.28685	-0.22246	-0.15806	-0.29114	-0.23886	-0.18657	0.019317	0.056707	0.094098	0.017128	0.051741	0.086355	0.018854	0.034023	0.049191	-0.021945	-0.0053801	0.011184	-0.25757
Avialae	0.28333	0.36615	0.44897	-0.20848	-0.12098	-0.033487	0.060525	0.10981	0.1591	-0.25236	-0.19572	-0.13908	0.054373	0.10165	0.14892	-0.019274	0.018597	0.056468	-0.012738	0.01859	0.049918	-0.34884	-0.20445	-0.060064	-0.31865	-0.22128	-0.1239	-0.39546	-0.29549	-0.19552	-0.27756	-0.20863	-0.1397	-0.28633	-0.23036	-0.1744	0.007783	0.047808	0.087833	0.012594	0.049647	0.086699	-0.0019246	0.014313	0.030551	-0.039022	-0.02129	-0.0035584	-0.2401
Phasianidae	0.33444	0.41098	0.48752	-0.23416	-0.15329	-0.072432	0.038986	0.084538	0.13009	-0.27485	-0.22251	-0.17016	0.045593	0.089282	0.13297	-0.026134	0.0088656	0.043865	-0.0077226	0.02123	0.050182	-0.20159	-0.068151	0.06529	-0.43045	-0.34046	-0.25047	-0.42862	-0.33623	-0.24384	-0.28611	-0.22241	-0.1587	-0.29494	-0.24322	-0.1915	-0.010288	0.026703	0.063693	0.0041725	0.038416	0.072659	-0.010235	0.004771	0.019777	-0.047617	-0.03123	-0.014843	-0.24044
[truncated: 11 more columns]
