# Supplementary material for: The evolution of pelvic limb muscle moment arms in bird-line archosaurs
Source: Sci Adv. 2021 Mar 19;7(12):eabe2778. doi: 10.1126/sciadv.abe2778 (PMC7978429; doi:10.1126/sciadv.abe2778)
Supplement: Data file S7 [file abe2778_Data_file_S7.zip › supp data/data_processing_files/bl1_sensitivity_analyses/hip_Ro_ACE_data_from_dino_moment_arms_Sun_Jun_07_14-26-54_2020-MAC_2bl1.csv]

NODES	IT1_Lower_95_CI_Envelope	IT1_ACE	IT1_Upper_95_CI_Envelope	IT3_Lower_95_CI_Envelope	IT3_ACE	IT3_Upper_95_CI_Envelope	AMB_Lower_95_CI_Envelope	AMB_ACE	AMB_Upper_95_CI_Envelope	ILFB_Lower_95_CI_Envelope	ILFB_ACE	ILFB_Upper_95_CI_Envelope	PIFI1_Lower_95_CI_Envelope	PIFI1_ACE	PIFI1_Upper_95_CI_Envelope	PIFI2_Lower_95_CI_Envelope	PIFI2_ACE	PIFI2_Upper_95_CI_Envelope	IFE_Lower_95_CI_Envelope	IFE_ACE	IFE_Upper_95_CI_Envelope	FTI1_Lower_95_CI_Envelope	FTI1_ACE	FTI1_Upper_95_CI_Envelope	FTI3_Lower_95_CI_Envelope	FTI3_ACE	FTI3_Upper_95_CI_Envelope	FTE_Lower_95_CI_Envelope	FTE_ACE	FTE_Upper_95_CI_Envelope	ADD1_Lower_95_CI_Envelope	ADD1_ACE	ADD1_Upper_95_CI_Envelope	ADD2_Lower_95_CI_Envelope	ADD2_ACE	ADD2_Upper_95_CI_Envelope	PIFE1_Lower_95_CI_Envelope	PIFE1_ACE	PIFE1_Upper_95_CI_Envelope	PIFE2_Lower_95_CI_Envelope	PIFE2_ACE	PIFE2_Upper_95_CI_Envelope	PIFE3_Lower_95_CI_Envelope	PIFE3_ACE	PIFE3_Upper_95_CI_Envelope	ISTR_Lower_95_CI_Envelope	ISTR_ACE	ISTR_Upper_95_CI_Envelope	CFB_Lower_95_CI_Envelope
Archosauria	-0.064422	-0.019811	0.0248	-0.084893	-0.05922	-0.033547	-0.018224	0.01252	0.043265	-0.019868	-0.0034838	0.012901	-0.010977	0.013319	0.037615	0.05381	0.085484	0.11716	-0.046318	-0.017476	0.011365	-0.064448	-0.026614	0.01122	-0.011298	0.0057182	0.022735	0.0085301	0.033897	0.059264	-0.016947	-0.0028418	0.011263	-0.031768	-0.018014	-0.00426	-0.069508	-0.028197	0.013113	-0.077109	-0.034591	0.0079275	-0.14811	-0.11094	-0.073774	-0.18222	-0.14253	-0.10285	-0.097865
Dinosauromorpha	-0.060514	-0.021523	0.017469	-0.071379	-0.04894	-0.026501	-0.024981	0.0018907	0.028763	-0.016588	-0.0022677	0.012053	0.0010024	0.022238	0.043473	0.057684	0.085367	0.11305	-0.047061	-0.021853	0.0033555	-0.050696	-0.017628	0.015441	-0.013937	0.00093632	0.015809	0.0051224	0.027294	0.049465	-0.0076117	0.0047165	0.017045	-0.02815	-0.016128	-0.0041068	-0.059801	-0.023694	0.012412	-0.056944	-0.019782	0.017381	-0.14017	-0.10769	-0.075199	-0.16285	-0.12816	-0.093479	-0.070538
Dinosauria	-0.054359	-0.016256	0.021846	-0.073427	-0.0515	-0.029572	-0.028807	-0.0025482	0.023711	-0.017213	-0.0032191	0.010775	-0.0096564	0.011095	0.031846	0.079266	0.10632	0.13337	-0.039315	-0.014682	0.0099516	-0.049583	-0.017269	0.015045	-0.018543	-0.0040092	0.010525	0.0055187	0.027185	0.04885	-0.0092559	0.0027912	0.014838	-0.034219	-0.022471	-0.010724	-0.07907	-0.043786	-0.0085025	-0.083769	-0.047454	-0.011139	-0.13856	-0.10682	-0.07507	-0.16036	-0.12646	-0.092567	-0.062383
Saurischia	-0.063017	-0.025046	0.012925	-0.07681	-0.054959	-0.033107	-0.031204	-0.0050354	0.021133	-0.027136	-0.01319	0.00075613	-0.0089331	0.011747	0.032427	0.087228	0.11419	0.14115	-0.045142	-0.020593	0.0039556	-0.066382	-0.034179	-0.0019764	-0.021348	-0.0068639	0.00762	0.0094687	0.03106	0.052651	-0.015849	-0.003843	0.0081626	-0.038892	-0.027185	-0.015478	-0.046226	-0.011064	0.024098	-0.058871	-0.022681	0.013509	-0.1431	-0.11146	-0.079826	-0.1738	-0.14002	-0.10624	-0.061136
Neotheropoda	-0.064736	-0.026783	0.01117	-0.074618	-0.052777	-0.030935	-0.027314	-0.001158	0.024998	-0.02029	-0.0063502	0.0075891	0.0082753	0.028945	0.049615	0.084196	0.11114	0.13809	-0.028034	-0.003497	0.02104	-0.035857	-0.0036691	0.028519	-0.01456	-8.2523e-05	0.014395	0.013614	0.035195	0.056776	-0.01172	0.00027994	0.01228	-0.030885	-0.019183	-0.0074819	-0.049851	-0.014705	0.02044	-0.058461	-0.022288	0.013885	-0.1432	-0.11157	-0.079952	-0.15876	-0.125	-0.091239	-0.060785
Averostra	-0.061961	-0.024002	0.013957	-0.084816	-0.062972	-0.041127	-0.019099	0.0070613	0.033222	-0.025802	-0.011861	0.0020806	0.0048161	0.025489	0.046162	0.067589	0.094539	0.12149	-0.026739	-0.0021979	0.022343	-0.024421	0.007772	0.039965	-0.0095629	0.0049163	0.019396	0.016541	0.038125	0.05971	-0.0067189	0.0052828	0.017284	-0.030769	-0.019065	-0.0073621	-0.062803	-0.027652	0.0074989	-0.071562	-0.035384	0.00079457	-0.16029	-0.12866	-0.097032	-0.18415	-0.15038	-0.11662	-0.053239
Avetheropoda	-0.05564	-0.017622	0.020395	-0.098217	-0.076338	-0.05446	0.010841	0.037042	0.063243	-0.031495	-0.017532	-0.0035693	0.0092175	0.029923	0.050628	0.073683	0.10068	0.12767	-0.039175	-0.014597	0.0099818	-0.042657	-0.010415	0.021827	-0.01097	0.0035315	0.018033	-0.00063665	0.020981	0.042598	-0.011052	0.0009684	0.012989	-0.037034	-0.025313	-0.013592	-0.071555	-0.03635	-0.0011454	-0.081897	-0.045663	-0.009429	-0.16338	-0.1317	-0.10003	-0.18947	-0.15565	-0.12183	-0.060767
Coelurosauria	-0.009984	0.028435	0.066853	-0.093753	-0.071643	-0.049534	-0.0067125	0.019765	0.046242	-0.023646	-0.009536	0.0045743	0.015055	0.035978	0.056902	0.08701	0.11429	0.14156	-0.04183	-0.016992	0.0078455	-0.033199	-0.00061641	0.031966	-0.0032763	0.011378	0.026033	0.0097717	0.031617	0.053463	-0.0082246	0.0039224	0.016069	-0.036818	-0.024973	-0.013128	-0.082375	-0.046799	-0.011223	-0.087822	-0.051205	-0.014589	-0.15986	-0.12785	-0.095838	-0.18663	-0.15246	-0.11828	-0.062216
Eumaniraptora	-0.020637	0.020426	0.061489	-0.080323	-0.056692	-0.03306	-0.022348	0.0059518	0.034252	-0.021257	-0.0061757	0.0089059	0.020748	0.043112	0.065476	0.085931	0.11509	0.14424	-0.045728	-0.01918	0.0073674	-0.03926	-0.0044344	0.030391	-0.0045601	0.011103	0.026767	0.0018217	0.025171	0.048521	-0.013784	-0.00080112	0.012182	-0.027567	-0.014906	-0.002246	-0.097072	-0.059047	-0.021022	-0.09779	-0.058653	-0.019516	-0.13216	-0.097943	-0.063729	-0.16205	-0.12552	-0.088996	-0.064418
Dromaeosauridae	-0.021298	0.014209	0.049715	-0.069531	-0.049097	-0.028664	-0.023186	0.0012839	0.025754	-0.012666	0.00037476	0.013416	0.031166	0.050504	0.069842	0.094052	0.11926	0.14447	-0.047749	-0.024793	-0.0018381	-0.042824	-0.012711	0.017401	-0.0052761	0.0082677	0.021812	0.0059672	0.026157	0.046347	-0.019627	-0.0084004	0.002826	-0.024916	-0.013969	-0.0030216	-0.11263	-0.079749	-0.046869	-0.11113	-0.077284	-0.043443	-0.1252	-0.095614	-0.06603	-0.14769	-0.11611	-0.084522	-0.057484
Avialae	-0.019374	0.018635	0.056643	-0.071208	-0.049334	-0.027461	-0.029388	-0.0031931	0.023002	-0.023326	-0.0093659	0.0045938	0.022154	0.042855	0.063555	0.084721	0.11171	0.13869	-0.040328	-0.015755	0.0088178	-0.03221	2.4588e-05	0.032259	-0.00083453	0.013664	0.028162	-0.0038734	0.017739	0.039352	-0.0099429	0.0020746	0.014092	-0.017496	-0.0057774	0.0059412	-0.085789	-0.050593	-0.015396	-0.083696	-0.04747	-0.011244	-0.10203	-0.070366	-0.038697	-0.14182	-0.10801	-0.074198	-0.067684
Phasianidae	-0.0089484	0.026178	0.061305	-0.088026	-0.067811	-0.047597	-0.03314	-0.008931	0.015277	-0.027123	-0.014222	-0.0013207	0.031521	0.050652	0.069782	0.1099	0.13484	0.15978	-0.051895	-0.029185	-0.0064753	-0.029783	8.1959e-06	0.029799	0.013689	0.027088	0.040487	0.0026725	0.022646	0.04262	-0.010181	0.00092486	0.012031	-0.015456	-0.0046258	0.0062043	-0.099759	-0.067231	-0.034703	-0.088136	-0.054657	-0.021178	-0.052723	-0.023455	0.0058122	-0.12995	-0.098703	-0.067455	-0.084005
[truncated: 11 more columns]
